# Supplementary material for: Genome-wide DNA methylation patterns reveal clinically relevant predictive and prognostic subtypes in human osteosarcoma
Source: Commun Biol. 2022 Mar 8;5:213. doi: 10.1038/s42003-022-03117-1 (PMC8904843; doi:10.1038/s42003-022-03117-1)
Supplement: Supplementary file 3 — Supplementary Data 1 [file 42003_2022_3117_MOESM3_ESM.xlsx]

## Sheet: Legend
Supplementary Data 1
Characteristics of the TARGET, AECM, JNCCRI, and NY clincial datasets and the GDSC in vitro dataset and sample level group memberships and risk scores from results presented in this report.

## Sheet: Cohort_summary
Dataset	TARGET	AECM	JNCCRI	NY
N	83	15	341	15
Years collected	2000 - 2012	NA-2012	1998 - 2013	Not reported
Sex M / F	47 / 36	9 / 6	16 / 15	7 / 8
Age at diagnoses yrs. (min/median/max)	3 / 14 / 32	11 / 14 / 16	7 / 13 / 68	6 / 15 / 80
Tumor location (appendicular / axial)	79 / 4	14 / 1	27 / 4	11 / 4
Metastatic disease at diagnoses	21	5	3	Not reported
Pathologic response to chemotherapy2 (optimal / suboptimal / unknown)	20 / 22 / 41	10 / 5	Not reported	Not reported
Chemotherapy treated	83	15	30	Not reported
MAP / AP	12
MAP and other	5
Not available	66
Events (OSA Deaths / Recurrences)	30 / 41	5 / 10	9 / 13	Not reported
Follow up time3 months (min/median/max)	12 / 56 / 144	Not reported	4 / 69 / 240	Not reported

## Sheet: TARGET_sample_level
sample	sex	age_yr	censored_RFS	RFS_time_mo	censored_OS	OS_time_mo	chemoresponse	MetDx	Global_profile_cluster_2_group	Global_profile_cluster_3_group	Global_profile_average_beta	Global_profile_CGI_subset_cluster_2_group	Global_profile_CGI_subset_cluster_3_group	Global_profile_CGI_subset_cluster_4_group	Global_profile_CGI_subset_average_beta	Global_profile_Shore_subset_cluster_2_group	Global_profile_Shore_subset_average_beta	Global_profile_Shelf_subset_cluster_2_group	Global_profile_Shelf_subset_average_beta	Global_profile_Open_Sea_subset_cluster_2_group	Global_profile_Open_Sea_subset_average_beta	Global_profile_Enhancer_subset_cluster_2_group	Global_profile_Enhancer_subset_cluster_3_group	Global_profile_Enhancer_subset_average_beta	RFS_profile_cluster_2_group	RFS_profile_average_beta	RFS_profile_CGI_subset_average_beta	RFS_profile_Shore_subset_average_beta	RFS_profile_Shelf_subset_average_beta	RFS_profile_Sea_subset_average_beta	RFS_profile_Enhancer_subset_average_beta	CR_profile_cluster_2_group	CR_profile_average_beta	CR_profile_CGI_subset_average_beta	CR_profile_Shore_subset_average_beta	CR_profile_Shelf_subset_average_beta	CR_profile_Sea_subset_average_beta	CR_profile_Enhancer_subset_average_beta	RFS_profile_annotated_genes_expression_cluster_2_group	CR_profile_annotated_genes_expression_cluster_2_group	Toyota_panel_CIMP_score	Weisenberger_panel_CIMP_score	Noushmehr_panel_CIMP_score	Toyota_panel_promoter_associated_CIMP_score	Weisenberger_panel_promoter_associated_CIMP_score	Noushmehr_panel_promoter_associated_CIMP_score	EPIMMUNE_cluster_2_groups	ESTIMATE_predicted_tumor_purity	CIBERSORT_Absolute_score
0A4HLD	male	19.87	censored	129.72	censored	129.72	optimal	n	blue	blue	0.445832	green	green	green	0.32	2	0.45	1	0.52	green	0.51	green	green	0.43	blue	0.470159	0.33	0.43	0.55	0.515822	0.46	blue	0.43	0.37	0.41	0.47	0.45	0.41	orange	1	0.215945	0.315719	0.216139	0.023674	0.096593	0.085575	blue	0.874435	0.85528
0A4HMC	male	27.96	censored	12.39	censored	12.39	suboptimal	n	blue	blue	0.456	green	green	green	0.32	2	0.39	2	0.55	green	0.56	green	green	0.49	blue	0.498076	0.38	0.44	0.61	0.539785	0.51	blue	0.54	0.39	0.44	0.64	0.62	0.62	orange	1	0.222114	0.375661	0.245238	0.04618	0.204443	0.122004	blue	0.721015	2.06146
0A4HX8	male	29.14	censored	100	censored	100	optimal	n	red	red	0.646659	green	orange	orange	0.58	1	0.6	2	0.71	blue	0.71	blue	blue	0.62	blue	0.588752	0.61	0.62	0.54	0.58028	0.51	red	0.72	0.65	0.64	0.76	0.77	0.7	orange	2	0.263859	0.3095	0.26829	0.023008	0.069431	0.170696	blue	0.841225	0.916221
0A4HXS	male	23.21	censored	96.91	censored	96.91	suboptimal	n	red	red	0.696981	blue	blue	blue	0.52	1	0.68	2	0.81	blue	0.8	blue	blue	0.68	red	0.624747	0.48	0.57	0.64	0.687788	0.58	red	0.88	0.69	0.86	0.96	0.95	0.89	purple	2	0.236316	0.302402	0.250408	0.028507	0.081625	0.111527	red	0.796708	0.994155
0A4HY5	male	19.9	event	7.17	death	9.53	suboptimal	y	red	red	0.575758	blue	blue	blue	0.37	1	0.52	2	0.71	blue	0.72	blue	blue	0.54	red	0.536673	0.31	0.44	0.63	0.629021	0.51	red	0.83	0.64	0.79	0.94	0.9	0.82	purple	2	0.232854	0.274086	0.245266	0.035759	0.084583	0.136963	red	0.80796	0.881664
0A4I0Q	female	19.92	event	17.06	death	17.06	suboptimal	y	red	red	0.530806	blue	blue	blue	0.32	1	0.54	1	0.66	blue	0.64	blue	blue	0.47	blue	0.473906	0.35	0.45	0.58	0.505204	0.39	red	0.8	0.6	0.77	0.9	0.86	0.79	purple	2	0.204942	0.270091	0.21804	0.026841	0.083432	0.104241	red	0.752993	0.806613
0A4I0W	male	20.08	censored	22.45	censored	22.45		n	red	red	0.40585	blue	blue	blue	0.31	1	0.39	1	0.49	green	0.46	green	orange	0.38	blue	0.3984	0.27	0.4	0.59	0.410425	0.33	blue	0.55	0.5	0.54	0.58	0.56	0.5	purple	1	0.197816	0.248615	0.214893	0.052516	0.079754	0.08501	blue	0.699911	0.956465
0A4I3S	male	22.78	censored	60.62	censored	60.62		n	red	red	0.309856	blue	blue	blue	0.17	2	0.28	2	0.44	green	0.4	blue	blue	0.3	blue	0.338871	0.19	0.26	0.54	0.385517	0.36	red	0.42	0.33	0.4	0.4	0.48	0.4	purple	2	0.150234	0.221827	0.161307	0.019991	0.033332	0.074814	blue	0.804086	0.667649
0A4I42	female	17.17	event	11.54	death	20.35		n	blue	orange	0.487377	blue	blue	blue	0.35	2	0.44	2	0.59	green	0.59	green	green	0.47	red	0.467958	0.23	0.31	0.46	0.598411	0.51	red	0.65	0.49	0.66	0.63	0.7	0.65	orange	2	0.204758	0.314674	0.229614	0.029329	0.156574	0.116215	blue	0.849058	1.04809
0A4I48	female	16.04	censored	53.12	censored	53.12	optimal	y	blue	blue	0.378356	green	green	green	0.24	2	0.35	2	0.46	green	0.47	green	green	0.39	blue	0.444752	0.29	0.42	0.55	0.487388	0.41	blue	0.38	0.29	0.31	0.44	0.44	0.39	orange	1	0.159496	0.236753	0.20293	0.031238	0.056694	0.099822	blue	0.659851	1.18379
0A4I4M	female	18.95	censored	23.27	censored	23.27	optimal	n	red	red	0.472286	green	green	green	0.27	1	0.4	2	0.62	blue	0.62	green	orange	0.47	blue	0.510997	0.32	0.46	0.65	0.568163	0.48	blue	0.61	0.43	0.54	0.7	0.69	0.59	orange	1	0.187676	0.292214	0.212064	0.032786	0.090317	0.101446	red	0.603907	1.53989
0A4I4O	male	32.41	event	7.73	death	20.61	optimal	n	blue	blue	0.434747	green	green	green	0.33	2	0.42	2	0.51	blue	0.5	green	green	0.44	blue	0.467841	0.33	0.47	0.51	0.502393	0.4	blue	0.43	0.37	0.35	0.53	0.46	0.41	purple	1	0.156117	0.336054	0.206255	0.02195	0.145226	0.086394	blue	0.80988	0.713774
0A4I5B	male	20.86	censored	20.35	censored	20.35	optimal	n	blue	blue	0.365823	green	green	green	0.25	2	0.31	2	0.43	green	0.46	green	green	0.41	blue	0.486458	0.33	0.4	0.55	0.554767	0.52	blue	0.35	0.29	0.28	0.41	0.38	0.36	orange	1	0.14616	0.266401	0.205321	0.030131	0.0753	0.095907	blue	0.700448	1.24804
0A4I65	male	17.86	event	65.52	censored	191.48	suboptimal	n	blue	blue	0.532229	green	green	green	0.39	2	0.49	2	0.61	green	0.64	blue	blue	0.53	red	0.497983	0.3	0.38	0.52	0.598296	0.5	blue	0.72	0.62	0.66	0.78	0.76	0.73	orange	1	0.179028	0.276056	0.222905	0.028304	0.075806	0.098093	red	0.770042	1.22475
0A4I6O	male	18.46	event	15.91	death	62.66		n	red	red	0.502621	blue	blue	blue	0.29	1	0.47	1	0.68	blue	0.63	blue	blue	0.45	blue	0.475095	0.21	0.4	0.68	0.553952	0.42	red	0.74	0.55	0.71	0.87	0.81	0.74	purple	2	0.216339	0.261423	0.225011	0.042307	0.069687	0.085772	red	0.823294	0.880631
0A4I8U	male	20.08	censored	32.31	censored	32.31	optimal	n	red	red	0.619345	green	orange	orange	0.45	1	0.58	2	0.75	blue	0.73	blue	blue	0.62	blue	0.598968	0.51	0.54	0.63	0.640528	0.56	red	0.73	0.55	0.66	0.85	0.81	0.74	orange	2	0.265179	0.288211	0.210817	0.028729	0.069315	0.100195	blue	0.75144	1.08879
0A4I9K	male	22.57	censored	74.19	censored	74.19	suboptimal	n	red	red	0.583705	blue	blue	blue	0.36	1	0.53	2	0.73	blue	0.73	blue	blue	0.56	red	0.542193	0.35	0.44	0.67	0.619304	0.52	red	0.82	0.6	0.76	0.93	0.9	0.8	orange	2	0.221827	0.255816	0.221468	0.029125	0.062657	0.123528	red	0.773122	1.71707
PAKFVX	male	14.81	event	11.87	censored	30.31	optimal	n	blue	blue	0.333773	green	green	green	0.22	2	0.31	2	0.4	green	0.41	green	green	0.36	red	0.477654	0.28	0.35	0.51	0.580373	0.53	blue	0.31	0.28	0.27	0.34	0.33	0.31	orange	1	0.123152	0.277131	0.217802	0.030911	0.070929	0.10386	blue	0.87307	2.24845
PAKXLD	female	14.37	event	19	censored	80.93	suboptimal	n	red	red	0.522616	blue	blue	blue	0.38	1	0.51	2	0.62	blue	0.61	blue	blue	0.51	red	0.449194	0.36	0.35	0.52	0.49897	0.42	red	0.75	0.57	0.74	0.85	0.8	0.76	purple	2	0.205334	0.213119	0.199286	0.025119	0.040176	0.092323	blue	0.911104	0.549629
PAKZZK	male	13.33	event	14.86	death	49.8	suboptimal	n	blue	blue	0.412393	green	green	green	0.32	2	0.41	1	0.46	green	0.47	green	green	0.41	blue	0.471416	0.35	0.45	0.53	0.509067	0.47	blue	0.46	0.37	0.42	0.47	0.5	0.46	orange	1	0.170439	0.348293	0.205217	0.074035	0.191035	0.086521	blue	0.731997	0.77903
PALECC	female	10.03	event	12.62	death	24.79		n	red	red	0.440565	blue	blue	blue	0.24	1	0.38	2	0.59	blue	0.58	blue	blue	0.42	red	0.444991	0.19	0.31	0.51	0.563221	0.46	red	0.62	0.43	0.55	0.78	0.7	0.59	orange	2	0.190664	0.258751	0.1851	0.021349	0.054124	0.09148	red	0.764894	2.09444
PALFYN	female	13.26	event	21.4	death	32.97		n	red	red	0.514437	blue	blue	blue	0.32	1	0.47	1	0.66	green	0.64	green	orange	0.49	blue	0.507736	0.3	0.47	0.65	0.565604	0.45	red	0.67	0.49	0.63	0.77	0.73	0.62	purple	2	0.190526	0.289965	0.209884	0.02498	0.083599	0.085997	red	0.54303	1.4725
PALHRL	male	16.49	censored	143.79	censored	143.79		y	blue	blue	0.395581	green	green	green	0.32	2	0.39	2	0.41	green	0.44	green	green	0.42	blue	0.478779	0.45	0.53	0.48	0.471283	0.46	blue	0.34	0.28	0.3	0.36	0.38	0.32	purple	1	0.154699	0.300535	0.210035	0.033457	0.066658	0.103856	blue	0.841072	1.27682
PALKDP	female	9.28	censored	107.89	censored	107.89		n	blue	blue	0.222179	blue	blue	blue	0.12	2	0.19	2	0.28	green	0.3	green	green	0.24	red	0.325562	0.19	0.24	0.32	0.399468	0.35	blue	0.27	0.16	0.27	0.24	0.32	0.26	purple	1	0.102775	0.202448	0.173541	0.023938	0.03786	0.073584	blue	0.896988	0.639039
PALKGN	male	16.96	censored	69.76	censored	69.76		n	red	red	0.460803	green	green	green	0.27	1	0.4	2	0.61	blue	0.59	green	orange	0.48	blue	0.502852	0.39	0.45	0.65	0.533951	0.51	red	0.57	0.42	0.46	0.73	0.64	0.6	purple	2	0.191924	0.279509	0.221717	0.023549	0.06281	0.111437	red	0.661869	1.28086
PALWWX	female	12.23	censored	71.1	censored	71.1	optimal	y	blue	blue	0.368799	green	green	green	0.25	2	0.36	1	0.45	green	0.43	green	orange	0.36	blue	0.461293	0.32	0.53	0.61	0.458576	0.4	blue	0.36	0.32	0.34	0.4	0.37	0.34	purple	1	0.178064	0.262224	0.207596	0.029531	0.086502	0.081908	blue	0.743358	0.749119
PALZGU	male	15.35	event	47.73	death	94.74		n	red	red	0.572145	blue	blue	blue	0.39	1	0.53	2	0.68	blue	0.69	blue	blue	0.56	red	0.545043	0.25	0.4	0.59	0.684067	0.6	red	0.74	0.53	0.65	0.88	0.83	0.73	orange	2	0.232332	0.305496	0.210204	0.051608	0.114876	0.088379	red	0.762825	0.957385
PAMEKS	male	10.8	event	12.66	death	28.17	suboptimal	y	blue	blue	0.417684	green	green	green	0.3	2	0.45	1	0.51	green	0.46	green	orange	0.39	blue	0.46689	0.35	0.59	0.6	0.437272	0.37	blue	0.54	0.42	0.57	0.67	0.55	0.53	purple	1	0.242581	0.278337	0.236806	0.033986	0.075801	0.121839	blue	0.802189	0.690584
PAMHYN	female	9.59	censored	128.21	censored	128.21		n	blue	blue	0.490785	green	green	green	0.35	2	0.46	1	0.58	blue	0.59	green	green	0.47	blue	0.510221	0.38	0.5	0.65	0.533074	0.47	blue	0.58	0.42	0.51	0.66	0.66	0.57	purple	1	0.183497	0.386174	0.208816	0.027499	0.23851	0.099804	blue	0.729845	0.972041
PAMJXS	male	11.23	event	104.67	death	126.62		n	blue	blue	0.300774	green	green	green	0.22	2	0.28	2	0.33	green	0.36	green	green	0.3	blue	0.380744	0.25	0.31	0.34	0.454561	0.43	blue	0.29	0.22	0.27	0.31	0.33	0.28	orange	1	0.127031	0.258272	0.206979	0.039191	0.067981	0.111206	blue	0.813486	1.71343
PAMLKS	female	12.35	event	2.33	death	5.92		y	red	red	0.466899	blue	blue	blue	0.3	1	0.43	2	0.56	blue	0.58	blue	blue	0.45	red	0.474581	0.25	0.36	0.43	0.590098	0.5	red	0.64	0.45	0.58	0.69	0.72	0.61	purple	2	0.211689	0.229624	0.211521	0.027365	0.043322	0.100087	blue	0.938535	0.534601
PAMRHD	female	10.8	event	1.28	death	2.43		y	red	red	0.536572	green	green	purple	0.35	1	0.48	2	0.67	blue	0.67	blue	blue	0.52	red	0.491043	0.24	0.34	0.49	0.623077	0.51	red	0.72	0.56	0.64	0.79	0.8	0.73	orange	2	0.198849	0.265357	0.213443	0.025752	0.067215	0.089775	red	0.749823	1.69552
PAMTCM	female	13.53	censored	98.69	censored	98.69		n	blue	blue	0.579356	green	green	green	0.55	2	0.6	1	0.58	green	0.58	green	green	0.56	blue	0.599096	0.59	0.62	0.71	0.575941	0.54	blue	0.61	0.54	0.58	0.58	0.65	0.55	purple	1	0.220597	0.31136	0.245608	0.055059	0.078919	0.108158	blue	0.913152	0.598852
PAMYYJ	male	17.75	event	4.21	death	8.91	suboptimal	y	blue	orange	0.561446	blue	blue	blue	0.43	2	0.52	2	0.69	blue	0.65	blue	blue	0.52	red	0.506015	0.32	0.34	0.58	0.614931	0.5	red	0.78	0.68	0.74	0.83	0.83	0.76	purple	2	0.227011	0.359688	0.259871	0.03792	0.226817	0.117775	red	0.819019	1.11047
PANGPE	male	13.13	censored	27.38	censored	111.05		n	blue	blue	0.421004	green	green	green	0.29	2	0.39	2	0.51	green	0.51	green	green	0.43	blue	0.480985	0.36	0.44	0.6	0.51467	0.45	blue	0.45	0.37	0.42	0.55	0.48	0.43	purple	1	0.160583	0.300556	0.223112	0.029736	0.082126	0.104072	blue	0.763043	1.42628
PANGRW	male	16.68	censored	111.05	censored	111.05		n	red	red	0.545232	green	orange	orange	0.34	1	0.47	2	0.69	blue	0.7	blue	blue	0.53	blue	0.515183	0.4	0.47	0.62	0.552636	0.45	red	0.73	0.56	0.62	0.83	0.82	0.72	purple	2	0.186143	0.279175	0.228918	0.024612	0.064278	0.100657	red	0.72348	1.85992
PANMIG	male	14.69	event	16.86	death	25.51	optimal	y	red	red	0.376331	blue	blue	blue	0.2	2	0.34	1	0.5	green	0.49	green	orange	0.36	blue	0.421477	0.19	0.29	0.6	0.51317	0.4	blue	0.45	0.37	0.41	0.52	0.49	0.4	purple	1	0.160725	0.243005	0.186427	0.022189	0.05203	0.081127	blue	0.756726	0.746431
PANPUM	male	16.43	event	1.51	death	9.7		y	red	red	0.549644	blue	blue	blue	0.3	1	0.49	2	0.72	blue	0.72	blue	blue	0.53	red	0.481706	0.28	0.28	0.57	0.602821	0.45	red	0.78	0.54	0.69	0.9	0.89	0.78	purple	2	0.223935	0.238824	0.178167	0.022941	0.038173	0.083394	red	0.876992	0.743
PANSEN	male	14.34	censored	74.16	censored	74.16		n	blue	blue	0.351947	green	green	green	0.21	2	0.33	1	0.45	green	0.44	green	orange	0.37	blue	0.458821	0.34	0.51	0.65	0.451058	0.41	blue	0.36	0.3	0.3	0.38	0.4	0.38	purple	1	0.163352	0.26355	0.188023	0.023303	0.058973	0.082433	blue	0.774459	0.570357
PANVJJ	female	13.82	censored	101.74	censored	101.74		n	red	red	0.517703	blue	blue	blue	0.32	1	0.49	1	0.68	green	0.63	green	orange	0.47	blue	0.54042	0.33	0.57	0.67	0.577111	0.46	red	0.71	0.57	0.66	0.82	0.76	0.64	purple	2	0.225529	0.276663	0.224695	0.031367	0.072978	0.118723	red	0.698935	0.795106
PANXSC	male	15.19	event	12.03	censored	40.01		n	blue	blue	0.397696	green	green	green	0.28	2	0.34	2	0.45	green	0.5	green	green	0.42	blue	0.435048	0.25	0.33	0.43	0.529153	0.45	blue	0.42	0.31	0.37	0.48	0.48	0.43	purple	1	0.133672	0.277778	0.2197	0.024476	0.076032	0.111777	blue	0.671523	1.30426
PANZHX	female	14.05	event	26.69	censored	43.49	suboptimal	y	red	red	0.558972	blue	blue	blue	0.35	1	0.52	2	0.7	blue	0.69	green	orange	0.54	blue	0.552199	0.32	0.52	0.7	0.615024	0.51	red	0.73	0.55	0.66	0.86	0.8	0.73	orange	2	0.215121	0.283035	0.245945	0.032957	0.092871	0.12563	red	0.642242	2.40646
PANZZJ	male	18.78	censored	50.56	censored	50.56		n	red	red	0.491867	blue	blue	blue	0.28	1	0.45	1	0.66	blue	0.62	blue	blue	0.46	blue	0.475839	0.28	0.42	0.68	0.526068	0.43	red	0.69	0.54	0.67	0.77	0.74	0.64	purple	2	0.196808	0.252987	0.188025	0.02399	0.072392	0.087127	red	0.653252	1.01783
PAPIJR	female	12.6	censored	56.51	censored	56.51	suboptimal	n	red	red	0.520853	blue	blue	blue	0.28	1	0.44	2	0.68	blue	0.7	blue	blue	0.53	red	0.531243	0.25	0.44	0.65	0.631889	0.53	red	0.71	0.48	0.63	0.83	0.81	0.7	orange	2	0.190224	0.281014	0.203876	0.027995	0.071514	0.099296	red	0.663774	2.09388
PAPKWD	male	9.53	event	6.31	death	13.87	suboptimal	n	red	red	0.58638	blue	blue	blue	0.38	1	0.53	2	0.75	blue	0.73	blue	blue	0.57	red	0.502506	0.2	0.3	0.44	0.679481	0.6	red	0.86	0.7	0.83	0.94	0.91	0.86	orange	2	0.223467	0.266394	0.232327	0.025875	0.085426	0.115225	red	0.929739	0.829761
PAPNVD	female	14.49	event	19.53	death	30.31	suboptimal	n	red	red	0.606803	blue	blue	blue	0.33	1	0.53	2	0.77	blue	0.8	blue	blue	0.62	red	0.488362	0.16	0.25	0.45	0.681649	0.57	red	0.85	0.65	0.79	0.93	0.94	0.85	orange	2	0.168609	0.247928	0.207918	0.03496	0.054068	0.096103	red	0.925439	0.813487
PAPVYW	male	7.68	event	2.27	death	2.56		y	red	red	0.609948	blue	blue	blue	0.39	1	0.54	2	0.76	blue	0.77	blue	blue	0.61	red	0.531519	0.25	0.28	0.48	0.71539	0.65	red	0.83	0.62	0.76	0.92	0.92	0.82		2	0.250938	0.305441	0.223497	0.036968	0.110493	0.099899	red
PAPWWC	female	9.85	event	63.54	censored	82.84	suboptimal	n	red	red	0.615801	blue	blue	blue	0.49	1	0.57	2	0.71	blue	0.71	blue	blue	0.59	red	0.553443	0.45	0.49	0.43	0.626314	0.55	red	0.82	0.66	0.78	0.92	0.88	0.8	orange	2	0.224103	0.30191	0.233954	0.046721	0.090212	0.095732	red	0.801127	1.34234
PAPXGT	female	11.43	censored	83.04	censored	83.04	suboptimal	n	red	red	0.546819	blue	blue	blue	0.37	1	0.48	2	0.68	blue	0.68	blue	blue	0.54	red	0.534964	0.29	0.44	0.67	0.623225	0.55	red	0.76	0.6	0.72	0.89	0.81	0.74	orange	2	0.196232	0.305368	0.230693	0.030999	0.129441	0.100294	red	0.675133	0.993673
PARDAX	male	10.08	event	3.45	death	22.32		y	blue	orange	0.520825	green	green	purple	0.38	2	0.51	2	0.58	green	0.61	green	green	0.51	red	0.524129	0.28	0.33	0.42	0.685399	0.58	blue	0.61	0.55	0.57	0.68	0.64	0.61	orange	1	0.160995	0.294208	0.241608	0.037899	0.09009	0.092246	blue	0.873197	0.928461
PARFTG	female	13.66	event	1.74	death	21.47	suboptimal	n	red	red	0.66047	blue	blue	blue	0.48	1	0.61	2	0.79	blue	0.79	blue	blue	0.64	red	0.547196	0.29	0.34	0.55	0.702052	0.6	red	0.86	0.66	0.84	0.95	0.93	0.87	orange	2	0.241041	0.349735	0.269263	0.034547	0.161892	0.134491	red	0.750855	0.885422
PARGTM	male	16.23	censored	85.8	censored	85.8	optimal	n	blue	blue	0.471231	green	green	green	0.37	2	0.44	2	0.53	green	0.55	green	green	0.49	blue	0.549632	0.49	0.5	0.48	0.594433	0.56	blue	0.45	0.35	0.38	0.55	0.5	0.47	orange	1	0.161149	0.293587	0.240486	0.038957	0.086876	0.136992	blue	0.859408	1.68612
PARJXU	female	12.67	event	26.66	death	53.62	optimal	y	blue	blue	0.409548	green	green	green	0.26	2	0.41	1	0.47	green	0.5	green	orange	0.4	blue	0.465037	0.33	0.41	0.59	0.509887	0.43	blue	0.43	0.36	0.38	0.44	0.47	0.41	purple	1	0.1752	0.255716	0.222024	0.025791	0.06071	0.101821	blue	0.792457	0.79043
PARKAF	male	16.67	event	1.84	death	34.88	suboptimal	n	red	red	0.58761	blue	blue	blue	0.39	1	0.53	2	0.73	blue	0.72	blue	blue	0.58	red	0.58915	0.26	0.46	0.7	0.724781	0.63	red	0.82	0.68	0.75	0.89	0.88	0.83	orange	2	0.241364	0.282682	0.230946	0.039138	0.100776	0.119813	red	0.821905	1.61532
PASEBY	male	11.64	event	1.38	censored	67.36		n	red	red	0.544668	blue	blue	blue	0.35	1	0.48	2	0.68	blue	0.68	blue	blue	0.51	red	0.532398	0.28	0.41	0.63	0.639525	0.51	red	0.76	0.6	0.69	0.84	0.83	0.7	orange	2	0.211781	0.249669	0.236547	0.028222	0.05691	0.100454	red	0.710745	1.12882
PASEFS	male	18.15	censored	69.43	censored	69.43	suboptimal	n	red	red	0.560168	green	orange	orange	0.51	1	0.53	2	0.66	blue	0.59	blue	blue	0.53	blue	0.54085	0.62	0.65	0.62	0.463614	0.45	red	0.74	0.66	0.66	0.82	0.8	0.76	orange	2	0.236284	0.340176	0.330694	0.028469	0.071479	0.250311	blue	0.959907	0.454074
PASFCV	female	10.55	censored	67.78	censored	67.78	suboptimal	n	blue	blue	0.405137	green	green	green	0.29	2	0.39	1	0.52	green	0.47	green	orange	0.4	blue	0.479114	0.43	0.56	0.68	0.438382	0.41	blue	0.44	0.32	0.39	0.58	0.47	0.44	purple	1	0.209614	0.30165	0.217544	0.036519	0.079981	0.116562	blue	0.535065	1.2379
PASKZZ	female	13.17	censored	17.82	censored	17.82	optimal	n	blue	blue	0.438793	green	green	green	0.29	2	0.42	1	0.52	green	0.54	green	orange	0.43	blue	0.508857	0.43	0.53	0.62	0.509743	0.44	blue	0.47	0.38	0.42	0.5	0.53	0.5	purple	1	0.176787	0.28781	0.200247	0.029216	0.067398	0.089933	blue	0.70528	1.08626
PASNZV	male	16.29	censored	57.43	censored	57.43		n	blue	orange	0.547735	blue	blue	blue	0.4	2	0.52	2	0.65	green	0.64	green	green	0.53	red	0.568833	0.28	0.5	0.47	0.699966	0.62	red	0.73	0.58	0.69	0.81	0.79	0.76	orange	2	0.210994	0.350808	0.256772	0.041764	0.17519	0.108968	blue	0.723446	1.48399
PASRNE	female	3.56	event	16.83	censored	56.11		n	blue	orange	0.435804	blue	blue	blue	0.26	2	0.41	2	0.56	green	0.55	green	green	0.44	red	0.490586	0.2	0.31	0.45	0.650811	0.56	red	0.53	0.4	0.48	0.61	0.59	0.51	orange	2	0.209847	0.256987	0.213132	0.027729	0.05954	0.100696	blue	0.720811	1.34701
PASSLM	male	9.69	event	61.31	censored	61.31	optimal	y	blue	blue	0.437421	green	green	green	0.3	2	0.42	1	0.53	green	0.52	blue	blue	0.4	blue	0.401702	0.29	0.3	0.4	0.472576	0.36	blue	0.53	0.44	0.45	0.58	0.58	0.51	purple	1	0.200239	0.328553	0.235534	0.032233	0.103043	0.112155	red	0.875962	0.796771
PASUUH	female	14.09	censored	53.42	censored	53.42	optimal	n	blue	blue	0.50421	green	green	green	0.39	2	0.47	2	0.56	green	0.58	green	green	0.53	blue	0.544094	0.38	0.49	0.55	0.613243	0.57	blue	0.44	0.35	0.4	0.48	0.48	0.46	purple	1	0.191016	0.302521	0.234046	0.046751	0.086424	0.129218	blue	0.682694	1.13545
PASYUK	female	16.25	censored	61.47	censored	61.47	optimal	n	red	red	0.551558	blue	blue	blue	0.31	1	0.48	2	0.72	blue	0.72	green	orange	0.54	blue	0.558482	0.3	0.45	0.73	0.653185	0.55	red	0.72	0.5	0.62	0.87	0.83	0.72	purple	2	0.220683	0.300886	0.194854	0.03931	0.117334	0.098262	red	0.385231	1.78299
PATAWV	male	15.53	censored	55.95	censored	55.95	optimal	n	blue	blue	0.330421	green	green	green	0.24	2	0.33	1	0.39	green	0.38	green	orange	0.32	blue	0.433797	0.35	0.46	0.59	0.429674	0.37	blue	0.3	0.32	0.25	0.29	0.32	0.29	purple	1	0.164598	0.258967	0.214235	0.023788	0.069045	0.095776	blue	0.800587	0.682907
PATEEM	male	16.1	event	31.59	censored	47.7		n	red	red	0.525303	blue	blue	blue	0.26	1	0.43	2	0.7	blue	0.72	blue	blue	0.53	red	0.474908	0.16	0.31	0.54	0.623206	0.49	red	0.74	0.49	0.6	0.87	0.87	0.79	orange	2	0.216677	0.273175	0.192831	0.024652	0.07202	0.079861	red	0.791257	0.79396
PATJVI	male	15.77	censored	51.78	censored	51.78	optimal	y	blue	blue	0.525992	green	green	green	0.56	2	0.54	1	0.57	green	0.49	green	orange	0.48	blue	0.571126	0.65	0.72	0.75	0.465475	0.47	blue	0.52	0.52	0.56	0.55	0.49	0.42	purple	1	0.244651	0.476596	0.319411	0.07577	0.364212	0.205199	blue	0.779843	0.766968
PATKSS	male	13.4	event	2.07	death	24.92	suboptimal	n	red	red	0.675854	blue	blue	blue	0.53	1	0.67	2	0.79	blue	0.75	blue	blue	0.64	red	0.591141	0.42	0.52	0.55	0.672479	0.55	red	0.86	0.69	0.82	0.93	0.93	0.84	purple	2	0.23711	0.248364	0.232608	0.022359	0.04253	0.101723	red	0.938857	0.559293
PATMIF	female	12.01	censored	51.94	censored	51.94	optimal	n	blue	blue	0.390894	green	green	green	0.27	2	0.35	2	0.48	green	0.48	green	green	0.4	blue	0.443453	0.35	0.39	0.54	0.475875	0.44	blue	0.41	0.33	0.35	0.49	0.46	0.41	purple	1	0.130769	0.282377	0.207117	0.042387	0.083663	0.090706	blue	0.623186	1.44629
PATMPU	male	13.86	event	16.37	death	51.91	suboptimal	n	blue	orange	0.321337	blue	blue	blue	0.25	2	0.28	2	0.38	green	0.38	green	green	0.31	red	0.391778	0.15	0.17	0.35	0.552849	0.49	blue	0.48	0.42	0.43	0.44	0.54	0.46	orange	1	0.129775	0.253867	0.214627	0.031925	0.106408	0.093517	blue	0.845615	0.999317
PATMXR	female	20.91	event	2.24	death	12.69		y	blue	orange	0.5631	green	green	purple	0.47	2	0.54	2	0.62	green	0.62	green	green	0.55	red	0.56431	0.33	0.43	0.46	0.70037	0.63	blue	0.64	0.56	0.59	0.69	0.68	0.6	orange	1	0.21737	0.334541	0.234852	0.051078	0.139968	0.108988	blue	0.851568	0.801856
PATPBS	male	15.1	censored	48.26	censored	48.26	optimal	n	blue	blue	0.481696	green	green	green	0.32	2	0.46	1	0.59	green	0.58	green	orange	0.48	blue	0.532095	0.42	0.48	0.64	0.570984	0.51	blue	0.49	0.39	0.43	0.56	0.54	0.51	orange	1	0.212238	0.309404	0.219895	0.026662	0.08897	0.099203	blue	0.754269	1.73576
PATUXZ	female	17.38	event	16.77	death	16.77		y	blue	orange	0.398662	green	green	purple	0.28	2	0.37	2	0.49	green	0.47	green	green	0.41	red	0.485082	0.18	0.32	0.46	0.642759	0.55	blue	0.42	0.33	0.41	0.48	0.45	0.41	orange	1	0.148501	0.250706	0.223081	0.038464	0.077152	0.110071	blue	0.887203	0.713136
PAUBIT	female	12.36	censored	33.83	censored	33.83		n	blue	blue	0.477579	blue	blue	blue	0.37	2	0.44	1	0.57	green	0.55	green	orange	0.44	blue	0.478459	0.36	0.5	0.65	0.48195	0.39	red	0.61	0.49	0.59	0.65	0.65	0.58	purple	2	0.192689	0.30271	0.225149	0.03548	0.108828	0.102346	blue	0.730527	0.762189
PAUTWB	male	13.87	event	19.66	censored	22.58		n	blue	blue	0.401422	green	green	green	0.27	2	0.36	2	0.49	green	0.5	green	green	0.41	blue	0.447486	0.29	0.4	0.52	0.502234	0.43	blue	0.44	0.33	0.36	0.56	0.5	0.46	orange	1	0.206748	0.352585	0.216008	0.031366	0.193822	0.103722	blue	0.683054	1.37513
PAUTYB	female	12.1	event	17.32	death	17.65		n	red	red	0.501998	blue	blue	blue	0.3	1	0.43	2	0.64	blue	0.65	blue	blue	0.49	red	0.46481	0.18	0.29	0.41	0.62489	0.53	red	0.71	0.51	0.63	0.8	0.8	0.72	orange	2	0.205664	0.2528	0.245566	0.049231	0.08307	0.096064	red	0.752213	1.50772
PAUUML	male	5.96	censored	22.09	censored	22.09		n	blue	blue	0.469984	green	green	green	0.36	2	0.48	1	0.51	green	0.53	green	green	0.43	blue	0.477164	0.4	0.48	0.47	0.500587	0.39	blue	0.58	0.46	0.56	0.58	0.64	0.57	purple	1	0.197642	0.300248	0.224511	0.0408	0.089952	0.131919	blue	0.931743	0.505473
PAUVUL	female	5.55	event	7.79	death	11.41		y	blue	blue	0.316089	green	green	green	0.21	2	0.26	2	0.38	green	0.41	green	green	0.36	red	0.398095	0.18	0.24	0.39	0.523832	0.49	blue	0.29	0.23	0.23	0.35	0.34	0.3	orange	1	0.124261	0.263194	0.205083	0.030683	0.067273	0.094466	blue	0.857015	1.05532
PAUXPZ	female	12.35	event	13.77	death	23.8		y	red	red	0.387034	blue	blue	blue	0.21	2	0.33	2	0.49	green	0.52	blue	blue	0.38	red	0.435248	0.19	0.26	0.47	0.569042	0.48	blue	0.52	0.42	0.42	0.59	0.6	0.54	orange	1	0.163837	0.234202	0.178852	0.026574	0.048954	0.093604	blue	0.85056	1.06224
PAUYTT	female	18.36	censored	19.03	censored	19.03		n	blue	blue	0.458438	green	green	green	0.36	2	0.47	2	0.5	green	0.51	green	green	0.48	blue	0.572639	0.47	0.61	0.63	0.582115	0.57	blue	0.41	0.38	0.4	0.46	0.42	0.37	purple	1	0.175357	0.305489	0.224736	0.048852	0.066044	0.113125	blue	0.851014	0.676585
PAVALD	male	16.23	censored	18.11	censored	18.11		n	red	red	0.63294	blue	blue	blue	0.41	1	0.61	2	0.79	blue	0.76	blue	blue	0.61	blue	0.637725	0.5	0.6	0.8	0.67126	0.59	red	0.83	0.62	0.8	0.93	0.91	0.81	purple	2	0.23156	0.265437	0.228867	0.042829	0.045116	0.102302	red	0.940921	0.533806
PAVCLP	female	11.13	censored	16.8	censored	16.8		n	red	red	0.476531	blue	blue	blue	0.31	1	0.44	1	0.6	green	0.58	green	orange	0.46	blue	0.500828	0.32	0.44	0.59	0.566845	0.5	red	0.6	0.44	0.58	0.73	0.64	0.58	purple	2	0.226271	0.297484	0.232337	0.026677	0.088944	0.107197	red	0.699907	1.49759
PAVDTY	male	13.42	censored	12.13	censored	12.13		n	blue	blue	0.478113	blue	blue	blue	0.33	2	0.44	2	0.57	blue	0.58	green	green	0.46	blue	0.479706	0.28	0.43	0.53	0.552283	0.46	blue	0.6	0.45	0.57	0.66	0.66	0.57	orange	1	0.195107	0.343998	0.209659	0.022983	0.192755	0.101812	red	0.751722	1.27032
PAVECB	female	8.96	censored	15.65	censored	15.65		n	red	red	0.481491	blue	blue	blue	0.3	1	0.46	1	0.65	green	0.59	green	orange	0.44	blue	0.468627	0.31	0.43	0.69	0.499874	0.41	red	0.68	0.54	0.61	0.79	0.74	0.66	purple	2	0.199457	0.282939	0.208539	0.029588	0.088848	0.102626	blue	0.740514	0.842112
[truncated: 22 more columns]

## Sheet: AECM_sample_level
sample	sex	5yr_EFS	5yr_OS	chemoresponse	metastasis	Global_profile_avg_methylation_angle_value_note_smaller_values_=_more_methylation	Global_profile_cluster_2_group	RFS_associated_sites_cluster_2_group	RFS_profile_cluster_2_group	CR_profile_cluster_2_group
OS1	male	no_relapse	alive	suboptimal	no	33.4382	blue	blue	blue	blue
OS2	male	relapse	dead	optimal	no	36.2986	blue	red	red	blue
OS3	male	relapse	dead	optimal	no	37.366	red	red	red	red
OS4	male	relapse	alive	suboptimal	no	25.1117	red	blue	red	red
OS5	male	no_relapse	alive	optimal	no	46.771	blue	blue	red	blue
OS6	female	no_relapse	alive	optimal	no	39.9748	blue	red	red	blue
OS7	female	no_relapse	alive	optimal	no	39.3013	blue	blue	blue	blue
OS8	male	relapse	alive	optimal	no	32.3722			red	red
OS9	male	relapse	alive	suboptimal	no	36.6524	red	red	red	red
OS10	female	relapse	dead	suboptimal	yes	36.3668	red	red	red	red
OS11	male	relapse	dead	optimal	yes	29.7062	red	red	red	red
OS12	female	relapse	dead	suboptimal	yes	32.5578	red	red	red	red
OS13	male	relapse	dead	optimal	yes	39.2992	red	blue	red	red
OS14	female	no_relapse	alive	optimal	yes	51.7977	blue	blue	blue	blue
OS15	female	relapse	alive	optimal	no	21.5612	red	red	red	red

## Sheet: JNCCRI_sample_level
sample	sex	age_yr	Global_profile_biop_only_cluster_2_group	RFS_profile_biop_only_cluster_2_group	CR_profile_biop_only_cluster_2_group
OS_1T	male	47	red	red	blue
OS_2T	female	7	blue	red	red
OS_3T	female	50	blue	red	blue
OS_4T	female	32	blue	red	blue
OS_5T	female	10	red	red	blue
OS_7T	female	13	red	blue	red
OS_8T	male	16	blue	red	blue
OS_9T	male	20	blue	red	red
OS_10T	female	11	red	blue	red
OS_11T	male	18	blue	red	blue
OS_12T	male	17	red	red	red
OS_13T	male	14	blue	red	red
OS_14T	male	11	blue	blue	red
OS_15T	male	17	blue	red	blue
OS_16T	female	10	blue	blue	blue
OS_17T	female	11	blue	blue	blue
OS_18T	male	16	blue	blue	blue
OS_19T	male	10	red	blue	red
OS_20T	female	11	blue	red	red
OS_21T	male	17	blue	red	red
OS_22T	female	14	red	blue	red
OS_23T	male	68	blue	red	red
OS_24T	male	10	red	blue	red
OS_25T	male	12	red	red	red
OS_26T	male	11	red	blue	red
OS_27T	female	10	blue	blue	red
OS_28T	female	13	red	blue	red
OS_30T	female	12	blue	red	red

## Sheet: NY_sample_level
sample	sex	age_yr	Global_profile_cluster_2_group	RFS_profile_cluster_2_group	CR_profile_cluster_2_group
OS1	female	14	red	red	blue
ChOS3	male	30	red	blue	red
OS11	male	19	red	red	blue
OS12	female	38	red	red	red
OS3	female	15	red	blue	blue
OS4	male	27	red	blue	blue
OS207	female	14	blue	red	blue
OS208	female	80	blue	red	blue
OS210	male	12	red	red	blue
OS214	male	8	red	red	blue
OS218	female	6	blue	red	blue
OS221	female	10	red	blue	red
OS222	female	14	red	red	red
OS223	male	38	red	blue	blue
OS227	male	65	red	red	blue

## Sheet: GDSC_sample_level
cell_line	Global_profile_cluster_2_group	RFS_profile_cluster_2_group	CR_profile_cluster_2_group	Global_profile_average_beta	Global_profile_CGI_subset_average_beta	Global_profile_Shore_subset_average_beta	Global_profile_Shelf_subset_average_beta	Global_profile_Sea_subset_average_beta	Global_profile_Enhancer_subset_average_beta	RFS_profile_average_beta	RFS_profile_CGI_subset_average_beta	RFS_profile_Shore_subset_average_beta	RFS_profile_Shelf_subset_average_beta	RFS_profile_Sea_subset_average_beta	RFS_profile_Enhancer_subset_average_beta	CR_profile_average_beta	CR_profile_CGI_subset_average_beta	CR_profile_Shore_subset_average_beta	CR_profile_Shelf_subset_average_beta	CR_profile_Sea_subset_average_beta	CR_profile_Enhancer_subset_average_beta
SJSA_1	red	red	red	0.635612	0.627886	0.647142	0.635969	0.633698	0.593129	0.622227	0.673022	0.66418	0.707788	0.578915	0.545507	0.535294	0.739213	0.669982	0.760874	0.754554	0.752653	0.734919
CAL_72	blue	blue	blue	0.608839	0.652701	0.593994	0.564667	0.597628	0.597398	0.651576	0.749593	0.684447	0.685434	0.604385	0.628155	0.536585	0.667988	0.694133	0.691798	0.601952	0.661882	0.639173
G_292_Clone_A141B1	red	red	red	0.690491	0.637677	0.657694	0.706853	0.741879	0.691205	0.681921	0.671605	0.664384	0.709068	0.687473	0.671427	0.475401	0.842888	0.79645	0.8385	0.829171	0.866094	0.844084
HOS	red	red	red	0.678015	0.602185	0.659128	0.743345	0.726446	0.643612	0.610485	0.502571	0.553954	0.687191	0.653148	0.573238	0.441776	0.845584	0.761537	0.861596	0.899504	0.858604	0.791959
HuO_3N1	blue	blue	blue	0.462796	0.449815	0.471965	0.428081	0.472787	0.484236	0.497229	0.599042	0.469923	0.613146	0.458527	0.476334	0.542917	0.461412	0.377845	0.496911	0.43364	0.483867	0.540859
HuO9	blue	red	blue	0.414997	0.395425	0.413842	0.410791	0.429467	0.425698	0.513099	0.26946	0.37044	0.454434	0.648582	0.598274	0.34942	0.390404	0.430953	0.355946	0.379274	0.39306	0.37735
MG_63	red	red	red	0.711265	0.698413	0.697317	0.728864	0.724643	0.677831	0.638756	0.718017	0.574111	0.677986	0.631639	0.57371	0.493741	0.84403	0.765893	0.848435	0.901783	0.859231	0.808274
NOS_1	blue	red	blue	0.354425	0.416824	0.355885	0.324672	0.31826	0.364166	0.412045	0.298763	0.355952	0.270857	0.487951	0.480985	0.425318	0.251065	0.286063	0.236726	0.240746	0.246417	0.221328
NY	blue	blue	blue	0.474281	0.592037	0.505228	0.415932	0.389486	0.476484	0.50459	0.650183	0.646269	0.669818	0.384401	0.44882	0.631935	0.371302	0.438417	0.415817	0.353141	0.328812	0.378734
Saos_2	blue	red	blue	0.577933	0.605363	0.580412	0.544807	0.564934	0.606217	0.654859	0.647343	0.655146	0.697354	0.650902	0.677467	0.488624	0.543004	0.529123	0.53764	0.59435	0.539179	0.546721
U_2_OS	red	blue	red	0.653581	0.70553	0.65433	0.636625	0.62219	0.634634	0.639877	0.809436	0.6418	0.694374	0.578572	0.579959	0.553322	0.67134	0.658519	0.719558	0.598356	0.670716	0.685746
