# Supplementary material for: Genome-wide DNA methylation patterns reveal clinically relevant predictive and prognostic subtypes in human osteosarcoma
Source: Commun Biol. 2022 Mar 8;5:213. doi: 10.1038/s42003-022-03117-1 (PMC8904843; doi:10.1038/s42003-022-03117-1)
Supplement: Supplementary file 4 — Supplementary Data 2 [file 42003_2022_3117_MOESM4_ESM.xlsx]

## Sheet: Sheet1
Supplementary Data 2
Methylation profile CpG sites and their statistical associations with clinical outcomes and sample groups
CpG site	CHR	MAPINFO	UCSC_RefGene_Name	UCSC_RefGene_Group	Relation_to_UCSC_CpG_Island	Enhancer	RFS_Cox_regression_HR	RFS_Cox_regression_pval	RFS_Cox_regression_FDR	CR_differential_methylation_FC	CR_differential_methylation_pval	CR_differential_methylation_FDR	OS_Cox_regression_HR	OS_Cox_regression_pval	OS_Cox_regression_FDR	RFS_profile	CR_profile	RFS_associated_multivariate_Cox_regression_with_CR_pval	RFS_associated_multivariate_Cox_regression_with_CR_FDR	RFS_associated_multivariate_Cox_regression_with_miRNA_risk_score_pval	RFS_associated_multivariate_Cox_regression_with_miRNA_risk_score_FDR	RFS_profile_multivariate_Cox_regression_with_CR_pval	RFS_profile_multivariate_Cox_regression_with_CR_FDR	RFS_profile_multivariate_Cox_regression_with_miRNA_risk_score_pval	RFS_profile_multivariate_Cox_regression_with_miRNA_risk_score_FDR	Global_profile_cluster_red_and_blue_vs_orange_differential_methylation_FC	Global_profile_cluster_red_and_blue_vs_orange_differential_methylation_FDR	TARGET_Global_profile_cluster_2_group_differential_methylation_FC	TARGET_Global_profile_cluster_2_group_differential_methylation_pval	TARGET_Global_profile_cluster_2_group_differential_methylation_FDR	TARGET_RFS_profile_cluster_2_group_differential_methylation_FC	TARGET_RFS_profile_cluster_2_group_differential_methylation_pval	TARGET_RFS_profile_cluster_2_group_differential_methylation_FDR	TARGET_CR_profile_cluster_2_group_differential_methylation_FC	TARGET_CR_profile_cluster_2_group_differential_methylation_pval	TARGET_CR_profile_cluster_2_group_differential_methylation_FDR	JNCCRI_Global_profile_cluster_2_group_differential_methylation_FC	JNCCRI_Global_profile_cluster_2_group_differential_methylation_pval	JNCCRI_Global_profile_cluster_2_group_differential_methylation_FDR	JNCCRI_RFS_profile_cluster_2_group_differential_methylation_FC	JNCCRI_RFS_profile_cluster_2_group_differential_methylation_pval	JNCCRI_RFS_profile_cluster_2_group_differential_methylation_FDR	JNCCRI_CR_profile_cluster_2_group_differential_methylation_FC	JNCCRI_CR_profile_cluster_2_group_differential_methylation_pval	JNCCRI_CR_profile_cluster_2_group_differential_methylation_FDR	NY_Global_profile_cluster_2_group_differential_methylation_FC	NY_Global_profile_cluster_2_group_differential_methylation_pval	NY_Global_profile_cluster_2_group_differential_methylation_FDR	NY_RFS_profile_cluster_2_group_differential_methylation_FC
cg00001583	1	200011786	NR5A2;NR5A2	Body;Body	Island	NA	1.096	0.196086	0.457	4.92	0.0015311	0.0206	1.15	0.0889646	0.341	NA	NA	NA	NA	NA	NA	NA	NA	NA	NA	NA	NA	1.53	0.229304	0.322	NA	NA	NA	NA	NA	NA	0.248139	0.0210091	0.19	NA	NA	NA	NA	NA	NA	3.57143	0.233825	0.728	NA
cg00002837	1	44513358	NA	NA	Open_Sea	NA	1.006	0.937647	0.975	2.12	0.102922	0.217	1.004	0.965138	0.988	NA	NA	NA	NA	NA	NA	NA	NA	NA	NA	NA	NA	1.86	0.0500445	0.0893	NA	NA	NA	NA	NA	NA	0.917431	0.804374	0.956	NA	NA	NA	NA	NA	NA	0.483092	0.324921	0.773	NA
cg00005740	13	24079418	NA	NA	Open_Sea	TRUE	1.098	0.224068	0.488	3.5	0.005799	0.0376	1.062	0.497625	0.732	NA	NA	NA	NA	NA	NA	NA	NA	NA	NA	NA	NA	1.8	0.0664632	0.114	NA	NA	NA	NA	NA	NA	0.980392	0.961008	0.991	NA	NA	NA	NA	NA	NA	0.361011	0.293207	0.757	NA
cg00011616	17	75672423	NA	NA	Open_Sea	NA	1.042	0.50382	0.732	1.66	0.393822	0.544	1.001	0.994062	0.998	NA	NA	NA	NA	NA	NA	NA	NA	NA	NA	NA	NA	1.55	0.28688	0.387	NA	NA	NA	NA	NA	NA	0.33557	0.115434	0.455	NA	NA	NA	NA	NA	NA	3.7037	0.223694	0.724	NA
cg00013475	2	71680721	DYSF;DYSF;DYSF;DYSF;DYSF;DYSF;DYSF	TSS200;TSS200;TSS200;TSS200;TSS200;TSS200;TSS200	Island	NA	0.919	0.241585	0.508	0.4	0.070004	0.167	0.901	0.236257	0.519	NA	NA	NA	NA	NA	NA	NA	NA	NA	NA	NA	NA	0.51	0.0498343	0.089	NA	NA	NA	NA	NA	NA	0.301205	0.0390603	0.264	NA	NA	NA	NA	NA	NA	4.34783	0.215958	0.721	NA
cg00015930	1	46921746	NA	NA	Open_Sea	NA	1.098	0.205095	0.467	3.85	0.0048827	0.0346	1.099	0.266589	0.55	NA	NA	NA	NA	NA	NA	NA	NA	NA	NA	NA	NA	6.63	1e-07	1e-07	NA	NA	NA	NA	NA	NA	1.69492	0.363866	0.739	NA	NA	NA	NA	NA	NA	0.469484	0.317521	0.768	NA
cg00018128	2	162275746	TBR1	Body	S_Shore	NA	0.936	0.269237	0.537	0.69	0.515847	0.653	0.936	0.353116	0.622	NA	NA	NA	NA	NA	NA	NA	NA	NA	NA	NA	NA	0.47	0.0609499	0.106	NA	NA	NA	NA	NA	NA	0.606061	0.35405	0.731	NA	NA	NA	NA	NA	NA	1.16279	0.865938	0.965	NA
cg00021600	16	84003607	NECAB2	Body	S_Shore	TRUE	1.047	0.40503	0.658	4.68	0.0120907	0.0554	1.084	0.221218	0.504	NA	NA	NA	NA	NA	NA	NA	NA	NA	NA	NA	NA	3.05	0.0102041	0.022	NA	NA	NA	NA	NA	NA	0.769231	0.645116	0.905	NA	NA	NA	NA	NA	NA	NA	NA	NA	NA
cg00025972	4	187762312	NA	NA	Open_Sea	NA	0.985	0.835744	0.926	0.77	0.560116	0.689	0.994	0.950062	0.982	NA	NA	NA	NA	NA	NA	NA	NA	NA	NA	NA	NA	0.87	0.672363	0.751	NA	NA	NA	NA	NA	NA	0.4	0.0638992	0.336	NA	NA	NA	NA	NA	NA	0.793651	0.836768	0.958	NA
cg00028598	15	27128633	GABRA5;GABRA5	Body;Body	Island	NA	1.156	0.0396246	0.223	3.71	0.0033882	0.0286	1.196	0.029494	0.221	NA	NA	NA	NA	NA	NA	NA	NA	NA	NA	NA	NA	5.96	1e-07	1e-07	NA	NA	NA	NA	NA	NA	1.20482	0.732225	0.934	NA	NA	NA	NA	NA	NA	6.25	0.0994218	0.704	NA
cg00028678	2	131674175	ARHGEF4;ARHGEF4	TSS200;TSS200	S_Shore	NA	1.015	0.837832	0.927	4.64	0.000764	0.0163	1.027	0.756748	0.891	NA	NA	NA	NA	NA	NA	NA	NA	NA	NA	NA	NA	4.51	9e-07	4.94e-06	NA	NA	NA	NA	NA	NA	0.471698	0.192965	0.573	NA	NA	NA	NA	NA	NA	5.55556	0.0831366	0.704	NA
cg00030466	1	3147891	PRDM16;PRDM16	Body;Body	Island	NA	0.929	0.224045	0.488	2.62	0.0870225	0.193	0.933	0.327005	0.601	NA	NA	NA	NA	NA	NA	NA	NA	NA	NA	NA	NA	5.43	7.3e-06	3.2e-05	NA	NA	NA	NA	NA	NA	0.813008	0.778204	0.948	NA	NA	NA	NA	NA	NA	1.51515	0.711793	0.924	NA
cg00035316	2	176993017	HOXD8	TSS1500	Island	NA	0.975	0.734462	0.874	1.29	0.589714	0.713	1.01	0.904464	0.962	NA	NA	NA	NA	NA	NA	NA	NA	NA	NA	NA	NA	1.39	0.327422	0.43	NA	NA	NA	NA	NA	NA	0.518135	0.177337	0.554	NA	NA	NA	NA	NA	NA	2.85714	0.318877	0.769	NA
cg00037457	17	59531744	NA	NA	Island	NA	0.974	0.666114	0.833	0.73	0.479468	0.622	0.923	0.260564	0.544	NA	NA	NA	NA	NA	NA	NA	NA	NA	NA	NA	NA	0.64	0.236515	0.331	NA	NA	NA	NA	NA	NA	0.485437	0.319604	0.703	NA	NA	NA	NA	NA	NA	5.88235	0.07519	0.704	NA
cg00044796	1	146552390	NA	NA	Island	NA	1.036	0.590953	0.789	4.76	0.0022715	0.0241	1.029	0.716549	0.867	NA	NA	NA	NA	NA	NA	NA	NA	NA	NA	NA	NA	1.85	0.0695878	0.119	NA	NA	NA	NA	NA	NA	0.628931	0.401362	0.77	NA	NA	NA	NA	NA	NA	2.22222	0.546312	0.866	NA
cg00049868	2	11245407	NA	NA	Open_Sea	NA	1.139	0.0677047	0.279	4.87	0.0006635	0.0155	1.113	0.200298	0.48	NA	NA	NA	NA	NA	NA	NA	NA	NA	NA	NA	NA	6.72	1e-07	1e-07	NA	NA	NA	NA	NA	NA	1.66667	0.302571	0.689	NA	NA	NA	NA	NA	NA	NA	NA	NA	NA
cg00054971	10	129796937	PTPRE	5'UTR	Open_Sea	NA	1.137	0.0985546	0.332	4.59	0.0005904	0.0153	1.132	0.177114	0.459	NA	NA	NA	NA	NA	NA	NA	NA	NA	NA	NA	NA	4.72	4.2e-06	1.94e-05	NA	NA	NA	NA	NA	NA	3.33333	0.061798	0.33	NA	NA	NA	NA	NA	NA	0.833333	0.677104	0.912	NA
cg00064255	1	90100012	LRRC8C	5'UTR	S_Shore	NA	1.02	0.778985	0.898	1.21	0.669096	0.775	1.058	0.507283	0.738	NA	NA	NA	NA	NA	NA	NA	NA	NA	NA	NA	NA	0.68	0.255617	0.352	NA	NA	NA	NA	NA	NA	0.331126	0.0679042	0.348	NA	NA	NA	NA	NA	NA	0.52356	0.537267	0.862	NA
cg00068377	1	3275180	PRDM16;PRDM16	Body;Body	Island	NA	1	0.996471	0.999	2.7	0.0394254	0.114	1.019	0.805814	0.915	NA	NA	NA	NA	NA	NA	NA	NA	NA	NA	NA	NA	6.96	1e-07	1e-07	NA	NA	NA	NA	NA	NA	1.2987	0.685285	0.917	NA	NA	NA	NA	NA	NA	NA	NA	NA	NA
cg00069815	8	856058	NA	NA	Open_Sea	NA	1.15	0.0532554	0.254	4.34	0.0016176	0.0209	1.201	0.0353673	0.238	NA	NA	NA	NA	NA	NA	NA	NA	NA	NA	NA	NA	8.01	1e-07	1e-07	NA	NA	NA	NA	NA	NA	1.14943	0.81783	0.96	NA	NA	NA	NA	NA	NA	1.63934	0.45133	0.827	NA
cg00074145	15	53075505	ONECUT1	Body	N_Shore	NA	1.063	0.327987	0.591	3.61	0.0140745	0.0608	1.129	0.09558	0.352	NA	NA	NA	NA	NA	NA	NA	NA	NA	NA	NA	NA	1.56	0.253429	0.349	NA	NA	NA	NA	NA	NA	0.657895	0.335017	0.714	NA	NA	NA	NA	NA	NA	6.25	0.121265	0.704	NA
cg00081799	1	6390793	ACOT7;ACOT7;ACOT7;ACOT7	Body;Body;Body;Body	Open_Sea	NA	0.844	0.0282764	0.192	0.75	0.552489	0.683	0.808	0.0293817	0.221	NA	NA	NA	NA	NA	NA	NA	NA	NA	NA	NA	NA	1.12	0.718594	0.789	NA	NA	NA	NA	NA	NA	1.35135	0.591694	0.883	NA	NA	NA	NA	NA	NA	1.2987	0.739022	0.932	NA
cg00084338	6	170595920	DLL1	Body	N_Shore	NA	1.118	0.0950628	0.326	1.34	0.588028	0.712	1.215	0.0171434	0.185	NA	NA	NA	NA	NA	NA	NA	NA	NA	NA	NA	NA	2.31	0.0249158	0.0486	NA	NA	NA	NA	NA	NA	2.12766	0.133084	0.485	NA	NA	NA	NA	NA	NA	0.285714	0.131847	0.704	NA
cg00092518	13	50070550	PHF11;PHF11;PHF11	Body;1stExon;5'UTR	Island	NA	0.889	0.170142	0.429	1.74	0.217736	0.363	0.925	0.424259	0.679	NA	NA	NA	NA	NA	NA	NA	NA	NA	NA	NA	NA	0.88	0.691171	0.767	NA	NA	NA	NA	NA	NA	1.0101	0.992655	0.998	NA	NA	NA	NA	NA	NA	0.549451	0.476647	0.834	NA
cg00094518	7	130418549	KLF14	1stExon	Island	NA	1.172	0.0250625	0.184	2.54	0.061052	0.153	1.267	0.0034943	0.126	NA	NA	NA	NA	NA	NA	NA	NA	NA	NA	NA	NA	1.26	0.489349	0.59	NA	NA	NA	NA	NA	NA	0.215517	0.0068102	0.106	NA	NA	NA	NA	NA	NA	2.43902	0.337194	0.777	NA
cg00100680	4	4406200	D4S234E;D4S234E	Body;Body	Open_Sea	NA	1.08	0.277475	0.544	3.32	0.0089652	0.0471	1.09	0.290542	0.571	NA	NA	NA	NA	NA	NA	NA	NA	NA	NA	NA	NA	6.64	1e-07	1e-07	NA	NA	NA	NA	NA	NA	1.23457	0.690286	0.918	NA	NA	NA	NA	NA	NA	3.0303	0.201127	0.716	NA
cg00104845	5	140892370	PCDHGB5;PCDHGC3;PCDHGA6;PCDHGB4;PCDHGA8;PCDHGA12;PCDHGB3;PCDHGA5;PCDHGA1;PCDHGA11;PCDHGA3;PCDHGA2;PCDHGB6;PCDHGA11;PCDHGC5;PCDHGA4;PCDHGB2;PCDHGA10;PCDHGC4;PCDHGB7;PCDHGA9;PCDHGC3;PCDHGB1;PCDHGA7	3'UTR;3'UTR;3'UTR;3'UTR;3'UTR;3'UTR;3'UTR;3'UTR;3'UTR;3'UTR;3'UTR;3'UTR;3'UTR;3'UTR;3'UTR;3'UTR;3'UTR;3'UTR;3'UTR;3'UTR;3'UTR;3'UTR;3'UTR;3'UTR	N_Shore	NA	0.839	0.0112685	0.133	0.57	0.23338	0.38	0.808	0.0076586	0.148	NA	NA	NA	NA	NA	NA	NA	NA	NA	NA	NA	NA	0.44	0.0224396	0.0444	NA	NA	NA	NA	NA	NA	0.160514	0.0083147	0.118	NA	NA	NA	NA	NA	NA	0.763359	0.837693	0.958	NA
cg00120157	7	4349460	NA	NA	S_Shore	NA	1.096	0.16908	0.428	3.75	0.0132577	0.0585	1.106	0.189446	0.471	NA	NA	NA	NA	NA	NA	NA	NA	NA	NA	NA	NA	7.59	1e-07	1e-07	NA	NA	NA	NA	NA	NA	0.980392	0.963769	0.992	NA	NA	NA	NA	NA	NA	1.53846	0.702993	0.921	NA
cg00123762	6	41343697	NA	NA	S_Shore	NA	0.911	0.187516	0.449	0.79	0.697564	0.798	0.915	0.287521	0.568	NA	NA	NA	NA	NA	NA	NA	NA	NA	NA	NA	NA	1.38	0.400919	0.505	NA	NA	NA	NA	NA	NA	0.209205	0.0240788	0.205	NA	NA	NA	NA	NA	NA	2.08333	0.275265	0.748	NA
cg00124993	5	135416412	MIR886	TSS200	Island	NA	0.896	0.121575	0.367	1.79	0.216263	0.361	0.892	0.179787	0.461	NA	NA	NA	NA	NA	NA	NA	NA	NA	NA	NA	NA	0.84	0.595655	0.686	NA	NA	NA	NA	NA	NA	0.218818	0.0010673	0.0392	NA	NA	NA	NA	NA	NA	2.32558	0.444921	0.825	NA
cg00129563	5	122434853	PRDM6	Body	Island	TRUE	0.908	0.164703	0.422	0.63	0.336664	0.488	0.874	0.103522	0.363	NA	NA	NA	NA	NA	NA	NA	NA	NA	NA	NA	NA	1.05	0.895362	0.925	NA	NA	NA	NA	NA	NA	0.574713	0.312636	0.698	NA	NA	NA	NA	NA	NA	0.680272	0.658143	0.905	NA
cg00135497	4	155661849	NA	NA	Island	NA	1.038	0.586581	0.786	3.14	0.0163032	0.0659	1.051	0.538343	0.761	NA	NA	NA	NA	NA	NA	NA	NA	NA	NA	NA	NA	7.38	1e-07	1e-07	NA	NA	NA	NA	NA	NA	1.0989	0.856843	0.966	NA	NA	NA	NA	NA	NA	1.17647	0.848724	0.961	NA
cg00149947	15	89942691	NA	NA	Island	NA	0.981	0.791306	0.904	1.02	0.971775	0.983	0.975	0.769333	0.897	NA	NA	NA	NA	NA	NA	NA	NA	NA	NA	NA	NA	0.43	0.01037	0.0224	NA	NA	NA	NA	NA	NA	0.228311	0.008465	0.119	NA	NA	NA	NA	NA	NA	2.77778	0.346988	0.783	NA
cg00150012	13	110763342	NA	NA	Open_Sea	NA	1.049	0.520668	0.744	3.76	0.0012168	0.019	1.031	0.726162	0.873	NA	NA	NA	NA	NA	NA	NA	NA	NA	NA	NA	NA	4	4.8e-06	2.19e-05	NA	NA	NA	NA	NA	NA	1.78571	0.366537	0.742	NA	NA	NA	NA	NA	NA	0.469484	0.424779	0.816	NA
cg00151709	1	29101952	NA	NA	Island	NA	0.888	0.0385979	0.22	0.12	8.59e-05	0.00992	0.83	0.0048492	0.135	NA	CR_profile	NA	NA	NA	NA	NA	NA	NA	NA	NA	NA	0.25	0.0003232	0.000976	NA	NA	NA	5.16	1.63e-05	1.92e-05	2.22222	0.119955	0.462	NA	NA	NA	1	0.996788	0.999	0.869565	0.870736	0.967	NA
cg00155063	1	12227825	TNFRSF1B	Body	S_Shore	TRUE	0.878	0.0682416	0.28	1.64	0.357631	0.509	0.924	0.321045	0.596	NA	NA	NA	NA	NA	NA	NA	NA	NA	NA	NA	NA	0.73	0.397452	0.502	NA	NA	NA	NA	NA	NA	0.490196	0.216933	0.6	NA	NA	NA	NA	NA	NA	0.740741	0.826458	0.958	NA
cg00164949	17	43037427	C1QL1	3'UTR	Island	TRUE	0.969	0.616557	0.804	1.48	0.484772	0.627	1.011	0.877922	0.949	NA	NA	NA	NA	NA	NA	NA	NA	NA	NA	NA	NA	1.83	0.113894	0.181	NA	NA	NA	NA	NA	NA	0.456621	0.212656	0.596	NA	NA	NA	NA	NA	NA	0.581395	0.617805	0.889	NA
cg00177657	8	142278585	NA	NA	Open_Sea	NA	0.967	0.598176	0.793	3.72	0.0111415	0.053	0.968	0.65474	0.834	NA	NA	NA	NA	NA	NA	NA	NA	NA	NA	NA	NA	6.56	1e-07	6.96e-07	NA	NA	NA	NA	NA	NA	1.66667	0.32969	0.711	NA	NA	NA	NA	NA	NA	0.561798	0.498525	0.845	NA
cg00199007	20	61583910	SLC17A9	TSS200	Island	NA	0.843	0.0222144	0.175	0.76	0.64863	0.76	0.863	0.0855103	0.336	NA	NA	NA	NA	NA	NA	NA	NA	NA	NA	NA	NA	0.83	0.635966	0.721	NA	NA	NA	NA	NA	NA	0.813008	0.670562	0.912	NA	NA	NA	NA	NA	NA	1.02041	0.987154	0.997	NA
cg00204802	13	113496682	ATP11A;ATP11A	Body;Body	N_Shore	NA	0.888	0.0606781	0.268	0.38	0.0441197	0.123	0.879	0.0754142	0.319	NA	NA	NA	NA	NA	NA	NA	NA	NA	NA	NA	NA	1.16	0.689694	0.766	NA	NA	NA	NA	NA	NA	1.75439	0.319037	0.703	NA	NA	NA	NA	NA	NA	1.08696	0.902878	0.977	NA
cg00206058	2	11750918	GREB1	Body	Island	NA	1.125	0.138527	0.39	4.27	0.00139	0.0199	1.086	0.364183	0.633	NA	NA	NA	NA	NA	NA	NA	NA	NA	NA	NA	NA	5.13	1e-07	1e-07	NA	NA	NA	NA	NA	NA	1.85185	0.272499	0.662	NA	NA	NA	NA	NA	NA	0.819672	0.754626	0.938	NA
cg00214250	7	157711173	PTPRN2;PTPRN2;PTPRN2	Body;Body;Body	Open_Sea	NA	1.265	0.0012504	0.0627	5.19	0.000395	0.0137	1.329	0.0015322	0.106	NA	NA	0.226157	0.435164	0.0008358	0.00175511	NA	NA	NA	NA	NA	NA	5.64	3e-07	1.87e-06	NA	NA	NA	NA	NA	NA	0.826446	0.695153	0.92	NA	NA	NA	NA	NA	NA	1.96078	0.462585	0.83	NA
cg00215017	10	134818683	NA	NA	N_Shelf	NA	1.208	0.0205643	0.168	2.68	0.0216392	0.0777	1.177	0.0844886	0.334	NA	NA	NA	NA	NA	NA	NA	NA	NA	NA	NA	NA	3.57	3.75e-05	0.000139	NA	NA	NA	NA	NA	NA	1.1236	0.774271	0.947	NA	NA	NA	NA	NA	NA	0.704225	0.606868	0.885	NA
cg00215432	2	219866437	MIR375	TSS200	Island	NA	1.022	0.674945	0.838	7.26	0.0025588	0.0257	1.068	0.279279	0.561	NA	NA	NA	NA	NA	NA	NA	NA	NA	NA	NA	NA	3.93	0.0017853	0.00461	NA	NA	NA	NA	NA	NA	0.224215	0.0176467	0.175	NA	NA	NA	NA	NA	NA	4.7619	0.234511	0.728	NA
cg00215587	15	23810843	MKRN3;MKRN3	5'UTR;1stExon	Open_Sea	NA	1.2	0.0084257	0.119	3.81	0.0092882	0.0481	1.275	0.003158	0.121	NA	NA	NA	NA	NA	NA	NA	NA	NA	NA	NA	NA	5.15	2.6e-06	1.27e-05	NA	NA	NA	NA	NA	NA	0.628931	0.411445	0.775	NA	NA	NA	NA	NA	NA	3.57143	0.161786	0.707	NA
cg00224807	2	238065650	NA	NA	Open_Sea	NA	1.09	0.161023	0.418	2.5	0.11275	0.231	1.18	0.0262788	0.213	NA	NA	NA	NA	NA	NA	NA	NA	NA	NA	NA	NA	2.23	0.0420365	0.0768	NA	NA	NA	NA	NA	NA	0.409836	0.170617	0.546	NA	NA	NA	NA	NA	NA	0.381679	0.432735	0.817	NA
cg00234446	18	74208345	NA	NA	Island	NA	1.022	0.769949	0.893	3.29	0.0182746	0.0705	0.999	0.992152	0.997	NA	NA	NA	NA	NA	NA	NA	NA	NA	NA	NA	NA	1.37	0.354194	0.457	NA	NA	NA	NA	NA	NA	0.198807	0.00625	0.101	NA	NA	NA	NA	NA	NA	2.94118	0.39135	0.801	NA
cg00242786	13	114108471	ADPRHL1	TSS1500	Open_Sea	NA	1.061	0.342419	0.604	2.42	0.0935633	0.203	1.073	0.342482	0.614	NA	NA	NA	NA	NA	NA	NA	NA	NA	NA	NA	NA	0.68	0.331264	0.434	NA	NA	NA	NA	NA	NA	0.900901	0.87674	0.972	NA	NA	NA	NA	NA	NA	0.275482	0.218125	0.722	NA
cg00243187	11	128746214	NA	NA	Open_Sea	NA	1.078	0.315316	0.579	2.62	0.0384509	0.112	1.045	0.610021	0.807	NA	NA	NA	NA	NA	NA	NA	NA	NA	NA	NA	NA	6.38	1e-07	1e-07	NA	NA	NA	NA	NA	NA	3.44828	0.0158759	0.165	NA	NA	NA	NA	NA	NA	0.787402	0.71074	0.924	NA
cg00244745	13	100636276	ZIC2	Body	N_Shore	NA	1.008	0.908923	0.961	1.11	0.848211	0.903	1.002	0.97403	0.991	NA	NA	NA	NA	NA	NA	NA	NA	NA	NA	NA	NA	0.52	0.089073	0.147	NA	NA	NA	NA	NA	NA	0.819672	0.739119	0.935	NA	NA	NA	NA	NA	NA	2.5641	0.197782	0.714	NA
cg00246386	20	2674548	EBF4	Body	Island	NA	0.92	0.310572	0.575	1.56	0.304637	0.456	0.941	0.507855	0.739	NA	NA	NA	NA	NA	NA	NA	NA	NA	NA	NA	NA	0.77	0.420536	0.524	NA	NA	NA	NA	NA	NA	0.298507	0.0354832	0.25	NA	NA	NA	NA	NA	NA	4.54545	0.150247	0.704	NA
cg00249511	11	627152	SCT;SCT	5'UTR;1stExon	Island	NA	0.993	0.918933	0.967	1.22	0.717043	0.812	1.013	0.877422	0.949	NA	NA	NA	NA	NA	NA	NA	NA	NA	NA	NA	NA	0.61	0.164768	0.246	NA	NA	NA	NA	NA	NA	0.2	0.0044832	0.0848	NA	NA	NA	NA	NA	NA	1.2987	0.81506	0.955	NA
cg00254681	6	32118457	PRRT1	Body	Island	NA	1.017	0.813515	0.915	1.59	0.352282	0.504	0.974	0.758255	0.891	NA	NA	NA	NA	NA	NA	NA	NA	NA	NA	NA	NA	1.67	0.112223	0.179	NA	NA	NA	NA	NA	NA	1.44928	0.421365	0.782	NA	NA	NA	NA	NA	NA	2.32558	0.304538	0.762	NA
cg00255135	8	143090366	NA	NA	Open_Sea	NA	1.302	0.003099	0.0867	2.83	0.0157836	0.0647	1.368	0.004767	0.134	NA	NA	0.414291	0.570251	0.0014712	0.00234525	NA	NA	NA	NA	0.2	0.0567	2.76	0.0013895	0.00367	NA	NA	NA	NA	NA	NA	0.434783	0.0571684	0.317	NA	NA	NA	NA	NA	NA	2.94118	0.264432	0.744	NA
cg00256155	1	47915647	NA	NA	Island	NA	0.981	0.775653	0.896	1.72	0.303147	0.455	0.969	0.690313	0.854	NA	NA	NA	NA	NA	NA	NA	NA	NA	NA	NA	NA	5.34	1.1e-06	5.91e-06	NA	NA	NA	NA	NA	NA	0.952381	0.931171	0.984	NA	NA	NA	NA	NA	NA	1.5625	0.666085	0.908	NA
cg00263677	16	84885230	CRISPLD2	Body	Open_Sea	TRUE	1.092	0.168602	0.427	3.95	0.0062816	0.0391	1.084	0.269736	0.553	NA	NA	NA	NA	NA	NA	NA	NA	NA	NA	NA	NA	3.09	0.0020348	0.00519	NA	NA	NA	NA	NA	NA	0.8	0.668838	0.912	NA	NA	NA	NA	NA	NA	1.85185	0.478215	0.836	NA
cg00268840	11	44332653	ALX4	TSS1500	Island	NA	0.933	0.249988	0.517	0.73	0.503907	0.643	0.874	0.0463858	0.264	NA	NA	NA	NA	NA	NA	NA	NA	NA	NA	NA	NA	0.39	0.0092571	0.0202	NA	NA	NA	NA	NA	NA	0.361011	0.12215	0.465	NA	NA	NA	NA	NA	NA	14.2857	0.0325285	0.704	NA
cg00270625	22	51017019	CPT1B;CPT1B;CPT1B;CPT1B;CHKB-CPT1B;CPT1B;CPT1B;CPT1B;CPT1B;CPT1B;CPT1B;CPT1B	1stExon;TSS1500;1stExon;5'UTR;Body;1stExon;5'UTR;TSS200;TSS200;1stExon;5'UTR;5'UTR	Island	TRUE	1.016	0.819096	0.917	1.26	0.634165	0.75	0.97	0.706211	0.863	NA	NA	NA	NA	NA	NA	NA	NA	NA	NA	NA	NA	0.86	0.667982	0.747	NA	NA	NA	NA	NA	NA	0.555556	0.251629	0.64	NA	NA	NA	NA	NA	NA	1.47059	0.679645	0.913	NA
cg00287122	7	140103756	RAB19	TSS200	Open_Sea	TRUE	1.023	0.734761	0.874	3.26	0.0330767	0.102	0.995	0.946776	0.982	NA	NA	NA	NA	NA	NA	NA	NA	NA	NA	NA	NA	2.45	0.0138508	0.0289	NA	NA	NA	NA	NA	NA	0.641026	0.359252	0.735	NA	NA	NA	NA	NA	NA	NA	NA	NA	NA
cg00288598	8	141555295	EIF2C2;EIF2C2	Body;Body	N_Shelf	TRUE	1.13	0.0662292	0.277	3.69	0.0085208	0.0459	1.208	0.016257	0.182	NA	NA	NA	NA	NA	NA	NA	NA	NA	NA	NA	NA	1.94	0.0589561	0.103	NA	NA	NA	NA	NA	NA	1.05263	0.931315	0.984	NA	NA	NA	NA	NA	NA	NA	NA	NA	NA
cg00292073	16	1187671	NA	NA	Open_Sea	NA	1.235	0.0090134	0.122	3.67	0.0030825	0.0276	1.257	0.0171075	0.185	NA	NA	NA	NA	NA	NA	NA	NA	NA	NA	NA	NA	3.08	0.0003166	0.000959	NA	NA	NA	NA	NA	NA	1.02041	0.968486	0.993	NA	NA	NA	NA	NA	NA	2.12766	0.497924	0.845	NA
cg00293012	15	31195899	MTMR15;MTMR15;MTMR15;MTMR15	TSS200;TSS200;TSS200;TSS200	Island	NA	0.898	0.216248	0.479	0.41	0.0461167	0.127	0.775	0.0727067	0.313	NA	NA	NA	NA	NA	NA	NA	NA	NA	NA	NA	NA	0.46	0.0113329	0.0242	NA	NA	NA	NA	NA	NA	1.72414	0.291383	0.681	NA	NA	NA	NA	NA	NA	2.7027	0.170376	0.709	NA
cg00295572	1	3568236	TP73	TSS1500	Island	NA	0.95	0.507883	0.735	1.94	0.201692	0.344	0.963	0.667282	0.841	NA	NA	NA	NA	NA	NA	NA	NA	NA	NA	NA	NA	1.38	0.344297	0.447	NA	NA	NA	NA	NA	NA	0.176991	0.0029658	0.069	NA	NA	NA	NA	NA	NA	3.125	0.113644	0.704	NA
cg00295794	13	100641409	NA	NA	Island	NA	1.052	0.46369	0.703	3.95	0.0068007	0.0407	1.054	0.527563	0.753	NA	NA	NA	NA	NA	NA	NA	NA	NA	NA	0.21	0.0962	1.43	0.31131	0.413	NA	NA	NA	NA	NA	NA	0.465116	0.1916	0.571	NA	NA	NA	NA	NA	NA	6.25	0.105505	0.704	NA
cg00296894	2	3685756	COLEC11;COLEC11	Body;Body	N_Shelf	NA	1.013	0.859084	0.937	5.45	0.0003641	0.0134	0.993	0.929597	0.974	NA	NA	NA	NA	NA	NA	NA	NA	NA	NA	NA	NA	8.22	1e-07	1e-07	NA	NA	NA	NA	NA	NA	3.0303	0.115235	0.454	NA	NA	NA	NA	NA	NA	1.26582	0.7223	0.926	NA
cg00310375	2	85906657	NA	NA	Open_Sea	TRUE	1.089	0.232456	0.498	1.16	0.735645	0.826	1.061	0.489277	0.726	NA	NA	NA	NA	NA	NA	NA	NA	NA	NA	NA	NA	0.58	0.106983	0.172	NA	NA	NA	NA	NA	NA	0.35461	0.0034197	0.0734	NA	NA	NA	NA	NA	NA	2.08333	0.324253	0.773	NA
cg00310855	11	64879153	C11orf2;TM7SF2	3'UTR;TSS200	Island	NA	0.997	0.959226	0.985	0.69	0.494651	0.635	0.97	0.691027	0.854	NA	NA	NA	NA	NA	NA	NA	NA	NA	NA	NA	NA	0.68	0.29862	0.399	NA	NA	NA	NA	NA	NA	1.28205	0.616411	0.894	NA	NA	NA	NA	NA	NA	3.0303	0.260494	0.743	NA
cg00318756	1	67773020	IL12RB2	TSS200	N_Shore	TRUE	1.035	0.65605	0.826	1.56	0.35457	0.506	1.066	0.485865	0.723	NA	NA	NA	NA	NA	NA	NA	NA	NA	NA	NA	NA	0.99	0.964886	0.976	NA	NA	NA	NA	NA	NA	0.377358	0.122084	0.465	NA	NA	NA	NA	NA	NA	0.529101	0.568106	0.872	NA
cg00319661	5	2632178	NA	NA	Open_Sea	NA	1.123	0.0775397	0.297	4.52	0.0038836	0.0306	1.116	0.159534	0.439	NA	NA	NA	NA	NA	NA	NA	NA	NA	NA	NA	NA	5.81	6e-07	3.44e-06	NA	NA	NA	NA	NA	NA	1.17647	0.769861	0.946	NA	NA	NA	NA	NA	NA	2.5	0.362677	0.791	NA
cg00321775	10	48416391	GDF2	1stExon	S_Shelf	NA	1.082	0.283628	0.549	3.21	0.0095089	0.0485	1.119	0.195086	0.475	NA	NA	NA	NA	NA	NA	NA	NA	NA	NA	NA	NA	7.7	1e-07	1e-07	NA	NA	NA	NA	NA	NA	2.94118	0.0658876	0.342	NA	NA	NA	NA	NA	NA	1.42857	0.546416	0.866	NA
cg00323305	3	24537182	THRB;THRB;THRB	TSS1500;TSS1500;TSS1500	Island	NA	0.858	0.0385419	0.22	0.7	0.517754	0.654	0.78	0.0171167	0.185	NA	NA	NA	NA	NA	NA	NA	NA	NA	NA	NA	NA	0.36	0.0065881	0.0149	NA	NA	NA	NA	NA	NA	0.206186	0.0360391	0.252	NA	NA	NA	NA	NA	NA	0.78125	0.833475	0.958	NA
cg00327669	5	1950782	NA	NA	Island	NA	1.056	0.41594	0.667	3.06	0.0240302	0.0828	1.084	0.289955	0.571	NA	NA	NA	NA	NA	NA	NA	NA	NA	NA	NA	NA	7.93	1e-07	1e-07	NA	NA	NA	NA	NA	NA	2.85714	0.0713566	0.357	NA	NA	NA	NA	NA	NA	0.952381	0.956622	0.992	NA
cg00332802	3	118198779	NA	NA	Open_Sea	TRUE	1.081	0.244057	0.51	5.18	0.0006672	0.0156	1.046	0.556602	0.773	NA	NA	NA	NA	NA	NA	NA	NA	NA	NA	NA	NA	2.95	0.0023369	0.00586	NA	NA	NA	NA	NA	NA	0.806452	0.610066	0.891	NA	NA	NA	NA	NA	NA	3.22581	0.143132	0.704	NA
cg00335591	7	1596260	TMEM184A	TSS200	Open_Sea	NA	1.116	0.181962	0.442	1.13	0.784693	0.861	1.153	0.14862	0.426	NA	NA	NA	NA	NA	NA	NA	NA	NA	NA	NA	NA	1.71	0.0864306	0.143	NA	NA	NA	NA	NA	NA	0.740741	0.430381	0.788	NA	NA	NA	NA	NA	NA	0.552486	0.144234	0.704	NA
cg00335715	5	90575459	NA	NA	N_Shore	NA	0.958	0.502233	0.731	1.32	0.605875	0.726	0.959	0.577279	0.785	NA	NA	NA	NA	NA	NA	NA	NA	NA	NA	NA	NA	0.98	0.961691	0.974	NA	NA	NA	NA	NA	NA	0.156986	0.0016062	0.05	NA	NA	NA	NA	NA	NA	0.934579	0.956247	0.992	NA
cg00341885	19	4323034	FSD1	Body	Island	NA	1.083	0.281389	0.547	3.19	0.006859	0.0408	1.1	0.256566	0.54	NA	NA	NA	NA	NA	NA	NA	NA	NA	NA	NA	NA	3.13	0.000348	0.00105	NA	NA	NA	NA	NA	NA	0.552486	0.313828	0.699	NA	NA	NA	NA	NA	NA	0.26738	0.226554	0.725	NA
cg00344443	11	115530150	NA	NA	Island	TRUE	0.839	0.0363242	0.213	0.94	0.894546	0.934	0.848	0.0998049	0.358	NA	NA	NA	NA	NA	NA	NA	NA	NA	NA	NA	NA	0.99	0.970977	0.98	NA	NA	NA	NA	NA	NA	0.316456	0.0716541	0.358	NA	NA	NA	NA	NA	NA	0.297619	0.279609	0.749	NA
cg00346208	1	20669905	VWA5B1	Body	Island	NA	0.992	0.911645	0.963	2.71	0.0773731	0.178	0.951	0.525824	0.751	NA	NA	NA	NA	NA	NA	NA	NA	NA	NA	NA	NA	1.57	0.213063	0.303	NA	NA	NA	NA	NA	NA	0.248756	0.0212439	0.191	NA	NA	NA	NA	NA	NA	3.33333	0.396553	0.802	NA
cg00347563	1	78511600	GIPC2;GIPC2	1stExon;5'UTR	Island	NA	0.824	0.0012445	0.0627	0.65	0.427236	0.576	0.798	0.0014087	0.105	RFS_profile	NA	0.0574519	0.224689	0.0009301	0.00186653	0.0574519	0.173826	0.0009301	0.00169276	NA	NA	0.35	0.0149107	0.0308	5.41	5.73e-05	0.000106	NA	NA	NA	0.299401	0.0530896	0.304	2.7027	0.108635	0.391	NA	NA	NA	3.84615	0.233494	0.728	5
cg00347757	13	20768560	GJB2	TSS1500	S_Shore	NA	1.013	0.855457	0.935	1.7	0.242273	0.39	1.051	0.554159	0.772	NA	NA	NA	NA	NA	NA	NA	NA	NA	NA	NA	NA	0.89	0.731295	0.8	NA	NA	NA	NA	NA	NA	0.518135	0.218757	0.602	NA	NA	NA	NA	NA	NA	0.970874	0.971507	0.995	NA
cg00347938	11	69469113	CCND1	3'UTR	Island	NA	1.08	0.315647	0.579	2.48	0.0406417	0.116	1.137	0.172418	0.453	NA	NA	NA	NA	NA	NA	NA	NA	NA	NA	NA	NA	2.31	0.0110057	0.0236	NA	NA	NA	NA	NA	NA	1.16279	0.796553	0.953	NA	NA	NA	NA	NA	NA	0.217865	0.148107	0.704	NA
cg00349895	4	154073501	TRIM2	TSS1500	N_Shore	NA	0.946	0.415882	0.667	1.24	0.668965	0.775	0.888	0.184123	0.466	NA	NA	NA	NA	NA	NA	NA	NA	NA	NA	NA	NA	0.55	0.100345	0.163	NA	NA	NA	NA	NA	NA	0.213675	0.0182753	0.178	NA	NA	NA	NA	NA	NA	0.52356	0.553976	0.868	NA
cg00357546	10	135032154	KNDC1	Body	N_Shore	TRUE	1.058	0.485195	0.718	3.47	0.0017199	0.0215	1.03	0.745342	0.884	NA	NA	NA	NA	NA	NA	NA	NA	NA	NA	NA	NA	3.77	1.05e-05	4.42e-05	NA	NA	NA	NA	NA	NA	0.714286	0.500595	0.832	NA	NA	NA	NA	NA	NA	0.909091	0.891046	0.973	NA
cg00361495	7	28995458	TRIL	1stExon	Island	TRUE	0.943	0.342705	0.604	1.58	0.416011	0.566	0.915	0.23524	0.518	NA	NA	NA	NA	NA	NA	NA	NA	NA	NA	NA	NA	0.44	0.0418898	0.0766	NA	NA	NA	NA	NA	NA	0.46729	0.153877	0.52	NA	NA	NA	NA	NA	NA	2.77778	0.354552	0.787	NA
cg00362657	21	44876670	NA	NA	Island	NA	1.085	0.290598	0.556	1.77	0.214324	0.358	1.079	0.402804	0.661	NA	NA	NA	NA	NA	NA	NA	NA	NA	NA	NA	NA	2.16	0.0166813	0.0341	NA	NA	NA	NA	NA	NA	0.666667	0.406925	0.773	NA	NA	NA	NA	NA	NA	0.892857	0.921431	0.982	NA
cg00364016	6	10113648	NA	NA	Open_Sea	NA	1.112	0.1165	0.36	3.04	0.0354326	0.106	1.052	0.5071	0.738	NA	NA	NA	NA	NA	NA	NA	NA	NA	NA	NA	NA	2.29	0.0206486	0.0412	NA	NA	NA	NA	NA	NA	0.724638	0.570137	0.871	NA	NA	NA	NA	NA	NA	3.7037	0.19634	0.714	NA
cg00367962	2	240508665	NA	NA	Open_Sea	NA	1.299	0.0006025	0.051	3.69	0.0050926	0.0354	1.295	0.0041513	0.13	NA	NA	0.726001	0.806838	0.0003057	0.00120611	NA	NA	NA	NA	0.21	0.0869	3.5	0.0001562	0.000507	NA	NA	NA	NA	NA	NA	1.03093	0.953095	0.99	NA	NA	NA	NA	NA	NA	2.17391	0.368614	0.793	NA
cg00373707	11	126873379	NA	NA	Island	NA	1.073	0.332635	0.595	2.44	0.0483508	0.131	1.087	0.305545	0.583	NA	NA	NA	NA	NA	NA	NA	NA	NA	NA	NA	NA	1.61	0.151805	0.23	NA	NA	NA	NA	NA	NA	0.3367	0.0109417	0.136	NA	NA	NA	NA	NA	NA	7.14286	0.0994327	0.704	NA
cg00377087	13	112901213	NA	NA	Open_Sea	NA	1.246	0.0052014	0.105	2.61	0.0563153	0.144	1.211	0.0341578	0.235	NA	NA	NA	NA	NA	NA	NA	NA	NA	NA	NA	NA	2.83	0.003662	0.00878	NA	NA	NA	NA	NA	NA	0.621118	0.38893	0.763	NA	NA	NA	NA	NA	NA	9.09091	0.0091522	0.704	NA
cg00379648	12	106979451	RFX4	Body	Island	TRUE	0.974	0.703685	0.855	1.59	0.323501	0.475	0.964	0.645073	0.828	NA	NA	NA	NA	NA	NA	NA	NA	NA	NA	NA	NA	0.8	0.511635	0.611	NA	NA	NA	NA	NA	NA	0.293255	0.0415636	0.272	NA	NA	NA	NA	NA	NA	13.5135	0.0046299	0.64	NA
cg00379720	19	23185968	NA	NA	Island	NA	1.168	0.0359037	0.212	4.48	0.0016099	0.0209	1.267	0.0065611	0.144	NA	NA	NA	NA	NA	NA	NA	NA	NA	NA	NA	NA	3.45	0.0001008	0.00034	NA	NA	NA	NA	NA	NA	0.78125	0.643378	0.905	NA	NA	NA	NA	NA	NA	9.09091	0.0780673	0.704	NA
cg00381974	18	44260357	ST8SIA5	Body	Island	NA	1.191	0.0265238	0.187	2.44	0.0781478	0.179	1.241	0.028347	0.218	NA	NA	NA	NA	NA	NA	NA	NA	NA	NA	NA	NA	7.08	1e-07	1e-07	NA	NA	NA	NA	NA	NA	2.77778	0.125597	0.471	NA	NA	NA	NA	NA	NA	1	0.99404	0.999	NA
cg00384539	8	70983567	PRDM14	TSS200	Island	NA	1.051	0.50448	0.732	3.35	0.0118323	0.0547	1.061	0.474465	0.715	NA	NA	NA	NA	NA	NA	NA	NA	NA	NA	NA	NA	1.26	0.489709	0.59	NA	NA	NA	NA	NA	NA	0.252525	0.0493551	0.294	NA	NA	NA	NA	NA	NA	2.08333	0.455777	0.828	NA
cg00394718	8	120684921	NA	NA	Open_Sea	TRUE	1.132	0.146495	0.399	0.87	0.759941	0.843	1.041	0.666184	0.84	NA	NA	NA	NA	NA	NA	NA	NA	NA	NA	NA	NA	1.56	0.163883	0.245	NA	NA	NA	NA	NA	NA	0.41841	0.0619237	0.33	NA	NA	NA	NA	NA	NA	1.20482	0.750028	0.937	NA
cg00399175	2	26395448	FAM59B	TSS1500	Island	NA	1.035	0.623795	0.808	3.4	0.01541	0.0638	1.059	0.480662	0.72	NA	NA	NA	NA	NA	NA	NA	NA	NA	NA	NA	NA	1.42	0.310205	0.412	NA	NA	NA	NA	NA	NA	0.223214	0.0013908	0.0461	NA	NA	NA	NA	NA	NA	2.77778	0.206966	0.719	NA
cg00401797	1	3315193	PRDM16;PRDM16	Body;Body	Open_Sea	NA	0.931	0.233639	0.499	2.5	0.0989633	0.211	0.929	0.288271	0.569	NA	NA	NA	NA	NA	NA	NA	NA	NA	NA	NA	NA	4.89	3.06e-05	0.000116	NA	NA	NA	NA	NA	NA	1.49254	0.479218	0.821	NA	NA	NA	NA	NA	NA	0.304878	0.180915	0.712	NA
cg00405198	6	10419885	TFAP2A	TSS200	Island	NA	0.96	0.5756	0.779	1.44	0.464936	0.61	0.945	0.508365	0.739	NA	NA	NA	NA	NA	NA	NA	NA	NA	NA	NA	NA	1.33	0.399028	0.503	NA	NA	NA	NA	NA	NA	0.143885	0.0006936	0.0311	NA	NA	NA	NA	NA	NA	3.33333	0.231498	0.728	NA
cg00416208	12	130914291	RIMBP2	Body	Open_Sea	NA	1.13	0.072668	0.287	4.66	0.0016821	0.0213	1.144	0.0924598	0.347	NA	NA	NA	NA	NA	NA	NA	NA	NA	NA	NA	NA	7.8	1e-07	1e-07	NA	NA	NA	NA	NA	NA	0.869565	0.807435	0.957	NA	NA	NA	NA	NA	NA	1.40845	0.698868	0.919	NA
cg00421363	19	49646246	PPFIA3	Body	Island	NA	0.887	0.144696	0.397	0.48	0.13226	0.258	0.882	0.207192	0.488	NA	NA	NA	NA	NA	NA	NA	NA	NA	NA	NA	NA	0.87	0.664961	0.745	NA	NA	NA	NA	NA	NA	0.549451	0.454733	0.805	NA	NA	NA	NA	NA	NA	3.0303	0.317217	0.768	NA
cg00425885	1	7792442	CAMTA1	Body	Open_Sea	NA	1.032	0.657188	0.827	1.56	0.317253	0.469	1.036	0.680664	0.849	NA	NA	NA	NA	NA	NA	NA	NA	NA	NA	NA	NA	3.31	0.0002211	0.000693	NA	NA	NA	NA	NA	NA	1.26582	0.681796	0.915	NA	NA	NA	NA	NA	NA	0.546448	0.327958	0.774	NA
cg00428457	2	119887680	NA	NA	Open_Sea	TRUE	1.184	0.0049983	0.103	11.69	1.82e-05	0.00656	1.186	0.0135089	0.172	NA	CR_profile	NA	NA	NA	NA	NA	NA	NA	NA	NA	NA	11.58	1e-07	1e-07	NA	NA	NA	0.064	1e-07	1e-07	0.636943	0.484729	0.823	NA	NA	NA	0.25	0.0300654	0.0517	2.27273	0.495092	0.843	NA
cg00436476	6	26240505	HIST1H4F	TSS200	N_Shore	NA	0.961	0.594384	0.791	1.26	0.612027	0.731	0.892	0.232821	0.516	NA	NA	NA	NA	NA	NA	NA	NA	NA	NA	NA	NA	0.74	0.343091	0.446	NA	NA	NA	NA	NA	NA	0.396825	0.192604	0.573	NA	NA	NA	NA	NA	NA	3.125	0.285465	0.753	NA
cg00438740	2	233924930	INPP5D;INPP5D	TSS200;TSS200	N_Shore	NA	1.039	0.560696	0.769	2.48	0.0898248	0.198	1.093	0.22759	0.51	NA	NA	NA	NA	NA	NA	NA	NA	NA	NA	NA	NA	3.74	0.0002399	0.000746	NA	NA	NA	NA	NA	NA	0.806452	0.760781	0.943	NA	NA	NA	NA	NA	NA	2.43902	0.382484	0.798	NA
cg00448752	1	101775370	NA	NA	Open_Sea	TRUE	0.996	0.949017	0.98	0.67	0.375816	0.526	0.983	0.837816	0.93	NA	NA	NA	NA	NA	NA	NA	NA	NA	NA	NA	NA	0.45	0.0156784	0.0323	NA	NA	NA	NA	NA	NA	0.208333	0.0102033	0.131	NA	NA	NA	NA	NA	NA	1.40845	0.711246	0.924	NA
cg00450784	12	106979062	RFX4	Body	N_Shore	TRUE	1.004	0.948507	0.98	1.91	0.264816	0.415	1.017	0.806851	0.915	NA	NA	NA	NA	NA	NA	NA	NA	NA	NA	NA	NA	0.94	0.884004	0.916	NA	NA	NA	NA	NA	NA	0.131406	0.0192619	0.182	NA	NA	NA	NA	NA	NA	25	0.0070629	0.68	NA
cg00451642	15	66546935	MEGF11	TSS1500	S_Shore	NA	0.971	0.672533	0.837	1.65	0.323231	0.475	1.058	0.49592	0.73	NA	NA	NA	NA	NA	NA	NA	NA	NA	NA	NA	NA	1.14	0.699064	0.773	NA	NA	NA	NA	NA	NA	0.344828	0.0289114	0.225	NA	NA	NA	NA	NA	NA	3.84615	0.19836	0.714	NA
cg00459623	2	176936581	NA	NA	Island	NA	1.028	0.649858	0.823	3	0.0343738	0.104	1.022	0.765846	0.895	NA	NA	NA	NA	NA	NA	NA	NA	NA	NA	NA	NA	1.48	0.295296	0.396	NA	NA	NA	NA	NA	NA	0.352113	0.0466412	0.287	NA	NA	NA	NA	NA	NA	20	0.0328791	0.704	NA
cg00473416	3	127176006	NA	NA	S_Shore	NA	1.052	0.471516	0.709	3.33	0.0257224	0.0864	1.053	0.527947	0.753	NA	NA	NA	NA	NA	NA	NA	NA	NA	NA	NA	NA	2.76	0.0017386	0.0045	NA	NA	NA	NA	NA	NA	0.355872	0.0117649	0.141	NA	NA	NA	NA	NA	NA	3.33333	0.0985238	0.704	NA
cg00476243	7	150023	NA	NA	Island	TRUE	0.952	0.440274	0.685	1.17	0.746043	0.834	0.959	0.579593	0.787	NA	NA	NA	NA	NA	NA	NA	NA	NA	NA	NA	NA	0.81	0.554742	0.65	NA	NA	NA	NA	NA	NA	0.393701	0.0432755	0.277	NA	NA	NA	NA	NA	NA	2.7027	0.332839	0.775	NA
cg00485202	15	100532781	ADAMTS17	Body	N_Shore	NA	1.084	0.295004	0.559	3.03	0.006558	0.0399	1.144	0.139236	0.413	NA	NA	NA	NA	NA	NA	NA	NA	NA	NA	NA	NA	3.07	0.0002491	0.000772	NA	NA	NA	NA	NA	NA	2.08333	0.0305211	0.231	NA	NA	NA	NA	NA	NA	2.63158	0.146699	0.704	NA
cg00489477	7	2953019	CARD11	Body	Open_Sea	NA	1.118	0.135537	0.386	2.49	0.0540681	0.141	1.124	0.178642	0.46	NA	NA	NA	NA	NA	NA	NA	NA	NA	NA	NA	NA	3.41	0.0001878	0.000599	NA	NA	NA	NA	NA	NA	0.819672	0.734865	0.935	NA	NA	NA	NA	NA	NA	0.362319	0.324639	0.773	NA
cg00495860	21	38065524	NA	NA	Island	NA	0.974	0.684214	0.843	3.25	0.0179144	0.0696	0.955	0.5421	0.763	NA	NA	NA	NA	NA	NA	NA	NA	NA	NA	NA	NA	1.41	0.357236	0.461	NA	NA	NA	NA	NA	NA	0.251256	0.0457609	0.284	NA	NA	NA	NA	NA	NA	7.14286	0.0608236	0.704	NA
cg00503302	3	62355319	NA	NA	Island	NA	1.001	0.986043	0.994	2.16	0.0958173	0.207	1.043	0.619506	0.812	NA	NA	NA	NA	NA	NA	NA	NA	NA	NA	0.14	0.0155	1.01	0.977753	0.986	NA	NA	NA	NA	NA	NA	0.252525	0.0031632	0.0712	NA	NA	NA	NA	NA	NA	3.22581	0.229989	0.727	NA
cg00503383	1	91301651	NA	NA	Island	NA	0.948	0.321382	0.584	0.69	0.567757	0.696	0.942	0.348812	0.62	NA	NA	NA	NA	NA	NA	NA	NA	NA	NA	NA	NA	0.29	0.003896	0.00929	NA	NA	NA	NA	NA	NA	0.537634	0.437373	0.794	NA	NA	NA	NA	NA	NA	1.07527	0.958869	0.992	NA
cg00522231	2	9549277	ITGB1BP1;ITGB1BP1	Body;Body	Open_Sea	NA	0.901	0.147913	0.401	0.94	0.89017	0.931	0.899	0.206519	0.487	NA	NA	NA	NA	NA	NA	NA	NA	NA	NA	NA	NA	0.57	0.0761308	0.128	NA	NA	NA	NA	NA	NA	0.675676	0.464131	0.812	NA	NA	NA	NA	NA	NA	3.57143	0.219442	0.723	NA
cg00524108	19	42806203	PRR19;PAFAH1B3;PAFAH1B3;PAFAH1B3	TSS200;Body;Body;Body	Island	NA	1.141	0.0726951	0.287	1.66	0.312115	0.463	1.147	0.0984468	0.356	NA	NA	NA	NA	NA	NA	NA	NA	NA	NA	NA	NA	1.5	0.209382	0.299	NA	NA	NA	NA	NA	NA	0.588235	0.263429	0.653	NA	NA	NA	NA	NA	NA	1.78571	0.200152	0.715	NA
cg00529958	13	100624288	ZIC5	TSS200	Island	NA	1.016	0.824557	0.92	0.69	0.441348	0.589	1.072	0.414372	0.67	NA	NA	NA	NA	NA	NA	NA	NA	NA	NA	NA	NA	0.9	0.767267	0.828	NA	NA	NA	NA	NA	NA	0.909091	0.874101	0.971	NA	NA	NA	NA	NA	NA	2.04082	0.480222	0.837	NA
cg00530568	5	135587383	TRPC7;TRPC7;TRPC7	Body;Body;Body	Open_Sea	NA	1.134	0.068536	0.281	5.54	0.0006982	0.0157	1.096	0.2532	0.537	NA	NA	NA	NA	NA	NA	NA	NA	NA	NA	NA	NA	3.72	0.0001047	0.000352	NA	NA	NA	NA	NA	NA	0.507614	0.22754	0.613	NA	NA	NA	NA	NA	NA	1.14943	0.897808	0.975	NA
cg00542224	10	43834363	NA	NA	N_Shelf	TRUE	1.253	0.0053251	0.105	5.13	0.0004991	0.0145	1.215	0.0364465	0.239	NA	NA	NA	NA	NA	NA	NA	NA	NA	NA	NA	NA	4.45	5.2e-06	2.35e-05	NA	NA	NA	NA	NA	NA	0.813008	0.670474	0.912	NA	NA	NA	NA	NA	NA	NA	NA	NA	NA
cg00542775	1	4188710	NA	NA	N_Shelf	NA	1.272	0.0012836	0.0637	5.49	0.0001593	0.011	1.264	0.0077188	0.148	NA	NA	0.193189	0.41061	0.0009682	0.00187554	NA	NA	NA	NA	NA	NA	5.58	1e-07	1e-07	NA	NA	NA	NA	NA	NA	0.671141	0.494844	0.829	NA	NA	NA	NA	NA	NA	6.25	0.0705136	0.704	NA
cg00548708	17	48041547	NA	NA	Island	NA	0.99	0.843292	0.93	0.84	0.777252	0.855	0.957	0.464958	0.709	NA	NA	NA	NA	NA	NA	NA	NA	NA	NA	NA	NA	0.48	0.103465	0.167	NA	NA	NA	NA	NA	NA	0.20284	0.0778118	0.373	NA	NA	NA	NA	NA	NA	16.9492	0.0245825	0.704	NA
cg00548824	2	3452407	TTC15	Body	Island	TRUE	0.847	0.0121158	0.137	0.49	0.12283	0.245	0.82	0.0100196	0.157	NA	NA	NA	NA	NA	NA	NA	NA	NA	NA	NA	NA	0.52	0.0391523	0.0722	NA	NA	NA	NA	NA	NA	2.94118	0.0527295	0.303	NA	NA	NA	NA	NA	NA	0.473934	0.560979	0.87	NA
cg00552235	7	100943163	NA	NA	Open_Sea	NA	1.161	0.0305794	0.199	4.64	0.0013473	0.0197	1.158	0.0545928	0.281	NA	NA	NA	NA	NA	NA	NA	NA	NA	NA	NA	NA	1.18	0.627973	0.714	NA	NA	NA	NA	NA	NA	0.763359	0.585608	0.879	NA	NA	NA	NA	NA	NA	4.7619	0.0783608	0.704	NA
cg00553527	16	89763816	SPATA2L	Body	N_Shelf	NA	1.185	0.0391658	0.222	1.59	0.310929	0.462	1.311	0.0129449	0.169	NA	NA	NA	NA	NA	NA	NA	NA	NA	NA	NA	NA	1.01	0.970309	0.98	NA	NA	NA	NA	NA	NA	0.546448	0.313779	0.699	NA	NA	NA	NA	NA	NA	0.302115	0.242057	0.734	NA
cg00561891	13	113745525	MCF2L;MCF2L	Body;Body	Island	NA	1.077	0.312109	0.576	4.18	0.0004331	0.0141	1.148	0.108406	0.371	NA	NA	NA	NA	NA	NA	NA	NA	NA	NA	NA	NA	4.66	2e-07	1.3e-06	NA	NA	NA	NA	NA	NA	1.42857	0.514924	0.84	NA	NA	NA	NA	NA	NA	2	0.455338	0.828	NA
cg00565688	1	3568212	TP73	TSS1500	Island	NA	0.913	0.238993	0.505	1.85	0.204851	0.348	0.953	0.579516	0.787	NA	NA	NA	NA	NA	NA	NA	NA	NA	NA	NA	NA	1.33	0.412991	0.517	NA	NA	NA	NA	NA	NA	0.17094	0.0034698	0.0738	NA	NA	NA	NA	NA	NA	4.7619	0.187543	0.712	NA
cg00567703	12	54413101	HOXC4;HOXC5;HOXC6	5'UTR;Body;5'UTR	Island	NA	0.981	0.810564	0.913	0.97	0.954277	0.973	0.931	0.435449	0.686	NA	NA	NA	NA	NA	NA	NA	NA	NA	NA	NA	NA	0.91	0.772162	0.832	NA	NA	NA	NA	NA	NA	1.5873	0.365308	0.74	NA	NA	NA	NA	NA	NA	1.08696	0.937981	0.985	NA
cg00569276	1	17446545	PADI2	TSS1500	S_Shore	NA	0.859	0.0334839	0.207	2.08	0.157462	0.291	0.881	0.133922	0.407	NA	NA	NA	NA	NA	NA	NA	NA	NA	NA	6.15	0.056	2.17	0.0346072	0.0648	NA	NA	NA	NA	NA	NA	0.671141	0.403714	0.771	NA	NA	NA	NA	NA	NA	NA	NA	NA	NA
cg00573880	1	36772749	C1orf113;C1orf113;C1orf113	5'UTR;1stExon;Body	Island	NA	0.877	0.0520487	0.251	0.43	0.156655	0.29	0.842	0.0482958	0.268	NA	NA	NA	NA	NA	NA	NA	NA	NA	NA	NA	NA	0.79	0.568468	0.663	NA	NA	NA	NA	NA	NA	0.819672	0.75082	0.939	NA	NA	NA	NA	NA	NA	2.94118	0.249954	0.738	NA
cg00584238	5	135171042	LOC153328	Body	Island	NA	0.968	0.660213	0.829	3	0.0296545	0.0942	0.945	0.517337	0.745	NA	NA	NA	NA	NA	NA	NA	NA	NA	NA	NA	NA	1.97	0.0365747	0.068	NA	NA	NA	NA	NA	NA	0.204499	0.0031246	0.0704	NA	NA	NA	NA	NA	NA	2.7027	0.289913	0.756	NA
cg00585901	1	155035388	EFNA4;EFNA4;EFNA4	TSS1500;TSS1500;TSS1500	Island	NA	1.08	0.267273	0.535	0.84	0.716471	0.812	1.077	0.347761	0.619	NA	NA	NA	NA	NA	NA	NA	NA	NA	NA	NA	NA	0.61	0.156109	0.235	NA	NA	NA	NA	NA	NA	0.387597	0.0470448	0.289	NA	NA	NA	NA	NA	NA	3.0303	0.367947	0.793	NA
cg00592781	12	66122874	NA	NA	Island	TRUE	1.077	0.329946	0.592	2.11	0.105455	0.22	1.146	0.129546	0.401	NA	NA	NA	NA	NA	NA	NA	NA	NA	NA	NA	NA	0.93	0.830894	0.878	NA	NA	NA	NA	NA	NA	0.220264	0.0105858	0.134	NA	NA	NA	NA	NA	NA	0.78125	0.722413	0.926	NA
cg00594040	2	8422258	NA	NA	Open_Sea	NA	1.09	0.244321	0.511	2.74	0.034536	0.105	1.06	0.493326	0.728	NA	NA	NA	NA	NA	NA	NA	NA	NA	NA	NA	NA	3.97	1.57e-05	6.35e-05	NA	NA	NA	NA	NA	NA	1.07527	0.859914	0.967	NA	NA	NA	NA	NA	NA	0.549451	0.29061	0.756	NA
cg00598429	17	45928250	SP6	5'UTR	Island	NA	0.998	0.980291	0.993	0.6	0.27097	0.421	0.915	0.277517	0.56	NA	NA	NA	NA	NA	NA	NA	NA	NA	NA	NA	NA	0.73	0.331937	0.435	NA	NA	NA	NA	NA	NA	0.325733	0.0124383	0.145	NA	NA	NA	NA	NA	NA	1.08696	0.940276	0.986	NA
cg00607797	15	25418880	SNORD115-3	TSS1500	Open_Sea	NA	1.176	0.0290214	0.195	3.57	0.0035295	0.0292	1.212	0.0273045	0.216	NA	NA	NA	NA	NA	NA	NA	NA	NA	NA	NA	NA	4.57	1e-07	6.96e-07	NA	NA	NA	NA	NA	NA	0.869565	0.70867	0.926	NA	NA	NA	NA	NA	NA	2.22222	0.357217	0.789	NA
cg00611789	5	78985432	CMYA5	TSS1500	Open_Sea	TRUE	0.882	0.0297412	0.197	0.28	0.0548846	0.142	0.821	0.0057472	0.14	NA	NA	NA	NA	NA	NA	NA	NA	NA	NA	NA	NA	0.44	0.0580499	0.102	NA	NA	NA	NA	NA	NA	0.307692	0.0643815	0.337	NA	NA	NA	NA	NA	NA	2.38095	0.46185	0.83	NA
cg00612515	10	134894004	NA	NA	S_Shore	NA	0.952	0.439459	0.684	0.93	0.883628	0.927	0.982	0.80569	0.915	NA	NA	NA	NA	NA	NA	NA	NA	NA	NA	NA	NA	1.35	0.419769	0.523	NA	NA	NA	NA	NA	NA	2.32558	0.166595	0.54	NA	NA	NA	NA	NA	NA	NA	NA	NA	NA
cg00616243	13	95202420	NA	NA	S_Shore	NA	0.909	0.121165	0.366	0.45	0.163206	0.298	0.852	0.0425959	0.255	NA	NA	NA	NA	NA	NA	NA	NA	NA	NA	NA	NA	0.43	0.0347593	0.0651	NA	NA	NA	NA	NA	NA	0.19084	0.0099385	0.13	NA	NA	NA	NA	NA	NA	0.714286	0.781307	0.946	NA
cg00619126	2	105459775	NA	NA	Island	NA	1.075	0.30766	0.572	3.81	0.0060966	0.0386	1.071	0.39553	0.655	NA	NA	NA	NA	NA	NA	NA	NA	NA	NA	NA	NA	1.18	0.625453	0.712	NA	NA	NA	NA	NA	NA	0.121803	0.0027937	0.0669	NA	NA	NA	NA	NA	NA	7.14286	0.0824	0.704	NA
cg00627029	17	72322791	KIF19	Body	S_Shore	TRUE	0.937	0.326947	0.59	2.06	0.18437	0.324	0.922	0.285403	0.566	NA	NA	NA	NA	NA	NA	NA	NA	NA	NA	NA	NA	2.52	0.0087374	0.0192	NA	NA	NA	NA	NA	NA	0.395257	0.12503	0.47	NA	NA	NA	NA	NA	NA	4.7619	0.135738	0.704	NA
cg00627798	10	99696032	CRTAC1	Body	Open_Sea	NA	1.222	0.0067837	0.113	5.73	0.0001881	0.0111	1.205	0.0317889	0.228	NA	CR_profile	NA	NA	NA	NA	NA	NA	NA	NA	NA	NA	7.61	1e-07	1e-07	NA	NA	NA	0.11	1e-07	1e-07	1.08696	0.875793	0.971	NA	NA	NA	0.2	0.0004195	0.00291	1.08696	0.937741	0.985	NA
cg00628919	16	87702703	JPH3	Body	Island	NA	1.087	0.264632	0.532	3.35	0.0169256	0.0675	1.127	0.155434	0.434	NA	NA	NA	NA	NA	NA	NA	NA	NA	NA	NA	NA	5.76	1e-07	1e-07	NA	NA	NA	NA	NA	NA	1.14943	0.772419	0.947	NA	NA	NA	NA	NA	NA	2	0.544727	0.865	NA
cg00630164	1	41250062	KCNQ4;KCNQ4	1stExon;1stExon	Island	NA	0.913	0.189171	0.45	2.03	0.196041	0.337	0.844	0.0569396	0.285	NA	NA	NA	NA	NA	NA	NA	NA	NA	NA	NA	NA	0.87	0.721908	0.792	NA	NA	NA	NA	NA	NA	0.0863558	2.71e-05	0.00517	NA	NA	NA	NA	NA	NA	2.5	0.486286	0.84	NA
cg00630420	16	89139905	NA	NA	N_Shore	NA	1.216	0.0096275	0.125	3.84	0.0028017	0.0265	1.289	0.0074162	0.147	NA	NA	NA	NA	NA	NA	NA	NA	NA	NA	NA	NA	3.86	5.84e-05	0.000207	NA	NA	NA	NA	NA	NA	0.793651	0.630519	0.899	NA	NA	NA	NA	NA	NA	0.613497	0.590543	0.88	NA
cg00630724	10	103991299	PITX3	Body	Island	NA	0.876	0.144971	0.397	1.89	0.249823	0.398	0.874	0.20011	0.48	NA	NA	NA	NA	NA	NA	NA	NA	NA	NA	NA	NA	1.23	0.522927	0.621	NA	NA	NA	NA	NA	NA	0.221239	0.0133212	0.15	NA	NA	NA	NA	NA	NA	6.25	0.166606	0.709	NA
cg00631482	1	21949221	RAP1GAP;RAP1GAP;RAP1GAP	Body;5'UTR;5'UTR	Island	NA	0.989	0.851351	0.934	0.2	0.0059735	0.0382	0.9	0.146078	0.423	NA	NA	NA	NA	NA	NA	NA	NA	NA	NA	NA	NA	0.34	0.0072976	0.0164	NA	NA	NA	NA	NA	NA	0.283286	0.0635106	0.335	NA	NA	NA	NA	NA	NA	4.54545	0.149237	0.704	NA
cg00631702	6	45345615	RUNX2;RUNX2;SUPT3H;SUPT3H;SUPT3H	Body;Body;5'UTR;1stExon;TSS200	Island	NA	0.968	0.524852	0.746	0.25	0.0141305	0.0609	0.969	0.599639	0.8	NA	NA	NA	NA	NA	NA	NA	NA	NA	NA	NA	NA	0.31	0.0075201	0.0168	NA	NA	NA	NA	NA	NA	1.23457	0.738372	0.935	NA	NA	NA	NA	NA	NA	19.2308	0.0411676	0.704	NA
cg00644351	10	121271840	RGS10;RGS10	Body;Body	Open_Sea	NA	0.948	0.476349	0.713	1.4	0.459448	0.605	1.071	0.437642	0.688	NA	NA	NA	NA	NA	NA	NA	NA	NA	NA	NA	NA	0.97	0.936501	0.955	NA	NA	NA	NA	NA	NA	1.28205	0.618213	0.894	NA	NA	NA	NA	NA	NA	0.444444	0.315097	0.768	NA
cg00656387	3	40428638	ENTPD3	TSS200	N_Shore	TRUE	0.825	0.0377764	0.217	0.41	0.0510689	0.135	0.758	0.0288749	0.22	NA	NA	NA	NA	NA	NA	NA	NA	NA	NA	NA	NA	0.49	0.0300965	0.0574	NA	NA	NA	NA	NA	NA	0.121359	0.0198135	0.185	NA	NA	NA	NA	NA	NA	2.7027	0.402748	0.807	NA
cg00656603	16	1070957	NA	NA	Island	NA	1.129	0.116385	0.36	2.89	0.018944	0.072	1.143	0.130853	0.403	NA	NA	NA	NA	NA	NA	NA	NA	NA	NA	NA	NA	4.54	1e-07	6.96e-07	NA	NA	NA	NA	NA	NA	0.943396	0.89676	0.977	NA	NA	NA	NA	NA	NA	0.75188	0.728538	0.929	NA
cg00660167	17	80200974	NA	NA	N_Shore	NA	1.194	0.0055785	0.107	1.26	0.659127	0.768	1.224	0.0092357	0.155	NA	NA	NA	NA	NA	NA	NA	NA	NA	NA	0.11	0.0164	0.89	0.761381	0.823	NA	NA	NA	NA	NA	NA	1.0989	0.839694	0.965	NA	NA	NA	NA	NA	NA	4.7619	0.0723426	0.704	NA
cg00661970	12	115135027	NA	NA	N_Shore	NA	0.969	0.65662	0.827	1.84	0.189953	0.33	0.94	0.454521	0.701	NA	NA	NA	NA	NA	NA	NA	NA	NA	NA	NA	NA	1.58	0.171895	0.255	NA	NA	NA	NA	NA	NA	2.12766	0.178757	0.555	NA	NA	NA	NA	NA	NA	7.69231	0.0295653	0.704	NA
cg00665827	1	7293835	CAMTA1	Body	Open_Sea	NA	0.989	0.876104	0.947	2.28	0.0940205	0.204	1.055	0.522028	0.748	NA	NA	NA	NA	NA	NA	NA	NA	NA	NA	NA	NA	4.17	7e-06	3.08e-05	NA	NA	NA	NA	NA	NA	1.72414	0.1772	0.554	NA	NA	NA	NA	NA	NA	1.03093	0.957777	0.992	NA
cg00667789	1	59042065	TACSTD2	1stExon	Island	NA	0.933	0.287016	0.552	3.49	0.0097364	0.049	0.924	0.309148	0.586	NA	NA	NA	NA	NA	NA	NA	NA	NA	NA	NA	NA	3.81	6.68e-05	0.000233	NA	NA	NA	NA	NA	NA	0.757576	0.60848	0.891	NA	NA	NA	NA	NA	NA	1.63934	0.643875	0.899	NA
cg00678709	3	14584745	GRIP2	TSS1500	Open_Sea	NA	1.212	0.0130622	0.142	2.11	0.0909811	0.199	1.243	0.0193838	0.192	NA	NA	NA	NA	NA	NA	NA	NA	NA	NA	NA	NA	5.34	1e-07	1e-07	NA	NA	NA	NA	NA	NA	1.17647	0.73636	0.935	NA	NA	NA	NA	NA	NA	0.492611	0.213825	0.72	NA
cg00689580	6	10420798	TFAP2A	TSS1500	N_Shore	NA	0.998	0.972935	0.989	2.09	0.12093	0.242	0.968	0.705339	0.863	NA	NA	NA	NA	NA	NA	NA	NA	NA	NA	NA	NA	2.02	0.0239895	0.0471	NA	NA	NA	NA	NA	NA	0.645161	0.457033	0.807	NA	NA	NA	NA	NA	NA	1.44928	0.620597	0.89	NA
cg00705280	2	219866493	MIR375	TSS200	Island	NA	1.041	0.510311	0.736	4.48	0.005184	0.0357	1.073	0.325891	0.599	NA	NA	NA	NA	NA	NA	NA	NA	NA	NA	NA	NA	2.59	0.0090583	0.0198	NA	NA	NA	NA	NA	NA	0.42735	0.22609	0.611	NA	NA	NA	NA	NA	NA	3.57143	0.207426	0.719	NA
cg00706570	18	74692116	MBP;MBP;MBP;MBP;MBP	3'UTR;3'UTR;3'UTR;3'UTR;3'UTR	S_Shore	NA	1.067	0.355982	0.617	0.68	0.37404	0.525	1.101	0.250072	0.533	NA	NA	NA	NA	NA	NA	NA	NA	NA	NA	NA	NA	0.92	0.800655	0.854	NA	NA	NA	NA	NA	NA	1.31579	0.536451	0.852	NA	NA	NA	NA	NA	NA	0.462963	0.462831	0.83	NA
cg00713400	7	22233206	RAPGEF5	Body	Open_Sea	NA	0.901	0.142458	0.394	0.29	0.00207	0.0232	0.842	0.0474648	0.267	NA	NA	NA	NA	NA	NA	NA	NA	NA	NA	NA	NA	0.62	0.155215	0.234	NA	NA	NA	NA	NA	NA	0.425532	0.0393701	0.265	NA	NA	NA	NA	NA	NA	2.7027	0.235495	0.728	NA
cg00713939	8	144660590	NAPRT1	TSS200	Island	NA	0.999	0.987813	0.995	1.14	0.829174	0.891	1.017	0.793761	0.908	NA	NA	NA	NA	NA	NA	NA	NA	NA	NA	NA	NA	0.38	0.0186669	0.0377	NA	NA	NA	NA	NA	NA	0.666667	0.449248	0.802	NA	NA	NA	NA	NA	NA	1.92308	0.591271	0.88	NA
cg00714725	10	94825576	CYP26C1	Body	Island	TRUE	1.015	0.797786	0.907	1.68	0.386556	0.537	1.043	0.534975	0.758	NA	NA	NA	NA	NA	NA	NA	NA	NA	NA	NA	NA	2	0.0752876	0.127	NA	NA	NA	NA	NA	NA	1.5873	0.446232	0.799	NA	NA	NA	NA	NA	NA	1.06383	0.955579	0.992	NA
cg00735667	3	74663796	NA	NA	Island	NA	1.015	0.838204	0.927	1.41	0.414774	0.565	1.056	0.523366	0.749	NA	NA	NA	NA	NA	NA	NA	NA	NA	NA	0.24	0.0953	1.28	0.448685	0.551	NA	NA	NA	NA	NA	NA	0.42735	0.194578	0.574	NA	NA	NA	NA	NA	NA	8.33333	0.0485033	0.704	NA
cg00737916	16	88164558	NA	NA	N_Shore	NA	1.05	0.490781	0.723	2.68	0.0277065	0.0904	1.04	0.636385	0.822	NA	NA	NA	NA	NA	NA	NA	NA	NA	NA	NA	NA	5.56	1e-07	6.96e-07	NA	NA	NA	NA	NA	NA	1.5625	0.3964	0.767	NA	NA	NA	NA	NA	NA	0.44843	0.395676	0.802	NA
cg00740822	19	49939611	SLC17A7	Body	Island	NA	0.88	0.0864492	0.313	1.09	0.852163	0.906	0.939	0.464995	0.709	NA	NA	NA	NA	NA	NA	NA	NA	NA	NA	NA	NA	1.64	0.123419	0.193	NA	NA	NA	NA	NA	NA	1.0101	0.986718	0.996	NA	NA	NA	NA	NA	NA	2	0.376217	0.797	NA
cg00746446	2	23879137	KLHL29	Body	Open_Sea	TRUE	0.881	0.106878	0.344	0.78	0.554912	0.685	0.877	0.136154	0.41	NA	NA	NA	NA	NA	NA	NA	NA	NA	NA	4.79	0.056	1.61	0.132519	0.205	NA	NA	NA	NA	NA	NA	2.17391	0.113383	0.451	NA	NA	NA	NA	NA	NA	0.729927	0.706086	0.922	NA
cg00750880	17	75681168	NA	NA	Open_Sea	TRUE	0.99	0.879538	0.948	2.44	0.0664462	0.161	0.996	0.962188	0.987	NA	NA	NA	NA	NA	NA	NA	NA	NA	NA	NA	NA	3.69	0.0001659	0.000534	NA	NA	NA	NA	NA	NA	0.819672	0.720384	0.93	NA	NA	NA	NA	NA	NA	0.558659	0.373252	0.795	NA
cg00758881	16	58534681	NDRG4;NDRG4;NDRG4	Body;Body;Body	N_Shore	NA	1.046	0.518376	0.742	1.49	0.498709	0.639	1.09	0.261021	0.545	NA	NA	NA	NA	NA	NA	NA	NA	NA	NA	NA	NA	2.92	0.0036293	0.00871	NA	NA	NA	NA	NA	NA	0.37037	0.128354	0.475	NA	NA	NA	NA	NA	NA	1.13636	0.911398	0.979	NA
cg00768993	2	200335874	FLJ32063	Body	Island	NA	0.887	0.0430908	0.231	0.74	0.639128	0.753	0.871	0.0594523	0.289	NA	NA	NA	NA	NA	NA	NA	NA	NA	NA	NA	NA	0.88	0.784639	0.842	NA	NA	NA	NA	NA	NA	0.224719	0.0304648	0.231	NA	NA	NA	NA	NA	NA	0.952381	0.964438	0.993	NA
cg00778807	1	43524347	NA	NA	Open_Sea	TRUE	1.224	0.0003821	0.048	3.34	0.0057358	0.0374	1.235	0.001088	0.101	NA	NA	0.303746	0.496022	0.0006172	0.0015505	NA	NA	NA	NA	0.073	0.0029	1.24	0.573888	0.667	NA	NA	NA	NA	NA	NA	0.518135	0.146607	0.508	NA	NA	NA	NA	NA	NA	1.72414	0.501272	0.846	NA
cg00783553	1	7023495	CAMTA1	Body	S_Shore	NA	0.947	0.393562	0.648	0.63	0.388413	0.538	0.867	0.0699357	0.308	NA	NA	NA	NA	NA	NA	NA	NA	NA	NA	NA	NA	0.6	0.17762	0.262	NA	NA	NA	NA	NA	NA	0.704225	0.526743	0.846	NA	NA	NA	NA	NA	NA	6.25	0.0993562	0.704	NA
cg00786952	1	21763130	NA	NA	Island	NA	0.938	0.365705	0.624	2.2	0.078244	0.179	0.976	0.765672	0.895	NA	NA	NA	NA	NA	NA	NA	NA	NA	NA	NA	NA	1.81	0.0679864	0.116	NA	NA	NA	NA	NA	NA	0.200401	0.0078686	0.115	NA	NA	NA	NA	NA	NA	NA	NA	NA	NA
cg00790098	2	223167400	CCDC140	5'UTR	Island	NA	1.059	0.356074	0.617	1.58	0.417865	0.568	0.986	0.855835	0.939	NA	NA	NA	NA	NA	NA	NA	NA	NA	NA	NA	NA	2.74	0.0052342	0.0121	NA	NA	NA	NA	NA	NA	1.36986	0.590275	0.882	NA	NA	NA	NA	NA	NA	1.2987	0.816209	0.955	NA
cg00792235	10	1851472	NA	NA	Open_Sea	NA	1.116	0.126594	0.374	3.51	0.0066042	0.0401	1.152	0.101304	0.36	NA	NA	NA	NA	NA	NA	NA	NA	NA	NA	NA	NA	4.71	1.3e-06	6.86e-06	NA	NA	NA	NA	NA	NA	1.23457	0.688293	0.917	NA	NA	NA	NA	NA	NA	3.33333	0.344032	0.78	NA
cg00793935	2	234847769	TRPM8	Body	Island	NA	1.036	0.584095	0.785	2.31	0.107247	0.223	1.042	0.585675	0.791	NA	NA	NA	NA	NA	NA	NA	NA	NA	NA	NA	NA	2.8	0.0032343	0.00786	NA	NA	NA	NA	NA	NA	0.2457	0.0347757	0.247	NA	NA	NA	NA	NA	NA	1.88679	0.566936	0.872	NA
cg00794174	12	131196417	NA	NA	N_Shelf	NA	1.131	0.0586837	0.264	4.2	0.0052841	0.036	1.15	0.0656714	0.301	NA	NA	NA	NA	NA	NA	NA	NA	NA	NA	NA	NA	10.42	1e-07	1e-07	NA	NA	NA	NA	NA	NA	0.980392	0.97563	0.994	NA	NA	NA	NA	NA	NA	1.38889	0.738356	0.932	NA
cg00800353	12	53273449	NA	NA	Island	TRUE	0.995	0.94946	0.98	1.32	0.563666	0.692	0.917	0.35081	0.621	NA	NA	NA	NA	NA	NA	NA	NA	NA	NA	NA	NA	0.76	0.381862	0.487	NA	NA	NA	NA	NA	NA	0.334448	0.0045511	0.0853	NA	NA	NA	NA	NA	NA	2.08333	0.430958	0.817	NA
cg00803453	2	220349615	SPEG	Body	Island	NA	0.855	0.0311984	0.2	0.49	0.164704	0.3	0.893	0.16798	0.449	NA	NA	NA	NA	NA	NA	NA	NA	NA	NA	NA	NA	0.78	0.47775	0.579	NA	NA	NA	NA	NA	NA	1	0.999822	1	NA	NA	NA	NA	NA	NA	0.862069	0.901877	0.977	NA
cg00807871	6	37617124	MDGA1	Body	Island	TRUE	0.871	0.0155487	0.151	0.47	0.119967	0.241	0.852	0.0159819	0.181	NA	NA	NA	NA	NA	NA	NA	NA	NA	NA	NA	NA	0.75	0.451337	0.553	NA	NA	NA	NA	NA	NA	1.03093	0.955073	0.99	NA	NA	NA	NA	NA	NA	3.33333	0.198401	0.714	NA
cg00809164	16	56651049	MT1L	TSS1500	Island	TRUE	0.826	0.010793	0.131	0.64	0.339828	0.491	0.825	0.0298742	0.222	NA	NA	NA	NA	NA	NA	NA	NA	NA	NA	4.5	0.0933	0.6	0.134161	0.207	NA	NA	NA	NA	NA	NA	0.343643	0.0340369	0.244	NA	NA	NA	NA	NA	NA	2.43902	0.377522	0.797	NA
cg00811961	19	51685227	NA	NA	Island	NA	1.131	0.0986245	0.332	3.27	0.0066011	0.0401	1.09	0.332048	0.605	NA	NA	NA	NA	NA	NA	NA	NA	NA	NA	NA	NA	3.44	5.43e-05	0.000194	NA	NA	NA	NA	NA	NA	0.757576	0.610853	0.892	NA	NA	NA	NA	NA	NA	1.88679	0.500634	0.846	NA
cg00812833	1	242687412	PLD5	5'UTR	Island	NA	1.098	0.216636	0.48	3.11	0.0071657	0.0417	1.159	0.0845981	0.334	NA	NA	NA	NA	NA	NA	NA	NA	NA	NA	NA	NA	1.31	0.402404	0.506	NA	NA	NA	NA	NA	NA	0.408163	0.0321065	0.238	NA	NA	NA	NA	NA	NA	2.77778	0.170529	0.709	NA
cg00813378	1	1475209	C1orf70	Body	Island	NA	0.899	0.0830468	0.306	0.18	0.0015665	0.0207	0.91	0.186773	0.468	NA	NA	NA	NA	NA	NA	NA	NA	NA	NA	NA	NA	0.41	0.0207383	0.0414	NA	NA	NA	NA	NA	NA	0.934579	0.902008	0.978	NA	NA	NA	NA	NA	NA	6.66667	0.0229147	0.704	NA
cg00820405	2	97213642	ARID5A	Body	N_Shelf	TRUE	1.066	0.390394	0.646	1.13	0.796816	0.87	1.082	0.375825	0.642	NA	NA	NA	NA	NA	NA	NA	NA	NA	NA	NA	NA	0.75	0.383824	0.489	NA	NA	NA	NA	NA	NA	0.632911	0.333541	0.713	NA	NA	NA	NA	NA	NA	1.69492	0.556612	0.868	NA
cg00824018	10	105037661	INA	1stExon	Island	TRUE	1.044	0.558247	0.768	2.53	0.0437793	0.122	1.057	0.511922	0.741	NA	NA	NA	NA	NA	NA	NA	NA	NA	NA	NA	NA	0.91	0.774178	0.834	NA	NA	NA	NA	NA	NA	0.318471	0.0594439	0.324	NA	NA	NA	NA	NA	NA	2.08333	0.402704	0.807	NA
cg00826640	7	157381078	PTPRN2;PTPRN2;PTPRN2	Body;Body;Body	Open_Sea	NA	1.16	0.0542203	0.255	1.16	0.749198	0.836	1.206	0.0461888	0.264	NA	NA	NA	NA	NA	NA	NA	NA	NA	NA	NA	NA	2.16	0.0236294	0.0464	NA	NA	NA	NA	NA	NA	1.92308	0.22875	0.615	NA	NA	NA	NA	NA	NA	NA	NA	NA	NA
cg00828556	3	196351986	NA	NA	Open_Sea	NA	1.043	0.591687	0.79	2.09	0.093455	0.203	1.055	0.562569	0.777	NA	NA	NA	NA	NA	NA	NA	NA	NA	NA	NA	NA	3.96	2.7e-06	1.31e-05	NA	NA	NA	NA	NA	NA	1.42857	0.463987	0.812	NA	NA	NA	NA	NA	NA	1.63934	0.372091	0.795	NA
cg00829990	1	2928964	NA	NA	N_Shore	NA	1.033	0.646162	0.82	3.9	0.0072596	0.0421	0.985	0.865723	0.944	NA	NA	NA	NA	NA	NA	NA	NA	NA	NA	NA	NA	2.76	0.0014125	0.00373	NA	NA	NA	NA	NA	NA	0.454545	0.0514671	0.3	NA	NA	NA	NA	NA	NA	3.0303	0.156662	0.705	NA
cg00839579	7	15727441	MEOX2	TSS1500	Open_Sea	TRUE	0.947	0.352973	0.614	1.97	0.220299	0.366	0.915	0.188026	0.469	NA	NA	NA	NA	NA	NA	NA	NA	NA	NA	NA	NA	1.24	0.580857	0.673	NA	NA	NA	NA	NA	NA	0.512821	0.315924	0.701	NA	NA	NA	NA	NA	NA	19.2308	0.0049965	0.645	NA
cg00840332	7	127881269	LEP	TSS200	Island	NA	1.028	0.710052	0.86	3.89	0.0030841	0.0276	1.014	0.863744	0.943	NA	NA	NA	NA	NA	NA	NA	NA	NA	NA	NA	NA	2.26	0.0156833	0.0323	NA	NA	NA	NA	NA	NA	0.287356	0.0246548	0.207	NA	NA	NA	NA	NA	NA	17.5439	0.029592	0.704	NA
cg00848945	12	2800919	CACNA1C;CACNA1C;CACNA1C;CACNA1C;CACNA1C;CACNA1C;CACNA1C;CACNA1C;CACNA1C;CACNA1C;CACNA1C;CACNA1C;CACNA1C;CACNA1C;CACNA1C;CACNA1C;CACNA1C;CACNA1C;CACNA1C;CACNA1C;CACNA1C;CACNA1C;CACNA1C	3'UTR;3'UTR;3'UTR;3'UTR;3'UTR;3'UTR;3'UTR;3'UTR;3'UTR;3'UTR;3'UTR;3'UTR;3'UTR;3'UTR;3'UTR;3'UTR;3'UTR;3'UTR;3'UTR;3'UTR;3'UTR;3'UTR;3'UTR	Island	NA	0.989	0.857377	0.937	0.85	0.769196	0.85	0.949	0.458589	0.704	NA	NA	NA	NA	NA	NA	NA	NA	NA	NA	NA	NA	1.62	0.218078	0.309	NA	NA	NA	NA	NA	NA	5	0.0063692	0.102	NA	NA	NA	NA	NA	NA	0.8	0.817723	0.955	NA
cg00852705	15	62090739	NA	NA	Open_Sea	NA	1.085	0.201438	0.463	4.55	0.0023375	0.0245	1.148	0.0775498	0.322	NA	NA	NA	NA	NA	NA	NA	NA	NA	NA	NA	NA	6.96	1e-07	1e-07	NA	NA	NA	NA	NA	NA	1.42857	0.42563	0.785	NA	NA	NA	NA	NA	NA	0.512821	0.167134	0.709	NA
cg00857907	2	202896898	NA	NA	N_Shore	NA	0.975	0.678279	0.84	1.19	0.750166	0.836	0.987	0.853411	0.939	NA	NA	NA	NA	NA	NA	NA	NA	NA	NA	NA	NA	0.52	0.0905799	0.149	NA	NA	NA	NA	NA	NA	0.228833	0.0026821	0.0654	NA	NA	NA	NA	NA	NA	10	0.0080088	0.704	NA
cg00859574	6	39159259	KCNK5	Body	Open_Sea	NA	0.99	0.881468	0.948	2.92	0.0273827	0.0899	1.01	0.897419	0.959	NA	NA	NA	NA	NA	NA	NA	NA	NA	NA	NA	NA	6.67	1e-07	1e-07	NA	NA	NA	NA	NA	NA	1.23457	0.682954	0.916	NA	NA	NA	NA	NA	NA	1.96078	0.319905	0.769	NA
cg00865356	4	91048559	FAM190A	TSS200	Island	NA	1.177	0.0265241	0.187	2.84	0.0255709	0.0861	1.167	0.0605363	0.29	NA	NA	NA	NA	NA	NA	NA	NA	NA	NA	0.23	0.0859	1.52	0.19845	0.287	NA	NA	NA	NA	NA	NA	0.282486	0.0717924	0.358	NA	NA	NA	NA	NA	NA	12.6582	0.039276	0.704	NA
cg00873473	16	734532	JMJD8	TSS200	Island	NA	0.899	0.135282	0.386	0.38	0.0982026	0.21	0.912	0.264074	0.547	NA	NA	NA	NA	NA	NA	NA	NA	NA	NA	NA	NA	0.49	0.0617569	0.107	NA	NA	NA	NA	NA	NA	1.75439	0.321831	0.704	NA	NA	NA	NA	NA	NA	1.5625	0.479125	0.837	NA
cg00884093	22	46932648	CELSR1	1stExon	Island	NA	1.048	0.493144	0.724	1.74	0.290733	0.442	1.029	0.70599	0.863	NA	NA	NA	NA	NA	NA	NA	NA	NA	NA	NA	NA	1.01	0.973187	0.982	NA	NA	NA	NA	NA	NA	0.294118	0.0684725	0.349	NA	NA	NA	NA	NA	NA	2.94118	0.30547	0.763	NA
cg00892742	3	195648562	NA	NA	Open_Sea	TRUE	1.066	0.360317	0.62	2.42	0.0730308	0.171	1.044	0.595425	0.798	NA	NA	NA	NA	NA	NA	NA	NA	NA	NA	NA	NA	3.1	0.0006791	0.00192	NA	NA	NA	NA	NA	NA	0.787402	0.563183	0.867	NA	NA	NA	NA	NA	NA	0.900901	0.905553	0.978	NA
cg00895834	1	3147966	PRDM16;PRDM16	Body;Body	Island	NA	0.981	0.750414	0.883	2.68	0.0659982	0.16	1	0.999527	1	NA	NA	NA	NA	NA	NA	NA	NA	NA	NA	NA	NA	6.32	2e-07	1.3e-06	NA	NA	NA	NA	NA	NA	1.0101	0.988534	0.997	NA	NA	NA	NA	NA	NA	0.552486	0.573407	0.874	NA
cg00907288	3	9178249	SRGAP3;SRGAP3	Body;Body	S_Shore	TRUE	0.881	0.0160365	0.152	0.69	0.515661	0.653	0.879	0.0356346	0.239	NA	NA	NA	NA	NA	NA	NA	NA	NA	NA	NA	NA	0.26	0.001319	0.0035	NA	NA	NA	NA	NA	NA	0.207039	0.0181534	0.177	NA	NA	NA	NA	NA	NA	4.34783	0.177127	0.711	NA
cg00907810	7	131767768	NA	NA	Open_Sea	NA	1.115	0.117219	0.362	4.21	0.0114524	0.0538	1.118	0.179182	0.461	NA	NA	NA	NA	NA	NA	NA	NA	NA	NA	NA	NA	3.76	0.0002139	0.000673	NA	NA	NA	NA	NA	NA	0.892857	0.844039	0.965	NA	NA	NA	NA	NA	NA	2.43902	0.394318	0.802	NA
cg00912247	14	104889116	NA	NA	Open_Sea	NA	1.101	0.194325	0.455	4.06	0.0015083	0.0205	1.078	0.379992	0.645	NA	NA	NA	NA	NA	NA	NA	NA	NA	NA	NA	NA	4.2	9.6e-06	4.09e-05	NA	NA	NA	NA	NA	NA	0.862069	0.785682	0.949	NA	NA	NA	NA	NA	NA	1.2987	0.757267	0.939	NA
cg00914222	1	29585898	PTPRU;PTPRU;PTPRU	Body;Body;Body	Island	NA	0.997	0.96425	0.986	1.3	0.55649	0.686	0.97	0.715253	0.867	NA	NA	NA	NA	NA	NA	NA	NA	NA	NA	NA	NA	0.59	0.0919404	0.151	NA	NA	NA	NA	NA	NA	0.22779	0.0011246	0.0404	NA	NA	NA	NA	NA	NA	1.63934	0.606101	0.885	NA
cg00914384	2	5593580	NA	NA	Open_Sea	TRUE	1.047	0.506885	0.734	4.18	0.0044951	0.0334	1.02	0.802476	0.913	NA	NA	NA	NA	NA	NA	NA	NA	NA	NA	NA	NA	4.61	5.4e-06	2.43e-05	NA	NA	NA	NA	NA	NA	0.645161	0.345402	0.723	NA	NA	NA	NA	NA	NA	0.531915	0.526334	0.857	NA
cg00916255	1	170634931	PRRX1;PRRX1	Body;Body	S_Shore	NA	1	0.995198	0.998	2.27	0.0637375	0.157	1.033	0.711614	0.865	NA	NA	NA	NA	NA	NA	NA	NA	NA	NA	NA	NA	0.98	0.941307	0.958	NA	NA	NA	NA	NA	NA	0.884956	0.844728	0.965	NA	NA	NA	NA	NA	NA	1.31579	0.716975	0.925	NA
cg00920970	6	152129388	ESR1;ESR1;ESR1;ESR1	Body;Body;1stExon;Body	Island	TRUE	0.957	0.462205	0.702	1.27	0.659429	0.769	0.954	0.499769	0.733	NA	NA	NA	NA	NA	NA	NA	NA	NA	NA	NA	NA	0.25	0.0003961	0.00118	NA	NA	NA	NA	NA	NA	0.342466	0.0570369	0.316	NA	NA	NA	NA	NA	NA	3.57143	0.281264	0.75	NA
cg00921266	7	27153663	HOXA3;HOXA3;HOXA3	5'UTR;5'UTR;TSS200	N_Shore	NA	1.047	0.521734	0.744	0.58	0.29478	0.446	0.999	0.987039	0.995	NA	NA	NA	NA	NA	NA	NA	NA	NA	NA	NA	NA	0.68	0.269521	0.368	NA	NA	NA	NA	NA	NA	1.40845	0.564805	0.868	NA	NA	NA	NA	NA	NA	0.769231	0.836818	0.958	NA
cg00922825	10	98946790	SLIT1	TSS1500	S_Shore	NA	1.114	0.130861	0.38	4.31	0.0021848	0.0237	1.085	0.315799	0.592	NA	NA	NA	NA	NA	NA	NA	NA	NA	NA	NA	NA	6.51	1e-07	1e-07	NA	NA	NA	NA	NA	NA	1.02041	0.97146	0.993	NA	NA	NA	NA	NA	NA	NA	NA	NA	NA
cg00926215	2	223162049	PAX3;PAX3;PAX3;CCDC140;PAX3;PAX3;PAX3;PAX3;PAX3	Body;Body;Body;TSS1500;Body;Body;Body;Body;Body	N_Shore	NA	1.15	0.0773304	0.297	2.82	0.0221978	0.0789	1.235	0.0257261	0.212	NA	NA	NA	NA	NA	NA	NA	NA	NA	NA	NA	NA	1.17	0.629163	0.715	NA	NA	NA	NA	NA	NA	0.220751	0.0133552	0.15	NA	NA	NA	NA	NA	NA	0.60241	0.680585	0.914	NA
cg00928596	16	14403022	MIR365-1	TSS200	Open_Sea	NA	0.93	0.288221	0.553	1.13	0.800164	0.872	0.96	0.609461	0.807	NA	NA	NA	NA	NA	NA	NA	NA	NA	NA	NA	NA	0.46	0.0234612	0.0462	NA	NA	NA	NA	NA	NA	1.44928	0.416302	0.779	NA	NA	NA	NA	NA	NA	4.54545	0.159874	0.705	NA
cg00931644	13	77461368	KCTD12	TSS1500	S_Shore	NA	0.746	0.0013688	0.065	0.48	0.159204	0.293	0.802	0.0293159	0.221	RFS_profile	NA	0.0765351	0.259331	0.0004607	0.00143153	0.0765351	0.202764	0.0004607	0.00120491	NA	NA	0.48	0.0264608	0.0512	4.42	4.4e-06	1.14e-05	NA	NA	NA	0.324675	0.0591278	0.322	1.11111	0.863553	0.964	NA	NA	NA	NA	NA	NA	NA
cg00933153	20	22550129	C20orf56	Body	S_Shore	TRUE	1.08	0.282755	0.548	3.4	0.0086239	0.0462	1.101	0.255146	0.539	NA	NA	NA	NA	NA	NA	NA	NA	NA	NA	NA	NA	4.49	4e-07	2.4e-06	NA	NA	NA	NA	NA	NA	1.04167	0.953088	0.99	NA	NA	NA	NA	NA	NA	2.32558	0.395924	0.802	NA
cg00939558	1	154301037	ATP8B2;ATP8B2	Body;Body	Island	NA	0.838	0.0185605	0.162	0.29	0.0223722	0.0794	0.878	0.12945	0.401	NA	NA	NA	NA	NA	NA	NA	NA	NA	NA	NA	NA	0.42	0.0203032	0.0406	NA	NA	NA	NA	NA	NA	0.531915	0.392251	0.765	NA	NA	NA	NA	NA	NA	2.94118	0.326158	0.773	NA
cg00942219	16	85203635	NA	NA	Island	NA	0.936	0.358895	0.619	0.54	0.174751	0.312	0.89	0.179953	0.461	NA	NA	NA	NA	NA	NA	NA	NA	NA	NA	NA	NA	0.3	0.0002022	0.000639	NA	NA	NA	NA	NA	NA	0.294985	0.0120476	0.143	NA	NA	NA	NA	NA	NA	8.33333	0.0702873	0.704	NA
cg00942241	16	945615	LMF1	Body	Island	NA	1.032	0.651908	0.824	1.84	0.190524	0.331	1.071	0.400099	0.659	NA	NA	NA	NA	NA	NA	NA	NA	NA	NA	NA	NA	2.64	0.005519	0.0127	NA	NA	NA	NA	NA	NA	1.5625	0.477559	0.82	NA	NA	NA	NA	NA	NA	0.485437	0.294923	0.758	NA
cg00949980	21	46237117	SUMO3	Body	Island	NA	0.914	0.175398	0.434	0.88	0.82059	0.885	0.896	0.150184	0.428	NA	NA	NA	NA	NA	NA	NA	NA	NA	NA	NA	NA	0.76	0.472369	0.574	NA	NA	NA	NA	NA	NA	0.684932	0.468311	0.815	NA	NA	NA	NA	NA	NA	0.934579	0.934685	0.984	NA
cg00950431	1	158319083	NA	NA	Open_Sea	NA	1.102	0.178125	0.437	1.81	0.194627	0.336	1.074	0.395261	0.655	NA	NA	NA	NA	NA	NA	NA	NA	NA	NA	NA	NA	2.98	0.0006233	0.00178	NA	NA	NA	NA	NA	NA	1.08696	0.871266	0.971	NA	NA	NA	NA	NA	NA	1.53846	0.656047	0.905	NA
cg00952054	1	9437047	NA	NA	Open_Sea	TRUE	1.04	0.596354	0.792	2.73	0.0524793	0.138	1.098	0.237252	0.52	NA	NA	NA	NA	NA	NA	NA	NA	NA	NA	NA	NA	4.52	1.9e-06	9.62e-06	NA	NA	NA	NA	NA	NA	1.02041	0.966142	0.992	NA	NA	NA	NA	NA	NA	1.88679	0.389424	0.801	NA
cg00953355	17	70114129	NA	NA	Island	NA	0.865	0.0332139	0.206	0.45	0.125893	0.249	0.808	0.0111278	0.161	NA	NA	NA	NA	NA	NA	NA	NA	NA	NA	NA	NA	0.31	0.0012615	0.00336	NA	NA	NA	NA	NA	NA	0.239808	0.0121776	0.144	NA	NA	NA	NA	NA	NA	1.02041	0.979662	0.996	NA
cg00955911	14	38061988	FOXA1	Body	Island	NA	0.993	0.901861	0.958	2.95	0.0530704	0.139	1.002	0.974814	0.991	NA	NA	NA	NA	NA	NA	NA	NA	NA	NA	NA	NA	1.82	0.128207	0.2	NA	NA	NA	NA	NA	NA	0.534759	0.329349	0.711	NA	NA	NA	NA	NA	NA	2.22222	0.433837	0.817	NA
cg00956199	10	8078325	NA	NA	Island	NA	1.177	0.0352375	0.211	3.75	0.0028826	0.0269	1.241	0.0170011	0.185	NA	NA	NA	NA	NA	NA	NA	NA	NA	NA	0.22	0.0716	1.72	0.0896088	0.148	NA	NA	NA	NA	NA	NA	0.28169	0.0120309	0.143	NA	NA	NA	NA	NA	NA	0.471698	0.422933	0.815	NA
cg00960305	20	22558297	C20orf56	Body	Island	TRUE	0.976	0.732338	0.873	2.64	0.0557631	0.144	0.982	0.829255	0.926	NA	NA	NA	NA	NA	NA	NA	NA	NA	NA	NA	NA	1.5	0.227404	0.32	NA	NA	NA	NA	NA	NA	0.298507	0.0765097	0.369	NA	NA	NA	NA	NA	NA	9.09091	0.0757341	0.704	NA
cg00960700	17	80709150	TBCD	TSS1500	Island	NA	0.923	0.21363	0.476	1.57	0.442496	0.589	0.935	0.374222	0.641	NA	NA	NA	NA	NA	NA	NA	NA	NA	NA	NA	NA	0.85	0.699512	0.773	NA	NA	NA	NA	NA	NA	0.277008	0.107655	0.44	NA	NA	NA	NA	NA	NA	10.989	0.0474179	0.704	NA
cg00963169	1	50513927	ELAVL4	Body	Island	TRUE	1.136	0.0741656	0.29	2.31	0.0631066	0.156	1.118	0.163484	0.444	NA	NA	NA	NA	NA	NA	NA	NA	NA	NA	NA	NA	1.62	0.135294	0.209	NA	NA	NA	NA	NA	NA	0.636943	0.444575	0.799	NA	NA	NA	NA	NA	NA	1.85185	0.460579	0.83	NA
cg00963378	13	20716638	GJA3	Body	Island	NA	1.04	0.605438	0.797	0.68	0.405988	0.556	1.085	0.358065	0.627	NA	NA	NA	NA	NA	NA	NA	NA	NA	NA	NA	NA	1.3	0.422831	0.526	NA	NA	NA	NA	NA	NA	0.452489	0.0910378	0.404	NA	NA	NA	NA	NA	NA	2.17391	0.417185	0.812	NA
cg00970313	14	37125914	PAX9	TSS1500	N_Shore	NA	1.072	0.355546	0.617	2.21	0.121494	0.243	1.164	0.113926	0.379	NA	NA	NA	NA	NA	NA	NA	NA	NA	NA	NA	NA	1.84	0.0757352	0.128	NA	NA	NA	NA	NA	NA	0.30581	0.036663	0.254	NA	NA	NA	NA	NA	NA	3.57143	0.222638	0.724	NA
cg00970396	16	9107199	NA	NA	Open_Sea	NA	1.098	0.134752	0.385	2.41	0.114484	0.233	1.077	0.291591	0.572	NA	NA	NA	NA	NA	NA	NA	NA	NA	NA	NA	NA	1.67	0.172545	0.256	NA	NA	NA	NA	NA	NA	0.383142	0.104053	0.432	NA	NA	NA	NA	NA	NA	2.43902	0.516047	0.853	NA
cg00982641	5	169659845	C5orf58	TSS200	Island	NA	1.192	0.0281129	0.192	4.14	0.0008403	0.0171	1.181	0.0777401	0.323	NA	NA	NA	NA	NA	NA	NA	NA	NA	NA	NA	NA	5.35	1e-07	1e-07	NA	NA	NA	NA	NA	NA	1.35135	0.585973	0.88	NA	NA	NA	NA	NA	NA	1.6129	0.638883	0.896	NA
cg00982958	16	31230742	TRIM72	Body	S_Shelf	NA	1.156	0.0222628	0.175	3.65	0.0148922	0.0628	1.225	0.0074738	0.147	NA	NA	NA	NA	NA	NA	NA	NA	NA	NA	NA	NA	6.15	5e-07	2.93e-06	NA	NA	NA	NA	NA	NA	1.47059	0.530731	0.85	NA	NA	NA	NA	NA	NA	1.53846	0.721375	0.926	NA
cg00989853	1	209979345	IRF6;IRF6	5'UTR;1stExon	Island	NA	0.965	0.636194	0.815	2.11	0.0964322	0.207	0.934	0.421027	0.676	NA	NA	NA	NA	NA	NA	NA	NA	NA	NA	NA	NA	0.52	0.047545	0.0855	NA	NA	NA	NA	NA	NA	0.10846	0.0017628	0.053	NA	NA	NA	NA	NA	NA	17.8571	0.0030992	0.608	NA
cg01000236	16	1262174	CACNA1H;CACNA1H	Body;Body	N_Shelf	NA	1.147	0.081528	0.304	4.91	0.0004755	0.0145	1.179	0.0880884	0.34	NA	NA	NA	NA	NA	NA	NA	NA	NA	NA	NA	NA	7.21	1e-07	1e-07	NA	NA	NA	NA	NA	NA	0.787402	0.691719	0.918	NA	NA	NA	NA	NA	NA	1.11111	0.918353	0.981	NA
cg01003803	8	16859632	FGF20;FGF20	1stExon;5'UTR	S_Shore	NA	0.98	0.799444	0.907	2.12	0.119505	0.24	0.992	0.92573	0.972	NA	NA	NA	NA	NA	NA	NA	NA	NA	NA	NA	NA	1.29	0.443521	0.546	NA	NA	NA	NA	NA	NA	1.03093	0.944069	0.987	NA	NA	NA	NA	NA	NA	1.13636	0.901749	0.977	NA
cg01006802	16	2892766	TMPRSS8	TSS200	Island	NA	1.082	0.261753	0.529	2.74	0.0437662	0.122	1.172	0.0572616	0.285	NA	NA	NA	NA	NA	NA	NA	NA	NA	NA	NA	NA	1.95	0.0475809	0.0855	NA	NA	NA	NA	NA	NA	0.549451	0.271346	0.661	NA	NA	NA	NA	NA	NA	0.757576	0.770154	0.943	NA
cg01008433	10	3278410	NA	NA	Open_Sea	NA	1.178	0.0278831	0.192	2.05	0.14486	0.274	1.202	0.0391402	0.246	NA	NA	NA	NA	NA	NA	NA	NA	NA	NA	0.14	0.0164	1.23	0.529224	0.627	NA	NA	NA	NA	NA	NA	2.04082	0.151009	0.515	NA	NA	NA	NA	NA	NA	0.625	0.617482	0.889	NA
cg01016191	12	130707332	NA	NA	Open_Sea	NA	1.191	0.013473	0.143	3.35	0.012729	0.0572	1.181	0.0488477	0.269	NA	NA	NA	NA	NA	NA	NA	NA	NA	NA	NA	NA	2.77	0.0019543	0.00501	NA	NA	NA	NA	NA	NA	1.26582	0.625723	0.897	NA	NA	NA	NA	NA	NA	5	0.0509954	0.704	NA
cg01021196	14	38340164	NA	NA	Open_Sea	TRUE	1.051	0.46284	0.703	4.79	0.003652	0.0296	1.094	0.254456	0.538	NA	NA	NA	NA	NA	NA	NA	NA	NA	NA	NA	NA	3.85	7.82e-05	0.000269	NA	NA	NA	NA	NA	NA	0.943396	0.904387	0.978	NA	NA	NA	NA	NA	NA	0.332226	0.165825	0.709	NA
cg01022219	18	13641735	C18orf1;C18orf1;C18orf1;C18orf1;C18orf1;C18orf1	Body;Body;Body;Body;Body;Body	Island	NA	0.853	0.0211057	0.17	0.74	0.551545	0.683	0.869	0.0829678	0.331	NA	NA	NA	NA	NA	NA	NA	NA	NA	NA	NA	NA	1.03	0.936774	0.955	NA	NA	NA	NA	NA	NA	0.26455	0.0080873	0.116	NA	NA	NA	NA	NA	NA	2.08333	0.54049	0.864	NA
cg01022974	4	154073480	TRIM2	TSS1500	N_Shore	NA	0.952	0.457101	0.697	1.43	0.50043	0.64	0.889	0.17762	0.459	NA	NA	NA	NA	NA	NA	NA	NA	NA	NA	NA	NA	0.55	0.121659	0.191	NA	NA	NA	NA	NA	NA	0.255102	0.0225911	0.198	NA	NA	NA	NA	NA	NA	1.07527	0.960931	0.993	NA
cg01033356	10	1402917	ADARB2	Body	N_Shore	TRUE	1.032	0.704279	0.855	1.3	0.536139	0.67	1.031	0.732507	0.877	NA	NA	NA	NA	NA	NA	NA	NA	NA	NA	NA	NA	1.52	0.180649	0.265	NA	NA	NA	NA	NA	NA	0.37594	0.0349119	0.248	NA	NA	NA	NA	NA	NA	1.85185	0.449755	0.826	NA
cg01040523	13	37004617	CCNA1;CCNA1	TSS1500;TSS1500	N_Shore	NA	0.994	0.937918	0.975	3.12	0.0151345	0.0632	1.035	0.688863	0.853	NA	NA	NA	NA	NA	NA	NA	NA	NA	NA	NA	NA	2.02	0.0252079	0.0491	NA	NA	NA	NA	NA	NA	1.11111	0.842312	0.965	NA	NA	NA	NA	NA	NA	1.42857	0.725158	0.928	NA
cg01047432	1	52195190	OSBPL9;OSBPL9;OSBPL9;OSBPL9;OSBPL9;OSBPL9;OSBPL9	TSS1500;TSS1500;Body;5'UTR;Body;Body;TSS1500	Island	NA	0.896	0.204972	0.467	0.85	0.714766	0.811	0.848	0.151786	0.43	NA	NA	NA	NA	NA	NA	NA	NA	NA	NA	NA	NA	0.48	0.0201395	0.0403	NA	NA	NA	NA	NA	NA	0.330033	0.0878127	0.396	NA	NA	NA	NA	NA	NA	0.641026	0.569485	0.872	NA
cg01048749	2	8724685	NA	NA	S_Shore	NA	1.147	0.0568665	0.262	3.23	0.0154216	0.0639	1.176	0.0602663	0.29	NA	NA	NA	NA	NA	NA	NA	NA	NA	NA	NA	NA	3.09	0.0008244	0.00228	NA	NA	NA	NA	NA	NA	0.884956	0.820805	0.961	NA	NA	NA	NA	NA	NA	1.25	0.821919	0.956	NA
cg01048962	19	21646470	NA	NA	Island	NA	0.919	0.158716	0.415	0.58	0.390029	0.54	0.953	0.478496	0.718	NA	NA	NA	NA	NA	NA	NA	NA	NA	NA	NA	NA	1.47	0.360438	0.464	NA	NA	NA	NA	NA	NA	0.462963	0.272459	0.662	NA	NA	NA	NA	NA	NA	3.57143	0.207271	0.719	NA
cg01054755	5	138728685	LOC389333	1stExon	Island	NA	0.862	0.0602454	0.267	1.07	0.897657	0.936	0.913	0.30172	0.579	NA	NA	NA	NA	NA	NA	NA	NA	NA	NA	NA	NA	0.96	0.907428	0.934	NA	NA	NA	NA	NA	NA	0.869565	0.840628	0.965	NA	NA	NA	NA	NA	NA	7.69231	0.1157	0.704	NA
cg01055748	10	134684094	NA	NA	S_Shore	NA	1.333	0.0002622	0.0443	3.24	0.0110194	0.0526	1.38	0.0008135	0.101	NA	NA	0.0325912	0.182552	9.9e-05	0.000873147	NA	NA	NA	NA	NA	NA	6.58	1e-07	1e-07	NA	NA	NA	NA	NA	NA	1.14943	0.833556	0.964	NA	NA	NA	NA	NA	NA	0.78125	0.748661	0.936	NA
cg01056889	3	27411030	NEK10	TSS200	Island	NA	0.872	0.0232548	0.177	0.38	0.0874859	0.194	0.835	0.0145352	0.176	NA	NA	NA	NA	NA	NA	NA	NA	NA	NA	NA	NA	0.54	0.13743	0.211	NA	NA	NA	NA	NA	NA	0.134228	0.0108008	0.135	NA	NA	NA	NA	NA	NA	5.26316	0.218704	0.723	NA
cg01057656	19	45281140	CBLC;CBLC;CBLC;CBLC	5'UTR;1stExon;1stExon;5'UTR	Island	NA	0.966	0.613723	0.802	1.95	0.224015	0.37	0.963	0.6404	0.825	NA	NA	NA	NA	NA	NA	NA	NA	NA	NA	NA	NA	1.48	0.29828	0.399	NA	NA	NA	NA	NA	NA	0.246914	0.0255909	0.211	NA	NA	NA	NA	NA	NA	4.54545	0.224802	0.724	NA
cg01071314	1	3277623	PRDM16;PRDM16	Body;Body	S_Shelf	NA	0.997	0.966697	0.987	2.73	0.0555811	0.143	0.971	0.684082	0.85	NA	NA	NA	NA	NA	NA	NA	NA	NA	NA	5.18	0.0978	5.27	2.5e-06	1.22e-05	NA	NA	NA	NA	NA	NA	1.0989	0.874402	0.971	NA	NA	NA	NA	NA	NA	0.31746	0.259022	0.742	NA
cg01074657	1	78511466	GIPC2	TSS200	N_Shore	NA	0.905	0.0898655	0.317	1.11	0.847442	0.903	0.911	0.155282	0.434	NA	NA	NA	NA	NA	NA	NA	NA	NA	NA	NA	NA	0.47	0.048874	0.0876	NA	NA	NA	NA	NA	NA	0.320513	0.0860118	0.392	NA	NA	NA	NA	NA	NA	NA	NA	NA	NA
cg01074659	5	1840229	NA	NA	Open_Sea	NA	1.165	0.026226	0.186	3.92	0.0042911	0.0325	1.203	0.0215219	0.198	NA	NA	NA	NA	NA	NA	NA	NA	NA	NA	NA	NA	7.76	1e-07	1e-07	NA	NA	NA	NA	NA	NA	0.724638	0.456673	0.807	NA	NA	NA	NA	NA	NA	1.5625	0.663211	0.907	NA
cg01084500	1	244973602	NA	NA	Open_Sea	NA	1.101	0.225872	0.49	4.55	0.0003457	0.0132	1.125	0.2089	0.489	NA	NA	NA	NA	NA	NA	NA	NA	NA	NA	NA	NA	3.21	0.00013	0.000428	NA	NA	NA	NA	NA	NA	1.03093	0.959878	0.991	NA	NA	NA	NA	NA	NA	1.0989	0.892899	0.973	NA
cg01089914	2	218843229	NA	NA	N_Shore	NA	0.875	0.057923	0.264	0.72	0.556009	0.686	0.899	0.207138	0.488	NA	NA	NA	NA	NA	NA	NA	NA	NA	NA	NA	NA	0.67	0.274234	0.373	NA	NA	NA	NA	NA	NA	1.23457	0.686814	0.917	NA	NA	NA	NA	NA	NA	0.568182	0.479076	0.837	NA
cg01105494	1	118727908	SPAG17	TSS200	Island	TRUE	0.886	0.170854	0.43	0.78	0.593862	0.716	0.806	0.076428	0.32	NA	NA	NA	NA	NA	NA	NA	NA	NA	NA	NA	NA	1.1	0.76405	0.826	NA	NA	NA	NA	NA	NA	0.0870322	0.0006762	0.0309	NA	NA	NA	NA	NA	NA	2.27273	0.530739	0.859	NA
cg01109574	2	36824259	FEZ2;FEZ2	Body;Body	N_Shore	NA	0.923	0.277192	0.543	1.48	0.44056	0.588	0.951	0.554429	0.772	NA	NA	NA	NA	NA	NA	NA	NA	NA	NA	NA	NA	1.41	0.31314	0.415	NA	NA	NA	NA	NA	NA	0.497512	0.119702	0.462	NA	NA	NA	NA	NA	NA	0.990099	0.987843	0.997	NA
cg01120289	2	240725308	NA	NA	Open_Sea	NA	1.129	0.0993955	0.333	4.3	0.000767	0.0163	1.089	0.315347	0.592	NA	NA	NA	NA	NA	NA	NA	NA	NA	NA	NA	NA	5.16	1e-07	1e-07	NA	NA	NA	NA	NA	NA	0.900901	0.85879	0.967	NA	NA	NA	NA	NA	NA	0.943396	0.948109	0.99	NA
cg01125617	16	889011	NA	NA	Open_Sea	NA	1.014	0.853991	0.935	4.36	0.000506	0.0145	1.043	0.618531	0.811	NA	NA	NA	NA	NA	NA	NA	NA	NA	NA	NA	NA	6.85	1e-07	1e-07	NA	NA	NA	NA	NA	NA	0.952381	0.909236	0.979	NA	NA	NA	NA	NA	NA	2.5	0.191518	0.713	NA
cg01135464	17	48971001	NA	NA	Open_Sea	TRUE	1.241	0.0031496	0.0868	2.82	0.0328468	0.101	1.267	0.005016	0.136	RFS_profile	NA	0.361424	0.540305	0.002133	0.00277604	0.361424	0.491537	0.002133	0.00263281	0.11	0.0118	1.54	0.230299	0.323	0.14	1e-07	1e-07	NA	NA	NA	0.591716	0.267708	0.657	0.970874	0.957431	0.988	NA	NA	NA	0.869565	0.882914	0.971	0.295858
cg01141339	5	72530198	NA	NA	S_Shore	NA	0.935	0.308484	0.573	0.61	0.352728	0.505	0.964	0.621599	0.813	NA	NA	NA	NA	NA	NA	NA	NA	NA	NA	NA	NA	0.69	0.330842	0.434	NA	NA	NA	NA	NA	NA	0.157233	0.0001423	0.0129	NA	NA	NA	NA	NA	NA	3.33333	0.192371	0.714	NA
cg01153376	16	818807	MSLN;MIR662;MSLN	3'UTR;TSS1500;3'UTR	Open_Sea	TRUE	1.096	0.152924	0.408	6	0.0001683	0.011	1.077	0.30482	0.583	NA	CR_profile	NA	NA	NA	NA	NA	NA	NA	NA	NA	NA	2.68	0.0063721	0.0145	NA	NA	NA	0.26	0.0001363	0.000152	1.35135	0.659936	0.909	NA	NA	NA	1.01	0.98424	0.99	0.833333	0.883386	0.971	NA
cg01156012	13	110424686	IRS2	Body	Open_Sea	NA	0.942	0.392679	0.648	2.07	0.131387	0.257	0.912	0.268528	0.551	NA	NA	NA	NA	NA	NA	NA	NA	NA	NA	NA	NA	3.43	0.0001228	0.000407	NA	NA	NA	NA	NA	NA	3.57143	0.0033885	0.0734	NA	NA	NA	NA	NA	NA	1.17647	0.762845	0.941	NA
cg01163842	14	95235125	GSC	Body	Island	TRUE	0.921	0.0925372	0.322	0.31	0.0801026	0.182	0.958	0.444274	0.694	NA	NA	NA	NA	NA	NA	NA	NA	NA	NA	NA	NA	0.23	0.0022641	0.0057	NA	NA	NA	NA	NA	NA	0.248756	0.172138	0.548	NA	NA	NA	NA	NA	NA	14.2857	0.0629526	0.704	NA
cg01176363	20	62369445	LIME1	Body	Island	NA	0.939	0.361004	0.62	0.34	0.0173563	0.0685	0.881	0.0994826	0.358	NA	NA	NA	NA	NA	NA	NA	NA	NA	NA	NA	NA	0.52	0.0449802	0.0815	NA	NA	NA	NA	NA	NA	1.28205	0.646126	0.905	NA	NA	NA	NA	NA	NA	3.57143	0.29366	0.757	NA
cg01176433	15	69754714	NA	NA	Open_Sea	NA	1.02	0.782522	0.899	1.24	0.640154	0.754	1.001	0.987375	0.995	NA	NA	NA	NA	NA	NA	NA	NA	NA	NA	NA	NA	0.75	0.40328	0.507	NA	NA	NA	NA	NA	NA	0.625	0.365662	0.741	NA	NA	NA	NA	NA	NA	2.7027	0.398202	0.804	NA
cg01179268	10	99696049	CRTAC1	Body	Open_Sea	NA	1.191	0.0285964	0.194	4.64	0.0005532	0.0149	1.195	0.0616778	0.292	NA	NA	NA	NA	NA	NA	NA	NA	NA	NA	NA	NA	6.64	1e-07	1e-07	NA	NA	NA	NA	NA	NA	1.13636	0.815194	0.959	NA	NA	NA	NA	NA	NA	1.0989	0.928983	0.984	NA
cg01181817	3	49941376	MST1R	TSS200	Island	NA	0.947	0.423005	0.672	2.83	0.0510938	0.135	1.007	0.927285	0.973	NA	NA	NA	NA	NA	NA	NA	NA	NA	NA	NA	NA	1.37	0.400968	0.505	NA	NA	NA	NA	NA	NA	0.307692	0.0603022	0.326	NA	NA	NA	NA	NA	NA	13.8889	0.0061645	0.671	NA
cg01184975	12	114852091	NA	NA	Island	TRUE	1.109	0.0663217	0.277	2.97	0.0405333	0.116	1.11	0.133881	0.407	NA	NA	NA	NA	NA	NA	NA	NA	NA	NA	NA	NA	5.23	1.42e-05	5.81e-05	NA	NA	NA	NA	NA	NA	0.355872	0.136591	0.492	NA	NA	NA	NA	NA	NA	2.85714	0.431229	0.817	NA
cg01191114	3	48936118	SLC25A20	Body	Island	NA	0.87	0.0836121	0.307	0.5	0.208963	0.352	0.82	0.0584077	0.287	NA	NA	NA	NA	NA	NA	NA	NA	NA	NA	NA	NA	0.39	0.009807	0.0213	NA	NA	NA	NA	NA	NA	0.155521	0.0437265	0.279	NA	NA	NA	NA	NA	NA	0.75188	0.750948	0.937	NA
cg01192077	5	158523507	EBF1	Body	N_Shore	TRUE	0.912	0.223755	0.488	0.82	0.671408	0.777	0.974	0.76351	0.894	NA	NA	NA	NA	NA	NA	NA	NA	NA	NA	NA	NA	1.24	0.493076	0.593	NA	NA	NA	NA	NA	NA	1.19048	0.610217	0.891	NA	NA	NA	NA	NA	NA	0.328947	0.256594	0.741	NA
cg01199618	6	33283293	ZBTB22;TAPBP;TAPBP;TAPBP;ZBTB22	Body;TSS1500;TSS1500;TSS1500;Body	S_Shore	NA	0.971	0.663279	0.831	2.09	0.127184	0.251	0.956	0.557829	0.774	NA	NA	NA	NA	NA	NA	NA	NA	NA	NA	NA	NA	0.7	0.307473	0.409	NA	NA	NA	NA	NA	NA	0.769231	0.641814	0.904	NA	NA	NA	NA	NA	NA	3.7037	0.155993	0.705	NA
cg01203651	4	187762256	NA	NA	Open_Sea	NA	0.957	0.529784	0.75	0.83	0.671103	0.777	0.985	0.85855	0.941	NA	NA	NA	NA	NA	NA	NA	NA	NA	NA	NA	NA	0.88	0.723141	0.793	NA	NA	NA	NA	NA	NA	0.406504	0.0429282	0.276	NA	NA	NA	NA	NA	NA	0.60241	0.67588	0.911	NA
cg01216438	15	77376235	NA	NA	Open_Sea	NA	0.846	0.0118115	0.135	0.31	0.0452636	0.125	0.805	0.008931	0.154	NA	NA	NA	NA	NA	NA	NA	NA	NA	NA	NA	NA	0.5	0.0854584	0.142	NA	NA	NA	NA	NA	NA	0.130039	0.0003282	0.0201	NA	NA	NA	NA	NA	NA	3.22581	0.259856	0.742	NA
cg01218619	4	25090298	NA	NA	Island	TRUE	0.984	0.801562	0.909	1.12	0.838382	0.897	0.984	0.816315	0.92	NA	NA	NA	NA	NA	NA	NA	NA	NA	NA	NA	NA	1.08	0.838929	0.884	NA	NA	NA	NA	NA	NA	0.230415	0.0367697	0.255	NA	NA	NA	NA	NA	NA	0.613497	0.668101	0.908	NA
cg01218903	17	74911481	MGAT5B;MGAT5B	Body;Body	Open_Sea	NA	1.046	0.488197	0.72	4.14	0.0059325	0.0381	1.026	0.726513	0.873	NA	NA	NA	NA	NA	NA	NA	NA	NA	NA	NA	NA	6.31	1e-07	6.96e-07	NA	NA	NA	NA	NA	NA	0.990099	0.980548	0.995	NA	NA	NA	NA	NA	NA	1.96078	0.459048	0.83	NA
cg01222190	13	113731267	MCF2L;MCF2L	Body;Body	Island	NA	1.101	0.179054	0.438	2.76	0.023436	0.0815	1.143	0.124466	0.394	NA	NA	NA	NA	NA	NA	NA	NA	NA	NA	NA	NA	3.47	9.4e-05	0.000319	NA	NA	NA	NA	NA	NA	1.40845	0.566432	0.869	NA	NA	NA	NA	NA	NA	2.77778	0.0887207	0.704	NA
cg01227537	3	147127012	ZIC1	TSS200	Island	NA	1.241	0.0035922	0.0927	3.04	0.009323	0.0482	1.369	0.0004042	0.0933	NA	NA	0.0403803	0.201902	0.0042888	0.00440375	NA	NA	NA	NA	NA	NA	1.29	0.412396	0.516	NA	NA	NA	NA	NA	NA	0.295858	0.0255072	0.21	NA	NA	NA	NA	NA	NA	3.57143	0.203268	0.717	NA
cg01228941	5	140553091	PCDHB7	1stExon	N_Shore	NA	1.152	0.0653377	0.276	6.89	4.32e-05	0.00816	1.194	0.0731908	0.314	NA	CR_profile	NA	NA	NA	NA	NA	NA	NA	NA	NA	NA	4.09	2.4e-05	9.31e-05	NA	NA	NA	0.24	1.74e-05	2.04e-05	1.0101	0.984282	0.995	NA	NA	NA	0.27	0.0020045	0.00781	4	0.0940379	0.704	NA
cg01231108	2	155556016	KCNJ3	Body	Island	NA	1.057	0.470081	0.708	2.28	0.0939841	0.204	0.969	0.714946	0.867	NA	NA	NA	NA	NA	NA	NA	NA	NA	NA	NA	NA	2.15	0.018235	0.0369	NA	NA	NA	NA	NA	NA	0.236967	0.0155653	0.163	NA	NA	NA	NA	NA	NA	2.08333	0.27089	0.747	NA
cg01240056	7	1263927	NA	NA	Island	NA	1.009	0.878758	0.948	5.5	0.0043637	0.0328	1.059	0.384543	0.648	NA	NA	NA	NA	NA	NA	NA	NA	NA	NA	NA	NA	4.4	0.0003101	0.00094	NA	NA	NA	NA	NA	NA	0.892857	0.866947	0.97	NA	NA	NA	NA	NA	NA	3.125	0.396946	0.802	NA
cg01243312	2	136422981	MIR128-1;R3HDM1	Body;Body	Open_Sea	NA	1.017	0.830037	0.923	1.7	0.262491	0.412	1.066	0.495433	0.73	NA	NA	NA	NA	NA	NA	NA	NA	NA	NA	NA	NA	0.71	0.281041	0.38	NA	NA	NA	NA	NA	NA	0.961538	0.930545	0.984	NA	NA	NA	NA	NA	NA	0.675676	0.406171	0.81	NA
cg01244043	20	1448437	NSFL1C;NSFL1C;NSFL1C	TSS200;TSS200;TSS200	S_Shore	NA	1.112	0.153491	0.408	1.51	0.43718	0.585	1.318	0.0042906	0.131	NA	NA	NA	NA	NA	NA	NA	NA	NA	NA	NA	NA	2.74	0.004297	0.0101	NA	NA	NA	NA	NA	NA	3.125	0.0206754	0.189	NA	NA	NA	NA	NA	NA	1.35135	0.71855	0.925	NA
cg01244650	6	27101633	HIST1H2BJ	TSS1500	S_Shore	NA	0.822	0.0546281	0.257	0.44	0.115756	0.235	0.76	0.0678749	0.305	NA	NA	NA	NA	NA	NA	NA	NA	NA	NA	NA	NA	0.62	0.142244	0.217	NA	NA	NA	NA	NA	NA	0.197628	0.0274803	0.22	NA	NA	NA	NA	NA	NA	2.38095	0.324756	0.773	NA
cg01248385	13	113636953	MCF2L;MCF2L	Body;Body	S_Shore	NA	1.162	0.0308235	0.199	6.24	0.0001798	0.0111	1.21	0.020613	0.195	NA	CR_profile	NA	NA	NA	NA	NA	NA	NA	NA	NA	NA	4.43	1.8e-05	7.19e-05	NA	NA	NA	0.15	1e-07	1e-07	1.78571	0.342056	0.719	NA	NA	NA	0.18	0.0034377	0.0113	1.53846	0.645667	0.9	NA
cg01252526	16	711033	WDR90	Body	N_Shore	TRUE	0.951	0.400383	0.654	1.55	0.487431	0.629	0.912	0.189277	0.47	NA	NA	NA	NA	NA	NA	NA	NA	NA	NA	NA	NA	0.9	0.800314	0.854	NA	NA	NA	NA	NA	NA	0.273973	0.089594	0.4	NA	NA	NA	NA	NA	NA	19.2308	0.0169247	0.704	NA
cg01254303	12	119592035	SRRM4	Body	Island	NA	1.059	0.347676	0.609	2.94	0.0328058	0.101	1.109	0.140304	0.415	NA	NA	NA	NA	NA	NA	NA	NA	NA	NA	NA	NA	2.37	0.0199421	0.04	NA	NA	NA	NA	NA	NA	0.869565	0.799092	0.954	NA	NA	NA	NA	NA	NA	3.44828	0.238524	0.73	NA
cg01268590	12	54346975	NA	NA	Island	NA	1.042	0.495252	0.725	2.25	0.154972	0.288	1.134	0.0782988	0.324	NA	NA	NA	NA	NA	NA	NA	NA	NA	NA	NA	NA	2.45	0.0260518	0.0505	NA	NA	NA	NA	NA	NA	0.746269	0.649952	0.906	NA	NA	NA	NA	NA	NA	0.266667	0.197044	0.714	NA
cg01268824	19	58220818	ZNF154	TSS1500	S_Shore	NA	0.984	0.820312	0.918	1.62	0.312288	0.463	0.945	0.493623	0.728	NA	NA	NA	NA	NA	NA	NA	NA	NA	NA	NA	NA	0.76	0.436551	0.54	NA	NA	NA	NA	NA	NA	0.588235	0.399218	0.768	NA	NA	NA	NA	NA	NA	2.32558	0.501418	0.846	NA
cg01269537	16	70415514	ST3GAL2	3'UTR	Island	NA	0.869	0.0218169	0.173	0.24	0.0283236	0.0916	0.823	0.0150527	0.176	NA	NA	NA	NA	NA	NA	NA	NA	NA	NA	NA	NA	0.32	0.0082411	0.0182	NA	NA	NA	NA	NA	NA	0.826446	0.823926	0.962	NA	NA	NA	NA	NA	NA	0.37037	0.19418	0.714	NA
cg01271455	7	157362062	PTPRN2;PTPRN2;PTPRN2	Body;Body;Body	S_Shore	NA	1.138	0.0408508	0.225	3.14	0.0343578	0.104	1.155	0.0516569	0.274	NA	NA	NA	NA	NA	NA	NA	NA	NA	NA	NA	NA	3.32	0.0013974	0.00369	NA	NA	NA	NA	NA	NA	1.31579	0.555948	0.864	NA	NA	NA	NA	NA	NA	3.44828	0.192358	0.714	NA
cg01283246	5	135266135	FBXL21;FBXL21	1stExon;5'UTR	Island	TRUE	1.045	0.552261	0.764	1.53	0.374123	0.525	1.078	0.378326	0.644	NA	NA	NA	NA	NA	NA	NA	NA	NA	NA	0.18	0.0329	0.73	0.322659	0.425	NA	NA	NA	NA	NA	NA	0.172414	0.0428726	0.276	NA	NA	NA	NA	NA	NA	3.44828	0.183132	0.712	NA
cg01295339	2	74729710	LBX2;LOC151534	Body;TSS200	Island	NA	1.06	0.327957	0.591	1.34	0.636422	0.751	1.065	0.333969	0.606	NA	NA	NA	NA	NA	NA	NA	NA	NA	NA	NA	NA	1.19	0.66447	0.745	NA	NA	NA	NA	NA	NA	0.3367	0.131667	0.483	NA	NA	NA	NA	NA	NA	0.980392	0.990537	0.998	NA
cg01305186	5	87976902	LOC645323	Body	S_Shore	NA	1.085	0.215916	0.479	1.39	0.549891	0.681	1.061	0.451936	0.699	NA	NA	NA	NA	NA	NA	NA	NA	NA	NA	0.14	0.0287	0.78	0.491663	0.592	NA	NA	NA	NA	NA	NA	1.0101	0.979964	0.995	NA	NA	NA	NA	NA	NA	1.96078	0.319104	0.769	NA
cg01308827	19	36132627	ETV2	TSS200	N_Shore	NA	1.041	0.578703	0.781	1.01	0.973929	0.984	1.059	0.475201	0.716	NA	NA	NA	NA	NA	NA	NA	NA	NA	NA	NA	NA	1.04	0.905615	0.932	NA	NA	NA	NA	NA	NA	1.36986	0.617588	0.894	NA	NA	NA	NA	NA	NA	1.40845	0.693479	0.918	NA
cg01310920	7	157412628	PTPRN2;PTPRN2;PTPRN2	Body;Body;Body	N_Shore	NA	1.173	0.0195846	0.165	4.06	0.0036318	0.0295	1.168	0.052936	0.277	NA	NA	NA	NA	NA	NA	NA	NA	NA	NA	NA	NA	6	1e-07	1e-07	NA	NA	NA	NA	NA	NA	1.6129	0.297666	0.685	NA	NA	NA	NA	NA	NA	0.934579	0.921846	0.982	NA
cg01323777	17	7832943	KCNAB3	TSS200	Island	NA	0.934	0.256557	0.524	1	0.997591	0.998	0.88	0.078835	0.324	NA	NA	NA	NA	NA	NA	NA	NA	NA	NA	NA	NA	0.43	0.0405224	0.0744	NA	NA	NA	NA	NA	NA	0.60241	0.427252	0.786	NA	NA	NA	NA	NA	NA	2.94118	0.417145	0.812	NA
cg01348584	7	4911022	RADIL	Body	Open_Sea	NA	1.163	0.0368502	0.215	3.06	0.0266172	0.0883	1.339	0.0015917	0.106	NA	NA	NA	NA	NA	NA	NA	NA	NA	NA	NA	NA	1.83	0.0839537	0.139	NA	NA	NA	NA	NA	NA	0.689655	0.448635	0.801	NA	NA	NA	NA	NA	NA	0.925926	0.938032	0.985	NA
cg01357135	3	160475128	PPM1L	Body	S_Shore	NA	0.981	0.781718	0.899	1.34	0.581726	0.707	1.046	0.573689	0.783	NA	NA	NA	NA	NA	NA	NA	NA	NA	NA	NA	NA	1.72	0.142386	0.218	NA	NA	NA	NA	NA	NA	1.38889	0.412087	0.775	NA	NA	NA	NA	NA	NA	0.909091	0.929369	0.984	NA
cg01357429	7	27285563	EVX1	Body	Island	NA	0.904	0.107232	0.345	0.96	0.945433	0.967	0.873	0.0873318	0.339	NA	NA	NA	NA	NA	NA	NA	NA	NA	NA	NA	NA	0.67	0.346171	0.449	NA	NA	NA	NA	NA	NA	0.201207	0.0796525	0.377	NA	NA	NA	NA	NA	NA	1.53846	0.649227	0.901	NA
cg01361351	22	29467363	NA	NA	Island	NA	1.012	0.834887	0.926	2.87	0.0835359	0.188	1.014	0.83443	0.929	NA	NA	NA	NA	NA	NA	NA	NA	NA	NA	NA	NA	1.2	0.663248	0.744	NA	NA	NA	NA	NA	NA	0.0934579	0.0001812	0.0144	NA	NA	NA	NA	NA	NA	1.88679	0.48753	0.84	NA
cg01364755	10	1370694	ADARB2	Body	S_Shore	NA	1.169	0.0132493	0.143	5.23	0.0025996	0.0258	1.188	0.0175358	0.187	NA	NA	NA	NA	NA	NA	NA	NA	NA	NA	NA	NA	6.23	1e-07	6.96e-07	NA	NA	NA	NA	NA	NA	1.06383	0.906158	0.978	NA	NA	NA	NA	NA	NA	0.806452	0.848913	0.961	NA
cg01376826	3	147129826	ZIC1	Body	N_Shore	TRUE	1.159	0.0606336	0.268	1.26	0.644182	0.757	1.237	0.0266816	0.214	NA	NA	NA	NA	NA	NA	NA	NA	NA	NA	NA	NA	0.74	0.3724	0.477	NA	NA	NA	NA	NA	NA	0.621118	0.407935	0.773	NA	NA	NA	NA	NA	NA	2	0.504287	0.848	NA
cg01379240	3	138666144	C3orf72;FOXL2;C3orf72	5'UTR;TSS200;1stExon	Island	NA	0.961	0.513522	0.739	2.2	0.169084	0.305	1.007	0.915528	0.968	NA	NA	NA	NA	NA	NA	NA	NA	NA	NA	NA	NA	1.08	0.851162	0.894	NA	NA	NA	NA	NA	NA	0.15456	0.0150254	0.16	NA	NA	NA	NA	NA	NA	1.36986	0.834715	0.958	NA
cg01382105	13	113406866	ATP11A;ATP11A	Body;Body	N_Shelf	NA	1.009	0.908724	0.961	1.31	0.519685	0.656	1.014	0.87584	0.949	NA	NA	NA	NA	NA	NA	NA	NA	NA	NA	NA	NA	1.26	0.481364	0.582	NA	NA	NA	NA	NA	NA	0.75188	0.57497	0.874	NA	NA	NA	NA	NA	NA	1.96078	0.258224	0.741	NA
cg01388649	17	46810768	NA	NA	Island	NA	0.988	0.858583	0.937	2.74	0.0577827	0.147	1.063	0.416867	0.672	NA	NA	NA	NA	NA	NA	NA	NA	NA	NA	NA	NA	2.18	0.0234108	0.0461	NA	NA	NA	NA	NA	NA	0.342466	0.0480261	0.29	NA	NA	NA	NA	NA	NA	0.561798	0.588733	0.879	NA
cg01393327	15	65341703	OSTBETA	5'UTR	Open_Sea	NA	1.044	0.505129	0.733	1.64	0.348737	0.5	0.982	0.814248	0.919	NA	NA	NA	NA	NA	NA	NA	NA	NA	NA	NA	NA	2.21	0.0242936	0.0476	NA	NA	NA	NA	NA	NA	0.145985	0.0153925	0.163	NA	NA	NA	NA	NA	NA	4	0.261315	0.743	NA
cg01405445	19	36246406	HSPB6	3'UTR	Island	NA	0.851	0.0228111	0.176	0.71	0.522653	0.658	0.864	0.0698974	0.308	NA	NA	NA	NA	NA	NA	NA	NA	NA	NA	NA	NA	0.53	0.0849109	0.141	NA	NA	NA	NA	NA	NA	0.671141	0.448002	0.801	NA	NA	NA	NA	NA	NA	6.66667	0.0718609	0.704	NA
cg01412419	16	87856264	NA	NA	Open_Sea	NA	1.042	0.483298	0.717	3.45	0.0315757	0.0983	1.023	0.742914	0.883	NA	NA	NA	NA	NA	NA	NA	NA	NA	NA	NA	NA	2.66	0.0134192	0.0281	NA	NA	NA	NA	NA	NA	0.645161	0.382644	0.757	NA	NA	NA	NA	NA	NA	1.02041	0.976452	0.995	NA
cg01413848	1	3081226	PRDM16;PRDM16	Body;Body	Island	NA	0.93	0.249977	0.517	2.5	0.0688862	0.165	0.904	0.167199	0.448	NA	NA	NA	NA	NA	NA	NA	NA	NA	NA	NA	NA	1.71	0.152562	0.23	NA	NA	NA	NA	NA	NA	0.401606	0.0636474	0.335	NA	NA	NA	NA	NA	NA	4.16667	0.150227	0.704	NA
cg01415909	17	1881005	RTN4RL1	Body	Island	TRUE	0.973	0.691022	0.847	0.88	0.780663	0.858	0.979	0.79563	0.909	NA	NA	NA	NA	NA	NA	NA	NA	NA	NA	NA	NA	1.39	0.305033	0.406	NA	NA	NA	NA	NA	NA	0.143062	4.65e-05	0.00722	NA	NA	NA	NA	NA	NA	4.54545	0.112392	0.704	NA
cg01415919	20	62043457	KCNQ2;KCNQ2;KCNQ2;KCNQ2	Body;Body;Body;Body	Island	NA	1.059	0.419008	0.67	6.06	0.0004645	0.0143	1.048	0.564048	0.778	NA	NA	NA	NA	NA	NA	NA	NA	NA	NA	NA	NA	7.61	1e-07	1e-07	NA	NA	NA	NA	NA	NA	1	0.999407	1	NA	NA	NA	NA	NA	NA	1.78571	0.567569	0.872	NA
cg01419831	2	162283705	NA	NA	Island	TRUE	0.967	0.539162	0.755	1.72	0.368955	0.52	0.932	0.274607	0.557	NA	NA	NA	NA	NA	NA	NA	NA	NA	NA	NA	NA	0.67	0.378432	0.483	NA	NA	NA	NA	NA	NA	0.097561	0.0016845	0.0516	NA	NA	NA	NA	NA	NA	8.33333	0.0769711	0.704	NA
cg01428589	19	33167718	RGS9BP	1stExon	Island	NA	0.928	0.344198	0.605	2.04	0.113431	0.232	0.918	0.356835	0.626	NA	NA	NA	NA	NA	NA	NA	NA	NA	NA	NA	NA	1.23	0.517393	0.617	NA	NA	NA	NA	NA	NA	0.225734	0.0155057	0.163	NA	NA	NA	NA	NA	NA	1.40845	0.796852	0.95	NA
cg01429859	1	16163775	FLJ37453	Body	Island	NA	0.928	0.188347	0.449	0.97	0.962724	0.978	0.912	0.1742	0.456	NA	NA	NA	NA	NA	NA	NA	NA	NA	NA	6.55	0.0788	1.2	0.660001	0.741	NA	NA	NA	NA	NA	NA	1.25	0.723893	0.931	NA	NA	NA	NA	NA	NA	1.19048	0.829559	0.958	NA
cg01439568	3	51429919	RBM15B	1stExon	N_Shore	NA	0.874	0.0718003	0.286	1.18	0.762972	0.845	0.871	0.136474	0.41	NA	NA	NA	NA	NA	NA	NA	NA	NA	NA	NA	NA	1.01	0.966777	0.978	NA	NA	NA	NA	NA	NA	0.617284	0.402587	0.771	NA	NA	NA	NA	NA	NA	NA	NA	NA	NA
cg01441308	2	127811853	BIN1;BIN1;BIN1;BIN1;BIN1;BIN1;BIN1;BIN1;BIN1;BIN1	Body;Body;Body;Body;Body;Body;Body;Body;Body;Body	Open_Sea	NA	0.968	0.62572	0.81	2.3	0.0536615	0.14	0.984	0.841047	0.932	NA	NA	NA	NA	NA	NA	NA	NA	NA	NA	NA	NA	3.58	6.18e-05	0.000218	NA	NA	NA	NA	NA	NA	0.884956	0.832741	0.963	NA	NA	NA	NA	NA	NA	0.359712	0.157504	0.705	NA
cg01443071	17	40120250	CNP	Body	Island	NA	0.975	0.737469	0.876	0.74	0.525732	0.661	1.115	0.225772	0.508	NA	NA	NA	NA	NA	NA	NA	NA	NA	NA	NA	NA	0.96	0.89628	0.925	NA	NA	NA	NA	NA	NA	0.934579	0.921377	0.982	NA	NA	NA	NA	NA	NA	0.316456	0.305688	0.763	NA
cg01448276	7	96654782	DLX5	TSS1500	S_Shore	NA	0.836	0.0200685	0.166	1.1	0.852861	0.906	0.889	0.157942	0.437	NA	NA	NA	NA	NA	NA	NA	NA	NA	NA	NA	NA	0.67	0.257887	0.354	NA	NA	NA	NA	NA	NA	0.280112	0.006942	0.106	NA	NA	NA	NA	NA	NA	4.34783	0.154719	0.705	NA
cg01451391	17	53343561	HLF	Body	S_Shore	NA	1.057	0.403007	0.656	3.3	0.0138469	0.0601	1.098	0.221682	0.504	NA	NA	NA	NA	NA	NA	NA	NA	NA	NA	NA	NA	1.36	0.353882	0.457	NA	NA	NA	NA	NA	NA	0.299401	0.0799982	0.378	NA	NA	NA	NA	NA	NA	1.42857	0.667404	0.908	NA
cg01453469	6	42896411	CNPY3	TSS1500	N_Shore	NA	0.96	0.572843	0.777	0.58	0.228538	0.375	0.892	0.174803	0.456	NA	NA	NA	NA	NA	NA	NA	NA	NA	NA	NA	NA	0.39	0.002237	0.00564	NA	NA	NA	NA	NA	NA	0.578035	0.180061	0.557	NA	NA	NA	NA	NA	NA	7.14286	0.009576	0.704	NA
cg01460124	10	133954088	JAKMIP3	Body	Island	NA	1.032	0.671586	0.836	2.52	0.0535109	0.14	0.996	0.961551	0.987	NA	NA	NA	NA	NA	NA	NA	NA	NA	NA	NA	NA	6.76	1e-07	1e-07	NA	NA	NA	NA	NA	NA	1.53846	0.336069	0.715	NA	NA	NA	NA	NA	NA	1.36986	0.687661	0.916	NA
cg01465169	17	27944849	CORO6	Body	Island	NA	0.942	0.324131	0.587	0.35	0.0511367	0.135	0.969	0.673434	0.846	NA	NA	NA	NA	NA	NA	NA	NA	NA	NA	NA	NA	0.61	0.195168	0.283	NA	NA	NA	NA	NA	NA	0.292398	0.0451581	0.283	NA	NA	NA	NA	NA	NA	4.34783	0.230587	0.727	NA
cg01472882	2	85980609	ATOH8	TSS1500	Island	NA	0.974	0.650681	0.823	0.45	0.121697	0.243	0.974	0.70317	0.862	NA	NA	NA	NA	NA	NA	NA	NA	NA	NA	NA	NA	0.39	0.014898	0.0308	NA	NA	NA	NA	NA	NA	0.561798	0.267273	0.657	NA	NA	NA	NA	NA	NA	4.34783	0.104389	0.704	NA
cg01489756	8	142654089	NA	NA	Open_Sea	NA	1.119	0.118021	0.363	4.98	0.0011527	0.0187	1.106	0.207961	0.488	NA	NA	NA	NA	NA	NA	NA	NA	NA	NA	NA	NA	6.59	1e-07	1e-07	NA	NA	NA	NA	NA	NA	1.72414	0.312947	0.698	NA	NA	NA	NA	NA	NA	1.17647	0.832701	0.958	NA
cg01494994	2	1062590	SNTG2	Body	Open_Sea	NA	1.2	0.0156001	0.151	4.35	0.0012344	0.0191	1.221	0.0272542	0.216	NA	NA	NA	NA	NA	NA	NA	NA	NA	NA	NA	NA	5.22	1e-07	1e-07	NA	NA	NA	NA	NA	NA	1.19048	0.754138	0.94	NA	NA	NA	NA	NA	NA	5	0.139619	0.704	NA
cg01495521	16	978040	LMF1	Body	N_Shore	NA	1.102	0.213982	0.477	2.01	0.0961449	0.207	1.145	0.161979	0.443	NA	NA	NA	NA	NA	NA	NA	NA	NA	NA	NA	NA	2.82	0.0009806	0.00267	NA	NA	NA	NA	NA	NA	1.78571	0.300221	0.687	NA	NA	NA	NA	NA	NA	0.653595	0.482235	0.838	NA
cg01498231	10	73847259	SPOCK2;SPOCK2	Body;Body	Island	NA	0.998	0.983486	0.994	1.11	0.825056	0.888	0.948	0.539133	0.761	NA	NA	NA	NA	NA	NA	NA	NA	NA	NA	0.23	0.0857	0.82	0.554341	0.65	NA	NA	NA	NA	NA	NA	0.215517	0.0227702	0.199	NA	NA	NA	NA	NA	NA	9.09091	0.048251	0.704	NA
cg01509330	6	170535724	NA	NA	Open_Sea	TRUE	1.187	0.0306224	0.199	4.34	0.0001611	0.011	1.17	0.0881993	0.34	NA	CR_profile	NA	NA	NA	NA	NA	NA	NA	NA	NA	NA	3.55	1.92e-05	7.62e-05	NA	NA	NA	0.19	1e-07	1e-07	1.23457	0.705758	0.925	NA	NA	NA	0.21	0.0031572	0.0108	1.63934	0.59773	0.883	NA
cg01515515	1	92414295	BRDT	TSS1500	N_Shore	NA	1.234	0.0070813	0.113	3.16	0.0231007	0.0807	1.224	0.024311	0.209	NA	NA	NA	NA	NA	NA	NA	NA	NA	NA	NA	NA	1.44	0.306376	0.407	NA	NA	NA	NA	NA	NA	0.31746	0.0373619	0.257	NA	NA	NA	NA	NA	NA	4.7619	0.073247	0.704	NA
cg01516005	10	122709814	NA	NA	S_Shore	TRUE	1.008	0.912451	0.963	1.05	0.931587	0.958	1.022	0.790083	0.906	NA	NA	NA	NA	NA	NA	NA	NA	NA	NA	NA	NA	1.07	0.856844	0.897	NA	NA	NA	NA	NA	NA	1.17647	0.785464	0.949	NA	NA	NA	NA	NA	NA	1.85185	0.527065	0.857	NA
cg01516851	6	28945338	NA	NA	Open_Sea	NA	1.017	0.782939	0.899	3.24	0.0473462	0.129	1.008	0.907954	0.964	NA	NA	NA	NA	NA	NA	NA	NA	NA	NA	NA	NA	2.28	0.0419509	0.0767	NA	NA	NA	NA	NA	NA	0.250627	0.0015862	0.0496	NA	NA	NA	NA	NA	NA	5	0.0882652	0.704	NA
cg01517680	16	49499006	NA	NA	Island	TRUE	1.042	0.54443	0.759	4.23	0.009936	0.0496	1.008	0.915744	0.968	NA	NA	NA	NA	NA	NA	NA	NA	NA	NA	NA	NA	4.01	3.06e-05	0.000116	NA	NA	NA	NA	NA	NA	0.458716	0.134611	0.489	NA	NA	NA	NA	NA	NA	2.5641	0.439881	0.821	NA
cg01518607	6	27235891	NA	NA	Open_Sea	NA	1.105	0.117955	0.363	2.64	0.072708	0.171	1.175	0.0271137	0.216	NA	NA	NA	NA	NA	NA	NA	NA	NA	NA	0.15	0.0435	2.22	0.0320746	0.0607	NA	NA	NA	NA	NA	NA	0.438596	0.060056	0.325	NA	NA	NA	NA	NA	NA	4	0.158559	0.705	NA
cg01519253	12	114886463	NA	NA	Island	NA	0.994	0.917908	0.966	1.79	0.297477	0.449	0.99	0.888648	0.955	NA	NA	NA	NA	NA	NA	NA	NA	NA	NA	NA	NA	3.53	0.000429	0.00127	NA	NA	NA	NA	NA	NA	0.334448	0.0760261	0.368	NA	NA	NA	NA	NA	NA	3.22581	0.259366	0.742	NA
cg01528052	6	30095728	NA	NA	S_Shore	NA	0.972	0.724831	0.868	2.29	0.0930085	0.202	1.024	0.781969	0.903	NA	NA	NA	NA	NA	NA	NA	NA	NA	NA	NA	NA	2.24	0.0111481	0.0238	NA	NA	NA	NA	NA	NA	0.591716	0.427342	0.786	NA	NA	NA	NA	NA	NA	3.0303	0.212544	0.72	NA
cg01533258	14	95235489	GSC	Body	Island	TRUE	1.001	0.984023	0.994	0.96	0.934188	0.96	1.015	0.850104	0.937	NA	NA	NA	NA	NA	NA	NA	NA	NA	NA	NA	NA	0.6	0.167017	0.249	NA	NA	NA	NA	NA	NA	0.249377	0.119967	0.462	NA	NA	NA	NA	NA	NA	4.7619	0.181018	0.712	NA
cg01544903	16	56697229	NA	NA	Island	NA	1.026	0.628953	0.811	4.3	0.0137423	0.0598	1.054	0.405165	0.662	NA	NA	NA	NA	NA	NA	NA	NA	NA	NA	0.1	0.0468	1.75	0.217644	0.309	NA	NA	NA	NA	NA	NA	0.0707714	0.0011128	0.0401	NA	NA	NA	NA	NA	NA	7.14286	0.235433	0.728	NA
cg01548142	7	155914873	NA	NA	N_Shore	NA	1.221	0.0103666	0.129	3.91	0.0012719	0.0193	1.256	0.0156629	0.179	NA	NA	NA	NA	NA	NA	NA	NA	NA	NA	NA	NA	5.16	1e-07	1e-07	NA	NA	NA	NA	NA	NA	0.854701	0.737551	0.935	NA	NA	NA	NA	NA	NA	2.5	0.361377	0.791	NA
cg01548777	20	62433998	ZBTB46	5'UTR	Island	NA	1.054	0.484733	0.718	1.94	0.154637	0.287	1.074	0.417279	0.673	NA	NA	NA	NA	NA	NA	NA	NA	NA	NA	NA	NA	2.18	0.0160386	0.0329	NA	NA	NA	NA	NA	NA	2.5641	0.0280136	0.222	NA	NA	NA	NA	NA	NA	0.892857	0.914388	0.98	NA
cg01553231	5	141072866	NA	NA	S_Shore	TRUE	1.252	0.0028399	0.0834	5.4	0.0001374	0.0105	1.236	0.0135127	0.172	NA	NA	0.609245	0.725828	0.0029294	0.00337568	NA	NA	NA	NA	NA	NA	3.88	8.3e-06	3.59e-05	NA	NA	NA	NA	NA	NA	0.925926	0.851967	0.965	NA	NA	NA	NA	NA	NA	1.07527	0.950724	0.991	NA
cg01561259	17	78560781	RPTOR;RPTOR	Body;Body	Open_Sea	NA	1.094	0.231936	0.497	2.2	0.0823553	0.186	1.207	0.0599589	0.289	NA	NA	NA	NA	NA	NA	NA	NA	NA	NA	NA	NA	1.13	0.714564	0.786	NA	NA	NA	NA	NA	NA	1.42857	0.535671	0.852	NA	NA	NA	NA	NA	NA	0.990099	0.993538	0.999	NA
cg01565740	13	110670202	NA	NA	Open_Sea	TRUE	1.208	0.0104483	0.13	5.15	0.0002502	0.0121	1.21	0.0298673	0.222	NA	CR_profile	NA	NA	NA	NA	NA	NA	NA	NA	NA	NA	5.67	1e-07	6.96e-07	NA	NA	NA	0.15	1e-07	1e-07	0.854701	0.76308	0.944	NA	NA	NA	0.28	0.0099238	0.0229	1.53846	0.638542	0.896	NA
cg01571001	3	128215433	NA	NA	Island	NA	0.942	0.327322	0.59	1.4	0.523734	0.659	0.965	0.621118	0.813	NA	NA	NA	NA	NA	NA	NA	NA	NA	NA	NA	NA	2.18	0.0390881	0.0721	NA	NA	NA	NA	NA	NA	0.409836	0.153894	0.52	NA	NA	NA	NA	NA	NA	4.7619	0.1953	0.714	NA
cg01573321	8	18744446	PSD3	Body	Open_Sea	TRUE	0.882	0.0803377	0.302	0.39	0.0508069	0.135	0.827	0.0329873	0.232	NA	NA	NA	NA	NA	NA	NA	NA	NA	NA	NA	NA	0.39	0.0083806	0.0185	NA	NA	NA	NA	NA	NA	0.33557	0.0184957	0.179	NA	NA	NA	NA	NA	NA	2.85714	0.245593	0.736	NA
cg01573747	19	17008740	CPAMD8	Body	Island	NA	1.076	0.24799	0.515	2.27	0.121906	0.244	1.08	0.285776	0.567	NA	NA	NA	NA	NA	NA	NA	NA	NA	NA	NA	NA	1.27	0.517509	0.617	NA	NA	NA	NA	NA	NA	0.145773	0.0082784	0.118	NA	NA	NA	NA	NA	NA	7.69231	0.106472	0.704	NA
cg01579535	12	54447292	HOXC4;HOXC4	5'UTR;TSS1500	N_Shore	NA	1.018	0.80686	0.911	0.54	0.192993	0.334	1.084	0.33805	0.61	NA	NA	NA	NA	NA	NA	NA	NA	NA	NA	NA	NA	0.65	0.202961	0.292	NA	NA	NA	NA	NA	NA	0.4	0.0942034	0.411	NA	NA	NA	NA	NA	NA	0.574713	0.432761	0.817	NA
cg01583514	19	3730768	TJP3	Body	Island	NA	1.154	0.0487789	0.242	3.15	0.0124121	0.0563	1.259	0.0110824	0.161	NA	NA	NA	NA	NA	NA	NA	NA	NA	NA	NA	NA	6.52	1e-07	1e-07	NA	NA	NA	NA	NA	NA	2.27273	0.20255	0.584	NA	NA	NA	NA	NA	NA	0.75188	0.737211	0.932	NA
cg01586072	14	101517463	MIR487A	TSS1500	Open_Sea	NA	1.167	0.0579298	0.264	3.02	0.020305	0.0749	1.273	0.0332447	0.232	NA	NA	NA	NA	NA	NA	NA	NA	NA	NA	NA	NA	5.43	3e-07	1.87e-06	NA	NA	NA	NA	NA	NA	1.44928	0.556532	0.865	NA	NA	NA	NA	NA	NA	0.653595	0.5319	0.86	NA
cg01597066	19	49127506	SPHK2	Body	Island	NA	0.899	0.0832237	0.306	0.92	0.894202	0.934	0.863	0.0532472	0.278	NA	NA	NA	NA	NA	NA	NA	NA	NA	NA	NA	NA	0.58	0.189596	0.276	NA	NA	NA	NA	NA	NA	0.182482	0.0138679	0.153	NA	NA	NA	NA	NA	NA	2.38095	0.48341	0.839	NA
cg01599714	8	142285223	NA	NA	Open_Sea	NA	0.91	0.196655	0.458	1.87	0.197885	0.34	0.928	0.381668	0.646	NA	NA	NA	NA	NA	NA	NA	NA	NA	NA	NA	NA	4.1	7.9e-06	3.44e-05	NA	NA	NA	NA	NA	NA	2.32558	0.0602541	0.326	NA	NA	NA	NA	NA	NA	0.302115	0.139088	0.704	NA
cg01600222	6	33943520	NA	NA	N_Shore	NA	1.022	0.747563	0.881	2.26	0.102366	0.216	1.015	0.853414	0.939	NA	NA	NA	NA	NA	NA	NA	NA	NA	NA	NA	NA	2.8	0.0015438	0.00404	NA	NA	NA	NA	NA	NA	0.584795	0.319569	0.703	NA	NA	NA	NA	NA	NA	5.88235	0.091375	0.704	NA
cg01602730	1	153671011	NA	NA	Open_Sea	NA	1.004	0.962247	0.985	2.23	0.0707247	0.168	1.093	0.338194	0.61	NA	NA	NA	NA	NA	NA	NA	NA	NA	NA	NA	NA	1.49	0.205438	0.295	NA	NA	NA	NA	NA	NA	0.649351	0.327739	0.71	NA	NA	NA	NA	NA	NA	0.588235	0.603535	0.885	NA
cg01610165	5	124071029	ZNF608	Body	Open_Sea	TRUE	1.038	0.539306	0.756	0.38	0.105515	0.221	1	0.994407	0.998	NA	NA	NA	NA	NA	NA	NA	NA	NA	NA	NA	NA	0.68	0.352033	0.455	NA	NA	NA	NA	NA	NA	1.72414	0.354704	0.732	NA	NA	NA	NA	NA	NA	1.1236	0.896906	0.975	NA
cg01620164	2	164590272	FIGN	Body	N_Shelf	NA	1.115	0.0727741	0.288	3.26	0.0498006	0.133	1.214	0.0100956	0.157	NA	NA	NA	NA	NA	NA	NA	NA	NA	NA	NA	NA	1.2	0.662018	0.743	NA	NA	NA	NA	NA	NA	2.27273	0.214537	0.597	NA	NA	NA	NA	NA	NA	0.409836	0.463531	0.83	NA
cg01627823	14	37125531	PAX9	TSS1500	Island	NA	1.043	0.460255	0.701	2.21	0.191762	0.332	1.063	0.356806	0.626	NA	NA	NA	NA	NA	NA	NA	NA	NA	NA	NA	NA	1.5	0.346708	0.45	NA	NA	NA	NA	NA	NA	0.183486	0.0120609	0.143	NA	NA	NA	NA	NA	NA	4.34783	0.171515	0.709	NA
cg01627847	17	43339512	LOC100133991;LOC100133991;C17orf46	Body;TSS200;TSS200	Island	TRUE	0.733	9.88e-05	0.0336	0.17	5.08e-05	0.00851	0.686	0.0002101	0.0901	NA	NA	0.0333034	0.183121	4.08e-05	0.000538925	NA	NA	NA	NA	NA	NA	0.62	0.152316	0.23	NA	NA	NA	NA	NA	NA	2.7027	0.139174	0.496	NA	NA	NA	NA	NA	NA	0.632911	0.66661	0.908	NA
cg01640506	7	150417635	GIMAP1	Body	Island	NA	1.224	0.0082183	0.119	3.82	0.003121	0.0277	1.235	0.0194049	0.192	NA	NA	NA	NA	NA	NA	NA	NA	NA	NA	NA	NA	5.7	1e-07	1e-07	NA	NA	NA	NA	NA	NA	1	0.999779	1	NA	NA	NA	NA	NA	NA	6.66667	0.0897127	0.704	NA
cg01641792	19	10572362	PDE4A;PDE4A;PDE4A;PDE4A	Body;Body;Body;Body	Open_Sea	TRUE	0.951	0.29494	0.559	0.87	0.836484	0.896	0.931	0.204367	0.484	NA	NA	NA	NA	NA	NA	NA	NA	NA	NA	NA	NA	1.2	0.709724	0.782	NA	NA	NA	NA	NA	NA	0.581395	0.558735	0.866	NA	NA	NA	NA	NA	NA	1.69492	0.692652	0.918	NA
cg01644611	20	3052253	OXT	TSS200	Island	NA	1.008	0.908325	0.961	2.59	0.0463373	0.127	0.999	0.995102	0.998	NA	NA	NA	NA	NA	NA	NA	NA	NA	NA	NA	NA	1.51	0.206594	0.296	NA	NA	NA	NA	NA	NA	0.584795	0.233363	0.62	NA	NA	NA	NA	NA	NA	9.09091	0.0245229	0.704	NA
cg01645295	20	61560630	DIDO1;DIDO1;DIDO1	5'UTR;5'UTR;5'UTR	Island	NA	0.89	0.0882605	0.315	0.84	0.715334	0.811	0.906	0.212547	0.494	NA	NA	NA	NA	NA	NA	NA	NA	NA	NA	0.2	0.0973	0.26	0.0001379	0.000452	NA	NA	NA	NA	NA	NA	0.60241	0.400839	0.77	NA	NA	NA	NA	NA	NA	6.25	0.0882734	0.704	NA
cg01649317	16	87719201	JPH3	Body	Island	NA	1.061	0.426438	0.675	2.06	0.108843	0.225	1.134	0.161947	0.443	NA	NA	NA	NA	NA	NA	NA	NA	NA	NA	NA	NA	5.58	1e-07	1e-07	NA	NA	NA	NA	NA	NA	1.63934	0.342145	0.719	NA	NA	NA	NA	NA	NA	NA	NA	NA	NA
cg01660911	22	17082772	psiTPTE22	TSS200	N_Shore	NA	1.165	0.0162014	0.153	2.12	0.106463	0.222	1.194	0.0136015	0.172	NA	NA	NA	NA	NA	NA	NA	NA	NA	NA	0.11	0.0148	1.39	0.377354	0.482	NA	NA	NA	NA	NA	NA	0.325733	0.0059742	0.0985	NA	NA	NA	NA	NA	NA	7.14286	0.0939129	0.704	NA
cg01663018	15	53097777	NA	NA	Island	NA	0.865	0.0677484	0.279	1.18	0.7865	0.862	0.893	0.204548	0.484	NA	NA	NA	NA	NA	NA	NA	NA	NA	NA	NA	NA	1.11	0.785404	0.843	NA	NA	NA	NA	NA	NA	0.319489	0.136067	0.49	NA	NA	NA	NA	NA	NA	5	0.123114	0.704	NA
cg01663968	20	57582006	CTSZ	Body	Island	NA	0.862	0.0885235	0.316	0.67	0.398867	0.548	0.792	0.0554498	0.282	NA	NA	NA	NA	NA	NA	NA	NA	NA	NA	NA	NA	0.7	0.283768	0.383	NA	NA	NA	NA	NA	NA	0.578035	0.357733	0.734	NA	NA	NA	NA	NA	NA	2.12766	0.219406	0.723	NA
cg01665555	11	31834174	PAX6;PAX6;PAX6	TSS1500;5'UTR;TSS1500	Island	NA	0.988	0.858863	0.937	0.53	0.228354	0.375	0.946	0.479776	0.719	NA	NA	NA	NA	NA	NA	NA	NA	NA	NA	NA	NA	0.62	0.205803	0.295	NA	NA	NA	NA	NA	NA	0.209644	0.0021101	0.058	NA	NA	NA	NA	NA	NA	1.08696	0.934524	0.984	NA
cg01672943	14	37125292	PAX9	TSS1500	Island	TRUE	1.045	0.502597	0.731	2.6	0.0808757	0.183	1.051	0.508178	0.739	NA	NA	NA	NA	NA	NA	NA	NA	NA	NA	NA	NA	1.84	0.0886518	0.146	NA	NA	NA	NA	NA	NA	0.390625	0.244571	0.633	NA	NA	NA	NA	NA	NA	3.44828	0.189735	0.713	NA
cg01676105	14	78447640	NA	NA	Island	NA	0.887	0.104016	0.339	0.74	0.516018	0.653	0.809	0.0227785	0.203	NA	NA	NA	NA	NA	NA	NA	NA	NA	NA	NA	NA	0.48	0.029002	0.0555	NA	NA	NA	NA	NA	NA	0.106838	0.0004073	0.0225	NA	NA	NA	NA	NA	NA	5	0.188169	0.712	NA
cg01677142	15	28260052	OCA2	Body	Open_Sea	NA	1.147	0.0217835	0.173	7.86	0.0003331	0.0131	1.088	0.221218	0.504	NA	NA	NA	NA	NA	NA	NA	NA	NA	NA	NA	NA	6.4	2.8e-06	1.35e-05	NA	NA	NA	NA	NA	NA	0.4329	0.14052	0.497	NA	NA	NA	NA	NA	NA	NA	NA	NA	NA
cg01679512	13	114108652	ADPRHL1	TSS1500	Open_Sea	NA	1.044	0.490742	0.723	3.68	0.0121542	0.0556	1.053	0.482266	0.721	NA	NA	NA	NA	NA	NA	NA	NA	NA	NA	NA	NA	0.84	0.659648	0.741	NA	NA	NA	NA	NA	NA	1.1236	0.845433	0.965	NA	NA	NA	NA	NA	NA	0.684932	0.719637	0.925	NA
cg01684881	17	42635419	FZD2	1stExon	Island	NA	0.929	0.314747	0.578	1.7	0.238364	0.385	0.898	0.206527	0.487	NA	NA	NA	NA	NA	NA	NA	NA	NA	NA	NA	NA	0.75	0.375324	0.48	NA	NA	NA	NA	NA	NA	0.136799	0.0003101	0.0193	NA	NA	NA	NA	NA	NA	14.2857	0.0274045	0.704	NA
cg01688536	7	35296968	NA	NA	Island	NA	1.041	0.529576	0.75	3.2	0.0414035	0.118	0.993	0.928372	0.973	NA	NA	NA	NA	NA	NA	NA	NA	NA	NA	NA	NA	1.17	0.674496	0.753	NA	NA	NA	NA	NA	NA	0.490196	0.309601	0.695	NA	NA	NA	NA	NA	NA	6.25	0.129587	0.704	NA
cg01697719	22	19754125	TBX1;TBX1;TBX1	Body;Body;Body	Island	TRUE	0.944	0.374343	0.631	1.52	0.427149	0.576	0.903	0.197761	0.478	NA	NA	NA	NA	NA	NA	NA	NA	NA	NA	NA	NA	1.82	0.0848011	0.141	NA	NA	NA	NA	NA	NA	0.42735	0.201584	0.583	NA	NA	NA	NA	NA	NA	2.63158	0.3848	0.8	NA
cg01698145	4	1621359	NA	NA	N_Shelf	NA	1.17	0.0549665	0.257	3.61	0.0031122	0.0277	1.15	0.139218	0.413	NA	NA	NA	NA	NA	NA	NA	NA	NA	NA	NA	NA	5.79	1e-07	1e-07	NA	NA	NA	NA	NA	NA	0.847458	0.693789	0.92	NA	NA	NA	NA	NA	NA	0.598802	0.535175	0.861	NA
cg01698298	11	61062964	VWCE	TSS200	Island	NA	1.084	0.237325	0.503	0.61	0.320771	0.472	1.078	0.343787	0.615	NA	NA	NA	NA	NA	NA	NA	NA	NA	NA	0.19	0.0714	0.32	0.0006593	0.00187	NA	NA	NA	NA	NA	NA	0.819672	0.728357	0.932	NA	NA	NA	NA	NA	NA	0.763359	0.806565	0.952	NA
cg01699581	11	130356112	NA	NA	Open_Sea	NA	1.042	0.598743	0.794	3.39	0.0041448	0.0318	1.026	0.777691	0.901	NA	NA	NA	NA	NA	NA	NA	NA	NA	NA	4.92	0.0455	5.3	1e-07	1e-07	NA	NA	NA	NA	NA	NA	2.17391	0.110603	0.445	NA	NA	NA	NA	NA	NA	1.47059	0.576526	0.876	NA
cg01707076	7	158220990	PTPRN2;PTPRN2;PTPRN2	Body;Body;Body	S_Shore	NA	1.256	0.0026325	0.0815	7.58	4.92e-05	0.00831	1.268	0.0104415	0.158	NA	NA	0.223293	0.435164	0.0010295	0.00193425	NA	NA	NA	NA	NA	NA	5.32	2.3e-06	1.14e-05	NA	NA	NA	NA	NA	NA	1.13636	0.839619	0.965	NA	NA	NA	NA	NA	NA	1.40845	0.727352	0.928	NA
cg01718742	16	62070184	CDH8	TSS200	Island	NA	1.087	0.266635	0.534	2.43	0.0523385	0.138	1.017	0.853985	0.939	NA	NA	NA	NA	NA	NA	NA	NA	NA	NA	NA	NA	2.04	0.0231773	0.0456	NA	NA	NA	NA	NA	NA	0.255754	0.0439511	0.279	NA	NA	NA	NA	NA	NA	10	0.0592003	0.704	NA
cg01720475	1	4542769	NA	NA	Open_Sea	NA	1.216	0.0069058	0.113	5.65	0.0001011	0.0101	1.213	0.0218174	0.2	NA	CR_profile	NA	NA	NA	NA	NA	NA	NA	NA	NA	NA	6.69	1e-07	1e-07	NA	NA	NA	0.13	1e-07	1e-07	0.649351	0.367491	0.742	NA	NA	NA	0.3	0.0084208	0.0209	4.34783	0.20788	0.719	NA
cg01721569	2	66810570	NA	NA	S_Shore	TRUE	1.033	0.650003	0.823	1.43	0.490025	0.631	1.108	0.22854	0.511	NA	NA	NA	NA	NA	NA	NA	NA	NA	NA	NA	NA	4.36	4.3e-06	1.98e-05	NA	NA	NA	NA	NA	NA	2.5	0.046181	0.286	NA	NA	NA	NA	NA	NA	0.531915	0.486584	0.84	NA
cg01736164	14	97924317	NA	NA	Open_Sea	TRUE	1.019	0.776981	0.897	5.1	0.0032188	0.0279	1.004	0.953407	0.984	NA	NA	NA	NA	NA	NA	NA	NA	NA	NA	NA	NA	5.85	3e-07	1.87e-06	NA	NA	NA	NA	NA	NA	0.45045	0.141272	0.498	NA	NA	NA	NA	NA	NA	5.55556	0.0665566	0.704	NA
cg01743020	2	1886086	MYT1L	Body	Open_Sea	NA	1.168	0.0328062	0.204	4.43	0.0020585	0.0231	1.23	0.0244725	0.21	NA	NA	NA	NA	NA	NA	NA	NA	NA	NA	NA	NA	5.71	1e-07	1e-07	NA	NA	NA	NA	NA	NA	1.5625	0.480174	0.821	NA	NA	NA	NA	NA	NA	1.92308	0.513619	0.852	NA
cg01749491	2	176948693	EVX2	TSS200	N_Shore	NA	1.06	0.370018	0.628	1.15	0.803829	0.874	1.106	0.170533	0.451	NA	NA	NA	NA	NA	NA	NA	NA	NA	NA	NA	NA	0.8	0.57129	0.665	NA	NA	NA	NA	NA	NA	0.4329	0.245603	0.635	NA	NA	NA	NA	NA	NA	3.84615	0.253093	0.739	NA
cg01751134	16	55543166	LPCAT2	1stExon	Island	NA	0.956	0.416795	0.668	0.47	0.156009	0.289	0.929	0.230435	0.513	NA	NA	NA	NA	NA	NA	NA	NA	NA	NA	NA	NA	0.5	0.119342	0.188	NA	NA	NA	NA	NA	NA	1.53846	0.688544	0.917	NA	NA	NA	NA	NA	NA	1.23457	0.863223	0.965	NA
cg01753252	16	88757588	NA	NA	Open_Sea	NA	1.108	0.0807405	0.302	2.82	0.0915535	0.2	1.127	0.0942655	0.349	NA	NA	NA	NA	NA	NA	NA	NA	NA	NA	NA	NA	7.9	2e-07	1.3e-06	NA	NA	NA	NA	NA	NA	0.990099	0.983859	0.995	NA	NA	NA	NA	NA	NA	1.85185	0.499439	0.846	NA
cg01754525	8	43131353	NA	NA	Island	NA	1.086	0.258233	0.525	3.31	0.0071232	0.0416	1.126	0.152722	0.431	NA	NA	NA	NA	NA	NA	NA	NA	NA	NA	NA	NA	3.66	2.14e-05	8.4e-05	NA	NA	NA	NA	NA	NA	0.740741	0.612335	0.893	NA	NA	NA	NA	NA	NA	NA	NA	NA	NA
cg01756381	4	11430693	HS3ST1	TSS200	Island	NA	0.982	0.807836	0.911	1.27	0.596174	0.718	1.025	0.777101	0.901	NA	NA	NA	NA	NA	NA	NA	NA	NA	NA	NA	NA	1.46	0.23243	0.326	NA	NA	NA	NA	NA	NA	0.342466	0.0092991	0.125	NA	NA	NA	NA	NA	NA	2.5641	0.203895	0.717	NA
cg01758512	6	96463902	FUT9;FUT9	5'UTR;1stExon	Island	NA	1.156	0.0680987	0.28	2.13	0.0711618	0.168	1.228	0.030377	0.223	NA	NA	NA	NA	NA	NA	NA	NA	NA	NA	NA	NA	1.34	0.34565	0.448	NA	NA	NA	NA	NA	NA	0.469484	0.0669607	0.345	NA	NA	NA	NA	NA	NA	7.69231	0.0425336	0.704	NA
cg01764252	5	87991071	NA	NA	Open_Sea	TRUE	1.068	0.341866	0.604	2.07	0.162443	0.297	1.022	0.784044	0.904	NA	NA	NA	NA	NA	NA	NA	NA	NA	NA	0.17	0.0624	1.01	0.981012	0.988	NA	NA	NA	NA	NA	NA	0.411523	0.120638	0.464	NA	NA	NA	NA	NA	NA	7.69231	0.0234389	0.704	NA
cg01772149	1	3038216	PRDM16;PRDM16	Body;Body	Island	NA	0.951	0.481757	0.716	1.55	0.3242	0.475	0.99	0.907255	0.963	NA	NA	NA	NA	NA	NA	NA	NA	NA	NA	NA	NA	3.48	4.08e-05	0.00015	NA	NA	NA	NA	NA	NA	0.970874	0.94933	0.989	NA	NA	NA	NA	NA	NA	NA	NA	NA	NA
cg01773689	1	3351615	PRDM16;PRDM16	3'UTR;3'UTR	Island	NA	0.923	0.286272	0.551	2.33	0.058108	0.147	0.933	0.434636	0.686	NA	NA	NA	NA	NA	NA	NA	NA	NA	NA	NA	NA	4.9	1e-07	6.96e-07	NA	NA	NA	NA	NA	NA	1.06383	0.894267	0.976	NA	NA	NA	NA	NA	NA	1.17647	0.855815	0.963	NA
cg01782247	16	85317807	NA	NA	Island	NA	0.932	0.255836	0.523	0.5	0.188137	0.328	0.931	0.32285	0.597	NA	NA	NA	NA	NA	NA	NA	NA	NA	NA	NA	NA	0.82	0.597415	0.688	NA	NA	NA	NA	NA	NA	1.14943	0.770568	0.946	NA	NA	NA	NA	NA	NA	0.492611	0.161764	0.707	NA
cg01783070	20	21686293	PAX1	TSS200	Island	TRUE	1.124	0.0680062	0.28	2.47	0.0850092	0.19	1.141	0.0702002	0.309	NA	NA	NA	NA	NA	NA	NA	NA	NA	NA	NA	NA	2	0.0533322	0.0944	NA	NA	NA	NA	NA	NA	0.174216	0.022258	0.197	NA	NA	NA	NA	NA	NA	6.66667	0.0885297	0.704	NA
cg01793449	1	3663339	KIAA0495;KIAA0495	1stExon;5'UTR	Island	NA	0.914	0.22992	0.495	1.43	0.478199	0.621	0.933	0.406678	0.663	NA	NA	NA	NA	NA	NA	NA	NA	NA	NA	NA	NA	0.88	0.726099	0.795	NA	NA	NA	NA	NA	NA	0.60241	0.38858	0.762	NA	NA	NA	NA	NA	NA	5.55556	0.126776	0.704	NA
cg01811882	13	22493739	NA	NA	Open_Sea	NA	1.22	0.0032557	0.0881	6.5	0.0003486	0.0132	1.262	0.004346	0.132	NA	NA	0.43644	0.586349	0.0024682	0.00305078	NA	NA	NA	NA	NA	NA	5.68	1e-06	5.43e-06	NA	NA	NA	NA	NA	NA	0.588235	0.415945	0.779	NA	NA	NA	NA	NA	NA	0.254453	0.130422	0.704	NA
cg01816814	16	959883	LMF1	Body	Island	NA	1.1	0.214884	0.477	1.9	0.14013	0.268	1.161	0.116416	0.383	NA	NA	NA	NA	NA	NA	NA	NA	NA	NA	NA	NA	3.58	3.08e-05	0.000117	NA	NA	NA	NA	NA	NA	1.92308	0.207543	0.589	NA	NA	NA	NA	NA	NA	0.411523	0.20565	0.718	NA
cg01817364	5	43037411	NA	NA	Island	NA	0.932	0.223152	0.487	0.66	0.470743	0.615	0.992	0.906765	0.963	NA	NA	NA	NA	NA	NA	NA	NA	NA	NA	NA	NA	0.87	0.727892	0.797	NA	NA	NA	NA	NA	NA	0.555556	0.154684	0.522	NA	NA	NA	NA	NA	NA	1.20482	0.79664	0.95	NA
cg01817521	20	61584108	SLC17A9;SLC17A9	1stExon;5'UTR	Island	NA	0.842	0.0186132	0.162	0.79	0.705653	0.804	0.852	0.0603657	0.29	NA	NA	NA	NA	NA	NA	NA	NA	NA	NA	NA	NA	1.01	0.984691	0.99	NA	NA	NA	NA	NA	NA	0.591716	0.422716	0.783	NA	NA	NA	NA	NA	NA	1.17647	0.907955	0.979	NA
cg01825295	3	147131617	ZIC1	3'UTR	S_Shore	NA	0.925	0.316901	0.58	0.81	0.64751	0.76	0.956	0.610659	0.808	NA	NA	NA	NA	NA	NA	NA	NA	NA	NA	NA	NA	0.51	0.0290261	0.0556	NA	NA	NA	NA	NA	NA	1.38889	0.568762	0.87	NA	NA	NA	NA	NA	NA	0.429185	0.471391	0.833	NA
cg01828427	11	134794919	NA	NA	Open_Sea	NA	1.124	0.122219	0.368	2.62	0.0433964	0.122	1.163	0.0896533	0.342	NA	NA	NA	NA	NA	NA	NA	NA	NA	NA	NA	NA	3.62	3.32e-05	0.000125	NA	NA	NA	NA	NA	NA	2.04082	0.165758	0.539	NA	NA	NA	NA	NA	NA	2.27273	0.324741	0.773	NA
cg01829241	4	8582249	GPR78	TSS200	Island	NA	1.054	0.502045	0.731	1.29	0.594322	0.716	1.089	0.354467	0.624	NA	NA	NA	NA	NA	NA	NA	NA	NA	NA	NA	NA	0.72	0.331679	0.434	NA	NA	NA	NA	NA	NA	0.288184	0.0086923	0.12	NA	NA	NA	NA	NA	NA	2.27273	0.350043	0.785	NA
cg01831527	12	130106865	TMEM132D	Body	Open_Sea	NA	1.104	0.133291	0.383	3.89	0.0045426	0.0334	1.106	0.186128	0.467	NA	NA	NA	NA	NA	NA	NA	NA	NA	NA	NA	NA	5.71	2e-07	1.3e-06	NA	NA	NA	NA	NA	NA	1.07527	0.901578	0.978	NA	NA	NA	NA	NA	NA	6.66667	0.0527524	0.704	NA
cg01843899	12	57637915	STAC3	Body	S_Shore	NA	0.987	0.857371	0.937	1.05	0.925124	0.955	1.026	0.758621	0.892	NA	NA	NA	NA	NA	NA	NA	NA	NA	NA	NA	NA	1.01	0.979698	0.987	NA	NA	NA	NA	NA	NA	1.14943	0.792606	0.952	NA	NA	NA	NA	NA	NA	0.763359	0.67106	0.909	NA
cg01843946	14	37124434	NA	NA	N_Shore	TRUE	1.043	0.53899	0.755	1.94	0.153388	0.285	1.083	0.325151	0.599	NA	NA	NA	NA	NA	NA	NA	NA	NA	NA	NA	NA	2.38	0.0069583	0.0157	NA	NA	NA	NA	NA	NA	0.584795	0.33928	0.717	NA	NA	NA	NA	NA	NA	4	0.171214	0.709	NA
cg01864230	13	112980416	NA	NA	Open_Sea	NA	1.041	0.579832	0.782	4.39	0.0008624	0.0172	0.986	0.873598	0.948	NA	NA	NA	NA	NA	NA	NA	NA	NA	NA	NA	NA	4.09	3e-06	1.43e-05	NA	NA	NA	NA	NA	NA	1.36986	0.505162	0.835	NA	NA	NA	NA	NA	NA	2.12766	0.372898	0.795	NA
cg01872216	14	54430382	NA	NA	Island	TRUE	0.964	0.581391	0.783	0.92	0.876944	0.923	0.873	0.0984963	0.356	NA	NA	NA	NA	NA	NA	NA	NA	NA	NA	NA	NA	0.43	0.0259995	0.0504	NA	NA	NA	NA	NA	NA	0.0211015	2e-07	0.000428	NA	NA	NA	NA	NA	NA	8.33333	0.18222	0.712	NA
cg01877524	11	117651359	DSCAML1	Body	Island	NA	1.232	0.0012528	0.0627	8.03	0.0001256	0.0103	1.195	0.0165877	0.183	NA	NA	0.386809	0.552169	0.0007858	0.00170497	NA	NA	NA	NA	NA	NA	6.06	1.7e-06	8.7e-06	NA	NA	NA	NA	NA	NA	0.520833	0.300702	0.687	NA	NA	NA	NA	NA	NA	1.85185	0.556559	0.868	NA
cg01880321	2	11733080	GREB1	Body	Island	NA	1.018	0.79221	0.904	4.43	0.0020722	0.0232	1.014	0.858083	0.941	NA	NA	NA	NA	NA	NA	NA	NA	NA	NA	NA	NA	7.1	1e-07	1e-07	NA	NA	NA	NA	NA	NA	1.6129	0.416074	0.779	NA	NA	NA	NA	NA	NA	1.49254	0.593698	0.881	NA
cg01881524	5	54179671	NA	NA	Island	NA	0.843	0.0343217	0.209	1.03	0.946505	0.968	0.863	0.106347	0.368	NA	NA	NA	NA	NA	NA	NA	NA	NA	NA	NA	NA	0.59	0.128432	0.2	NA	NA	NA	NA	NA	NA	0.152207	0.0057077	0.0963	NA	NA	NA	NA	NA	NA	1.2987	0.827504	0.958	NA
cg01883155	17	74565009	ST6GALNAC2	Body	Open_Sea	TRUE	1.067	0.339254	0.601	1.27	0.620063	0.737	1.037	0.64822	0.831	NA	NA	NA	NA	NA	NA	NA	NA	NA	NA	NA	NA	0.64	0.206346	0.296	NA	NA	NA	NA	NA	NA	0.990099	0.98174	0.995	NA	NA	NA	NA	NA	NA	NA	NA	NA	NA
cg01884917	17	1038155	ABR;ABR	Body;5'UTR	Open_Sea	NA	0.924	0.297931	0.562	1.03	0.943619	0.966	0.948	0.531773	0.756	NA	NA	NA	NA	NA	NA	NA	NA	NA	NA	NA	NA	1.16	0.664183	0.744	NA	NA	NA	NA	NA	NA	1.6129	0.336562	0.715	NA	NA	NA	NA	NA	NA	0.202429	0.16616	0.709	NA
cg01889143	5	134825791	NA	NA	Island	NA	1.033	0.559329	0.768	2.92	0.0940542	0.204	1.008	0.899468	0.96	NA	NA	NA	NA	NA	NA	NA	NA	NA	NA	NA	NA	1.21	0.651658	0.734	NA	NA	NA	NA	NA	NA	0.0847458	0.0019216	0.0551	NA	NA	NA	NA	NA	NA	2.27273	0.435415	0.818	NA
cg01890568	17	31437649	ACCN1;ACCN1	Body;Body	Open_Sea	NA	1.003	0.962319	0.985	1.9	0.222789	0.369	1.001	0.987771	0.995	NA	NA	NA	NA	NA	NA	NA	NA	NA	NA	NA	NA	4.12	3.41e-05	0.000128	NA	NA	NA	NA	NA	NA	0.628931	0.381624	0.757	NA	NA	NA	NA	NA	NA	NA	NA	NA	NA
cg01894498	14	61655848	NA	NA	Open_Sea	NA	1.011	0.883758	0.949	0.59	0.283855	0.435	0.945	0.520813	0.747	NA	NA	NA	NA	NA	NA	NA	NA	NA	NA	NA	NA	1.07	0.839477	0.885	NA	NA	NA	NA	NA	NA	0.719424	0.578074	0.875	NA	NA	NA	NA	NA	NA	0.892857	0.911432	0.979	NA
cg01901107	7	150748284	ACCN3;ACCN3;ACCN3	Body;Body;Body	Island	NA	0.963	0.590484	0.789	0.44	0.085096	0.19	0.943	0.487748	0.725	NA	NA	NA	NA	NA	NA	NA	NA	NA	NA	NA	NA	0.77	0.455044	0.557	NA	NA	NA	NA	NA	NA	0.429185	0.115748	0.455	NA	NA	NA	NA	NA	NA	3.7037	0.325108	0.773	NA
cg01912298	17	4872499	CAMTA2;CAMTA2;CAMTA2;CAMTA2;SPAG7	Body;Body;Body;Body;TSS1500	S_Shore	TRUE	0.839	0.0128657	0.141	0.99	0.983555	0.99	0.858	0.05858	0.287	NA	NA	NA	NA	NA	NA	NA	NA	NA	NA	NA	NA	1.8	0.105827	0.17	NA	NA	NA	NA	NA	NA	0.505051	0.204644	0.586	NA	NA	NA	NA	NA	NA	2.17391	0.41283	0.811	NA
cg01912586	1	119543661	NA	NA	N_Shore	TRUE	0.851	0.0353632	0.211	1.13	0.819287	0.884	0.867	0.10893	0.372	NA	NA	NA	NA	NA	NA	NA	NA	NA	NA	NA	NA	1.12	0.754681	0.818	NA	NA	NA	NA	NA	NA	0.209644	0.0139088	0.154	NA	NA	NA	NA	NA	NA	NA	NA	NA	NA
cg01915516	1	3568243	TP73	TSS1500	Island	NA	0.92	0.334593	0.597	1.87	0.224349	0.37	0.956	0.631516	0.82	NA	NA	NA	NA	NA	NA	NA	NA	NA	NA	NA	NA	1.28	0.45173	0.554	NA	NA	NA	NA	NA	NA	0.182149	0.0083787	0.118	NA	NA	NA	NA	NA	NA	2.38095	0.236087	0.729	NA
cg01934296	15	29429225	FAM189A1	Body	Open_Sea	NA	1.016	0.849332	0.933	2.92	0.0188612	0.0718	1.014	0.880835	0.951	NA	NA	NA	NA	NA	NA	NA	NA	NA	NA	NA	NA	3.59	2.82e-05	0.000108	NA	NA	NA	NA	NA	NA	2.27273	0.0842973	0.387	NA	NA	NA	NA	NA	NA	0.537634	0.428697	0.817	NA
cg01934638	1	3720744	NA	NA	Open_Sea	NA	1.262	0.0027357	0.0825	3.52	0.010032	0.0498	1.25	0.012684	0.168	NA	NA	0.738884	0.814591	0.0016924	0.00252151	NA	NA	NA	NA	NA	NA	2.44	0.0079077	0.0176	NA	NA	NA	NA	NA	NA	0.75188	0.486089	0.823	NA	NA	NA	NA	NA	NA	2.5641	0.299883	0.759	NA
cg01939883	13	110439453	IRS2	TSS1500	Island	NA	1.093	0.145093	0.397	1.62	0.401416	0.551	1.119	0.0961938	0.353	NA	NA	NA	NA	NA	NA	NA	NA	NA	NA	0.1	0.0112	0.79	0.521158	0.62	NA	NA	NA	NA	NA	NA	0.420168	0.142537	0.5	NA	NA	NA	NA	NA	NA	3.57143	0.251872	0.739	NA
cg01942863	7	99769432	GPC2	Body	Island	NA	0.802	7.74e-05	0.032	0.38	0.0744209	0.173	0.831	0.0025135	0.113	RFS_profile	NA	0.117247	0.324309	0.0001227	0.000907863	0.117247	0.254944	0.0001227	0.000752292	NA	NA	0.28	0.0014346	0.00378	3.09	0.0060617	0.00687	NA	NA	NA	0.699301	0.512039	0.838	1.81818	0.265185	0.56	NA	NA	NA	3.84615	0.167863	0.709	1.02041
cg01942962	4	158143439	GRIA2;GRIA2;GRIA2	Body;Body;Body	Island	NA	1.181	0.0244615	0.182	2.56	0.0547719	0.142	1.095	0.270893	0.554	NA	NA	NA	NA	NA	NA	NA	NA	NA	NA	NA	NA	1.08	0.80401	0.857	NA	NA	NA	NA	NA	NA	0.30581	0.0040277	0.0801	NA	NA	NA	NA	NA	NA	2.17391	0.298017	0.758	NA
cg01944302	16	894789	NA	NA	Island	NA	1.158	0.0630093	0.272	3.66	0.0029131	0.027	1.196	0.0646588	0.299	NA	NA	NA	NA	NA	NA	NA	NA	NA	NA	NA	NA	5.09	1e-07	1e-07	NA	NA	NA	NA	NA	NA	1.44928	0.561111	0.867	NA	NA	NA	NA	NA	NA	1.19048	0.839596	0.959	NA
cg01950845	15	93632730	RGMA;RGMA	TSS1500;TSS1500	Island	NA	1.001	0.986355	0.994	3.27	0.0585815	0.148	1.008	0.892331	0.956	NA	NA	NA	NA	NA	NA	NA	NA	NA	NA	NA	NA	0.31	0.0086221	0.019	NA	NA	NA	NA	NA	NA	0.0963391	0.0042843	0.0828	NA	NA	NA	NA	NA	NA	3.33333	0.370851	0.794	NA
cg01965874	1	19052204	PAX7;PAX7;PAX7	Body;Body;Body	Open_Sea	NA	0.982	0.797511	0.907	2.68	0.106537	0.222	0.994	0.934217	0.976	NA	NA	NA	NA	NA	NA	NA	NA	NA	NA	NA	NA	3.95	6.53e-05	0.000229	NA	NA	NA	NA	NA	NA	0.613497	0.427607	0.786	NA	NA	NA	NA	NA	NA	4	0.16983	0.709	NA
cg01969759	8	53301169	ST18	5'UTR	Open_Sea	NA	1.229	0.0063257	0.111	4.05	0.0021788	0.0237	1.261	0.0093838	0.155	NA	NA	NA	NA	NA	NA	NA	NA	NA	NA	NA	NA	5.65	1e-07	1e-07	NA	NA	NA	NA	NA	NA	1.38889	0.514259	0.84	NA	NA	NA	NA	NA	NA	4.34783	0.0999075	0.704	NA
cg01970427	1	2006896	PRKCZ;PRKCZ	Body;5'UTR	S_Shore	NA	1.114	0.127773	0.376	4.18	0.0023267	0.0245	1.136	0.127006	0.398	NA	NA	NA	NA	NA	NA	NA	NA	NA	NA	NA	NA	6.92	1e-07	1e-07	NA	NA	NA	NA	NA	NA	1.1236	0.821049	0.961	NA	NA	NA	NA	NA	NA	1.31579	0.751945	0.937	NA
cg01972418	14	37125430	PAX9	TSS1500	Island	NA	1.043	0.491811	0.723	1.9	0.230244	0.377	1.074	0.325805	0.599	NA	NA	NA	NA	NA	NA	NA	NA	NA	NA	NA	NA	1.4	0.401131	0.505	NA	NA	NA	NA	NA	NA	0.220264	0.0193122	0.182	NA	NA	NA	NA	NA	NA	3.125	0.242126	0.734	NA
cg01972751	6	137814728	OLIG3	1stExon	Island	TRUE	1.169	0.03571	0.212	3.35	0.0061968	0.0387	1.29	0.0016927	0.106	NA	NA	NA	NA	NA	NA	NA	NA	NA	NA	NA	NA	2.23	0.0102256	0.0221	NA	NA	NA	NA	NA	NA	0.456621	0.107756	0.44	NA	NA	NA	NA	NA	NA	14.0845	0.0277626	0.704	NA
cg01973676	7	101596404	CUX1;CUX1;CUX1	Body;Body;Body	Open_Sea	TRUE	1.09	0.185798	0.447	2.31	0.11209	0.23	1.081	0.317249	0.594	NA	NA	NA	NA	NA	NA	NA	NA	NA	NA	0.16	0.0597	0.91	0.809466	0.861	NA	NA	NA	NA	NA	NA	1.1236	0.822205	0.961	NA	NA	NA	NA	NA	NA	4	0.128485	0.704	NA
cg01978534	3	49711033	APEH	TSS1500	Island	NA	0.861	0.0526367	0.252	1.66	0.300802	0.452	0.877	0.132254	0.405	NA	NA	NA	NA	NA	NA	NA	NA	NA	NA	NA	NA	1.93	0.0577096	0.101	NA	NA	NA	NA	NA	NA	0.242718	0.0123772	0.145	NA	NA	NA	NA	NA	NA	1.36986	0.741727	0.934	NA
cg01986767	16	50425351	NA	NA	Open_Sea	NA	0.957	0.523771	0.745	2.28	0.101884	0.215	0.971	0.709723	0.865	NA	NA	NA	NA	NA	NA	NA	NA	NA	NA	NA	NA	1.76	0.110682	0.177	NA	NA	NA	NA	NA	NA	0.332226	0.0385442	0.262	NA	NA	NA	NA	NA	NA	3.7037	0.144583	0.704	NA
cg01996116	3	42846907	HIGD1A;HIGD1A;HIGD1A	TSS1500;TSS1500;TSS1500	S_Shore	NA	0.987	0.834527	0.926	0.55	0.25494	0.404	0.977	0.747015	0.885	NA	NA	NA	NA	NA	NA	NA	NA	NA	NA	NA	NA	0.67	0.280602	0.38	NA	NA	NA	NA	NA	NA	0.588235	0.293228	0.682	NA	NA	NA	NA	NA	NA	2.08333	0.485257	0.839	NA
cg01997272	14	103740476	NA	NA	Island	TRUE	1.049	0.514056	0.739	2.39	0.0824107	0.186	1.04	0.637999	0.823	NA	NA	NA	NA	NA	NA	NA	NA	NA	NA	NA	NA	1.63	0.151644	0.229	NA	NA	NA	NA	NA	NA	0.168919	0.0006607	0.0305	NA	NA	NA	NA	NA	NA	4.34783	0.252972	0.739	NA
cg01998058	8	112482695	NA	NA	Open_Sea	NA	1.069	0.364065	0.622	2.1	0.133056	0.259	1.157	0.0908483	0.344	NA	NA	NA	NA	NA	NA	NA	NA	NA	NA	NA	NA	3.9	1.34e-05	5.5e-05	NA	NA	NA	NA	NA	NA	0.8	0.645152	0.905	NA	NA	NA	NA	NA	NA	0.806452	0.790067	0.948	NA
cg02001390	19	5338977	PTPRS;PTPRS;PTPRS;PTPRS	5'UTR;5'UTR;5'UTR;5'UTR	Island	NA	0.935	0.399203	0.653	0.82	0.665571	0.773	0.941	0.512229	0.742	NA	NA	NA	NA	NA	NA	NA	NA	NA	NA	NA	NA	0.56	0.0607281	0.106	NA	NA	NA	NA	NA	NA	0.409836	0.0606346	0.327	NA	NA	NA	NA	NA	NA	0.27933	0.0374249	0.704	NA
cg02010013	5	4629573	NA	NA	Open_Sea	NA	1.114	0.167745	0.426	4.24	0.0008677	0.0172	1.14	0.173231	0.455	NA	NA	NA	NA	NA	NA	NA	NA	NA	NA	NA	NA	5.69	1e-07	1e-07	NA	NA	NA	NA	NA	NA	0.826446	0.679777	0.915	NA	NA	NA	NA	NA	NA	2.77778	0.157129	0.705	NA
cg02013918	12	131170584	NA	NA	N_Shore	NA	1.249	0.0082964	0.119	4.07	0.0018092	0.0219	1.258	0.0231123	0.205	NA	NA	NA	NA	NA	NA	NA	NA	NA	NA	NA	NA	5.47	1e-07	1e-07	NA	NA	NA	NA	NA	NA	1.02041	0.975659	0.994	NA	NA	NA	NA	NA	NA	0.869565	0.842768	0.96	NA
cg02015607	16	1056992	NA	NA	Island	NA	1.152	0.0686114	0.281	4.22	0.0015326	0.0206	1.193	0.0554802	0.282	NA	NA	NA	NA	NA	NA	NA	NA	NA	NA	NA	NA	6.85	1e-07	1e-07	NA	NA	NA	NA	NA	NA	0.909091	0.821336	0.961	NA	NA	NA	NA	NA	NA	0.934579	0.947477	0.99	NA
cg02017926	12	123754328	CDK2AP1	Body	Island	NA	0.99	0.869531	0.943	0.94	0.906315	0.942	0.962	0.609776	0.807	NA	NA	NA	NA	NA	NA	NA	NA	NA	NA	NA	NA	0.59	0.180886	0.265	NA	NA	NA	NA	NA	NA	0.374532	0.150667	0.515	NA	NA	NA	NA	NA	NA	3.84615	0.206879	0.719	NA
cg02030454	1	35250489	GJB3;GJB3	Body;Body	Island	NA	1.105	0.133262	0.383	4.56	0.0034027	0.0286	1.163	0.0552812	0.282	NA	NA	NA	NA	NA	NA	NA	NA	NA	NA	NA	NA	9.08	1e-07	1e-07	NA	NA	NA	NA	NA	NA	2.04082	0.283142	0.672	NA	NA	NA	NA	NA	NA	0.909091	0.933364	0.984	NA
cg02032299	16	87541244	NA	NA	Open_Sea	NA	1.112	0.178843	0.438	2.26	0.0694949	0.166	1.157	0.133152	0.406	NA	NA	NA	NA	NA	NA	NA	NA	NA	NA	NA	NA	1.34	0.366197	0.47	NA	NA	NA	NA	NA	NA	0.657895	0.312872	0.698	NA	NA	NA	NA	NA	NA	1.85185	0.433745	0.817	NA
cg02032982	14	76905532	ESRRB	5'UTR	N_Shore	NA	1.209	0.0088005	0.121	4.83	0.0008739	0.0172	1.232	0.0140359	0.174	NA	NA	NA	NA	NA	NA	NA	NA	NA	NA	NA	NA	6.93	1e-07	1e-07	NA	NA	NA	NA	NA	NA	0.909091	0.858524	0.967	NA	NA	NA	NA	NA	NA	2.12766	0.382254	0.798	NA
cg02036261	14	57276057	OTX2	5'UTR	Island	NA	1.016	0.82283	0.919	2.55	0.0480983	0.13	1.031	0.707536	0.864	NA	NA	NA	NA	NA	NA	NA	NA	NA	NA	NA	NA	1.9	0.0553619	0.0975	NA	NA	NA	NA	NA	NA	1.17647	0.752379	0.939	NA	NA	NA	NA	NA	NA	7.69231	0.0319064	0.704	NA
cg02044349	13	112902015	NA	NA	Open_Sea	NA	1.276	0.0044974	0.0997	1.91	0.181892	0.321	1.287	0.0142478	0.175	RFS_profile	NA	0.41632	0.571396	0.0021082	0.00276	0.41632	0.530556	0.0021082	0.00261082	NA	NA	2.47	0.0061063	0.0139	0.3	0.0002615	0.000408	NA	NA	NA	0.854701	0.726815	0.932	0.970874	0.952588	0.988	NA	NA	NA	4	0.122986	0.704	0.657895
cg02054667	14	54687314	NA	NA	Open_Sea	TRUE	0.996	0.955225	0.983	0.61	0.299145	0.451	0.973	0.759351	0.892	NA	NA	NA	NA	NA	NA	NA	NA	NA	NA	NA	NA	0.86	0.64527	0.729	NA	NA	NA	NA	NA	NA	0.746269	0.506648	0.836	NA	NA	NA	NA	NA	NA	4.54545	0.161167	0.707	NA
cg02057013	7	1778923	ELFN1	5'UTR	Open_Sea	NA	1.132	0.120709	0.366	3.26	0.0078467	0.044	1.208	0.0556107	0.283	NA	NA	NA	NA	NA	NA	NA	NA	NA	NA	NA	NA	2.97	0.000547	0.00158	NA	NA	NA	NA	NA	NA	1.26582	0.750913	0.939	NA	NA	NA	NA	NA	NA	0.485437	0.460267	0.83	NA
cg02057833	1	228872246	RHOU	Body	Island	NA	1.06	0.38568	0.641	2.57	0.0606436	0.152	1.072	0.374039	0.64	NA	NA	NA	NA	NA	NA	NA	NA	NA	NA	NA	NA	1.36	0.392495	0.497	NA	NA	NA	NA	NA	NA	0.320513	0.007898	0.115	NA	NA	NA	NA	NA	NA	8.33333	0.0240515	0.704	NA
cg02071579	16	88550450	ZFPM1	Body	N_Shelf	NA	1.113	0.148197	0.402	1.89	0.137735	0.265	1.155	0.121923	0.391	NA	NA	NA	NA	NA	NA	NA	NA	NA	NA	NA	NA	2.14	0.0287807	0.0551	NA	NA	NA	NA	NA	NA	1.49254	0.479474	0.821	NA	NA	NA	NA	NA	NA	0.440529	0.179987	0.712	NA
cg02072896	1	3331137	PRDM16;PRDM16	Body;Body	Island	NA	1.013	0.854352	0.935	2.72	0.0231603	0.0809	1.031	0.722557	0.871	NA	NA	NA	NA	NA	NA	NA	NA	NA	NA	NA	NA	6.07	1e-07	1e-07	NA	NA	NA	NA	NA	NA	0.862069	0.795865	0.953	NA	NA	NA	NA	NA	NA	0.869565	0.867821	0.966	NA
cg02081052	3	147137327	NA	NA	Island	TRUE	0.9	0.0677594	0.279	0.67	0.457599	0.603	0.894	0.105415	0.366	NA	NA	NA	NA	NA	NA	NA	NA	NA	NA	NA	NA	0.26	0.0011005	0.00297	NA	NA	NA	NA	NA	NA	0.224215	0.0338961	0.244	NA	NA	NA	NA	NA	NA	1	0.999931	1	NA
cg02081266	17	59529618	NA	NA	Island	TRUE	0.933	0.380337	0.637	1.11	0.820782	0.885	0.928	0.428716	0.682	NA	NA	NA	NA	NA	NA	NA	NA	NA	NA	NA	NA	0.54	0.0511002	0.0909	NA	NA	NA	NA	NA	NA	0.440529	0.128356	0.475	NA	NA	NA	NA	NA	NA	1.88679	0.344935	0.781	NA
cg02087931	7	134576290	CALD1;CALD1;CALD1;CALD1;CALD1;CALD1;CALD1	Body;1stExon;5'UTR;1stExon;5'UTR;Body;Body	Open_Sea	TRUE	0.91	0.158022	0.414	0.36	0.0597333	0.15	0.886	0.10989	0.373	NA	NA	NA	NA	NA	NA	NA	NA	NA	NA	NA	NA	0.4	0.0120942	0.0256	NA	NA	NA	NA	NA	NA	1.38889	0.523434	0.844	NA	NA	NA	NA	NA	NA	10	0.0384455	0.704	NA
cg02090762	17	79503859	FSCN2;FSCN2	Body;Body	Island	TRUE	1.034	0.684063	0.843	2.77	0.0464344	0.127	1.029	0.748828	0.886	NA	NA	NA	NA	NA	NA	NA	NA	NA	NA	NA	NA	1.22	0.546104	0.642	NA	NA	NA	NA	NA	NA	0.543478	0.115044	0.454	NA	NA	NA	NA	NA	NA	1.47059	0.725942	0.928	NA
cg02093112	17	6679495	FBXO39	TSS200	Island	TRUE	0.995	0.945687	0.979	2.32	0.132182	0.258	0.98	0.794251	0.908	NA	NA	NA	NA	NA	NA	NA	NA	NA	NA	NA	NA	1.28	0.516239	0.615	NA	NA	NA	NA	NA	NA	0.319489	0.0378034	0.259	NA	NA	NA	NA	NA	NA	2.22222	0.338746	0.777	NA
cg02099572	13	110885345	COL4A1	Body	Open_Sea	NA	0.836	0.0433356	0.231	0.91	0.831265	0.893	0.812	0.05904	0.288	NA	NA	NA	NA	NA	NA	NA	NA	NA	NA	NA	NA	1.05	0.8781	0.912	NA	NA	NA	NA	NA	NA	0.840336	0.71756	0.929	NA	NA	NA	NA	NA	NA	3.125	0.222953	0.724	NA
cg02099878	2	223176167	NA	NA	N_Shore	NA	1.103	0.139464	0.391	2.13	0.153606	0.286	1.018	0.816141	0.92	NA	NA	NA	NA	NA	NA	NA	NA	NA	NA	NA	NA	2.12	0.0364247	0.0678	NA	NA	NA	NA	NA	NA	0.869565	0.829618	0.963	NA	NA	NA	NA	NA	NA	3.125	0.326544	0.773	NA
cg02114288	5	3213134	NA	NA	Open_Sea	NA	1.155	0.0838402	0.308	3.52	0.00795	0.0442	1.091	0.360812	0.63	NA	NA	NA	NA	NA	NA	NA	NA	NA	NA	NA	NA	3.43	7.85e-05	0.00027	NA	NA	NA	NA	NA	NA	1.78571	0.237211	0.625	NA	NA	NA	NA	NA	NA	2.22222	0.265831	0.744	NA
cg02115599	7	27244564	NA	NA	Island	NA	0.916	0.185644	0.447	0.92	0.868652	0.917	0.895	0.160661	0.441	NA	NA	NA	NA	NA	NA	NA	NA	NA	NA	NA	NA	0.75	0.429833	0.533	NA	NA	NA	NA	NA	NA	0.188679	0.0013423	0.0453	NA	NA	NA	NA	NA	NA	4.54545	0.114098	0.704	NA
cg02118390	6	167051744	RPS6KA2	Body	Open_Sea	NA	1.056	0.498988	0.729	1.98	0.126065	0.249	1.047	0.628113	0.817	NA	NA	NA	NA	NA	NA	NA	NA	NA	NA	NA	NA	2.44	0.0040695	0.00965	NA	NA	NA	NA	NA	NA	1.75439	0.288489	0.678	NA	NA	NA	NA	NA	NA	0.507614	0.393407	0.801	NA
cg02119792	21	47010818	NA	NA	Island	NA	1.048	0.471831	0.709	2.63	0.085246	0.191	1.038	0.616918	0.81	NA	NA	NA	NA	NA	NA	NA	NA	NA	NA	NA	NA	1.26	0.527987	0.626	NA	NA	NA	NA	NA	NA	0.207469	0.0086008	0.12	NA	NA	NA	NA	NA	NA	9.09091	0.045852	0.704	NA
cg02120658	2	223160297	PAX3;PAX3;PAX3;PAX3;PAX3;PAX3;PAX3;PAX3	Body;Body;Body;Body;Body;Body;Body;Body	Island	TRUE	0.967	0.647209	0.821	1.1	0.842892	0.9	0.941	0.481714	0.721	NA	NA	NA	NA	NA	NA	NA	NA	NA	NA	NA	NA	1.69	0.109178	0.175	NA	NA	NA	NA	NA	NA	0.473934	0.16319	0.535	NA	NA	NA	NA	NA	NA	3.44828	0.212061	0.72	NA
cg02121529	13	40746549	NA	NA	Island	TRUE	0.954	0.468703	0.706	2.1	0.176004	0.314	0.993	0.92426	0.972	NA	NA	NA	NA	NA	NA	NA	NA	NA	NA	NA	NA	0.79	0.533689	0.631	NA	NA	NA	NA	NA	NA	0.625	0.404838	0.772	NA	NA	NA	NA	NA	NA	0.434783	0.486835	0.84	NA
cg02132714	17	46656690	HOXB4	TSS1500	S_Shore	NA	0.915	0.188606	0.45	1.33	0.571872	0.699	0.818	0.0083989	0.151	NA	NA	NA	NA	NA	NA	NA	NA	NA	NA	NA	NA	0.99	0.965257	0.976	NA	NA	NA	NA	NA	NA	1.47059	0.347508	0.724	NA	NA	NA	NA	NA	NA	6.66667	0.0288614	0.704	NA
cg02133809	7	1234925	NA	NA	Open_Sea	NA	1.09	0.245137	0.511	2.61	0.0291259	0.0933	1.182	0.0609914	0.291	NA	NA	NA	NA	NA	NA	NA	NA	NA	NA	NA	NA	3.67	4.23e-05	0.000155	NA	NA	NA	NA	NA	NA	0.862069	0.735027	0.935	NA	NA	NA	NA	NA	NA	0.52356	0.439193	0.821	NA
cg02135464	14	101489721	MIR299;MIR411	TSS1500;Body	Open_Sea	NA	1.189	0.0370164	0.215	3.17	0.0127713	0.0573	1.279	0.026014	0.213	NA	NA	NA	NA	NA	NA	NA	NA	NA	NA	NA	NA	6.53	1e-07	1e-07	NA	NA	NA	NA	NA	NA	1.08696	0.870688	0.971	NA	NA	NA	NA	NA	NA	0.628931	0.474692	0.833	NA
cg02159489	17	79459563	NA	NA	S_Shelf	NA	0.943	0.410184	0.663	0.84	0.720737	0.815	0.863	0.0649588	0.3	NA	NA	NA	NA	NA	NA	NA	NA	NA	NA	NA	NA	0.78	0.463429	0.565	NA	NA	NA	NA	NA	NA	0.421941	0.25395	0.643	NA	NA	NA	NA	NA	NA	1.0101	0.989078	0.998	NA
cg02162286	5	5887361	NA	NA	Island	NA	1.052	0.495287	0.725	3.5	0.0053912	0.0364	1.041	0.642802	0.827	NA	NA	NA	NA	NA	NA	NA	NA	NA	NA	NA	NA	4.21	1.3e-06	6.86e-06	NA	NA	NA	NA	NA	NA	0.323625	0.017581	0.175	NA	NA	NA	NA	NA	NA	2.7027	0.253086	0.739	NA
cg02164046	3	187388148	SST;SST	1stExon;5'UTR	Island	TRUE	1.099	0.237006	0.503	2.55	0.0345761	0.105	1.105	0.279344	0.561	NA	NA	NA	NA	NA	NA	NA	NA	NA	NA	NA	NA	2.14	0.0140509	0.0292	NA	NA	NA	NA	NA	NA	0.226244	0.0136022	0.152	NA	NA	NA	NA	NA	NA	6.25	0.0883246	0.704	NA
cg02166450	13	112712795	NA	NA	S_Shore	TRUE	1.099	0.207792	0.47	3	0.0284208	0.0918	1.094	0.287975	0.569	NA	NA	NA	NA	NA	NA	NA	NA	NA	NA	NA	NA	2.71	0.0021368	0.00542	NA	NA	NA	NA	NA	NA	0.37037	0.0782983	0.374	NA	NA	NA	NA	NA	NA	5	0.107873	0.704	NA
cg02169113	10	43892914	HNRNPF;HNRNPF;HNRNPF;HNRNPF;HNRNPF;HNRNPF	5'UTR;TSS1500;5'UTR;TSS200;5'UTR;5'UTR	Island	NA	0.921	0.310836	0.575	1.25	0.628986	0.745	0.953	0.609966	0.807	NA	NA	NA	NA	NA	NA	NA	NA	NA	NA	NA	NA	1.27	0.449051	0.551	NA	NA	NA	NA	NA	NA	1.28205	0.63878	0.903	NA	NA	NA	NA	NA	NA	4.16667	0.17174	0.709	NA
cg02206823	13	111483028	NA	NA	Open_Sea	NA	1.163	0.0598965	0.267	4.79	0.0003147	0.0128	1.244	0.0348516	0.237	NA	NA	NA	NA	NA	NA	NA	NA	NA	NA	NA	NA	6.58	1e-07	1e-07	NA	NA	NA	NA	NA	NA	2.17391	0.149652	0.513	NA	NA	NA	NA	NA	NA	1.0989	0.924576	0.983	NA
cg02220418	10	130831421	NA	NA	Open_Sea	NA	1.114	0.10649	0.344	1.1	0.847364	0.903	1.135	0.105997	0.368	NA	NA	NA	NA	NA	NA	NA	NA	NA	NA	NA	NA	1.48	0.285435	0.385	NA	NA	NA	NA	NA	NA	0.578035	0.269345	0.659	NA	NA	NA	NA	NA	NA	0.434783	0.316943	0.768	NA
cg02220965	16	31128310	MYST1;MYST1	TSS1500;TSS1500	N_Shore	NA	0.994	0.932066	0.973	1.25	0.672687	0.778	1.066	0.414059	0.669	NA	NA	NA	NA	NA	NA	NA	NA	NA	NA	NA	NA	1.12	0.750857	0.815	NA	NA	NA	NA	NA	NA	1.31579	0.562694	0.867	NA	NA	NA	NA	NA	NA	0.689655	0.71635	0.925	NA
cg02221866	6	26044338	HIST1H2BB;HIST1H3C	TSS1500;TSS1500	Island	NA	0.858	0.0140195	0.145	0.25	0.0210481	0.0765	0.82	0.0127304	0.168	NA	NA	NA	NA	NA	NA	NA	NA	NA	NA	NA	NA	0.3	0.0055482	0.0128	NA	NA	NA	NA	NA	NA	0.167224	0.0029582	0.069	NA	NA	NA	NA	NA	NA	2.5641	0.171664	0.709	NA
cg02223801	7	157366933	PTPRN2;PTPRN2;PTPRN2	Body;Body;Body	N_Shelf	NA	1.209	0.0136504	0.144	3.41	0.0056564	0.0372	1.27	0.0091803	0.155	NA	NA	NA	NA	NA	NA	NA	NA	NA	NA	NA	NA	3.89	6.1e-06	2.72e-05	NA	NA	NA	NA	NA	NA	0.862069	0.76355	0.944	NA	NA	NA	NA	NA	NA	1.92308	0.513682	0.852	NA
cg02232704	10	26501031	MYO3A	3'UTR	Island	TRUE	1.025	0.691754	0.848	2.25	0.140254	0.268	1.018	0.810878	0.917	NA	NA	NA	NA	NA	NA	NA	NA	NA	NA	NA	NA	1.55	0.240719	0.335	NA	NA	NA	NA	NA	NA	0.862069	0.794407	0.952	NA	NA	NA	NA	NA	NA	5.88235	0.0154814	0.704	NA
cg02235562	13	36729137	NA	NA	Island	NA	0.916	0.222128	0.486	0.87	0.709777	0.807	0.995	0.958347	0.986	NA	NA	NA	NA	NA	NA	NA	NA	NA	NA	NA	NA	0.73	0.325946	0.428	NA	NA	NA	NA	NA	NA	0.826446	0.628869	0.898	NA	NA	NA	NA	NA	NA	NA	NA	NA	NA
cg02236949	11	68972906	NA	NA	Open_Sea	NA	1.16	0.0226735	0.176	3.49	0.0165242	0.0664	1.195	0.021689	0.199	NA	NA	NA	NA	NA	NA	NA	NA	NA	NA	NA	NA	5.96	1e-07	1e-07	NA	NA	NA	NA	NA	NA	1.20482	0.745144	0.936	NA	NA	NA	NA	NA	NA	2.32558	0.45699	0.829	NA
cg02237629	14	57264095	NA	NA	N_Shore	NA	1.18	0.0402067	0.224	2.41	0.0548129	0.142	1.242	0.0245773	0.21	NA	NA	NA	NA	NA	NA	NA	NA	NA	NA	0.18	0.0293	1.52	0.189085	0.275	NA	NA	NA	NA	NA	NA	0.552486	0.247457	0.636	NA	NA	NA	NA	NA	NA	3.22581	0.2791	0.749	NA
cg02242344	2	85640943	NA	NA	N_Shore	NA	0.895	0.113079	0.354	1.08	0.890134	0.931	0.804	0.0309243	0.225	NA	NA	NA	NA	NA	NA	NA	NA	NA	NA	NA	NA	0.43	0.0350006	0.0654	NA	NA	NA	NA	NA	NA	0.139082	0.0031028	0.0704	NA	NA	NA	NA	NA	NA	3.84615	0.101986	0.704	NA
cg02245004	15	76634887	NA	NA	Island	NA	0.958	0.414834	0.666	1.85	0.344975	0.497	0.977	0.716499	0.867	NA	NA	NA	NA	NA	NA	NA	NA	NA	NA	NA	NA	0.69	0.380837	0.486	NA	NA	NA	NA	NA	NA	0.581395	0.420838	0.782	NA	NA	NA	NA	NA	NA	5.55556	0.114515	0.704	NA
cg02246426	8	97162431	GDF6	Body	Open_Sea	NA	1.112	0.139653	0.391	2.14	0.112876	0.231	1.109	0.223848	0.506	NA	NA	NA	NA	NA	NA	NA	NA	NA	NA	NA	NA	1.98	0.0428469	0.078	NA	NA	NA	NA	NA	NA	1.02041	0.95621	0.99	NA	NA	NA	NA	NA	NA	4.16667	0.120368	0.704	NA
cg02246922	6	29342824	OR12D3	1stExon	Open_Sea	NA	1.044	0.504274	0.732	3.93	0.0078719	0.044	1.128	0.126109	0.396	NA	NA	NA	NA	NA	NA	NA	NA	NA	NA	NA	NA	5.74	5e-07	2.93e-06	NA	NA	NA	NA	NA	NA	2.5641	0.225062	0.61	NA	NA	NA	NA	NA	NA	3.125	0.185928	0.712	NA
cg02253760	3	147077616	NA	NA	Island	NA	0.989	0.844171	0.931	1.71	0.367613	0.518	0.993	0.913994	0.967	NA	NA	NA	NA	NA	NA	NA	NA	NA	NA	NA	NA	1.68	0.21709	0.308	NA	NA	NA	NA	NA	NA	0.684932	0.457425	0.807	NA	NA	NA	NA	NA	NA	1.75439	0.639558	0.896	NA
cg02256049	11	115531001	NA	NA	S_Shore	NA	0.92	0.250122	0.517	1.06	0.905112	0.941	0.893	0.165167	0.445	NA	NA	NA	NA	NA	NA	NA	NA	NA	NA	NA	NA	0.74	0.378421	0.483	NA	NA	NA	NA	NA	NA	0.680272	0.47231	0.817	NA	NA	NA	NA	NA	NA	0.925926	0.935505	0.985	NA
cg02259324	15	78111196	NA	NA	Island	NA	0.936	0.371197	0.629	3.42	0.0085407	0.046	0.94	0.461756	0.706	NA	NA	NA	NA	NA	NA	NA	NA	NA	NA	NA	NA	1.77	0.0758889	0.128	NA	NA	NA	NA	NA	NA	0.269542	0.0212902	0.192	NA	NA	NA	NA	NA	NA	5.88235	0.0976629	0.704	NA
cg02263377	14	105195816	ADSSL1;ADSSL1	TSS1500;Body	Open_Sea	NA	1.091	0.169935	0.429	5	0.0017029	0.0214	1.136	0.0958458	0.352	NA	NA	NA	NA	NA	NA	NA	NA	NA	NA	NA	NA	3.05	0.0034464	0.00832	NA	NA	NA	NA	NA	NA	0.278552	0.0577654	0.318	NA	NA	NA	NA	NA	NA	0.628931	0.617775	0.889	NA
cg02264990	12	54447243	HOXC4;HOXC4	5'UTR;TSS1500	N_Shore	TRUE	1.007	0.898416	0.957	0.44	0.164061	0.299	1.058	0.386624	0.649	NA	NA	NA	NA	NA	NA	NA	NA	NA	NA	NA	NA	0.66	0.349354	0.452	NA	NA	NA	NA	NA	NA	0.294118	0.0827867	0.384	NA	NA	NA	NA	NA	NA	0.465116	0.568521	0.872	NA
cg02271560	2	55450737	C2orf63;C2orf63	5'UTR;5'UTR	Island	NA	0.807	0.0329466	0.205	0.65	0.423149	0.573	0.615	0.0263149	0.213	NA	NA	NA	NA	NA	NA	NA	NA	NA	NA	NA	NA	0.5	0.0564415	0.0992	NA	NA	NA	NA	NA	NA	0.37037	0.139504	0.496	NA	NA	NA	NA	NA	NA	2.12766	0.294346	0.757	NA
cg02274103	17	78078650	GAA;GAA;GAA	Body;Body;Body	N_Shore	NA	1.069	0.3269	0.59	1.54	0.344532	0.497	1.133	0.13606	0.41	NA	NA	NA	NA	NA	NA	NA	NA	NA	NA	NA	NA	2.75	0.0042652	0.0101	NA	NA	NA	NA	NA	NA	1.42857	0.459649	0.809	NA	NA	NA	NA	NA	NA	0.456621	0.401926	0.807	NA
cg02281446	1	228462007	OBSCN;OBSCN	Body;Body	Island	NA	1.083	0.287226	0.552	4.25	0.00054	0.0148	1.088	0.350208	0.621	NA	NA	NA	NA	NA	NA	NA	NA	NA	NA	NA	NA	4.77	3e-07	1.87e-06	NA	NA	NA	NA	NA	NA	1.6129	0.397182	0.768	NA	NA	NA	NA	NA	NA	0.37594	0.395062	0.802	NA
cg02283366	1	63785544	NA	NA	Island	NA	1.033	0.666109	0.833	1.93	0.192248	0.333	1.086	0.324151	0.598	NA	NA	NA	NA	NA	NA	NA	NA	NA	NA	NA	NA	1.27	0.461331	0.563	NA	NA	NA	NA	NA	NA	0.487805	0.135723	0.49	NA	NA	NA	NA	NA	NA	5.88235	0.108791	0.704	NA
cg02283485	10	81003020	ZMIZ1	Body	Island	NA	0.829	0.0099935	0.127	0.33	0.0210727	0.0766	0.768	0.003812	0.128	NA	NA	NA	NA	NA	NA	NA	NA	NA	NA	NA	NA	0.42	0.0122482	0.0259	NA	NA	NA	NA	NA	NA	0.819672	0.700423	0.922	NA	NA	NA	NA	NA	NA	1.96078	0.527967	0.857	NA
cg02287710	14	102027660	DIO3;MIR1247	TSS200;TSS1500	Island	NA	1.243	0.0022756	0.0788	2.03	0.13835	0.266	1.306	0.0007292	0.0988	RFS_profile	NA	0.217815	0.433099	0.0026702	0.00317198	0.217815	0.387918	0.0026702	0.00301708	NA	NA	2.14	0.0280701	0.0539	0.33	0.0012233	0.00157	NA	NA	NA	0.571429	0.269638	0.659	1.20482	0.703942	0.889	NA	NA	NA	4.7619	0.150722	0.704	0.319489
cg02288088	2	119615605	NA	NA	N_Shore	NA	0.832	0.005976	0.109	1.46	0.424187	0.574	0.811	0.0067459	0.144	NA	NA	NA	NA	NA	NA	NA	NA	NA	NA	NA	NA	0.59	0.109313	0.175	NA	NA	NA	NA	NA	NA	1.44928	0.453995	0.805	NA	NA	NA	NA	NA	NA	2.5641	0.309788	0.763	NA
cg02293118	7	44349704	CAMK2B;CAMK2B;CAMK2B;CAMK2B;CAMK2B;CAMK2B;CAMK2B;CAMK2B	Body;Body;Body;Body;Body;Body;Body;Body	Island	NA	0.912	0.168995	0.428	0.92	0.8675	0.917	0.873	0.0967113	0.354	NA	NA	NA	NA	NA	NA	NA	NA	NA	NA	NA	NA	0.58	0.149079	0.226	NA	NA	NA	NA	NA	NA	0.15674	0.0079895	0.116	NA	NA	NA	NA	NA	NA	8.33333	0.124917	0.704	NA
cg02302582	10	54073281	DKK1	TSS1500	N_Shore	NA	1.044	0.530812	0.75	1.02	0.963356	0.978	1.006	0.942497	0.98	NA	NA	NA	NA	NA	NA	NA	NA	NA	NA	NA	NA	0.4	0.0063978	0.0145	NA	NA	NA	NA	NA	NA	0.193424	0.008089	0.116	NA	NA	NA	NA	NA	NA	1.36986	0.745009	0.935	NA
cg02305586	13	113121219	NA	NA	N_Shore	NA	1.152	0.0656413	0.277	5.07	7.08e-05	0.00974	1.091	0.318052	0.594	NA	CR_profile	NA	NA	NA	NA	NA	NA	NA	NA	NA	NA	5.66	1e-07	1e-07	NA	NA	NA	0.12	1e-07	1e-07	1.06383	0.892117	0.976	NA	NA	NA	0.31	0.0105824	0.024	5.88235	0.0747438	0.704	NA
cg02310165	8	10892734	XKR6;MIR598	Body;Body	Open_Sea	NA	1.041	0.535356	0.753	2.71	0.0590006	0.149	1.062	0.425987	0.679	NA	NA	NA	NA	NA	NA	NA	NA	NA	NA	NA	NA	6.92	1e-07	1e-07	NA	NA	NA	NA	NA	NA	1.81818	0.314061	0.699	NA	NA	NA	NA	NA	NA	1.36986	0.722961	0.927	NA
cg02312175	15	28340112	OCA2	5'UTR	Island	NA	0.95	0.438717	0.683	2.65	0.073168	0.171	0.935	0.380105	0.645	NA	NA	NA	NA	NA	NA	NA	NA	NA	NA	NA	NA	1.3	0.485789	0.587	NA	NA	NA	NA	NA	NA	0.176678	0.0009597	0.0369	NA	NA	NA	NA	NA	NA	5	0.122691	0.704	NA
cg02319354	5	72530186	NA	NA	S_Shore	NA	0.929	0.299292	0.564	0.58	0.269518	0.42	0.952	0.541383	0.763	NA	NA	NA	NA	NA	NA	NA	NA	NA	NA	NA	NA	0.7	0.313713	0.415	NA	NA	NA	NA	NA	NA	0.143472	2.71e-05	0.00517	NA	NA	NA	NA	NA	NA	3.84615	0.17158	0.709	NA
cg02320481	13	110438578	IRS2;IRS2	5'UTR;1stExon	Island	NA	1.148	0.0599504	0.267	1.26	0.605408	0.726	1.232	0.0143643	0.176	NA	NA	NA	NA	NA	NA	NA	NA	NA	NA	0.23	0.0761	0.82	0.519373	0.618	NA	NA	NA	NA	NA	NA	0.263852	0.0104946	0.133	NA	NA	NA	NA	NA	NA	1.5873	0.5658	0.872	NA
cg02320740	10	106400259	SORCS3	TSS1500	Island	NA	1.14	0.0461417	0.237	2.42	0.0640076	0.157	1.086	0.29013	0.571	NA	NA	NA	NA	NA	NA	NA	NA	NA	NA	NA	NA	1.27	0.450041	0.552	NA	NA	NA	NA	NA	NA	0.41841	0.0661262	0.342	NA	NA	NA	NA	NA	NA	5.26316	0.0563801	0.704	NA
cg02328332	12	113909934	LHX5	TSS200	Island	NA	0.994	0.932398	0.974	3.06	0.0182075	0.0703	1.04	0.632984	0.821	NA	NA	NA	NA	NA	NA	NA	NA	NA	NA	NA	NA	2.89	0.0005671	0.00163	NA	NA	NA	NA	NA	NA	0.909091	0.857954	0.966	NA	NA	NA	NA	NA	NA	4.34783	0.0174085	0.704	NA
cg02333588	1	3352830	PRDM16;PRDM16	3'UTR;3'UTR	S_Shore	NA	0.877	0.0867142	0.313	2.09	0.130201	0.255	0.868	0.117634	0.385	NA	NA	NA	NA	NA	NA	NA	NA	NA	NA	NA	NA	3.88	1.11e-05	4.66e-05	NA	NA	NA	NA	NA	NA	0.970874	0.950353	0.989	NA	NA	NA	NA	NA	NA	1.04167	0.955001	0.992	NA
cg02335306	11	2559880	KCNQ1;KCNQ1	Body;Body	Open_Sea	NA	1.247	0.0202752	0.167	2.77	0.0201915	0.0747	1.276	0.030933	0.225	NA	NA	NA	NA	NA	NA	NA	NA	NA	NA	NA	NA	3.33	7.51e-05	0.00026	NA	NA	NA	NA	NA	NA	0.769231	0.561261	0.867	NA	NA	NA	NA	NA	NA	1.1236	0.841331	0.96	NA
cg02344911	12	54403178	HOXC8	1stExon	Island	NA	0.994	0.9337	0.974	0.65	0.406172	0.556	0.982	0.811552	0.917	NA	NA	NA	NA	NA	NA	NA	NA	NA	NA	NA	NA	0.48	0.0395638	0.0728	NA	NA	NA	NA	NA	NA	1.78571	0.300339	0.687	NA	NA	NA	NA	NA	NA	0.377358	0.379648	0.798	NA
cg02345908	10	1814106	NA	NA	Open_Sea	NA	1.224	0.0117642	0.135	3.36	0.0066876	0.0403	1.259	0.0187762	0.19	NA	NA	NA	NA	NA	NA	NA	NA	NA	NA	NA	NA	4.82	2e-07	1.3e-06	NA	NA	NA	NA	NA	NA	1.21951	0.729085	0.932	NA	NA	NA	NA	NA	NA	3.7037	0.0572108	0.704	NA
cg02346492	17	9143174	NTN1	Body	Island	NA	0.9	0.169234	0.428	1.81	0.230495	0.377	0.907	0.270797	0.554	NA	NA	NA	NA	NA	NA	NA	NA	NA	NA	NA	NA	0.69	0.272266	0.371	NA	NA	NA	NA	NA	NA	0.2849	0.0324562	0.239	NA	NA	NA	NA	NA	NA	0.568182	0.631453	0.893	NA
cg02348751	4	183064035	MGC45800	Body	Island	NA	0.785	0.0075064	0.117	0.5	0.231195	0.378	0.83	0.057843	0.286	NA	NA	NA	NA	NA	NA	NA	NA	NA	NA	NA	NA	0.75	0.434631	0.538	NA	NA	NA	NA	NA	NA	0.952381	0.945022	0.987	NA	NA	NA	NA	NA	NA	0.970874	0.983528	0.997	NA
cg02352281	3	46139305	NA	NA	Open_Sea	TRUE	1.136	0.0646136	0.275	1.88	0.162622	0.297	1.222	0.0156605	0.179	NA	NA	NA	NA	NA	NA	NA	NA	NA	NA	NA	NA	3.3	0.0002576	0.000797	NA	NA	NA	NA	NA	NA	1.51515	0.324435	0.707	NA	NA	NA	NA	NA	NA	2.7027	0.305307	0.763	NA
cg02353165	6	42928485	GNMT	TSS200	Island	NA	0.954	0.499875	0.729	0.41	0.103353	0.217	0.892	0.207306	0.488	NA	NA	NA	NA	NA	NA	NA	NA	NA	NA	NA	NA	0.48	0.0531905	0.0942	NA	NA	NA	NA	NA	NA	0.675676	0.735502	0.935	NA	NA	NA	NA	NA	NA	2.77778	0.166332	0.709	NA
cg02360980	15	41804283	LTK;LTK;LTK	Body;Body;Body	Island	NA	0.951	0.398715	0.653	1.36	0.598082	0.719	0.957	0.5275	0.753	NA	NA	NA	NA	NA	NA	NA	NA	NA	NA	NA	NA	0.91	0.822928	0.872	NA	NA	NA	NA	NA	NA	0.210526	0.0240332	0.205	NA	NA	NA	NA	NA	NA	8.33333	0.156075	0.705	NA
cg02361370	6	164322710	NA	NA	Open_Sea	NA	1.088	0.29195	0.557	2.4	0.0383906	0.112	1.029	0.743672	0.883	NA	NA	NA	NA	NA	NA	NA	NA	NA	NA	NA	NA	2.85	0.0008861	0.00243	NA	NA	NA	NA	NA	NA	1.72414	0.345479	0.723	NA	NA	NA	NA	NA	NA	0.497512	0.308601	0.763	NA
cg02362103	1	119532773	TBX15	TSS1500	S_Shore	NA	0.86	0.0292893	0.196	1.41	0.49024	0.631	0.865	0.0731864	0.314	NA	NA	NA	NA	NA	NA	NA	NA	NA	NA	NA	NA	1.35	0.406643	0.511	NA	NA	NA	NA	NA	NA	0.8	0.701043	0.923	NA	NA	NA	NA	NA	NA	21.2766	0.003348	0.615	NA
cg02364970	17	77921375	TBC1D16	Body	N_Shore	NA	1.064	0.399191	0.653	1.39	0.449801	0.596	1.067	0.454358	0.701	NA	NA	NA	NA	NA	NA	NA	NA	NA	NA	0.22	0.0854	0.82	0.552307	0.648	NA	NA	NA	NA	NA	NA	0.900901	0.859738	0.967	NA	NA	NA	NA	NA	NA	1.88679	0.540943	0.864	NA
cg02374745	17	6679564	FBXO39;FBXO39	1stExon;5'UTR	Island	TRUE	0.987	0.850801	0.934	1.88	0.227358	0.374	0.96	0.613519	0.809	NA	NA	NA	NA	NA	NA	NA	NA	NA	NA	NA	NA	1.29	0.479901	0.581	NA	NA	NA	NA	NA	NA	0.384615	0.0773384	0.372	NA	NA	NA	NA	NA	NA	3.7037	0.196577	0.714	NA
cg02385739	13	112023060	NA	NA	Open_Sea	NA	1.123	0.128976	0.378	3.99	0.0032314	0.0279	1.102	0.273641	0.556	NA	NA	NA	NA	NA	NA	NA	NA	NA	NA	NA	NA	4.95	1e-07	1e-07	NA	NA	NA	NA	NA	NA	0.42735	0.131169	0.482	NA	NA	NA	NA	NA	NA	0.833333	0.849181	0.961	NA
cg02387326	12	54345679	NA	NA	Island	TRUE	0.937	0.366562	0.624	2.12	0.133591	0.26	0.922	0.333659	0.606	NA	NA	NA	NA	NA	NA	NA	NA	NA	NA	NA	NA	1.34	0.41331	0.517	NA	NA	NA	NA	NA	NA	0.892857	0.823793	0.962	NA	NA	NA	NA	NA	NA	1.25	0.800082	0.951	NA
cg02388378	16	54968727	NA	NA	N_Shore	NA	0.81	0.0142167	0.145	0.51	0.182993	0.322	0.732	0.0073301	0.147	NA	NA	NA	NA	NA	NA	NA	NA	NA	NA	NA	NA	0.87	0.692543	0.768	NA	NA	NA	NA	NA	NA	1.40845	0.529673	0.849	NA	NA	NA	NA	NA	NA	0.775194	0.734455	0.931	NA
cg02390319	1	3310268	PRDM16;PRDM16	Body;Body	Island	TRUE	0.986	0.805379	0.91	2.42	0.112892	0.231	0.989	0.868392	0.946	NA	NA	NA	NA	NA	NA	NA	NA	NA	NA	NA	NA	1.55	0.296029	0.396	NA	NA	NA	NA	NA	NA	0.0876424	0.0014827	0.0478	NA	NA	NA	NA	NA	NA	0.217865	0.163127	0.708	NA
cg02391713	6	105400985	NA	NA	Island	NA	1.049	0.430482	0.678	7.63	0.0002006	0.0113	1.108	0.121753	0.391	NA	CR_profile	NA	NA	NA	NA	NA	NA	NA	NA	NA	NA	4.03	0.0003718	0.00111	NA	NA	NA	0.21	6.71e-05	7.56e-05	1.47059	0.535078	0.852	NA	NA	NA	0.5	0.257282	0.298	1.20482	0.85507	0.963	NA
cg02394955	10	47083426	PPYR1	TSS200	Island	TRUE	1.061	0.350535	0.612	3.56	0.0123574	0.0562	1.087	0.246714	0.53	NA	NA	NA	NA	NA	NA	NA	NA	NA	NA	NA	NA	1.73	0.130132	0.202	NA	NA	NA	NA	NA	NA	0.266667	0.0210592	0.19	NA	NA	NA	NA	NA	NA	3.7037	0.183809	0.712	NA
cg02395917	8	139613712	COL22A1	Body	Open_Sea	NA	1.228	0.0013795	0.065	3.58	0.0128308	0.0575	1.264	0.0023371	0.111	NA	NA	0.501698	0.638853	0.0012399	0.00214367	NA	NA	NA	NA	0.067	0.00229	2.54	0.0124846	0.0264	NA	NA	NA	NA	NA	NA	0.49505	0.212143	0.595	NA	NA	NA	NA	NA	NA	2.38095	0.417652	0.812	NA
cg02400740	7	19157938	TWIST1	TSS1500	Island	NA	0.902	0.102743	0.337	0.98	0.965841	0.98	0.867	0.0535365	0.279	NA	NA	NA	NA	NA	NA	NA	NA	NA	NA	NA	NA	0.64	0.235552	0.33	NA	NA	NA	NA	NA	NA	0.775194	0.67768	0.915	NA	NA	NA	NA	NA	NA	3.7037	0.208593	0.719	NA
cg02423318	7	65509125	NA	NA	Island	NA	0.983	0.790338	0.903	1.51	0.360412	0.512	0.944	0.431177	0.684	NA	NA	NA	NA	NA	NA	NA	NA	NA	NA	NA	NA	0.69	0.292035	0.392	NA	NA	NA	NA	NA	NA	0.081367	4.3e-06	0.00211	NA	NA	NA	NA	NA	NA	7.69231	0.0529405	0.704	NA
cg02426611	16	87681276	JPH3	Body	S_Shelf	NA	1.033	0.677823	0.84	3.35	0.0139594	0.0604	1.02	0.821071	0.922	NA	NA	NA	NA	NA	NA	NA	NA	NA	NA	NA	NA	4.82	1e-07	1e-07	NA	NA	NA	NA	NA	NA	1.21951	0.710544	0.927	NA	NA	NA	NA	NA	NA	NA	NA	NA	NA
cg02428792	4	25090597	NA	NA	S_Shore	TRUE	1.031	0.669357	0.835	1.75	0.262563	0.412	1.03	0.706777	0.863	NA	NA	NA	NA	NA	NA	NA	NA	NA	NA	NA	NA	1.31	0.433969	0.537	NA	NA	NA	NA	NA	NA	0.37594	0.0875978	0.396	NA	NA	NA	NA	NA	NA	0.571429	0.543419	0.864	NA
cg02430935	10	124909028	HMX2	Body	Island	TRUE	0.967	0.654662	0.826	1.4	0.490307	0.631	0.985	0.865723	0.944	NA	NA	NA	NA	NA	NA	NA	NA	NA	NA	NA	NA	1.27	0.458277	0.56	NA	NA	NA	NA	NA	NA	0.452489	0.0781053	0.373	NA	NA	NA	NA	NA	NA	3.7037	0.0458898	0.704	NA
cg02432860	22	17489187	GAB4	TSS200	Island	NA	1.164	0.0223974	0.175	4.23	0.004117	0.0317	1.176	0.0309585	0.225	NA	NA	NA	NA	NA	NA	NA	NA	NA	NA	NA	NA	7.44	1e-07	1e-07	NA	NA	NA	NA	NA	NA	1.06383	0.874298	0.971	NA	NA	NA	NA	NA	NA	1.88679	0.16694	0.709	NA
cg02435495	17	36103289	HNF1B;HNF1B	Body;Body	Island	NA	0.779	0.026561	0.187	0.82	0.691995	0.794	0.852	0.14699	0.423	NA	NA	NA	NA	NA	NA	NA	NA	NA	NA	NA	NA	0.79	0.483146	0.584	NA	NA	NA	NA	NA	NA	0.0769231	0.0003533	0.0208	NA	NA	NA	NA	NA	NA	4.7619	0.163952	0.708	NA
cg02452944	5	140810109	PCDHGA4;PCDHGA11;PCDHGA11;PCDHGA9;PCDHGA1;PCDHGB1;PCDHGB6;PCDHGA12;PCDHGB3;PCDHGB7;PCDHGA6;PCDHGA8;PCDHGA10;PCDHGA5;PCDHGB4;PCDHGA3;PCDHGA2;PCDHGA12;PCDHGB2;PCDHGA7;PCDHGB5	Body;Body;Body;Body;Body;Body;Body;TSS200;Body;Body;Body;Body;Body;Body;Body;Body;Body;TSS200;Body;Body;Body	N_Shore	NA	1.054	0.356653	0.617	2.22	0.219576	0.365	1.033	0.626947	0.816	NA	NA	NA	NA	NA	NA	NA	NA	NA	NA	NA	NA	0.96	0.922791	0.945	NA	NA	NA	NA	NA	NA	1.13636	0.801804	0.956	NA	NA	NA	NA	NA	NA	0.775194	0.826748	0.958	NA
cg02457680	1	154475139	TDRD10;TDRD10;TDRD10;TDRD10;SHE	5'UTR;1stExon;1stExon;5'UTR;TSS1500	Island	TRUE	1.1	0.169113	0.428	2.54	0.0631706	0.156	1.094	0.257381	0.541	NA	NA	NA	NA	NA	NA	NA	NA	NA	NA	NA	NA	1.31	0.445017	0.548	NA	NA	NA	NA	NA	NA	0.163132	0.013714	0.152	NA	NA	NA	NA	NA	NA	10.6383	0.0812879	0.704	NA
cg02460251	5	176107427	NA	NA	Island	NA	0.882	0.150412	0.404	1.36	0.5882	0.712	0.856	0.153703	0.432	NA	NA	NA	NA	NA	NA	NA	NA	NA	NA	NA	NA	1.93	0.0388777	0.0717	NA	NA	NA	NA	NA	NA	0.719424	0.500918	0.832	NA	NA	NA	NA	NA	NA	1.51515	0.47296	0.833	NA
cg02466830	3	98376390	NA	NA	Island	NA	1.123	0.0510543	0.249	1.44	0.531504	0.666	1.107	0.147866	0.425	NA	NA	NA	NA	NA	NA	NA	NA	NA	NA	NA	NA	1.79	0.133349	0.206	NA	NA	NA	NA	NA	NA	0.193798	0.0046179	0.0859	NA	NA	NA	NA	NA	NA	2.04082	0.522949	0.856	NA
cg02467990	7	49813102	VWC2	TSS200	Island	NA	1.058	0.456444	0.697	2.13	0.0797969	0.182	1.055	0.517839	0.746	NA	NA	NA	NA	NA	NA	NA	NA	NA	NA	NA	NA	2.17	0.0175686	0.0357	NA	NA	NA	NA	NA	NA	0.129534	0.0056845	0.0961	NA	NA	NA	NA	NA	NA	7.14286	0.108053	0.704	NA
cg02469909	22	24890831	C22orf45;C22orf45;UPB1	TSS200;TSS200;TSS1500	Island	TRUE	0.983	0.798348	0.907	1.35	0.495877	0.636	0.913	0.225646	0.508	NA	NA	NA	NA	NA	NA	NA	NA	NA	NA	NA	NA	0.59	0.117829	0.186	NA	NA	NA	NA	NA	NA	0.143678	0.003441	0.0735	NA	NA	NA	NA	NA	NA	28.5714	0.0082178	0.704	NA
cg02473600	2	128173750	NA	NA	Island	TRUE	0.917	0.135078	0.385	0.81	0.684463	0.788	0.845	0.0101605	0.157	NA	NA	NA	NA	NA	NA	NA	NA	NA	NA	NA	NA	0.55	0.134569	0.208	NA	NA	NA	NA	NA	NA	0.229885	0.031021	0.233	NA	NA	NA	NA	NA	NA	2.94118	0.299592	0.759	NA
cg02479773	8	145747746	LRRC14	3'UTR	Island	NA	0.943	0.355356	0.616	0.48	0.171584	0.309	0.89	0.12565	0.396	NA	NA	NA	NA	NA	NA	NA	NA	NA	NA	NA	NA	0.32	0.0031151	0.0076	NA	NA	NA	NA	NA	NA	0.75188	0.723195	0.931	NA	NA	NA	NA	NA	NA	6.66667	0.0844429	0.704	NA
cg02482478	12	131624445	GPR133	3'UTR	S_Shore	NA	1.441	8e-06	0.0287	5.05	0.0002743	0.0123	1.43	0.0001867	0.0901	NA	NA	0.148758	0.36774	1.6e-06	0.0002065	NA	NA	NA	NA	0.13	0.0185	2.7	0.0036116	0.00867	NA	NA	NA	NA	NA	NA	1.07527	0.891156	0.975	NA	NA	NA	NA	NA	NA	4.54545	0.0958152	0.704	NA
cg02483735	1	37051530	NA	NA	Open_Sea	TRUE	1.154	0.0659005	0.277	3.3	0.0088457	0.0467	1.19	0.0519021	0.275	NA	NA	NA	NA	NA	NA	NA	NA	NA	NA	NA	NA	5.95	1e-07	1e-07	NA	NA	NA	NA	NA	NA	1.02041	0.974945	0.994	NA	NA	NA	NA	NA	NA	0.729927	0.654443	0.904	NA
cg02486209	16	949759	LMF1	Body	Island	NA	1.018	0.77633	0.896	2.59	0.0576756	0.147	1.041	0.601978	0.802	NA	NA	NA	NA	NA	NA	NA	NA	NA	NA	NA	NA	4.52	1.03e-05	4.35e-05	NA	NA	NA	NA	NA	NA	1.92308	0.266034	0.656	NA	NA	NA	NA	NA	NA	0.381679	0.274981	0.748	NA
cg02486855	15	67356942	SMAD3	TSS1500	N_Shore	NA	0.896	0.0360314	0.213	0.8	0.735345	0.826	0.891	0.0619984	0.293	NA	NA	NA	NA	NA	NA	NA	NA	NA	NA	NA	NA	0.43	0.0566208	0.0995	NA	NA	NA	NA	NA	NA	0.740741	0.583736	0.878	NA	NA	NA	NA	NA	NA	0.462963	0.537764	0.862	NA
cg02491017	12	54410380	HOXC4;HOXC6;HOXC5	TSS1500;TSS1500;TSS1500	N_Shore	NA	1.179	0.0303365	0.198	2.81	0.0176316	0.0691	1.06	0.50956	0.74	NA	NA	NA	NA	NA	NA	NA	NA	NA	NA	0.15	0.0164	0.64	0.178675	0.263	NA	NA	NA	NA	NA	NA	0.34965	0.0364541	0.253	NA	NA	NA	NA	NA	NA	4.16667	0.110199	0.704	NA
cg02491199	17	21901968	NA	NA	Open_Sea	NA	1.175	0.0257016	0.185	3.58	0.0063402	0.0392	1.26	0.0097482	0.156	NA	NA	NA	NA	NA	NA	NA	NA	NA	NA	NA	NA	5.4	1e-07	6.96e-07	NA	NA	NA	NA	NA	NA	0.877193	0.834026	0.964	NA	NA	NA	NA	NA	NA	2.22222	0.502724	0.847	NA
cg02501155	16	79263473	NA	NA	Open_Sea	NA	1.12	0.138884	0.39	1.67	0.302911	0.454	1.074	0.395998	0.655	NA	NA	NA	NA	NA	NA	NA	NA	NA	NA	NA	NA	1.69	0.14608	0.222	NA	NA	NA	NA	NA	NA	0.588235	0.356577	0.733	NA	NA	NA	NA	NA	NA	0.537634	0.484653	0.839	NA
cg02501827	11	11862879	USP47	TSS200	N_Shore	NA	0.87	0.0915752	0.321	0.53	0.123855	0.246	0.8	0.0434797	0.257	NA	NA	NA	NA	NA	NA	NA	NA	NA	NA	NA	NA	0.33	0.000276	0.000846	NA	NA	NA	NA	NA	NA	0.675676	0.533233	0.851	NA	NA	NA	NA	NA	NA	3.84615	0.257363	0.741	NA
cg02503981	13	112720182	NA	NA	N_Shore	NA	1.082	0.297994	0.562	2.33	0.0926507	0.202	1.007	0.940442	0.979	NA	NA	NA	NA	NA	NA	NA	NA	NA	NA	NA	NA	2.49	0.0029192	0.00715	NA	NA	NA	NA	NA	NA	0.182482	0.0086689	0.12	NA	NA	NA	NA	NA	NA	4.16667	0.0222982	0.704	NA
cg02504622	3	150238257	NA	NA	Open_Sea	NA	1.097	0.139495	0.391	1.47	0.489855	0.631	1.144	0.0715091	0.311	NA	NA	NA	NA	NA	NA	NA	NA	NA	NA	NA	NA	1.1	0.813836	0.864	NA	NA	NA	NA	NA	NA	0.369004	0.104148	0.432	NA	NA	NA	NA	NA	NA	0.18622	0.167762	0.709	NA
cg02508651	17	46604554	NA	NA	Island	NA	0.958	0.556814	0.767	1.05	0.92165	0.952	0.939	0.46554	0.709	NA	NA	NA	NA	NA	NA	NA	NA	NA	NA	NA	NA	0.53	0.0495366	0.0885	NA	NA	NA	NA	NA	NA	0.289017	0.004708	0.0866	NA	NA	NA	NA	NA	NA	2.04082	0.445423	0.825	NA
cg02510802	20	31592147	SPAG4L;SPAG4L	1stExon;5'UTR	Open_Sea	NA	1.084	0.252727	0.52	5.1	0.0002373	0.012	1.127	0.146392	0.423	NA	CR_profile	NA	NA	NA	NA	NA	NA	NA	NA	NA	NA	3.42	0.0001784	0.000572	NA	NA	NA	0.23	5.6e-06	6.78e-06	0.943396	0.903925	0.978	NA	NA	NA	0.26	0.0060495	0.0168	3.22581	0.181698	0.712	NA
cg02512352	7	151137048	CRYGN;CRYGN	1stExon;5'UTR	Island	TRUE	0.855	0.0229393	0.177	0.77	0.555791	0.686	0.808	0.0078437	0.148	NA	NA	NA	NA	NA	NA	NA	NA	NA	NA	NA	NA	0.64	0.152927	0.231	NA	NA	NA	NA	NA	NA	0.454545	0.0318818	0.237	NA	NA	NA	NA	NA	NA	0.847458	0.8664	0.966	NA
cg02513026	4	169753113	PALLD;PALLD;PALLD;PALLD	Body;TSS200;Body;Body	Island	NA	0.873	0.0396903	0.223	0.24	0.0202547	0.0748	0.811	0.0264495	0.214	NA	NA	NA	NA	NA	NA	NA	NA	NA	NA	NA	NA	0.38	0.0227077	0.0448	NA	NA	NA	NA	NA	NA	0.980392	0.979793	0.995	NA	NA	NA	NA	NA	NA	4	0.190546	0.713	NA
cg02517473	2	106927320	NA	NA	Open_Sea	NA	1.197	0.0221106	0.174	4.15	0.0011499	0.0187	1.238	0.0300375	0.223	NA	NA	NA	NA	NA	NA	NA	NA	NA	NA	NA	NA	5.78	1e-07	1e-07	NA	NA	NA	NA	NA	NA	1.16279	0.772186	0.947	NA	NA	NA	NA	NA	NA	2.04082	0.274841	0.748	NA
cg02523270	3	193987651	NA	NA	Island	NA	0.922	0.279813	0.545	0.8	0.654155	0.764	0.979	0.80321	0.913	NA	NA	NA	NA	NA	NA	NA	NA	NA	NA	NA	NA	1.8	0.0686093	0.117	NA	NA	NA	NA	NA	NA	0.318471	0.0198034	0.185	NA	NA	NA	NA	NA	NA	0.401606	0.387176	0.8	NA
cg02523640	10	129534613	FOXI2	TSS1500	Island	NA	1.066	0.321417	0.584	3.16	0.0341035	0.104	1.036	0.652653	0.833	NA	NA	NA	NA	NA	NA	NA	NA	NA	NA	NA	NA	2.61	0.0056773	0.0131	NA	NA	NA	NA	NA	NA	0.288184	0.0404341	0.268	NA	NA	NA	NA	NA	NA	5.26316	0.15286	0.704	NA
cg02527886	7	2968316	CARD11	Body	Island	NA	1.093	0.176347	0.435	3.64	0.00749	0.0428	1.119	0.14587	0.422	NA	NA	NA	NA	NA	NA	NA	NA	NA	NA	NA	NA	6.1	1e-07	1e-07	NA	NA	NA	NA	NA	NA	0.684932	0.541283	0.855	NA	NA	NA	NA	NA	NA	2.7027	0.321438	0.77	NA
cg02532518	16	3210066	NA	NA	S_Shore	NA	0.852	0.0369614	0.215	1.4	0.471259	0.615	0.876	0.130337	0.403	NA	NA	NA	NA	NA	NA	NA	NA	NA	NA	NA	NA	1.11	0.766767	0.828	NA	NA	NA	NA	NA	NA	0.340136	0.0440546	0.279	NA	NA	NA	NA	NA	NA	2.04082	0.458141	0.83	NA
cg02532538	17	33787739	NA	NA	Island	NA	1.017	0.791173	0.904	2.3	0.163578	0.299	0.989	0.881814	0.951	NA	NA	NA	NA	NA	NA	NA	NA	NA	NA	NA	NA	1.73	0.134097	0.207	NA	NA	NA	NA	NA	NA	0.434783	0.0158215	0.164	NA	NA	NA	NA	NA	NA	1.92308	0.527058	0.857	NA
cg02548132	8	6420242	ANGPT2;ANGPT2;ANGPT2;MCPH1	1stExon;1stExon;1stExon;Body	N_Shelf	TRUE	0.92	0.223472	0.487	0.41	0.0719896	0.17	0.938	0.420816	0.676	NA	NA	NA	NA	NA	NA	NA	NA	NA	NA	NA	NA	0.79	0.52078	0.619	NA	NA	NA	NA	NA	NA	0.595238	0.320482	0.704	NA	NA	NA	NA	NA	NA	1.85185	0.564245	0.871	NA
cg02552250	13	49066868	RCBTB2	Body	Open_Sea	NA	1.032	0.669931	0.835	1.01	0.972542	0.983	1.088	0.323993	0.598	NA	NA	NA	NA	NA	NA	NA	NA	NA	NA	NA	NA	0.62	0.139792	0.214	NA	NA	NA	NA	NA	NA	0.518135	0.135397	0.49	NA	NA	NA	NA	NA	NA	0.854701	0.874803	0.968	NA
cg02552292	2	133343308	GPR39	Body	Island	NA	1.119	0.150831	0.405	1.99	0.127293	0.251	1.171	0.086762	0.338	NA	NA	NA	NA	NA	NA	NA	NA	NA	NA	NA	NA	3.61	2.27e-05	8.86e-05	NA	NA	NA	NA	NA	NA	1.72414	0.0528138	0.303	NA	NA	NA	NA	NA	NA	0.680272	0.557884	0.869	NA
cg02558625	13	110951418	COL4A1	Body	Open_Sea	TRUE	1.006	0.935721	0.975	3.03	0.0175876	0.069	0.996	0.963321	0.988	NA	NA	NA	NA	NA	NA	NA	NA	NA	NA	4.99	0.0488	2.69	0.001526	0.004	NA	NA	NA	NA	NA	NA	1.69492	0.363235	0.739	NA	NA	NA	NA	NA	NA	1.35135	0.741164	0.934	NA
cg02571204	10	114591733	NA	NA	Open_Sea	NA	1.106	0.16583	0.424	1.33	0.578282	0.704	1.089	0.313582	0.59	NA	NA	NA	NA	NA	NA	NA	NA	NA	NA	0.21	0.0962	0.43	0.015561	0.032	NA	NA	NA	NA	NA	NA	0.714286	0.541895	0.855	NA	NA	NA	NA	NA	NA	0.236967	0.208321	0.719	NA
cg02571816	19	38747378	PPP1R14A	TSS1500	Island	NA	0.946	0.353236	0.615	1.18	0.75053	0.836	0.949	0.453049	0.7	NA	NA	NA	NA	NA	NA	NA	NA	NA	NA	NA	NA	0.9	0.770716	0.831	NA	NA	NA	NA	NA	NA	0.257732	0.0100614	0.13	NA	NA	NA	NA	NA	NA	7.69231	0.0574793	0.704	NA
cg02579140	10	3160982	PFKP	Body	Island	NA	0.911	0.23622	0.502	1.37	0.441961	0.589	0.9	0.251275	0.534	NA	NA	NA	NA	NA	NA	NA	NA	NA	NA	NA	NA	2.24	0.0111748	0.0239	NA	NA	NA	NA	NA	NA	6.25	0.0049663	0.0891	NA	NA	NA	NA	NA	NA	0.37037	0.195706	0.714	NA
cg02579469	5	1378350	NA	NA	Open_Sea	NA	1.059	0.37319	0.63	4.97	0.0034785	0.0289	1.055	0.47812	0.718	NA	NA	NA	NA	NA	NA	NA	NA	NA	NA	NA	NA	8.08	1e-07	1e-07	NA	NA	NA	NA	NA	NA	1.28205	0.646631	0.905	NA	NA	NA	NA	NA	NA	1.63934	0.523964	0.856	NA
cg02582848	1	224075899	NA	NA	Open_Sea	TRUE	1.295	0.0005244	0.0502	3.53	0.0168269	0.0672	1.338	0.0007034	0.0988	NA	NA	0.534904	0.667687	0.0003418	0.00127098	NA	NA	NA	NA	NA	NA	3.04	0.0012149	0.00325	NA	NA	NA	NA	NA	NA	0.411523	0.0265248	0.216	NA	NA	NA	NA	NA	NA	1.21951	0.795419	0.95	NA
cg02583633	2	175192013	NA	NA	Island	TRUE	0.939	0.443679	0.688	1.99	0.148027	0.278	0.967	0.714483	0.867	NA	NA	NA	NA	NA	NA	NA	NA	NA	NA	NA	NA	1.89	0.0410833	0.0753	NA	NA	NA	NA	NA	NA	0.231481	0.0021654	0.0584	NA	NA	NA	NA	NA	NA	0.621118	0.581192	0.876	NA
cg02584760	5	196067	NA	NA	S_Shore	NA	1.029	0.692712	0.848	1.23	0.61163	0.731	1.039	0.658999	0.837	NA	NA	NA	NA	NA	NA	NA	NA	NA	NA	NA	NA	1.57	0.17889	0.263	NA	NA	NA	NA	NA	NA	1.20482	0.744406	0.936	NA	NA	NA	NA	NA	NA	4	0.104404	0.704	NA
cg02592525	13	25740027	NA	NA	N_Shelf	NA	1.076	0.294925	0.559	3.52	0.0089061	0.0469	1.108	0.214644	0.496	NA	NA	NA	NA	NA	NA	NA	NA	NA	NA	NA	NA	7.13	1e-07	1e-07	NA	NA	NA	NA	NA	NA	0.763359	0.625435	0.897	NA	NA	NA	NA	NA	NA	2.63158	0.223067	0.724	NA
cg02595575	19	19221316	SLC25A42	Body	Island	NA	0.958	0.450845	0.693	0.75	0.613946	0.733	0.935	0.303181	0.581	NA	NA	NA	NA	NA	NA	NA	NA	NA	NA	NA	NA	0.47	0.0693171	0.118	NA	NA	NA	NA	NA	NA	0.462963	0.365407	0.74	NA	NA	NA	NA	NA	NA	2.7027	0.353333	0.786	NA
cg02611507	3	148804746	HLTF;HLTF	TSS1500;TSS1500	S_Shore	NA	0.972	0.710976	0.86	1.07	0.873777	0.92	0.967	0.710029	0.865	NA	NA	NA	NA	NA	NA	NA	NA	NA	NA	NA	NA	0.78	0.419112	0.523	NA	NA	NA	NA	NA	NA	0.497512	0.154837	0.522	NA	NA	NA	NA	NA	NA	0.348432	0.239949	0.732	NA
cg02617981	4	3449663	HGFAC	Body	Island	NA	1.041	0.570745	0.776	3.1	0.0110906	0.0528	1.095	0.294453	0.573	NA	NA	NA	NA	NA	NA	NA	NA	NA	NA	NA	NA	3.9	2.25e-05	8.78e-05	NA	NA	NA	NA	NA	NA	0.917431	0.830803	0.963	NA	NA	NA	NA	NA	NA	0.367647	0.198947	0.714	NA
cg02618300	12	54346859	NA	NA	Island	NA	1.103	0.134893	0.385	2.94	0.0351424	0.106	1.177	0.0345493	0.236	NA	NA	NA	NA	NA	NA	NA	NA	NA	NA	NA	NA	2.87	0.0038023	0.00907	NA	NA	NA	NA	NA	NA	0.75188	0.608675	0.891	NA	NA	NA	NA	NA	NA	0.591716	0.643285	0.899	NA
cg02621130	6	166267729	NA	NA	Island	NA	1.032	0.669046	0.835	3.9	0.0023725	0.0247	0.98	0.820469	0.922	NA	NA	NA	NA	NA	NA	NA	NA	NA	NA	NA	NA	3	0.0002937	0.000895	NA	NA	NA	NA	NA	NA	1.25	0.711727	0.927	NA	NA	NA	NA	NA	NA	1.49254	0.665331	0.908	NA
cg02622647	17	43578911	NA	NA	Open_Sea	NA	0.987	0.834831	0.926	0.48	0.180342	0.319	0.937	0.368197	0.636	NA	NA	NA	NA	NA	NA	NA	NA	NA	NA	NA	NA	1.3	0.501138	0.601	NA	NA	NA	NA	NA	NA	0.980392	0.886428	0.974	NA	NA	NA	NA	NA	NA	11.4943	0.0184435	0.704	NA
cg02623400	1	50513749	ELAVL4;ELAVL4	1stExon;5'UTR	Island	TRUE	1.023	0.763302	0.89	1.84	0.177984	0.317	1.062	0.491853	0.727	NA	NA	NA	NA	NA	NA	NA	NA	NA	NA	NA	NA	1.34	0.389436	0.494	NA	NA	NA	NA	NA	NA	0.75188	0.625035	0.897	NA	NA	NA	NA	NA	NA	7.69231	0.0944436	0.704	NA
cg02624701	19	49937176	SLC17A7	Body	Island	NA	0.908	0.145513	0.398	1.12	0.811382	0.879	0.89	0.130405	0.403	NA	NA	NA	NA	NA	NA	NA	NA	NA	NA	NA	NA	1.32	0.427957	0.531	NA	NA	NA	NA	NA	NA	1.11111	0.861078	0.967	NA	NA	NA	NA	NA	NA	2.5	0.364659	0.792	NA
cg02626129	13	31480646	C13orf33;C13orf33	1stExon;5'UTR	Island	TRUE	0.873	0.101529	0.335	2.7	0.0437528	0.122	0.877	0.188229	0.469	NA	NA	NA	NA	NA	NA	NA	NA	NA	NA	NA	NA	1.34	0.357355	0.461	NA	NA	NA	NA	NA	NA	0.106157	0.0024005	0.0622	NA	NA	NA	NA	NA	NA	3.125	0.362605	0.791	NA
cg02630553	15	60296809	FOXB1;FOXB1	5'UTR;1stExon	Island	NA	1.121	0.137475	0.389	2.6	0.0200922	0.0745	1.104	0.248042	0.531	NA	NA	NA	NA	NA	NA	NA	NA	NA	NA	0.18	0.0391	0.75	0.37446	0.479	NA	NA	NA	NA	NA	NA	0.729927	0.566032	0.869	NA	NA	NA	NA	NA	NA	5.26316	0.129415	0.704	NA
cg02639435	10	13534679	BEND7;BEND7	Body;Body	Open_Sea	NA	0.955	0.545058	0.759	2.39	0.0761041	0.176	0.954	0.579082	0.787	NA	NA	NA	NA	NA	NA	NA	NA	NA	NA	NA	NA	1.31	0.430827	0.534	NA	NA	NA	NA	NA	NA	1.03093	0.953475	0.99	NA	NA	NA	NA	NA	NA	0.286533	0.228108	0.726	NA
cg02639540	4	4855348	NA	NA	S_Shore	TRUE	0.896	0.0857144	0.311	0.91	0.882186	0.926	0.89	0.129358	0.401	NA	NA	NA	NA	NA	NA	NA	NA	NA	NA	NA	NA	0.94	0.873641	0.909	NA	NA	NA	NA	NA	NA	0.14771	0.0282557	0.223	NA	NA	NA	NA	NA	NA	0.588235	0.674728	0.911	NA
cg02644510	7	121946608	NA	NA	S_Shore	NA	1.099	0.13392	0.384	1.53	0.465867	0.611	1.136	0.0871124	0.339	NA	NA	NA	NA	NA	NA	NA	NA	NA	NA	NA	NA	1.4	0.396639	0.501	NA	NA	NA	NA	NA	NA	0.854701	0.80832	0.957	NA	NA	NA	NA	NA	NA	5	0.0724471	0.704	NA
cg02648057	2	102867466	NA	NA	Island	NA	0.951	0.479904	0.715	1.8	0.179834	0.319	0.883	0.147029	0.423	NA	NA	NA	NA	NA	NA	NA	NA	NA	NA	NA	NA	1.09	0.791776	0.848	NA	NA	NA	NA	NA	NA	0.561798	0.299547	0.687	NA	NA	NA	NA	NA	NA	NA	NA	NA	NA
cg02649698	10	43818854	NA	NA	S_Shore	NA	1.134	0.111741	0.353	3.32	0.0075238	0.0429	1.13	0.193504	0.474	NA	NA	NA	NA	NA	NA	NA	NA	NA	NA	NA	NA	5.17	1e-07	1e-07	NA	NA	NA	NA	NA	NA	1.28205	0.516469	0.841	NA	NA	NA	NA	NA	NA	0.546448	0.452553	0.827	NA
cg02650705	13	111145564	COL4A2	Body	Open_Sea	NA	0.976	0.710561	0.86	4.25	0.0014401	0.0201	0.962	0.619384	0.812	NA	NA	NA	NA	NA	NA	NA	NA	NA	NA	6.08	0.0452	3.95	5.07e-05	0.000182	NA	NA	NA	NA	NA	NA	1.1236	0.835161	0.964	NA	NA	NA	NA	NA	NA	0.757576	0.772002	0.944	NA
cg02654923	3	113958092	NA	NA	Open_Sea	NA	1.327	0.001148	0.0627	2.1	0.0634687	0.156	1.431	0.0012354	0.104	RFS_profile	NA	0.0934211	0.285095	0.0004156	0.00138795	0.0934211	0.22688	0.0004156	0.00116162	NA	NA	4.08	6.3e-06	2.8e-05	0.33	0.0005334	0.000781	NA	NA	NA	2.43902	0.114651	0.453	0.473934	0.182596	0.465	NA	NA	NA	1.75439	0.518707	0.854	0.621118
cg02656891	1	34642519	C1orf94;C1orf94	5'UTR;TSS200	Island	NA	1.06	0.444221	0.689	3.27	0.0114027	0.0537	1.044	0.613141	0.809	NA	NA	NA	NA	NA	NA	NA	NA	NA	NA	NA	NA	2.5	0.003579	0.0086	NA	NA	NA	NA	NA	NA	0.75188	0.498033	0.83	NA	NA	NA	NA	NA	NA	2.38095	0.267785	0.744	NA
cg02671880	13	95355117	NA	NA	Island	TRUE	1.074	0.301197	0.565	2.45	0.0879256	0.195	1.094	0.248976	0.532	NA	NA	NA	NA	NA	NA	NA	NA	NA	NA	NA	NA	2.94	0.0006182	0.00176	NA	NA	NA	NA	NA	NA	0.653595	0.358473	0.734	NA	NA	NA	NA	NA	NA	2.5	0.408955	0.811	NA
cg02677286	8	1051703	NA	NA	Island	NA	1.093	0.141593	0.393	4.41	0.0042129	0.0321	1.095	0.208159	0.488	NA	NA	NA	NA	NA	NA	NA	NA	NA	NA	NA	NA	7.21	1e-07	1e-07	NA	NA	NA	NA	NA	NA	1.40845	0.539794	0.854	NA	NA	NA	NA	NA	NA	0.694444	0.73584	0.931	NA
cg02683759	2	157177072	NA	NA	Island	TRUE	0.995	0.942805	0.978	2.56	0.0863581	0.192	0.882	0.211385	0.492	NA	NA	NA	NA	NA	NA	NA	NA	NA	NA	NA	NA	1.02	0.946038	0.962	NA	NA	NA	NA	NA	NA	0.209644	0.0134942	0.151	NA	NA	NA	NA	NA	NA	2.08333	0.278423	0.749	NA
cg02688393	13	111109497	COL4A2	Body	Island	TRUE	1.011	0.878798	0.948	2.22	0.0765681	0.177	1.038	0.655467	0.835	NA	NA	NA	NA	NA	NA	NA	NA	NA	NA	4.31	0.0965	3.75	3.04e-05	0.000115	NA	NA	NA	NA	NA	NA	1.78571	0.300166	0.687	NA	NA	NA	NA	NA	NA	0.598802	0.637779	0.896	NA
cg02691264	13	113706204	MCF2L;MCF2L	Body;Body	S_Shore	NA	1.128	0.088285	0.315	3.06	0.0152575	0.0635	1.181	0.0594295	0.289	NA	NA	NA	NA	NA	NA	NA	NA	NA	NA	NA	NA	3.02	0.0016434	0.00428	NA	NA	NA	NA	NA	NA	1.16279	0.784356	0.949	NA	NA	NA	NA	NA	NA	5.55556	0.0509782	0.704	NA
cg02692785	11	84148821	DLG2;DLG2	Body;Body	Open_Sea	TRUE	1.077	0.286269	0.551	0.83	0.712304	0.809	1.142	0.10252	0.361	NA	NA	NA	NA	NA	NA	NA	NA	NA	NA	NA	NA	1.55	0.192786	0.28	NA	NA	NA	NA	NA	NA	0.613497	0.434862	0.792	NA	NA	NA	NA	NA	NA	0.606061	0.642012	0.898	NA
cg02693150	8	96040122	C8orf38	Body	S_Shelf	NA	0.75	0.0006252	0.051	0.81	0.610562	0.73	0.823	0.037136	0.241	RFS_profile	NA	0.230134	0.435164	0.000308	0.00120611	0.230134	0.391228	0.000308	0.00103752	4.96	0.0444	1.41	0.279244	0.379	5.14	1e-07	1e-07	NA	NA	NA	1.53846	0.360156	0.736	1.25	0.626189	0.854	NA	NA	NA	0.47619	0.272844	0.748	2
cg02695116	13	112517628	NA	NA	Open_Sea	NA	1.085	0.202812	0.465	3.89	0.0071678	0.0417	1.055	0.47988	0.719	NA	NA	NA	NA	NA	NA	NA	NA	NA	NA	NA	NA	6.68	1e-07	1e-07	NA	NA	NA	NA	NA	NA	0.555556	0.362253	0.738	NA	NA	NA	NA	NA	NA	3.57143	0.231214	0.728	NA
cg02695267	8	142251320	NA	NA	Open_Sea	NA	1.088	0.267797	0.535	2.74	0.0274328	0.0899	1.163	0.116143	0.382	NA	NA	NA	NA	NA	NA	NA	NA	NA	NA	NA	NA	6.34	1e-07	1e-07	NA	NA	NA	NA	NA	NA	1.47059	0.39638	0.767	NA	NA	NA	NA	NA	NA	0.869565	0.880226	0.97	NA
cg02700714	15	34876347	GOLGA8B	TSS1500	Island	NA	1.129	0.0987019	0.332	2.01	0.16176	0.296	1.107	0.22845	0.511	NA	NA	NA	NA	NA	NA	NA	NA	NA	NA	0.11	0.0054	0.56	0.0844533	0.14	NA	NA	NA	NA	NA	NA	0.31746	0.0260051	0.213	NA	NA	NA	NA	NA	NA	1.88679	0.516902	0.854	NA
cg02700891	3	129693586	TRH;TRH	5'UTR;1stExon	Island	TRUE	1.104	0.167278	0.426	1.81	0.180872	0.32	1.094	0.279597	0.561	NA	NA	NA	NA	NA	NA	NA	NA	NA	NA	0.21	0.066	1.18	0.617811	0.705	NA	NA	NA	NA	NA	NA	0.265957	0.0112083	0.138	NA	NA	NA	NA	NA	NA	2.22222	0.563261	0.871	NA
cg02709064	8	142264163	NA	NA	Island	NA	1.021	0.761575	0.889	3.07	0.0113858	0.0537	1.05	0.56331	0.777	NA	NA	NA	NA	NA	NA	NA	NA	NA	NA	NA	NA	6.08	1e-07	1e-07	NA	NA	NA	NA	NA	NA	2	0.201764	0.583	NA	NA	NA	NA	NA	NA	0.471698	0.343926	0.78	NA
cg02710296	1	182921851	C1orf14	Body	Island	NA	1.017	0.780021	0.898	2.18	0.139848	0.268	1.032	0.660982	0.838	NA	NA	NA	NA	NA	NA	NA	NA	NA	NA	NA	NA	0.71	0.398401	0.503	NA	NA	NA	NA	NA	NA	0.515464	0.306228	0.692	NA	NA	NA	NA	NA	NA	2.22222	0.488325	0.84	NA
cg02715602	19	4544446	SEMA6B	Body	Island	NA	1.064	0.36476	0.623	1.41	0.430101	0.579	1.057	0.492435	0.728	NA	NA	NA	NA	NA	NA	NA	NA	NA	NA	NA	NA	2.54	0.0055229	0.0127	NA	NA	NA	NA	NA	NA	1.5625	0.46078	0.81	NA	NA	NA	NA	NA	NA	0.211416	0.233849	0.728	NA
cg02716401	8	41668188	ANK1	Body	Open_Sea	TRUE	1.217	0.0088729	0.121	3.71	0.0052386	0.0359	1.36	0.0016581	0.106	NA	NA	NA	NA	NA	NA	NA	NA	NA	NA	NA	NA	5.14	1e-07	6.96e-07	NA	NA	NA	NA	NA	NA	0.763359	0.602493	0.889	NA	NA	NA	NA	NA	NA	0.900901	0.928049	0.984	NA
cg02716776	19	3178413	S1PR4	TSS1500	N_Shore	NA	1.219	0.0073971	0.115	2.66	0.048222	0.131	1.283	0.0028558	0.119	NA	NA	NA	NA	NA	NA	NA	NA	NA	NA	NA	NA	3.62	5.54e-05	0.000197	NA	NA	NA	NA	NA	NA	1.20482	0.676085	0.914	NA	NA	NA	NA	NA	NA	0.398406	0.263649	0.744	NA
cg02723533	11	69468991	CCND1	3'UTR	Island	NA	1.026	0.723867	0.867	2.27	0.0713379	0.169	1.088	0.334881	0.607	NA	NA	NA	NA	NA	NA	NA	NA	NA	NA	NA	NA	2.25	0.0154682	0.0319	NA	NA	NA	NA	NA	NA	0.917431	0.889018	0.975	NA	NA	NA	NA	NA	NA	0.204918	0.155955	0.705	NA
cg02723904	3	160167768	TRIM59	TSS200	Island	NA	1.018	0.79183	0.904	0.87	0.776844	0.855	0.899	0.177076	0.459	NA	NA	NA	NA	NA	NA	NA	NA	NA	NA	NA	NA	0.52	0.0715971	0.122	NA	NA	NA	NA	NA	NA	0.249377	0.0233964	0.202	NA	NA	NA	NA	NA	NA	10.101	0.0574384	0.704	NA
cg02730139	8	847575	NA	NA	N_Shelf	NA	1.142	0.0806891	0.302	4.14	0.0004074	0.0139	1.16	0.103159	0.362	NA	NA	NA	NA	NA	NA	NA	NA	NA	NA	NA	NA	4.1	3.5e-06	1.65e-05	NA	NA	NA	NA	NA	NA	1.66667	0.2657	0.656	NA	NA	NA	NA	NA	NA	1.26582	0.784272	0.947	NA
cg02739346	2	119600519	EN1	Body	Island	NA	0.932	0.32891	0.592	0.52	0.1224	0.244	0.925	0.364021	0.632	NA	NA	NA	NA	NA	NA	NA	NA	NA	NA	NA	NA	0.36	0.0011554	0.00311	NA	NA	NA	NA	NA	NA	0.31348	0.0316469	0.236	NA	NA	NA	NA	NA	NA	1.14943	0.884881	0.971	NA
cg02741882	16	29888096	SEZ6L2;SEZ6L2;SEZ6L2;SEZ6L2	Body;Body;Body;Body	Island	TRUE	0.869	0.0871588	0.314	1.91	0.231176	0.378	0.85	0.104233	0.364	NA	NA	NA	NA	NA	NA	NA	NA	NA	NA	NA	NA	1.96	0.0575138	0.101	NA	NA	NA	NA	NA	NA	0.900901	0.86396	0.968	NA	NA	NA	NA	NA	NA	1.08696	0.951485	0.991	NA
cg02742906	13	112758625	NA	NA	Island	NA	0.956	0.560678	0.769	2.01	0.197825	0.34	0.978	0.799258	0.911	NA	NA	NA	NA	NA	NA	NA	NA	NA	NA	NA	NA	2.93	0.0008666	0.00238	NA	NA	NA	NA	NA	NA	0.234742	0.0128737	0.147	NA	NA	NA	NA	NA	NA	1.5625	0.537707	0.862	NA
cg02743895	17	77394015	HRNBP3	5'UTR	Open_Sea	NA	1.068	0.323657	0.587	5.31	0.00128	0.0193	1.103	0.208363	0.489	NA	NA	NA	NA	NA	NA	NA	NA	NA	NA	NA	NA	6.94	1e-07	1e-07	NA	NA	NA	NA	NA	NA	1.21951	0.701284	0.923	NA	NA	NA	NA	NA	NA	2.94118	0.354022	0.787	NA
cg02749463	17	46646359	HOXB3	5'UTR	Open_Sea	NA	0.933	0.244497	0.511	0.84	0.747948	0.835	0.866	0.0448992	0.26	NA	NA	NA	NA	NA	NA	NA	NA	NA	NA	NA	NA	0.3	0.0027407	0.00675	NA	NA	NA	NA	NA	NA	0.561798	0.268321	0.658	NA	NA	NA	NA	NA	NA	1.81818	0.579472	0.876	NA
cg02752958	7	76029788	ZP3;SRCRB4D	5'UTR;Body	Island	NA	1.09	0.285181	0.55	4.97	0.0002255	0.0118	1.12	0.229305	0.512	NA	CR_profile	NA	NA	NA	NA	NA	NA	NA	NA	NA	NA	3.58	2.82e-05	0.000108	NA	NA	NA	0.2	1e-07	1e-07	1.44928	0.538608	0.853	NA	NA	NA	0.38	0.101943	0.139	0.675676	0.715514	0.925	NA
cg02759531	7	28862462	CREB5;CREB5;CREB5;CREB5	3'UTR;3'UTR;3'UTR;3'UTR	Open_Sea	TRUE	0.851	0.0122303	0.138	0.62	0.372343	0.523	0.831	0.0114691	0.162	NA	NA	NA	NA	NA	NA	NA	NA	NA	NA	NA	NA	0.71	0.346127	0.449	NA	NA	NA	NA	NA	NA	1.33333	0.650191	0.906	NA	NA	NA	NA	NA	NA	0.505051	0.284077	0.752	NA
cg02762063	2	796536	NA	NA	Open_Sea	NA	1.132	0.0634464	0.273	3.41	0.0133275	0.0587	1.133	0.117383	0.385	NA	NA	NA	NA	NA	NA	NA	NA	NA	NA	NA	NA	7.91	1e-07	1e-07	NA	NA	NA	NA	NA	NA	1.33333	0.610303	0.891	NA	NA	NA	NA	NA	NA	1.2987	0.777405	0.945	NA
cg02766845	6	28956577	NA	NA	Island	NA	1.07	0.275295	0.542	1.5	0.483237	0.625	1.114	0.119463	0.388	NA	NA	NA	NA	NA	NA	NA	NA	NA	NA	NA	NA	1.54	0.232783	0.326	NA	NA	NA	NA	NA	NA	0.330033	0.100536	0.425	NA	NA	NA	NA	NA	NA	8.33333	0.028334	0.704	NA
cg02767633	5	2253242	NA	NA	Open_Sea	NA	1.103	0.058614	0.264	9.16	0.0010311	0.018	1.085	0.17289	0.454	NA	NA	NA	NA	NA	NA	NA	NA	NA	NA	NA	NA	12.63	1e-07	1e-07	NA	NA	NA	NA	NA	NA	0.934579	0.92444	0.983	NA	NA	NA	NA	NA	NA	3.0303	0.326973	0.773	NA
cg02768721	7	158221370	PTPRN2;PTPRN2;PTPRN2	Body;Body;Body	S_Shore	NA	1.207	0.0004004	0.049	12.56	6.51e-05	0.00939	1.211	0.0028681	0.119	NA	NA	0.219742	0.435059	0.0002803	0.00118692	NA	NA	NA	NA	NA	NA	7.39	7.8e-06	3.4e-05	NA	NA	NA	NA	NA	NA	0.787402	0.713366	0.927	NA	NA	NA	NA	NA	NA	1.13636	0.91606	0.98	NA
cg02773086	2	177027440	HOXD3	TSS1500	N_Shore	NA	0.984	0.807747	0.911	1.71	0.270632	0.421	0.971	0.709591	0.865	NA	NA	NA	NA	NA	NA	NA	NA	NA	NA	NA	NA	0.59	0.136877	0.211	NA	NA	NA	NA	NA	NA	0.210526	0.0131858	0.149	NA	NA	NA	NA	NA	NA	1.20482	0.862099	0.965	NA
cg02773945	1	200011858	NR5A2;NR5A2	Body;Body	Island	NA	1.075	0.289511	0.555	3.3	0.0221271	0.0787	1.148	0.0721862	0.313	NA	NA	NA	NA	NA	NA	NA	NA	NA	NA	NA	NA	2.2	0.026112	0.0506	NA	NA	NA	NA	NA	NA	0.4	0.185527	0.563	NA	NA	NA	NA	NA	NA	2.04082	0.548277	0.866	NA
cg02774542	19	11517152	RGL3;RGL3	Body;Body	Island	NA	1.008	0.915034	0.964	1.17	0.690387	0.792	0.963	0.651141	0.832	NA	NA	NA	NA	NA	NA	NA	NA	NA	NA	NA	NA	1.2	0.554619	0.65	NA	NA	NA	NA	NA	NA	0.478469	0.331567	0.713	NA	NA	NA	NA	NA	NA	4	0.157337	0.705	NA
cg02779037	7	4848683	RADIL	Body	Island	NA	1.178	0.036885	0.215	1.78	0.191695	0.332	1.361	0.0032874	0.124	NA	NA	NA	NA	NA	NA	NA	NA	NA	NA	NA	NA	1.88	0.0579456	0.101	NA	NA	NA	NA	NA	NA	1.0101	0.989648	0.997	NA	NA	NA	NA	NA	NA	1.5873	0.60549	0.885	NA
cg02785501	10	133377079	NA	NA	Open_Sea	NA	1.213	0.010137	0.128	5.12	0.000125	0.0103	1.226	0.0253734	0.212	NA	CR_profile	NA	NA	NA	NA	NA	NA	NA	NA	NA	NA	5.48	1e-07	1e-07	NA	NA	NA	0.16	1e-07	1e-07	1.20482	0.72406	0.931	NA	NA	NA	0.19	0.0006031	0.00376	0.632911	0.551144	0.867	NA
cg02785814	11	44338707	NA	NA	Island	NA	0.904	0.133712	0.384	1.75	0.252013	0.401	0.872	0.085346	0.336	NA	NA	NA	NA	NA	NA	NA	NA	NA	NA	NA	NA	0.5	0.0415622	0.076	NA	NA	NA	NA	NA	NA	0.0840336	0.0003487	0.0207	NA	NA	NA	NA	NA	NA	1.81818	0.541947	0.864	NA
cg02788013	2	233924923	INPP5D;INPP5D	TSS200;TSS200	N_Shore	NA	1.054	0.469047	0.707	2.23	0.0847335	0.19	1.071	0.410112	0.667	NA	NA	NA	NA	NA	NA	NA	NA	NA	NA	NA	NA	2.4	0.0085849	0.0189	NA	NA	NA	NA	NA	NA	1.06383	0.931782	0.984	NA	NA	NA	NA	NA	NA	NA	NA	NA	NA
cg02797871	20	61953935	COL20A1	Body	Island	NA	1.009	0.91284	0.963	3.93	0.0012434	0.0191	1.028	0.753084	0.889	NA	NA	NA	NA	NA	NA	NA	NA	NA	NA	NA	NA	3.8	9e-06	3.86e-05	NA	NA	NA	NA	NA	NA	0.763359	0.646764	0.905	NA	NA	NA	NA	NA	NA	1.36986	0.726523	0.928	NA
cg02798576	10	101290168	NA	NA	Island	NA	1.081	0.215989	0.479	2.48	0.0868191	0.193	1.028	0.709526	0.865	NA	NA	NA	NA	NA	NA	NA	NA	NA	NA	NA	NA	2.99	0.0021435	0.00543	NA	NA	NA	NA	NA	NA	0.819672	0.742325	0.936	NA	NA	NA	NA	NA	NA	2.94118	0.3212	0.77	NA
cg02805665	12	49484932	DHH	Body	Island	NA	0.891	0.099577	0.333	0.83	0.721153	0.815	0.847	0.0487096	0.269	NA	NA	NA	NA	NA	NA	NA	NA	NA	NA	NA	NA	0.77	0.430208	0.533	NA	NA	NA	NA	NA	NA	0.671141	0.352863	0.729	NA	NA	NA	NA	NA	NA	1.85185	0.549461	0.867	NA
cg02813298	19	863136	CFD	Body	Island	NA	1.093	0.260898	0.528	1.18	0.721891	0.816	1.13	0.14194	0.417	NA	NA	NA	NA	NA	NA	NA	NA	NA	NA	NA	NA	1.15	0.655024	0.737	NA	NA	NA	NA	NA	NA	0.826446	0.68056	0.915	NA	NA	NA	NA	NA	NA	3.22581	0.179243	0.712	NA
cg02818910	2	1941247	MYT1L	Body	Island	NA	1.187	0.0303448	0.198	4.51	0.0008814	0.0172	1.162	0.108528	0.371	NA	NA	NA	NA	NA	NA	NA	NA	NA	NA	NA	NA	5.8	1e-07	1e-07	NA	NA	NA	NA	NA	NA	0.917431	0.870332	0.971	NA	NA	NA	NA	NA	NA	2.38095	0.232143	0.728	NA
cg02823783	12	124246919	DNAH10	TSS200	Island	NA	0.927	0.308678	0.573	0.4	0.0592159	0.149	0.869	0.141944	0.417	NA	NA	NA	NA	NA	NA	NA	NA	NA	NA	NA	NA	0.52	0.0597746	0.104	NA	NA	NA	NA	NA	NA	0.934579	0.916721	0.981	NA	NA	NA	NA	NA	NA	3.84615	0.274863	0.748	NA
cg02827731	17	44074132	MAPT;MAPT;MAPT;MAPT;MAPT;MAPT	Body;Body;Body;Body;Body;Body	Open_Sea	NA	1.154	0.0874055	0.314	3.99	0.0007218	0.0159	1.171	0.12114	0.39	NA	NA	NA	NA	NA	NA	NA	NA	NA	NA	NA	NA	4.55	2e-07	1.3e-06	NA	NA	NA	NA	NA	NA	2.38095	0.0965494	0.416	NA	NA	NA	NA	NA	NA	0.917431	0.905398	0.978	NA
cg02833196	8	2060918	MYOM2	Body	Open_Sea	NA	1.154	0.0342917	0.209	3.83	0.005551	0.0368	1.196	0.0265183	0.214	NA	NA	NA	NA	NA	NA	NA	NA	NA	NA	NA	NA	3.5	0.0003051	0.000926	NA	NA	NA	NA	NA	NA	0.925926	0.878937	0.972	NA	NA	NA	NA	NA	NA	3.84615	0.17027	0.709	NA
cg02837536	1	4771682	AJAP1;AJAP1	Body;Body	Island	NA	1.068	0.185783	0.447	3.6	0.0476193	0.129	1.102	0.081808	0.329	NA	NA	NA	NA	NA	NA	NA	NA	NA	NA	NA	NA	3.29	0.0059259	0.0136	NA	NA	NA	NA	NA	NA	0.383142	0.213084	0.596	NA	NA	NA	NA	NA	NA	0.714286	0.801893	0.952	NA
cg02846648	12	129416689	GLT1D1	Body	Open_Sea	NA	1.29	0.0004604	0.049	4.69	0.0015118	0.0205	1.297	0.0018295	0.107	NA	NA	0.258197	0.462613	0.0004368	0.00140924	NA	NA	NA	NA	NA	NA	5.97	1e-07	1e-07	NA	NA	NA	NA	NA	NA	1.04167	0.944552	0.987	NA	NA	NA	NA	NA	NA	0.480769	0.466121	0.831	NA
cg02846841	6	28945341	NA	NA	Open_Sea	NA	0.997	0.963849	0.986	2.68	0.0400834	0.115	0.982	0.836401	0.93	NA	NA	NA	NA	NA	NA	NA	NA	NA	NA	NA	NA	1.72	0.104821	0.169	NA	NA	NA	NA	NA	NA	0.253807	0.0003177	0.0196	NA	NA	NA	NA	NA	NA	4.34783	0.142028	0.704	NA
cg02851105	16	734504	JMJD8	TSS200	Island	NA	0.895	0.182521	0.443	0.45	0.118572	0.239	0.915	0.354201	0.624	NA	NA	NA	NA	NA	NA	NA	NA	NA	NA	NA	NA	0.57	0.0878083	0.145	NA	NA	NA	NA	NA	NA	3.0303	0.0542377	0.308	NA	NA	NA	NA	NA	NA	1.92308	0.258718	0.742	NA
cg02852791	16	710674	WDR90	Body	N_Shore	TRUE	0.895	0.0786958	0.298	0.95	0.920198	0.951	0.867	0.0389639	0.246	NA	NA	NA	NA	NA	NA	NA	NA	NA	NA	NA	NA	0.84	0.637186	0.722	NA	NA	NA	NA	NA	NA	0.322581	0.117092	0.457	NA	NA	NA	NA	NA	NA	7.69231	0.126699	0.704	NA
cg02860696	12	132935480	NA	NA	Island	NA	1.24	0.012994	0.142	3.38	0.0103593	0.0507	1.267	0.0149001	0.176	NA	NA	NA	NA	NA	NA	NA	NA	NA	NA	NA	NA	5.94	1e-07	1e-07	NA	NA	NA	NA	NA	NA	1.07527	0.889017	0.975	NA	NA	NA	NA	NA	NA	2.27273	0.460499	0.83	NA
cg02861260	13	113614315	NA	NA	Open_Sea	NA	1.128	0.0547252	0.257	6.69	0.000645	0.0155	1.144	0.0723347	0.313	NA	NA	NA	NA	NA	NA	NA	NA	NA	NA	NA	NA	8.47	1e-07	1e-07	NA	NA	NA	NA	NA	NA	2.08333	0.134019	0.487	NA	NA	NA	NA	NA	NA	3.84615	0.0638066	0.704	NA
cg02863073	19	39694831	SYCN	1stExon	Island	NA	1.043	0.531408	0.75	3.23	0.0353575	0.106	1.064	0.414752	0.67	NA	NA	NA	NA	NA	NA	NA	NA	NA	NA	NA	NA	2.99	0.000756	0.00211	NA	NA	NA	NA	NA	NA	0.502513	0.158102	0.527	NA	NA	NA	NA	NA	NA	7.14286	0.0675462	0.704	NA
cg02869459	2	220349208	SPEG	Body	Island	NA	0.872	0.0797824	0.301	0.58	0.290675	0.442	0.872	0.135932	0.41	NA	NA	NA	NA	NA	NA	NA	NA	NA	NA	NA	NA	0.73	0.35229	0.456	NA	NA	NA	NA	NA	NA	0.581395	0.48548	0.823	NA	NA	NA	NA	NA	NA	1.26582	0.845386	0.96	NA
cg02874376	14	101193397	DLK1;DLK1	1stExon;5'UTR	Island	NA	1.026	0.681772	0.841	3.59	0.0191594	0.0724	1.042	0.556453	0.773	NA	NA	NA	NA	NA	NA	NA	NA	NA	NA	NA	NA	1.88	0.111694	0.178	NA	NA	NA	NA	NA	NA	0.252525	0.0518312	0.301	NA	NA	NA	NA	NA	NA	5.88235	0.0909288	0.704	NA
cg02874942	19	11689649	ACP5;ACP5;ACP5;ACP5	TSS1500;5'UTR;TSS200;5'UTR	Island	TRUE	1.018	0.813929	0.915	2.06	0.143443	0.272	1.083	0.34153	0.613	NA	NA	NA	NA	NA	NA	NA	NA	NA	NA	NA	NA	2.17	0.0128358	0.027	NA	NA	NA	NA	NA	NA	0.26178	0.0004093	0.0226	NA	NA	NA	NA	NA	NA	3.33333	0.220418	0.723	NA
cg02878244	11	20181911	DBX1	TSS200	Island	TRUE	1.059	0.445002	0.689	2.98	0.0145149	0.0619	1.13	0.146572	0.423	NA	NA	NA	NA	NA	NA	NA	NA	NA	NA	NA	NA	2.84	0.0007213	0.00202	NA	NA	NA	NA	NA	NA	0.25974	0.0187429	0.18	NA	NA	NA	NA	NA	NA	9.09091	0.0368025	0.704	NA
cg02886375	8	1244286	NA	NA	N_Shore	NA	1.213	0.0237734	0.18	2.66	0.0440921	0.123	1.31	0.017854	0.187	NA	NA	NA	NA	NA	NA	NA	NA	NA	NA	NA	NA	4.48	2.1e-06	1.05e-05	NA	NA	NA	NA	NA	NA	1.85185	0.262758	0.652	NA	NA	NA	NA	NA	NA	1.17647	0.861368	0.964	NA
cg02887841	22	19744670	TBX1;TBX1;TBX1	5'UTR;5'UTR;5'UTR	Island	NA	0.927	0.295188	0.559	1.49	0.43137	0.58	0.936	0.427077	0.68	NA	NA	NA	NA	NA	NA	NA	NA	NA	NA	NA	NA	1.85	0.0699025	0.119	NA	NA	NA	NA	NA	NA	0.440529	0.145813	0.507	NA	NA	NA	NA	NA	NA	2.63158	0.261377	0.743	NA
cg02892286	1	214153377	NA	NA	Island	NA	1.04	0.572769	0.777	2.09	0.14081	0.269	1.014	0.861054	0.942	NA	NA	NA	NA	NA	NA	NA	NA	NA	NA	NA	NA	1.12	0.746909	0.812	NA	NA	NA	NA	NA	NA	0.172117	0.0038253	0.0774	NA	NA	NA	NA	NA	NA	3.125	0.157844	0.705	NA
cg02893180	22	50919493	ADM2	TSS1500	Island	NA	0.972	0.732204	0.873	1.95	0.230129	0.377	0.973	0.763131	0.894	NA	NA	NA	NA	NA	NA	NA	NA	NA	NA	NA	NA	1.68	0.104689	0.168	NA	NA	NA	NA	NA	NA	0.45045	0.157657	0.527	NA	NA	NA	NA	NA	NA	3.57143	0.277752	0.749	NA
cg02894204	14	104938987	NA	NA	N_Shore	NA	1.098	0.231175	0.496	2.99	0.0159692	0.0651	1.095	0.320283	0.596	NA	NA	NA	NA	NA	NA	NA	NA	NA	NA	NA	NA	5.35	1e-07	1e-07	NA	NA	NA	NA	NA	NA	0.578035	0.286063	0.676	NA	NA	NA	NA	NA	NA	1.63934	0.512189	0.851	NA
cg02897008	1	4188697	NA	NA	N_Shelf	NA	1.295	0.0011743	0.0627	5.31	0.0001874	0.0111	1.302	0.0060548	0.142	NA	NA	0.122993	0.331666	0.000619	0.0015505	NA	NA	NA	NA	NA	NA	5.54	1e-07	1e-07	NA	NA	NA	NA	NA	NA	0.735294	0.573176	0.872	NA	NA	NA	NA	NA	NA	6.25	0.0836556	0.704	NA
cg02899346	19	45996372	RTN2;RTN2;RTN2	Body;Body;Body	N_Shore	NA	1.091	0.193695	0.454	1.46	0.470468	0.615	1.101	0.209395	0.49	NA	NA	NA	NA	NA	NA	NA	NA	NA	NA	NA	NA	1.32	0.461702	0.564	NA	NA	NA	NA	NA	NA	0.578035	0.472025	0.817	NA	NA	NA	NA	NA	NA	2.38095	0.588531	0.879	NA
cg02908900	7	15726821	MEOX2	TSS1500	Open_Sea	TRUE	0.956	0.466901	0.705	0.76	0.59353	0.716	0.977	0.740339	0.881	NA	NA	NA	NA	NA	NA	NA	NA	NA	NA	NA	NA	0.74	0.444721	0.547	NA	NA	NA	NA	NA	NA	0.283286	0.06742	0.346	NA	NA	NA	NA	NA	NA	3.84615	0.296055	0.758	NA
cg02909018	13	113696937	MCF2L;MCF2L	Body;Body	Open_Sea	NA	1.116	0.119125	0.364	3.79	0.0020387	0.023	1.127	0.160884	0.441	NA	NA	NA	NA	NA	NA	NA	NA	NA	NA	NA	NA	3.06	0.0007237	0.00203	NA	NA	NA	NA	NA	NA	1.72414	0.34808	0.725	NA	NA	NA	NA	NA	NA	1.0989	0.934184	0.984	NA
cg02914422	7	32110145	PDE1C	5'UTR	Island	NA	1.087	0.24339	0.51	4.36	0.0008808	0.0172	1.056	0.497762	0.732	NA	NA	NA	NA	NA	NA	NA	NA	NA	NA	NA	NA	3.02	0.0006426	0.00182	NA	NA	NA	NA	NA	NA	0.195312	0.0102193	0.132	NA	NA	NA	NA	NA	NA	9.09091	0.0778317	0.704	NA
cg02916102	15	74658244	CYP11A1;CYP11A1;CYP11A1	1stExon;Body;5'UTR	Island	TRUE	0.908	0.206631	0.469	0.98	0.970992	0.982	0.863	0.112685	0.377	NA	NA	NA	NA	NA	NA	NA	NA	NA	NA	NA	NA	0.46	0.0247714	0.0484	NA	NA	NA	NA	NA	NA	0.209205	0.0193732	0.182	NA	NA	NA	NA	NA	NA	2.85714	0.283748	0.752	NA
cg02919564	6	47210376	TNFRSF21	Body	Open_Sea	TRUE	1.232	0.0016095	0.0696	3.18	0.017755	0.0694	1.204	0.0138275	0.173	NA	NA	0.611345	0.725828	0.0006532	0.0015701	NA	NA	NA	NA	0.09	0.0085	1.16	0.70612	0.779	NA	NA	NA	NA	NA	NA	0.591716	0.420539	0.782	NA	NA	NA	NA	NA	NA	6.25	0.0779368	0.704	NA
cg02925367	6	32116905	PRRT1	3'UTR	Island	NA	0.997	0.961758	0.985	1.9	0.257081	0.407	0.987	0.861848	0.942	NA	NA	NA	NA	NA	NA	NA	NA	NA	NA	NA	NA	2.41	0.0142115	0.0295	NA	NA	NA	NA	NA	NA	0.5	0.279788	0.67	NA	NA	NA	NA	NA	NA	3.84615	0.222069	0.724	NA
cg02939598	10	11386395	NA	NA	Island	NA	1.26	0.0125465	0.14	3.56	0.0062268	0.0389	1.221	0.0623578	0.293	NA	NA	NA	NA	NA	NA	NA	NA	NA	NA	NA	NA	3.39	9.92e-05	0.000335	NA	NA	NA	NA	NA	NA	1.40845	0.590214	0.882	NA	NA	NA	NA	NA	NA	2.17391	0.323814	0.773	NA
cg02944007	17	79614795	TSPAN10	Body	N_Shore	TRUE	1.047	0.53099	0.75	2.34	0.0377541	0.111	1.086	0.351022	0.621	NA	NA	NA	NA	NA	NA	NA	NA	NA	NA	NA	NA	3.47	0.0001381	0.000452	NA	NA	NA	NA	NA	NA	1.81818	0.268799	0.658	NA	NA	NA	NA	NA	NA	NA	NA	NA	NA
cg02956460	1	165910759	NA	NA	Island	NA	1.076	0.282381	0.548	4.88	0.001771	0.0217	1.037	0.641347	0.826	NA	NA	NA	NA	NA	NA	NA	NA	NA	NA	NA	NA	8.9	1e-07	1e-07	NA	NA	NA	NA	NA	NA	1.02041	0.965483	0.992	NA	NA	NA	NA	NA	NA	1.02041	0.980442	0.996	NA
cg02968407	7	1660685	NA	NA	Island	NA	1.228	0.0073379	0.115	5.02	0.0002832	0.0125	1.27	0.0065351	0.144	NA	CR_profile	NA	NA	NA	NA	NA	NA	NA	NA	NA	NA	5.92	1e-07	1e-07	NA	NA	NA	0.15	1e-07	1e-07	0.757576	0.618369	0.894	NA	NA	NA	0.27	0.0135605	0.0284	0.617284	0.589092	0.879	NA
cg02969343	2	11163955	NA	NA	Open_Sea	NA	1.107	0.148153	0.402	4.24	0.003625	0.0295	1.084	0.322394	0.597	NA	NA	NA	NA	NA	NA	NA	NA	NA	NA	NA	NA	7.66	1e-07	1e-07	NA	NA	NA	NA	NA	NA	0.598802	0.382366	0.757	NA	NA	NA	NA	NA	NA	1.05263	0.967716	0.994	NA
cg02970551	1	25257191	RUNX3;RUNX3	TSS1500;Body	Island	NA	0.862	0.0259968	0.186	0.45	0.0804607	0.183	0.813	0.0077078	0.148	NA	NA	NA	NA	NA	NA	NA	NA	NA	NA	NA	NA	0.35	0.0011163	0.00301	NA	NA	NA	NA	NA	NA	0.869565	0.824219	0.962	NA	NA	NA	NA	NA	NA	2.04082	0.474167	0.833	NA
cg02971581	1	10895950	NA	NA	Island	TRUE	1.004	0.952992	0.982	1.79	0.250821	0.399	0.998	0.980279	0.993	NA	NA	NA	NA	NA	NA	NA	NA	NA	NA	NA	NA	1	0.996461	0.998	NA	NA	NA	NA	NA	NA	0.176367	0.0007889	0.0332	NA	NA	NA	NA	NA	NA	2.5	0.487175	0.84	NA
cg02973171	11	82443614	FAM181B	1stExon	Island	TRUE	0.979	0.727128	0.87	2.04	0.172672	0.31	0.979	0.766724	0.896	NA	NA	NA	NA	NA	NA	NA	NA	NA	NA	NA	NA	1.25	0.569226	0.663	NA	NA	NA	NA	NA	NA	0.546448	0.40987	0.775	NA	NA	NA	NA	NA	NA	2.5	0.488532	0.84	NA
cg02988312	4	1342161	KIAA1530	Body	S_Shore	NA	0.879	0.0322204	0.203	0.82	0.663295	0.772	0.896	0.115601	0.381	NA	NA	NA	NA	NA	NA	NA	NA	NA	NA	NA	NA	1.07	0.852216	0.895	NA	NA	NA	NA	NA	NA	0.617284	0.385743	0.759	NA	NA	NA	NA	NA	NA	4.7619	0.0494622	0.704	NA
cg02990291	7	96625586	DLX6AS	Body	Open_Sea	NA	0.894	0.147164	0.401	0.46	0.0758218	0.176	0.9	0.239624	0.523	NA	NA	NA	NA	NA	NA	NA	NA	NA	NA	NA	NA	0.29	0.0001167	0.000389	NA	NA	NA	NA	NA	NA	0.460829	0.114687	0.453	NA	NA	NA	NA	NA	NA	1.13636	0.8754	0.969	NA
cg02991011	10	126255939	LHPP;LHPP	Body;Body	Open_Sea	NA	1.089	0.259624	0.527	1.64	0.262806	0.412	1.139	0.149136	0.426	NA	NA	NA	NA	NA	NA	NA	NA	NA	NA	NA	NA	2.78	0.0009408	0.00257	NA	NA	NA	NA	NA	NA	1.07527	0.899198	0.978	NA	NA	NA	NA	NA	NA	0.17762	0.0932673	0.704	NA
cg02996413	18	8367375	LOC100192426;PTPRM;PTPRM	TSS1500;Body;Body	Island	TRUE	0.783	0.0019745	0.075	0.7	0.481554	0.624	0.746	0.0026758	0.115	RFS_profile	NA	0.282783	0.476692	0.0008675	0.0017944	0.282783	0.437029	0.0008675	0.00163861	NA	NA	0.54	0.0679116	0.116	2.7	0.0036684	0.0043	NA	NA	NA	0.190476	0.0014269	0.0469	3.125	0.035088	0.25	NA	NA	NA	8.33333	0.0235746	0.704	0.909091
cg02996471	19	3178512	S1PR4	TSS1500	N_Shore	NA	1.187	0.0359737	0.213	3.13	0.0061583	0.0386	1.25	0.0212644	0.198	NA	NA	NA	NA	NA	NA	NA	NA	NA	NA	NA	NA	3.25	0.0001158	0.000386	NA	NA	NA	NA	NA	NA	1.13636	0.754664	0.94	NA	NA	NA	NA	NA	NA	0.8	0.791055	0.948	NA
cg03000485	8	144973638	NA	NA	Open_Sea	NA	0.969	0.595378	0.792	0.88	0.796313	0.869	1.006	0.929554	0.974	NA	NA	NA	NA	NA	NA	NA	NA	NA	NA	NA	NA	2.48	0.0150957	0.0312	NA	NA	NA	NA	NA	NA	2.17391	0.139271	0.496	NA	NA	NA	NA	NA	NA	0.746269	0.537155	0.861	NA
cg03007522	8	11562685	GATA4	5'UTR	Island	NA	1.227	0.0037292	0.094	5.32	0.0002598	0.0121	1.184	0.0280332	0.217	NA	NA	0.426117	0.579508	0.00478	0.00483578	NA	NA	NA	NA	0.21	0.0624	1.07	0.8267	0.875	NA	NA	NA	NA	NA	NA	0.355872	0.0448522	0.282	NA	NA	NA	NA	NA	NA	3.7037	0.1362	0.704	NA
cg03014326	18	14748285	ANKRD30B;ANKRD30B	1stExon;5'UTR	S_Shore	NA	0.981	0.77989	0.898	4	0.0051485	0.0356	0.913	0.294754	0.574	NA	NA	NA	NA	NA	NA	NA	NA	NA	NA	NA	NA	2.71	0.0029699	0.00727	NA	NA	NA	NA	NA	NA	0.23753	0.0461047	0.286	NA	NA	NA	NA	NA	NA	NA	NA	NA	NA
cg03022891	11	1947791	TNNT3;TNNT3;TNNT3;TNNT3	Body;Body;Body;Body	Island	NA	1.098	0.197728	0.459	1.34	0.558334	0.688	1.027	0.736014	0.879	NA	NA	NA	NA	NA	NA	NA	NA	NA	NA	NA	NA	1	0.996395	0.998	NA	NA	NA	NA	NA	NA	0.934579	0.914406	0.98	NA	NA	NA	NA	NA	NA	3.84615	0.0338747	0.704	NA
cg03034934	16	88965044	CBFA2T3;CBFA2T3	Body;Body	N_Shore	NA	0.961	0.601064	0.795	2.79	0.0521206	0.137	0.99	0.906339	0.963	NA	NA	NA	NA	NA	NA	NA	NA	NA	NA	NA	NA	3.16	0.0005139	0.00149	NA	NA	NA	NA	NA	NA	0.925926	0.852301	0.965	NA	NA	NA	NA	NA	NA	0.141243	0.0564546	0.704	NA
cg03035213	16	88497077	ZNF469	Body	Island	NA	0.949	0.377516	0.635	0.72	0.550248	0.682	0.945	0.419597	0.675	NA	NA	NA	NA	NA	NA	NA	NA	NA	NA	NA	NA	1.04	0.925924	0.947	NA	NA	NA	NA	NA	NA	2.5	0.184575	0.562	NA	NA	NA	NA	NA	NA	2.85714	0.298939	0.758	NA
cg03036592	10	101287839	NA	NA	Island	NA	1.117	0.0940509	0.324	2.9	0.0366186	0.109	1.162	0.0490305	0.269	NA	NA	NA	NA	NA	NA	NA	NA	NA	NA	NA	NA	3.13	0.0009536	0.00261	NA	NA	NA	NA	NA	NA	1.06383	0.914651	0.98	NA	NA	NA	NA	NA	NA	4.54545	0.0451726	0.704	NA
cg03037150	12	54402717	HOXC8	TSS200	Island	NA	0.993	0.914941	0.964	0.47	0.180344	0.319	0.988	0.878476	0.95	NA	NA	NA	NA	NA	NA	NA	NA	NA	NA	NA	NA	0.72	0.375606	0.48	NA	NA	NA	NA	NA	NA	2.43902	0.234043	0.622	NA	NA	NA	NA	NA	NA	0.617284	0.54175	0.864	NA
cg03037622	3	51430415	RBM15B	1stExon	Island	NA	0.861	0.0268326	0.188	0.79	0.626365	0.742	0.923	0.314633	0.591	NA	NA	NA	NA	NA	NA	NA	NA	NA	NA	6	0.035	1.57	0.18311	0.268	NA	NA	NA	NA	NA	NA	0.980392	0.976519	0.994	NA	NA	NA	NA	NA	NA	0.403226	0.20722	0.719	NA
cg03041920	13	100310311	CLYBL	Body	Island	TRUE	0.88	0.138364	0.39	0.87	0.749101	0.836	0.832	0.0848912	0.335	NA	NA	NA	NA	NA	NA	NA	NA	NA	NA	NA	NA	0.52	0.038658	0.0714	NA	NA	NA	NA	NA	NA	0.497512	0.203088	0.584	NA	NA	NA	NA	NA	NA	0.75188	0.787391	0.948	NA
cg03045635	4	9783198	DRD5	TSS200	Island	NA	1.145	0.0548503	0.257	4.06	0.0037501	0.0301	1.197	0.0303918	0.223	NA	NA	NA	NA	NA	NA	NA	NA	NA	NA	NA	NA	3.43	0.0003428	0.00103	NA	NA	NA	NA	NA	NA	0.25974	0.0025649	0.0643	NA	NA	NA	NA	NA	NA	10	0.0120337	0.704	NA
cg03048083	17	43339497	LOC100133991;LOC100133991;C17orf46	Body;TSS200;TSS200	Island	TRUE	0.802	0.0001953	0.0404	0.094	0.0001009	0.0101	0.765	0.0004529	0.0941	NA	NA	0.0297831	0.17572	6.51e-05	0.000685875	NA	NA	NA	NA	NA	NA	0.63	0.326927	0.429	NA	NA	NA	NA	NA	NA	4	0.168573	0.542	NA	NA	NA	NA	NA	NA	0.833333	0.890962	0.973	NA
cg03048654	10	118893138	VAX1;VAX1	3'UTR;Body	N_Shore	NA	0.978	0.75638	0.887	2.32	0.120442	0.242	0.898	0.234944	0.518	NA	NA	NA	NA	NA	NA	NA	NA	NA	NA	NA	NA	2.43	0.010572	0.0227	NA	NA	NA	NA	NA	NA	0.8	0.744433	0.936	NA	NA	NA	NA	NA	NA	1.81818	0.582185	0.877	NA
cg03053358	17	1029917	ABR;ABR	Body;5'UTR	S_Shore	NA	1.066	0.275961	0.542	2.18	0.189813	0.33	1.051	0.482375	0.721	NA	NA	NA	NA	NA	NA	NA	NA	NA	NA	NA	NA	1.61	0.256508	0.353	NA	NA	NA	NA	NA	NA	0.775194	0.71961	0.929	NA	NA	NA	NA	NA	NA	0.18797	0.197081	0.714	NA
cg03059112	12	49319284	FKBP11;FKBP11;FKBP11;FKBP11;FKBP11	1stExon;TSS1500;5'UTR;1stExon;5'UTR	Island	TRUE	0.789	0.0029343	0.085	0.37	0.0572183	0.146	0.705	0.0023333	0.111	RFS_profile	NA	0.0184975	0.14235	0.0011127	0.00200967	0.0184975	0.103255	0.0011127	0.00185781	NA	NA	0.54	0.0799603	0.134	3.95	7.76e-05	0.000138	NA	NA	NA	1.47059	0.444674	0.799	2.5641	0.0455184	0.267	NA	NA	NA	0.598802	0.141786	0.704	1.38889
cg03070856	8	2130120	NA	NA	Island	NA	1.302	0.0006904	0.0514	4.67	0.0023459	0.0245	1.378	0.0005955	0.0983	NA	NA	0.238814	0.444948	0.0003779	0.00134795	NA	NA	NA	NA	NA	NA	7.13	1e-07	1e-07	NA	NA	NA	NA	NA	NA	1.25	0.606565	0.891	NA	NA	NA	NA	NA	NA	NA	NA	NA	NA
cg03078269	12	54354974	NA	NA	Island	NA	0.916	0.190938	0.452	1.64	0.353325	0.505	0.957	0.566726	0.779	NA	NA	NA	NA	NA	NA	NA	NA	NA	NA	NA	NA	1.03	0.940128	0.957	NA	NA	NA	NA	NA	NA	0.49505	0.294952	0.683	NA	NA	NA	NA	NA	NA	2.12766	0.472138	0.833	NA
cg03079733	21	43183466	RIPK4	Body	N_Shelf	NA	0.96	0.53577	0.753	2.4	0.0679645	0.163	0.972	0.720617	0.87	NA	NA	NA	NA	NA	NA	NA	NA	NA	NA	NA	NA	2.38	0.0117804	0.025	NA	NA	NA	NA	NA	NA	1.44928	0.338202	0.717	NA	NA	NA	NA	NA	NA	0.877193	0.862761	0.965	NA
cg03079937	10	1444808	ADARB2	Body	Open_Sea	NA	1.189	0.0282202	0.192	3.18	0.0063309	0.0392	1.24	0.026769	0.214	NA	NA	NA	NA	NA	NA	NA	NA	NA	NA	NA	NA	6.68	1e-07	1e-07	NA	NA	NA	NA	NA	NA	1.44928	0.482503	0.822	NA	NA	NA	NA	NA	NA	0.763359	0.754668	0.938	NA
cg03084184	10	133981681	JAKMIP3	3'UTR	Open_Sea	NA	1.005	0.924595	0.97	4.1	0.0304287	0.0957	0.984	0.804831	0.914	NA	NA	NA	NA	NA	NA	NA	NA	NA	NA	NA	NA	2.93	0.0116376	0.0247	NA	NA	NA	NA	NA	NA	1.63934	0.265076	0.655	NA	NA	NA	NA	NA	NA	0.961538	0.970841	0.995	NA
cg03094285	4	8617738	CPZ;CPZ;CPZ	Body;Body;Body	Open_Sea	NA	1.11	0.14507	0.397	3.55	0.0044919	0.0334	1.133	0.140481	0.415	NA	NA	NA	NA	NA	NA	NA	NA	NA	NA	NA	NA	5.87	1e-07	1e-07	NA	NA	NA	NA	NA	NA	0.980392	0.968296	0.993	NA	NA	NA	NA	NA	NA	1.38889	0.566847	0.872	NA
cg03102386	11	128746438	NA	NA	Open_Sea	NA	1.006	0.932886	0.974	2.67	0.0543163	0.141	0.987	0.858899	0.941	NA	NA	NA	NA	NA	NA	NA	NA	NA	NA	6.88	0.0429	7.25	1e-07	1e-07	NA	NA	NA	NA	NA	NA	1.23457	0.691441	0.918	NA	NA	NA	NA	NA	NA	0.806452	0.778775	0.945	NA
cg03107235	13	26586713	ATP8A2	Body	Island	NA	0.905	0.136083	0.387	1.36	0.544428	0.677	0.954	0.538227	0.761	NA	NA	NA	NA	NA	NA	NA	NA	NA	NA	NA	NA	0.57	0.127409	0.199	NA	NA	NA	NA	NA	NA	0.518135	0.15446	0.521	NA	NA	NA	NA	NA	NA	0.680272	0.725646	0.928	NA
cg03119215	1	35334529	DLGAP3	Body	S_Shore	NA	1.064	0.421334	0.671	4.44	0.0002968	0.0127	1.119	0.200918	0.481	NA	CR_profile	NA	NA	NA	NA	NA	NA	NA	NA	NA	NA	5.96	1e-07	1e-07	NA	NA	NA	0.13	1e-07	1e-07	1.35135	0.579914	0.876	NA	NA	NA	0.27	0.0111448	0.0247	1.72414	0.605743	0.885	NA
cg03126579	19	3822189	ZFR2	Body	Island	NA	1.014	0.812051	0.914	3.29	0.0624565	0.155	0.991	0.896994	0.959	NA	NA	NA	NA	NA	NA	NA	NA	NA	NA	NA	NA	3	0.0077584	0.0173	NA	NA	NA	NA	NA	NA	0.854701	0.850522	0.965	NA	NA	NA	NA	NA	NA	4.16667	0.270814	0.747	NA
cg03130248	1	245524538	KIF26B	Body	Open_Sea	NA	1.016	0.816197	0.916	1.58	0.277666	0.428	0.97	0.686525	0.852	NA	NA	NA	NA	NA	NA	NA	NA	NA	NA	NA	NA	2	0.0509253	0.0906	NA	NA	NA	NA	NA	NA	3.57143	0.0277506	0.221	NA	NA	NA	NA	NA	NA	0.813008	0.689717	0.917	NA
cg03135061	2	71680761	DYSF;DYSF;DYSF;DYSF;DYSF;DYSF;DYSF;DYSF;DYSF;DYSF;DYSF;DYSF;DYSF;DYSF	5'UTR;1stExon;5'UTR;1stExon;1stExon;5'UTR;5'UTR;5'UTR;1stExon;5'UTR;1stExon;1stExon;1stExon;5'UTR	Island	NA	0.923	0.234546	0.5	0.4	0.0923165	0.201	0.909	0.240277	0.523	NA	NA	NA	NA	NA	NA	NA	NA	NA	NA	NA	NA	0.49	0.057014	0.1	NA	NA	NA	NA	NA	NA	0.230415	0.0151772	0.161	NA	NA	NA	NA	NA	NA	1.72414	0.604463	0.885	NA
cg03142586	19	58220080	ZNF154	Body	N_Shore	NA	0.974	0.718927	0.865	1.49	0.398605	0.548	0.925	0.370722	0.638	NA	NA	NA	NA	NA	NA	NA	NA	NA	NA	NA	NA	0.75	0.397118	0.502	NA	NA	NA	NA	NA	NA	0.460829	0.317502	0.702	NA	NA	NA	NA	NA	NA	2.7027	0.332167	0.775	NA
cg03144922	4	111540992	PITX2;PITX2;PITX2	Body;Body;Body	N_Shore	NA	0.704	4e-07	0.00771	0.39	0.0543215	0.141	0.736	2.13e-05	0.0844	RFS_profile	NA	0.0107762	0.123867	3e-06	0.000241364	0.0107762	0.0903454	3e-06	0.000187	NA	NA	0.68	0.253097	0.349	4.58	1.9e-06	5.38e-06	NA	NA	NA	2.43902	0.073137	0.361	0.480769	0.1454	0.432	NA	NA	NA	1.0989	0.925748	0.983	4.54545
cg03145274	1	8383899	SLC45A1	TSS1500	N_Shore	NA	0.818	0.0280921	0.192	0.96	0.937792	0.962	0.832	0.0851085	0.335	NA	NA	NA	NA	NA	NA	NA	NA	NA	NA	NA	NA	2.22	0.0131901	0.0277	NA	NA	NA	NA	NA	NA	2.5	0.056335	0.314	NA	NA	NA	NA	NA	NA	NA	NA	NA	NA
cg03146625	12	54448729	HOXC4;HOXC4	Body;Body	S_Shore	NA	0.975	0.608265	0.799	0.19	0.0068608	0.0408	1.019	0.755991	0.89	NA	NA	NA	NA	NA	NA	NA	NA	NA	NA	NA	NA	0.61	0.305235	0.406	NA	NA	NA	NA	NA	NA	0.581395	0.459842	0.809	NA	NA	NA	NA	NA	NA	0.343643	0.336336	0.776	NA
cg03159877	12	118199247	KSR2	Body	Island	NA	1.186	0.0564592	0.261	3.46	0.0063622	0.0392	1.242	0.0553652	0.282	NA	NA	NA	NA	NA	NA	NA	NA	NA	NA	NA	NA	5.27	1e-07	1e-07	NA	NA	NA	NA	NA	NA	1.25	0.689117	0.917	NA	NA	NA	NA	NA	NA	0.961538	0.956923	0.992	NA
cg03160883	6	36628713	NA	NA	Island	NA	0.888	0.0814221	0.304	0.79	0.630378	0.746	0.833	0.0160577	0.181	NA	NA	NA	NA	NA	NA	NA	NA	NA	NA	NA	NA	0.48	0.0372695	0.0691	NA	NA	NA	NA	NA	NA	0.420168	0.055478	0.312	NA	NA	NA	NA	NA	NA	3.84615	0.151512	0.704	NA
cg03161803	6	27649120	NA	NA	S_Shore	NA	0.977	0.754965	0.886	1.24	0.640304	0.754	0.966	0.695328	0.856	NA	NA	NA	NA	NA	NA	NA	NA	NA	NA	NA	NA	1.04	0.900297	0.928	NA	NA	NA	NA	NA	NA	0.606061	0.394076	0.766	NA	NA	NA	NA	NA	NA	7.69231	0.0427273	0.704	NA
cg03166566	11	66824138	RHOD	TSS200	Island	NA	0.88	0.0779159	0.298	0.43	0.112001	0.23	0.844	0.0643544	0.298	NA	NA	NA	NA	NA	NA	NA	NA	NA	NA	NA	NA	0.4	0.0110879	0.0237	NA	NA	NA	NA	NA	NA	0.308642	0.078622	0.374	NA	NA	NA	NA	NA	NA	5.55556	0.0977166	0.704	NA
cg03166753	6	38683221	NA	NA	Island	NA	0.974	0.688779	0.846	1.01	0.984714	0.991	0.91	0.226195	0.508	NA	NA	NA	NA	NA	NA	NA	NA	NA	NA	NA	NA	0.33	0.0017398	0.00451	NA	NA	NA	NA	NA	NA	0.0777605	0.0050885	0.0905	NA	NA	NA	NA	NA	NA	7.69231	0.0504512	0.704	NA
cg03171770	10	43393728	NA	NA	Island	NA	1.141	0.0693305	0.281	2.86	0.025006	0.085	1.194	0.0366902	0.24	NA	NA	NA	NA	NA	NA	NA	NA	NA	NA	NA	NA	1.77	0.102823	0.166	NA	NA	NA	NA	NA	NA	0.396825	0.0965498	0.416	NA	NA	NA	NA	NA	NA	4	0.107488	0.704	NA
cg03175771	16	30661534	PRR14	TSS1500	N_Shore	NA	1.004	0.955031	0.983	1.09	0.860468	0.912	0.982	0.83042	0.927	NA	NA	NA	NA	NA	NA	NA	NA	NA	NA	NA	NA	0.8	0.522178	0.621	NA	NA	NA	NA	NA	NA	0.46729	0.0955669	0.413	NA	NA	NA	NA	NA	NA	7.69231	0.009964	0.704	NA
cg03188064	12	122096667	MORN3	Body	Open_Sea	TRUE	0.896	0.16964	0.429	1.01	0.99115	0.994	0.922	0.374364	0.641	NA	NA	NA	NA	NA	NA	NA	NA	NA	NA	NA	NA	1.07	0.844568	0.889	NA	NA	NA	NA	NA	NA	0.374532	0.138543	0.495	NA	NA	NA	NA	NA	NA	0.657895	0.586754	0.878	NA
cg03188948	7	1209495	NA	NA	Open_Sea	NA	1.075	0.199833	0.462	1.49	0.528958	0.664	1.096	0.155675	0.434	NA	NA	NA	NA	NA	NA	NA	NA	NA	NA	NA	NA	0.89	0.797506	0.852	NA	NA	NA	NA	NA	NA	0.645161	0.547221	0.858	NA	NA	NA	NA	NA	NA	2.22222	0.558608	0.869	NA
cg03189184	4	4858752	NA	NA	Island	NA	0.885	0.0409435	0.225	0.74	0.613666	0.733	0.845	0.0234146	0.206	NA	NA	NA	NA	NA	NA	NA	NA	NA	NA	NA	NA	0.43	0.0459353	0.0829	NA	NA	NA	NA	NA	NA	0.132626	0.0080888	0.116	NA	NA	NA	NA	NA	NA	0.892857	0.92817	0.984	NA
cg03192598	19	12305854	NA	NA	Island	NA	0.961	0.454577	0.696	1.63	0.44226	0.589	0.95	0.400409	0.659	NA	NA	NA	NA	NA	NA	NA	NA	NA	NA	NA	NA	0.86	0.742103	0.809	NA	NA	NA	NA	NA	NA	0.46729	0.409989	0.775	NA	NA	NA	NA	NA	NA	3.22581	0.346664	0.782	NA
cg03196627	15	79298606	RASGRF1;RASGRF1;RASGRF1	TSS1500;Body;Body	Open_Sea	NA	1.132	0.129225	0.378	3.06	0.009087	0.0475	1.123	0.212621	0.494	NA	NA	NA	NA	NA	NA	NA	NA	NA	NA	NA	NA	3.51	7.55e-05	0.000261	NA	NA	NA	NA	NA	NA	1.44928	0.53308	0.851	NA	NA	NA	NA	NA	NA	0.606061	0.483587	0.839	NA
cg03201262	10	101835788	CPN1	Body	Open_Sea	NA	1.134	0.111021	0.352	2.49	0.0499727	0.134	1.125	0.186567	0.468	NA	NA	NA	NA	NA	NA	NA	NA	NA	NA	NA	NA	6.53	1e-07	1e-07	NA	NA	NA	NA	NA	NA	1.03093	0.967715	0.993	NA	NA	NA	NA	NA	NA	3.125	0.149419	0.704	NA
cg03205103	5	38257541	EGFLAM	TSS1500	N_Shore	NA	1.11	0.183312	0.443	2.02	0.116195	0.236	1.161	0.104341	0.364	NA	NA	NA	NA	NA	NA	NA	NA	NA	NA	NA	NA	1.28	0.42136	0.525	NA	NA	NA	NA	NA	NA	0.416667	0.143913	0.503	NA	NA	NA	NA	NA	NA	2.5641	0.426218	0.816	NA
cg03216846	1	119543883	NA	NA	Island	TRUE	0.933	0.30017	0.564	1.46	0.448263	0.595	0.979	0.78312	0.903	NA	NA	NA	NA	NA	NA	NA	NA	NA	NA	NA	NA	1.02	0.954825	0.969	NA	NA	NA	NA	NA	NA	0.144928	0.000427	0.0232	NA	NA	NA	NA	NA	NA	5.88235	0.0340701	0.704	NA
cg03219968	1	217310383	ESRRG	5'UTR	N_Shore	NA	1.014	0.822529	0.919	3.35	0.0374693	0.11	1.064	0.3904	0.651	NA	NA	NA	NA	NA	NA	NA	NA	NA	NA	NA	NA	4.19	0.0001499	0.000488	NA	NA	NA	NA	NA	NA	1.17647	0.764207	0.945	NA	NA	NA	NA	NA	NA	5.55556	0.035342	0.704	NA
cg03221366	12	131943548	NA	NA	Island	NA	1.109	0.117817	0.362	3.11	0.0386241	0.113	1.018	0.814837	0.919	NA	NA	NA	NA	NA	NA	NA	NA	NA	NA	NA	NA	4.12	0.0001631	0.000526	NA	NA	NA	NA	NA	NA	1.69492	0.410165	0.775	NA	NA	NA	NA	NA	NA	5.88235	0.0305806	0.704	NA
cg03226114	17	75798752	NA	NA	Open_Sea	TRUE	0.962	0.52518	0.746	2.06	0.184902	0.324	0.922	0.245574	0.529	NA	NA	NA	NA	NA	NA	NA	NA	NA	NA	NA	NA	2.99	0.0033598	0.00812	NA	NA	NA	NA	NA	NA	0.27933	0.0337713	0.243	NA	NA	NA	NA	NA	NA	6.25	0.0476714	0.704	NA
cg03228567	6	30955421	MUC21	Body	Open_Sea	NA	1.209	0.0259126	0.186	3.42	0.0036131	0.0295	1.312	0.0113911	0.161	NA	NA	NA	NA	NA	NA	NA	NA	NA	NA	NA	NA	3.17	0.0001476	0.000481	NA	NA	NA	NA	NA	NA	1.0989	0.803271	0.956	NA	NA	NA	NA	NA	NA	1.75439	0.369731	0.794	NA
cg03230133	2	60812640	NA	NA	Island	NA	1.084	0.152651	0.408	4.39	0.0223808	0.0794	1.063	0.34127	0.613	NA	NA	NA	NA	NA	NA	NA	NA	NA	NA	NA	NA	18	1e-07	1e-07	NA	NA	NA	NA	NA	NA	0.746269	0.634346	0.901	NA	NA	NA	NA	NA	NA	5.88235	0.0738533	0.704	NA
cg03232056	7	157461310	PTPRN2;PTPRN2;PTPRN2	Body;Body;Body	Open_Sea	NA	1.175	0.0069932	0.113	9.34	3.9e-05	0.00799	1.209	0.0074914	0.147	NA	CR_profile	NA	NA	NA	NA	NA	NA	NA	NA	NA	NA	6.26	1e-06	5.43e-06	NA	NA	NA	0.12	1e-07	1e-07	1.28205	0.598416	0.887	NA	NA	NA	0.37	0.0267881	0.0478	2.12766	0.517919	0.854	NA
cg03232953	2	129284191	NA	NA	Open_Sea	NA	1.012	0.876681	0.947	3.22	0.0100923	0.05	0.975	0.766376	0.896	NA	NA	NA	NA	NA	NA	NA	NA	NA	NA	NA	NA	4.36	2e-06	1e-05	NA	NA	NA	NA	NA	NA	1.19048	0.705294	0.924	NA	NA	NA	NA	NA	NA	0.282486	0.102197	0.704	NA
cg03238797	16	77468893	ADAMTS18;ADAMTS18	1stExon;5'UTR	Island	NA	0.96	0.597738	0.793	0.55	0.224921	0.371	0.818	0.0875131	0.339	NA	NA	NA	NA	NA	NA	NA	NA	NA	NA	NA	NA	0.45	0.0096575	0.021	NA	NA	NA	NA	NA	NA	0.374532	0.259433	0.649	NA	NA	NA	NA	NA	NA	3.57143	0.179972	0.712	NA
cg03239552	12	54339653	HOXC13	3'UTR	S_Shore	NA	1.044	0.494778	0.725	3.33	0.0261248	0.0872	1.036	0.629663	0.819	NA	NA	NA	NA	NA	NA	NA	NA	NA	NA	NA	NA	1.75	0.146982	0.223	NA	NA	NA	NA	NA	NA	2.7027	0.123137	0.466	NA	NA	NA	NA	NA	NA	2.08333	0.538428	0.862	NA
cg03251918	4	156298325	MAP9	TSS1500	S_Shore	NA	1.096	0.159278	0.416	2.47	0.110458	0.228	1.122	0.120911	0.39	NA	NA	NA	NA	NA	NA	NA	NA	NA	NA	NA	NA	0.98	0.966625	0.977	NA	NA	NA	NA	NA	NA	0.46729	0.223879	0.608	NA	NA	NA	NA	NA	NA	0.854701	0.843556	0.96	NA
cg03255846	12	130898843	RIMBP2	Body	Open_Sea	NA	1.181	0.0183724	0.161	5.25	0.000765	0.0163	1.231	0.0161287	0.181	NA	NA	NA	NA	NA	NA	NA	NA	NA	NA	NA	NA	9.09	1e-07	1e-07	NA	NA	NA	NA	NA	NA	0.854701	0.7866	0.949	NA	NA	NA	NA	NA	NA	2.22222	0.413947	0.811	NA
cg03257341	12	49375499	WNT1	3'UTR	Island	NA	1.177	0.0145863	0.147	1.28	0.609215	0.729	1.257	0.0014356	0.105	NA	NA	NA	NA	NA	NA	NA	NA	NA	NA	0.12	0.00932	0.87	0.688902	0.765	NA	NA	NA	NA	NA	NA	0.228311	0.0606211	0.327	NA	NA	NA	NA	NA	NA	NA	NA	NA	NA
cg03257575	1	46951318	NA	NA	Island	NA	0.991	0.872493	0.945	2.95	0.122818	0.245	0.961	0.537583	0.76	NA	NA	NA	NA	NA	NA	NA	NA	NA	NA	NA	NA	3.22	0.0071444	0.016	NA	NA	NA	NA	NA	NA	0.0904977	0.0019105	0.055	NA	NA	NA	NA	NA	NA	12.5	0.0768098	0.704	NA
cg03262885	7	157710179	PTPRN2;PTPRN2;PTPRN2	Body;Body;Body	Open_Sea	NA	1.233	0.0058912	0.109	3.61	0.0033406	0.0283	1.31	0.0038999	0.128	NA	NA	NA	NA	NA	NA	NA	NA	NA	NA	NA	NA	4.2	6.6e-06	2.92e-05	NA	NA	NA	NA	NA	NA	0.740741	0.477882	0.821	NA	NA	NA	NA	NA	NA	2.17391	0.300696	0.759	NA
cg03270710	2	74729592	LBX2;LOC151534	Body;TSS200	Island	NA	1.072	0.252687	0.52	1.58	0.449114	0.596	1.082	0.229256	0.512	NA	NA	NA	NA	NA	NA	NA	NA	NA	NA	NA	NA	1.25	0.566135	0.66	NA	NA	NA	NA	NA	NA	0.465116	0.113901	0.452	NA	NA	NA	NA	NA	NA	1.20482	0.865207	0.965	NA
cg03274456	11	62273116	AHNAK	Body	Open_Sea	TRUE	0.898	0.0512167	0.249	0.27	0.022695	0.08	0.891	0.0743118	0.316	NA	NA	NA	NA	NA	NA	NA	NA	NA	NA	8.19	0.0587	0.85	0.698234	0.772	NA	NA	NA	NA	NA	NA	1.42857	0.500071	0.831	NA	NA	NA	NA	NA	NA	NA	NA	NA	NA
cg03274539	17	2917371	RAP1GAP2;RAP1GAP2	Body;Body	Open_Sea	NA	1.054	0.33365	0.596	7.68	0.0006725	0.0156	1.076	0.253383	0.537	NA	NA	NA	NA	NA	NA	NA	NA	NA	NA	NA	NA	18.28	1e-07	1e-07	NA	NA	NA	NA	NA	NA	0.719424	0.617967	0.894	NA	NA	NA	NA	NA	NA	0.480769	0.461948	0.83	NA
cg03276408	13	112712475	NA	NA	Island	NA	1.141	0.0467902	0.238	3.58	0.0154373	0.0639	1.13	0.111036	0.375	NA	NA	NA	NA	NA	NA	NA	NA	NA	NA	NA	NA	3.21	0.0004192	0.00124	NA	NA	NA	NA	NA	NA	0.362319	0.156157	0.524	NA	NA	NA	NA	NA	NA	2.77778	0.32152	0.77	NA
cg03277049	3	156534076	NA	NA	Island	NA	0.937	0.257846	0.525	0.57	0.316536	0.468	0.899	0.113145	0.378	NA	NA	NA	NA	NA	NA	NA	NA	NA	NA	NA	NA	0.45	0.0551522	0.0972	NA	NA	NA	NA	NA	NA	0.320513	0.0213493	0.192	NA	NA	NA	NA	NA	NA	1.96078	0.51187	0.851	NA
cg03284050	8	1207238	NA	NA	Open_Sea	NA	1.104	0.148218	0.402	3.42	0.0074616	0.0427	1.14	0.116163	0.382	NA	NA	NA	NA	NA	NA	NA	NA	NA	NA	NA	NA	5.52	1e-07	6.96e-07	NA	NA	NA	NA	NA	NA	1.49254	0.256788	0.645	NA	NA	NA	NA	NA	NA	0.259067	0.0764232	0.704	NA
cg03287340	19	50651195	NA	NA	Island	NA	1.006	0.920412	0.967	1.39	0.567842	0.696	0.937	0.361827	0.631	NA	NA	NA	NA	NA	NA	NA	NA	NA	NA	NA	NA	0.8	0.591647	0.683	NA	NA	NA	NA	NA	NA	0.598802	0.5008	0.832	NA	NA	NA	NA	NA	NA	5	0.0847391	0.704	NA
cg03287940	3	24537338	THRB;THRB;THRB	TSS1500;TSS1500;TSS1500	Island	NA	0.89	0.119581	0.364	0.7	0.471566	0.615	0.81	0.0370908	0.241	NA	NA	NA	NA	NA	NA	NA	NA	NA	NA	NA	NA	0.48	0.0308723	0.0587	NA	NA	NA	NA	NA	NA	0.243309	0.0135916	0.152	NA	NA	NA	NA	NA	NA	0.961538	0.966231	0.993	NA
cg03290530	3	137361526	NA	NA	Open_Sea	TRUE	1.242	0.0031965	0.0874	4.06	0.0027538	0.0264	1.243	0.0115381	0.162	NA	NA	0.190542	0.407319	0.0033967	0.0037158	NA	NA	NA	NA	NA	NA	3.09	0.0002153	0.000677	NA	NA	NA	NA	NA	NA	0.3367	0.0637058	0.335	NA	NA	NA	NA	NA	NA	7.69231	0.0510401	0.704	NA
cg03301200	8	99954557	NA	NA	Island	NA	0.955	0.435251	0.681	0.63	0.427503	0.577	0.932	0.329477	0.603	NA	NA	NA	NA	NA	NA	NA	NA	NA	NA	NA	NA	0.36	0.0133669	0.028	NA	NA	NA	NA	NA	NA	0.169205	0.0409667	0.27	NA	NA	NA	NA	NA	NA	1.69492	0.672492	0.909	NA
cg03301579	19	3783755	MATK;MATK;MATK	Body;Body;Body	N_Shore	NA	0.992	0.914537	0.964	1.65	0.235926	0.383	1.082	0.377711	0.644	NA	NA	NA	NA	NA	NA	NA	NA	NA	NA	NA	NA	2.86	0.0005429	0.00157	NA	NA	NA	NA	NA	NA	1.69492	0.168641	0.542	NA	NA	NA	NA	NA	NA	NA	NA	NA	NA
cg03301582	7	95026095	PON3	TSS1500	Island	NA	1.004	0.956602	0.984	3.83	0.0116498	0.0544	1.04	0.609141	0.807	NA	NA	NA	NA	NA	NA	NA	NA	NA	NA	NA	NA	2	0.0478103	0.0859	NA	NA	NA	NA	NA	NA	0.251889	0.0296599	0.228	NA	NA	NA	NA	NA	NA	1.47059	0.796519	0.95	NA
cg03304380	8	13134144	DLC1	Body	Island	NA	0.949	0.360899	0.62	0.11	0.0001484	0.0105	0.913	0.190001	0.471	NA	CR_profile	NA	NA	NA	NA	NA	NA	NA	NA	NA	NA	0.24	0.0005504	0.00159	NA	NA	NA	7.34	6e-07	7.9e-07	0.434783	0.297622	0.685	NA	NA	NA	22.5	4.3e-06	0.000201	5.55556	0.148086	0.704	NA
cg03305746	2	106927199	NA	NA	Open_Sea	NA	1.044	0.557559	0.767	2.33	0.0663578	0.161	1.035	0.695053	0.856	NA	NA	NA	NA	NA	NA	NA	NA	NA	NA	NA	NA	4.2	2e-06	1e-05	NA	NA	NA	NA	NA	NA	1.38889	0.461592	0.81	NA	NA	NA	NA	NA	NA	1.44928	0.706621	0.922	NA
cg03306374	16	23847325	PRKCB;PRKCB;PRKCB;PRKCB	1stExon;5'UTR;5'UTR;1stExon	Island	NA	1.112	0.094036	0.324	2.07	0.126122	0.249	1.118	0.106346	0.368	NA	NA	NA	NA	NA	NA	NA	NA	NA	NA	0.15	0.0337	1.42	0.323407	0.426	NA	NA	NA	NA	NA	NA	0.260417	0.0521823	0.302	NA	NA	NA	NA	NA	NA	3.44828	0.179104	0.712	NA
cg03310242	12	2903563	FKBP4	TSS1500	Island	NA	0.902	0.112066	0.353	1.05	0.924606	0.954	0.882	0.103194	0.362	NA	NA	NA	NA	NA	NA	NA	NA	NA	NA	NA	NA	0.58	0.157372	0.237	NA	NA	NA	NA	NA	NA	0.261097	0.0036093	0.0756	NA	NA	NA	NA	NA	NA	6.66667	0.0392574	0.704	NA
cg03312805	22	48889627	FAM19A5	Body	S_Shelf	NA	1.031	0.684969	0.843	2.43	0.0662729	0.161	1.071	0.439294	0.689	NA	NA	NA	NA	NA	NA	NA	NA	NA	NA	NA	NA	4.03	4.8e-06	2.19e-05	NA	NA	NA	NA	NA	NA	0.534759	0.139995	0.497	NA	NA	NA	NA	NA	NA	0.714286	0.598262	0.884	NA
cg03314029	16	88496788	ZNF469	1stExon	Island	NA	1.01	0.893467	0.955	0.88	0.778236	0.856	1.064	0.502501	0.735	NA	NA	NA	NA	NA	NA	NA	NA	NA	NA	NA	NA	1.1	0.746514	0.812	NA	NA	NA	NA	NA	NA	3.84615	0.0207188	0.189	NA	NA	NA	NA	NA	NA	1.78571	0.598079	0.884	NA
cg03317811	2	42329494	NA	NA	Island	TRUE	0.857	0.0882887	0.315	1.48	0.429402	0.578	0.824	0.0865715	0.338	NA	NA	NA	NA	NA	NA	NA	NA	NA	NA	NA	NA	0.99	0.979734	0.987	NA	NA	NA	NA	NA	NA	0.151286	0.0031006	0.0704	NA	NA	NA	NA	NA	NA	0.440529	0.484088	0.839	NA
cg03321003	3	89163804	EPHA3;EPHA3	Body;Body	Island	TRUE	0.867	0.0231274	0.177	0.85	0.794255	0.868	0.827	0.0171661	0.185	NA	NA	NA	NA	NA	NA	NA	NA	NA	NA	NA	NA	0.57	0.193143	0.28	NA	NA	NA	NA	NA	NA	2.43902	0.342982	0.72	NA	NA	NA	NA	NA	NA	1.63934	0.692316	0.918	NA
cg03322979	12	116922292	NA	NA	Open_Sea	NA	1.066	0.364043	0.622	1.41	0.455447	0.602	1.035	0.660921	0.838	NA	NA	NA	NA	NA	NA	NA	NA	NA	NA	NA	NA	0.98	0.95624	0.97	NA	NA	NA	NA	NA	NA	0.145349	2.29e-05	0.00473	NA	NA	NA	NA	NA	NA	1.36986	0.741724	0.934	NA
cg03323696	5	59189120	PDE4D;PDE4D	Body;1stExon	Island	TRUE	1.138	0.0433423	0.231	2.82	0.0412297	0.118	1.112	0.145768	0.422	NA	NA	NA	NA	NA	NA	NA	NA	NA	NA	NA	NA	1.45	0.316946	0.419	NA	NA	NA	NA	NA	NA	0.483092	0.199558	0.58	NA	NA	NA	NA	NA	NA	22.7273	0.0066152	0.675	NA
cg03335136	7	158962608	NA	NA	N_Shore	NA	1.249	0.0015685	0.069	7.48	1.83e-05	0.00656	1.27	0.0043778	0.132	NA	NA	0.423497	0.578387	0.0012982	0.00221489	NA	NA	NA	NA	NA	NA	5.67	2e-07	1.3e-06	NA	NA	NA	NA	NA	NA	0.862069	0.748015	0.938	NA	NA	NA	NA	NA	NA	2.63158	0.200034	0.715	NA
cg03336167	11	2930995	SLC22A18;SLC22A18	Body;Body	Island	NA	0.935	0.357312	0.618	1.74	0.290537	0.442	0.953	0.556928	0.773	NA	NA	NA	NA	NA	NA	NA	NA	NA	NA	NA	NA	1.22	0.579828	0.673	NA	NA	NA	NA	NA	NA	0.806452	0.633062	0.9	NA	NA	NA	NA	NA	NA	6.66667	0.048691	0.704	NA
cg03336334	15	29407987	APBA2;APBA2	Body;Body	Island	NA	1.151	0.0500039	0.246	3.04	0.0355413	0.106	1.099	0.247595	0.531	NA	NA	NA	NA	NA	NA	NA	NA	NA	NA	NA	NA	1.99	0.0502292	0.0896	NA	NA	NA	NA	NA	NA	0.340136	0.0383462	0.262	NA	NA	NA	NA	NA	NA	NA	NA	NA	NA
cg03336500	8	61086216	NA	NA	Island	NA	1	0.996793	0.999	1.68	0.254763	0.404	1.021	0.818114	0.921	NA	NA	NA	NA	NA	NA	NA	NA	NA	NA	NA	NA	6.57	1e-07	1e-07	NA	NA	NA	NA	NA	NA	1.44928	0.346942	0.724	NA	NA	NA	NA	NA	NA	0.478469	0.304272	0.762	NA
cg03337578	15	37783027	NA	NA	Island	NA	1.178	0.024861	0.183	4.66	0.0015834	0.0208	1.213	0.0288436	0.22	NA	NA	NA	NA	NA	NA	NA	NA	NA	NA	NA	NA	5.64	1e-07	6.96e-07	NA	NA	NA	NA	NA	NA	1.05263	0.927985	0.984	NA	NA	NA	NA	NA	NA	0.884956	0.901916	0.977	NA
cg03343631	13	114764489	RASA3	Body	Island	NA	0.941	0.398812	0.653	0.99	0.98777	0.992	0.966	0.67978	0.849	NA	NA	NA	NA	NA	NA	NA	NA	NA	NA	NA	NA	2.05	0.0328794	0.062	NA	NA	NA	NA	NA	NA	1.38889	0.47504	0.818	NA	NA	NA	NA	NA	NA	0.505051	0.452059	0.827	NA
cg03344031	19	50706387	MYH14;MYH14;MYH14	TSS1500;TSS1500;TSS1500	N_Shore	NA	1.107	0.0965445	0.328	3.83	0.0177252	0.0693	1.12	0.0923309	0.346	NA	NA	NA	NA	NA	NA	NA	NA	NA	NA	NA	NA	1.72	0.165992	0.247	NA	NA	NA	NA	NA	NA	0.30581	0.0372002	0.256	NA	NA	NA	NA	NA	NA	9.09091	0.0356939	0.704	NA
cg03346025	19	39736699	IL28B	TSS1500	N_Shore	NA	1.113	0.158217	0.414	4.42	0.0010233	0.0179	1.087	0.34719	0.618	NA	NA	NA	NA	NA	NA	NA	NA	NA	NA	NA	NA	6.1	1e-07	1e-07	NA	NA	NA	NA	NA	NA	1.72414	0.335559	0.715	NA	NA	NA	NA	NA	NA	0.49505	0.359934	0.79	NA
cg03347632	1	230457979	PGBD5	3'UTR	Open_Sea	NA	1.115	0.177398	0.437	1.81	0.171261	0.308	1.165	0.101647	0.36	NA	NA	NA	NA	NA	NA	NA	NA	NA	NA	0.18	0.0299	1.55	0.161315	0.242	NA	NA	NA	NA	NA	NA	0.689655	0.279574	0.669	NA	NA	NA	NA	NA	NA	0.555556	0.439363	0.821	NA
cg03356595	16	51187807	NA	NA	Island	NA	1	0.997397	0.999	1.52	0.48194	0.625	0.958	0.507331	0.738	NA	NA	NA	NA	NA	NA	NA	NA	NA	NA	NA	NA	0.61	0.235762	0.33	NA	NA	NA	NA	NA	NA	0.255754	0.0250282	0.209	NA	NA	NA	NA	NA	NA	14.0845	0.0545171	0.704	NA
cg03357006	11	68973410	NA	NA	Open_Sea	NA	1.204	0.0182271	0.16	4.32	0.000809	0.0168	1.194	0.0562824	0.284	NA	NA	NA	NA	NA	NA	NA	NA	NA	NA	NA	NA	4.28	2.2e-06	1.09e-05	NA	NA	NA	NA	NA	NA	1.5873	0.444956	0.799	NA	NA	NA	NA	NA	NA	4	0.0642507	0.704	NA
cg03358769	3	157261021	C3orf55;C3orf55;C3orf55;C3orf55	TSS200;TSS200;TSS200;TSS200	Island	NA	0.997	0.964893	0.986	1.37	0.573019	0.7	0.948	0.523536	0.75	NA	NA	NA	NA	NA	NA	NA	NA	NA	NA	NA	NA	0.58	0.125114	0.196	NA	NA	NA	NA	NA	NA	0.5	0.143137	0.502	NA	NA	NA	NA	NA	NA	2.7027	0.300472	0.759	NA
cg03360272	13	111483072	NA	NA	Open_Sea	NA	1.091	0.206192	0.468	4.92	0.0004614	0.0143	1.111	0.201641	0.481	NA	NA	NA	NA	NA	NA	NA	NA	NA	NA	NA	NA	7.98	1e-07	1e-07	NA	NA	NA	NA	NA	NA	1.14943	0.798907	0.954	NA	NA	NA	NA	NA	NA	0.694444	0.716036	0.925	NA
cg03364108	22	24890794	C22orf45;C22orf45;UPB1	TSS200;TSS200;TSS1500	Island	TRUE	0.992	0.894005	0.955	1.84	0.285977	0.437	0.916	0.204803	0.484	NA	NA	NA	NA	NA	NA	NA	NA	NA	NA	NA	NA	0.7	0.364298	0.468	NA	NA	NA	NA	NA	NA	0.104384	0.0045167	0.0851	NA	NA	NA	NA	NA	NA	33.3333	0.006306	0.671	NA
cg03367757	7	19147041	NA	NA	Island	NA	0.972	0.694412	0.849	0.6	0.377357	0.528	1.019	0.797828	0.91	NA	NA	NA	NA	NA	NA	NA	NA	NA	NA	NA	NA	0.49	0.0448582	0.0813	NA	NA	NA	NA	NA	NA	0.787402	0.705675	0.924	NA	NA	NA	NA	NA	NA	2.38095	0.321493	0.77	NA
cg03371662	11	70331426	SHANK2;SHANK2	Body;Body	N_Shore	NA	1.212	0.0039042	0.0951	3.72	0.0088153	0.0467	1.203	0.0182132	0.188	NA	NA	0.291648	0.487967	0.0032544	0.00360779	NA	NA	NA	NA	NA	NA	6.34	1e-07	1e-07	NA	NA	NA	NA	NA	NA	1.05263	0.929223	0.984	NA	NA	NA	NA	NA	NA	10.101	0.0179658	0.704	NA
cg03383886	7	156336617	NA	NA	Open_Sea	NA	1.218	0.0052255	0.105	4.5	0.002117	0.0233	1.242	0.0114117	0.162	NA	NA	NA	NA	NA	NA	NA	NA	NA	NA	NA	NA	6.86	1e-07	1e-07	NA	NA	NA	NA	NA	NA	0.925926	0.892488	0.976	NA	NA	NA	NA	NA	NA	0.892857	0.896295	0.975	NA
cg03400374	1	6086275	KCNAB2;KCNAB2	TSS200;TSS200	Island	TRUE	0.93	0.324662	0.588	0.98	0.96213	0.978	0.926	0.371715	0.639	NA	NA	NA	NA	NA	NA	NA	NA	NA	NA	NA	NA	1.07	0.823245	0.872	NA	NA	NA	NA	NA	NA	1.19048	0.724243	0.931	NA	NA	NA	NA	NA	NA	0.869565	0.879637	0.97	NA
cg03400808	1	100803169	NA	NA	Open_Sea	TRUE	1.186	0.0076521	0.117	5.06	0.0028789	0.0269	1.265	0.0020891	0.111	NA	NA	NA	NA	NA	NA	NA	NA	NA	NA	NA	NA	5.21	1.27e-05	5.26e-05	NA	NA	NA	NA	NA	NA	2.08333	0.158903	0.529	NA	NA	NA	NA	NA	NA	0.657895	0.620846	0.89	NA
cg03400811	22	19554366	LOC150185	TSS200	Island	NA	1.237	0.0051475	0.105	4.61	0.0024741	0.0252	1.283	0.0087352	0.153	NA	NA	NA	NA	NA	NA	NA	NA	NA	NA	NA	NA	7.51	1e-07	1e-07	NA	NA	NA	NA	NA	NA	1.6129	0.466428	0.814	NA	NA	NA	NA	NA	NA	12.8205	0.0022076	0.582	NA
cg03401357	1	46951477	NA	NA	Island	NA	1.027	0.651143	0.824	4.22	0.0193012	0.0727	0.993	0.918607	0.969	NA	NA	NA	NA	NA	NA	NA	NA	NA	NA	NA	NA	3.11	0.0054414	0.0126	NA	NA	NA	NA	NA	NA	0.120337	0.002566	0.0643	NA	NA	NA	NA	NA	NA	14.0845	0.0719227	0.704	NA
cg03402693	2	11055702	NA	NA	S_Shore	NA	1.071	0.271559	0.538	6.31	0.0013314	0.0196	1.102	0.181804	0.463	NA	NA	NA	NA	NA	NA	NA	NA	NA	NA	NA	NA	12.5	1e-07	1e-07	NA	NA	NA	NA	NA	NA	0.793651	0.688332	0.917	NA	NA	NA	NA	NA	NA	0.3367	0.239291	0.731	NA
cg03403686	16	1254199	CACNA1H;CACNA1H	Body;Body	Island	NA	1.111	0.177204	0.436	3.85	0.0029485	0.0271	1.204	0.041557	0.252	NA	NA	NA	NA	NA	NA	NA	NA	NA	NA	NA	NA	5.32	1e-07	1e-07	NA	NA	NA	NA	NA	NA	1.20482	0.69903	0.922	NA	NA	NA	NA	NA	NA	1.53846	0.603063	0.885	NA
cg03405909	11	31845639	NA	NA	N_Shore	NA	0.996	0.949056	0.98	2.55	0.0392631	0.114	1.012	0.881418	0.951	NA	NA	NA	NA	NA	NA	NA	NA	NA	NA	NA	NA	1.92	0.0560132	0.0985	NA	NA	NA	NA	NA	NA	3.0303	0.0021893	0.0588	NA	NA	NA	NA	NA	NA	2.43902	0.333751	0.775	NA
cg03407524	17	80043349	FASN	Body	S_Shore	NA	0.947	0.344899	0.606	0.47	0.189812	0.33	1.021	0.775497	0.9	NA	NA	NA	NA	NA	NA	NA	NA	NA	NA	NA	NA	1.11	0.798121	0.852	NA	NA	NA	NA	NA	NA	0.675676	0.520389	0.843	NA	NA	NA	NA	NA	NA	NA	NA	NA	NA
cg03408619	8	30300142	RBPMS;RBPMS;RBPMS;RBPMS	Body;Body;Body;Body	Open_Sea	NA	1.049	0.523992	0.746	3.3	0.0114168	0.0538	1.032	0.717799	0.868	NA	NA	NA	NA	NA	NA	NA	NA	NA	NA	NA	NA	3.83	8.5e-06	3.66e-05	NA	NA	NA	NA	NA	NA	0.775194	0.589526	0.882	NA	NA	NA	NA	NA	NA	0.757576	0.768182	0.942	NA
cg03415617	16	34726856	NA	NA	Open_Sea	NA	1.17	0.04852	0.242	2.98	0.0244994	0.0838	1.151	0.11585	0.382	NA	NA	NA	NA	NA	NA	NA	NA	NA	NA	NA	NA	2.44	0.0049477	0.0116	NA	NA	NA	NA	NA	NA	0.434783	0.094574	0.412	NA	NA	NA	NA	NA	NA	7.14286	0.082413	0.704	NA
cg03419885	11	125036385	PKNOX2	5'UTR	Island	NA	0.947	0.409877	0.662	1.33	0.597408	0.719	0.959	0.593808	0.797	NA	NA	NA	NA	NA	NA	NA	NA	NA	NA	NA	NA	0.66	0.279094	0.378	NA	NA	NA	NA	NA	NA	0.193798	0.0436342	0.278	NA	NA	NA	NA	NA	NA	2.85714	0.42064	0.814	NA
cg03423149	11	63768040	MACROD1	Body	Island	NA	0.981	0.761787	0.889	0.49	0.218659	0.364	0.932	0.343126	0.615	NA	NA	NA	NA	NA	NA	NA	NA	NA	NA	NA	NA	0.46	0.0458504	0.0828	NA	NA	NA	NA	NA	NA	0.645161	0.278004	0.668	NA	NA	NA	NA	NA	NA	7.69231	0.138796	0.704	NA
cg03439958	2	101612331	NPAS2	3'UTR	Open_Sea	NA	1.042	0.590272	0.789	2.59	0.0429826	0.121	1.098	0.309616	0.587	NA	NA	NA	NA	NA	NA	NA	NA	NA	NA	NA	NA	4.58	8e-07	4.45e-06	NA	NA	NA	NA	NA	NA	1.40845	0.523042	0.844	NA	NA	NA	NA	NA	NA	1.6129	0.157593	0.705	NA
cg03442378	11	44332385	ALX4	TSS1500	Island	TRUE	0.948	0.474934	0.711	0.72	0.478774	0.622	0.868	0.118655	0.387	NA	NA	NA	NA	NA	NA	NA	NA	NA	NA	NA	NA	0.43	0.0066012	0.0149	NA	NA	NA	NA	NA	NA	0.381679	0.0472701	0.289	NA	NA	NA	NA	NA	NA	5	0.0848158	0.704	NA
cg03442534	4	116599939	NA	NA	Open_Sea	NA	1.183	0.0192832	0.164	2.82	0.0277287	0.0904	1.203	0.0309521	0.225	NA	NA	NA	NA	NA	NA	NA	NA	NA	NA	NA	NA	3.83	3.08e-05	0.000117	NA	NA	NA	NA	NA	NA	1.6129	0.34705	0.724	NA	NA	NA	NA	NA	NA	2.5	0.368703	0.793	NA
cg03442569	6	99291677	NA	NA	Island	TRUE	0.892	0.140103	0.392	2.82	0.0510219	0.135	0.82	0.0567925	0.284	NA	NA	NA	NA	NA	NA	NA	NA	NA	NA	NA	NA	1.38	0.371489	0.476	NA	NA	NA	NA	NA	NA	0.775194	0.70524	0.924	NA	NA	NA	NA	NA	NA	1.72414	0.579929	0.876	NA
cg03442712	15	86292964	NA	NA	Open_Sea	TRUE	1.088	0.256193	0.524	0.75	0.540042	0.673	1.055	0.542041	0.763	NA	NA	NA	NA	NA	NA	NA	NA	NA	NA	0.23	0.0909	0.52	0.0453003	0.082	NA	NA	NA	NA	NA	NA	0.675676	0.338174	0.717	NA	NA	NA	NA	NA	NA	1.63934	0.605135	0.885	NA
cg03446244	16	86229872	NA	NA	Open_Sea	TRUE	1.083	0.304884	0.569	3.85	0.0036148	0.0295	1.054	0.557144	0.774	NA	NA	NA	NA	NA	NA	NA	NA	NA	NA	NA	NA	1.96	0.0302797	0.0577	NA	NA	NA	NA	NA	NA	1.08696	0.839418	0.965	NA	NA	NA	NA	NA	NA	0.990099	0.992408	0.998	NA
cg03449108	2	118982580	NA	NA	S_Shore	NA	1.173	0.0524617	0.252	1.33	0.523249	0.659	1.219	0.0623363	0.293	NA	NA	NA	NA	NA	NA	NA	NA	NA	NA	NA	NA	0.88	0.696004	0.771	NA	NA	NA	NA	NA	NA	0.378788	0.0084633	0.119	NA	NA	NA	NA	NA	NA	1.33333	0.774638	0.944	NA
cg03449456	1	3191219	PRDM16;PRDM16	Body;Body	Open_Sea	NA	1.009	0.890362	0.953	2.37	0.0607234	0.152	1.012	0.877697	0.949	NA	NA	NA	NA	NA	NA	NA	NA	NA	NA	5.4	0.052	4.61	1.6e-06	8.25e-06	NA	NA	NA	NA	NA	NA	0.925926	0.878129	0.972	NA	NA	NA	NA	NA	NA	0.502513	0.286021	0.753	NA
cg03449867	15	28200653	OCA2	Body	Open_Sea	NA	1.158	0.0086353	0.12	2.77	0.0875877	0.194	1.15	0.0343501	0.236	NA	NA	NA	NA	NA	NA	NA	NA	NA	NA	NA	NA	3.18	0.0049826	0.0116	NA	NA	NA	NA	NA	NA	0.330033	0.0461436	0.286	NA	NA	NA	NA	NA	NA	1.21951	0.845785	0.96	NA
cg03451670	2	236579469	AGAP1;AGAP1	Body;Body	Island	TRUE	0.807	0.0013868	0.065	0.42	0.127668	0.251	0.769	0.0025884	0.114	RFS_profile	NA	0.989642	0.997532	0.0005577	0.00151536	0.989642	0.993449	0.0005577	0.00132853	NA	NA	0.42	0.0325514	0.0615	7.62	1e-07	4.3e-07	NA	NA	NA	0.3003	0.0646493	0.338	1.75439	0.397165	0.681	NA	NA	NA	1.92308	0.604947	0.885	4.16667
cg03457729	15	89953295	NA	NA	N_Shore	NA	0.979	0.749537	0.882	2.45	0.103487	0.218	1.012	0.87276	0.947	NA	NA	NA	NA	NA	NA	NA	NA	NA	NA	NA	NA	1.96	0.0693807	0.118	NA	NA	NA	NA	NA	NA	1.17647	0.735314	0.935	NA	NA	NA	NA	NA	NA	10.101	0.0113797	0.704	NA
cg03463523	16	73099917	NA	NA	Island	TRUE	0.899	0.083304	0.307	0.8	0.689685	0.792	0.815	0.0055568	0.139	NA	NA	NA	NA	NA	NA	NA	NA	NA	NA	NA	NA	0.43	0.026108	0.0506	NA	NA	NA	NA	NA	NA	0.390625	0.108392	0.442	NA	NA	NA	NA	NA	NA	2.77778	0.391319	0.801	NA
cg03469578	4	3735986	NA	NA	Open_Sea	NA	1.105	0.17095	0.43	3.41	0.0153702	0.0638	1.086	0.321567	0.597	NA	NA	NA	NA	NA	NA	NA	NA	NA	NA	NA	NA	4.26	2.36e-05	9.17e-05	NA	NA	NA	NA	NA	NA	0.662252	0.474919	0.818	NA	NA	NA	NA	NA	NA	10	0.0082083	0.704	NA
cg03473125	7	157550806	PTPRN2;PTPRN2;PTPRN2	Body;Body;Body	Island	NA	1.283	0.0041012	0.0968	3.67	0.003116	0.0277	1.34	0.0082895	0.151	NA	NA	0.0606404	0.229345	0.0015388	0.00240607	NA	NA	NA	NA	NA	NA	4.43	1.1e-06	5.91e-06	NA	NA	NA	NA	NA	NA	1.19048	0.718113	0.929	NA	NA	NA	NA	NA	NA	5.26316	0.006716	0.676	NA
cg03475293	6	7051303	NA	NA	N_Shore	NA	0.94	0.278297	0.544	1.21	0.745228	0.833	0.916	0.201738	0.481	NA	NA	NA	NA	NA	NA	NA	NA	NA	NA	NA	NA	0.72	0.440262	0.543	NA	NA	NA	NA	NA	NA	0.268097	0.0400193	0.267	NA	NA	NA	NA	NA	NA	NA	NA	NA	NA
cg03480698	7	158114659	PTPRN2;PTPRN2;PTPRN2	Body;Body;Body	S_Shelf	NA	1.274	0.00383	0.0947	3.43	0.003353	0.0284	1.377	0.0032683	0.124	NA	NA	0.0998801	0.292591	0.0021252	0.00277404	NA	NA	NA	NA	NA	NA	4.72	2e-07	1.3e-06	NA	NA	NA	NA	NA	NA	0.763359	0.599168	0.887	NA	NA	NA	NA	NA	NA	7.14286	0.0089848	0.704	NA
cg03486986	13	112986285	NA	NA	S_Shore	TRUE	1.043	0.517849	0.742	2.46	0.102614	0.216	1.008	0.915865	0.968	NA	NA	NA	NA	NA	NA	NA	NA	NA	NA	NA	NA	4.19	3.47e-05	0.00013	NA	NA	NA	NA	NA	NA	0.483092	0.171073	0.546	NA	NA	NA	NA	NA	NA	3.57143	0.321277	0.77	NA
cg03487027	10	77159055	ZNF503	Body	Island	NA	1.062	0.396967	0.652	1.05	0.911878	0.945	1.054	0.525515	0.751	NA	NA	NA	NA	NA	NA	NA	NA	NA	NA	NA	NA	1.39	0.333833	0.436	NA	NA	NA	NA	NA	NA	0.943396	0.928844	0.984	NA	NA	NA	NA	NA	NA	1.88679	0.449616	0.826	NA
cg03501539	11	114760598	NA	NA	Open_Sea	TRUE	1.105	0.129886	0.379	6.06	0.0011687	0.0188	1.07	0.357052	0.626	NA	NA	NA	NA	NA	NA	NA	NA	NA	NA	NA	NA	9.36	1e-07	1e-07	NA	NA	NA	NA	NA	NA	2.27273	0.162458	0.534	NA	NA	NA	NA	NA	NA	3.44828	0.197338	0.714	NA
cg03502002	18	74962133	GALR1;GALR1	1stExon;5'UTR	Island	TRUE	1.117	0.0480438	0.241	4.8	0.0054041	0.0364	1.173	0.013639	0.172	NA	NA	NA	NA	NA	NA	NA	NA	NA	NA	NA	NA	1.68	0.208615	0.298	NA	NA	NA	NA	NA	NA	0.403226	0.185374	0.563	NA	NA	NA	NA	NA	NA	7.14286	0.0951973	0.704	NA
cg03503809	17	96684	RPH3AL	Body	N_Shelf	NA	1.085	0.273426	0.54	2.71	0.0275584	0.0901	1.119	0.217834	0.5	NA	NA	NA	NA	NA	NA	NA	NA	NA	NA	NA	NA	5.95	1e-07	1e-07	NA	NA	NA	NA	NA	NA	2.04082	0.191426	0.571	NA	NA	NA	NA	NA	NA	NA	NA	NA	NA
cg03507326	16	2801952	LOC100128788;SRRM2	Body;TSS1500	Island	NA	0.843	0.0126025	0.14	0.7	0.493075	0.634	0.784	0.0044434	0.133	NA	NA	NA	NA	NA	NA	NA	NA	NA	NA	5.47	0.0857	1.1	0.796407	0.851	NA	NA	NA	NA	NA	NA	1.36986	0.560622	0.867	NA	NA	NA	NA	NA	NA	0.574713	0.527315	0.857	NA
cg03511735	8	142405227	NA	NA	S_Shelf	NA	0.996	0.957461	0.984	1.79	0.174803	0.312	0.997	0.971576	0.99	NA	NA	NA	NA	NA	NA	NA	NA	NA	NA	NA	NA	2.28	0.0129715	0.0273	NA	NA	NA	NA	NA	NA	0.970874	0.95327	0.99	NA	NA	NA	NA	NA	NA	0.18622	0.089802	0.704	NA
cg03512098	11	2730129	KCNQ1;KCNQ1	Body;Body	Open_Sea	TRUE	1.053	0.491673	0.723	2.13	0.0959247	0.207	0.99	0.907789	0.964	NA	NA	NA	NA	NA	NA	NA	NA	NA	NA	NA	NA	1.55	0.170322	0.253	NA	NA	NA	NA	NA	NA	0.714286	0.395938	0.767	NA	NA	NA	NA	NA	NA	1.81818	0.550639	0.867	NA
cg03522971	4	6537163	NA	NA	Open_Sea	NA	1.006	0.929024	0.972	1.43	0.421759	0.572	1.071	0.418645	0.674	NA	NA	NA	NA	NA	NA	NA	NA	NA	NA	NA	NA	3.75	1.56e-05	6.31e-05	NA	NA	NA	NA	NA	NA	0.862069	0.783423	0.949	NA	NA	NA	NA	NA	NA	1.04167	0.963162	0.993	NA
cg03524083	18	70534316	NETO1;NETO1;NETO1	TSS1500;TSS1500;Body	Island	NA	1.215	0.0070262	0.113	2.23	0.0644052	0.158	1.168	0.0583637	0.287	NA	NA	NA	NA	NA	NA	NA	NA	NA	NA	NA	NA	1.83	0.0550225	0.097	NA	NA	NA	NA	NA	NA	0.515464	0.116818	0.457	NA	NA	NA	NA	NA	NA	4.7619	0.112208	0.704	NA
cg03528137	13	111589969	NA	NA	Open_Sea	NA	1.154	0.0793135	0.3	3.9	0.0011659	0.0188	1.233	0.0496972	0.27	NA	NA	NA	NA	NA	NA	NA	NA	NA	NA	NA	NA	6.23	1e-07	1e-07	NA	NA	NA	NA	NA	NA	1.78571	0.293984	0.683	NA	NA	NA	NA	NA	NA	0.980392	0.978361	0.995	NA
cg03528486	13	111090669	COL4A2	Body	Island	NA	0.938	0.299178	0.563	2.32	0.0875323	0.194	0.914	0.232518	0.515	NA	NA	NA	NA	NA	NA	NA	NA	NA	NA	NA	NA	1.95	0.0705784	0.12	NA	NA	NA	NA	NA	NA	2.63158	0.0854835	0.391	NA	NA	NA	NA	NA	NA	0.271739	0.254576	0.74	NA
cg03529432	7	27187502	HOXA6	TSS200	Island	NA	0.826	0.0076936	0.117	0.75	0.511083	0.649	0.844	0.0427251	0.255	NA	NA	NA	NA	NA	NA	NA	NA	NA	NA	NA	NA	0.94	0.842869	0.887	NA	NA	NA	NA	NA	NA	0.487805	0.176435	0.554	NA	NA	NA	NA	NA	NA	1.66667	0.699802	0.92	NA
cg03531247	2	50573485	NRXN1;NRXN1;NRXN1	Body;Body;Body	N_Shore	NA	0.983	0.766291	0.891	1.86	0.289171	0.44	0.984	0.810911	0.917	NA	NA	NA	NA	NA	NA	NA	NA	NA	NA	0.14	0.066	0.59	0.20868	0.298	NA	NA	NA	NA	NA	NA	0.173611	0.0208028	0.19	NA	NA	NA	NA	NA	NA	11.9048	0.0172167	0.704	NA
cg03531984	17	3500374	TRPV1;TRPV1;TRPV1	TSS1500;5'UTR;TSS200	Open_Sea	NA	0.946	0.444234	0.689	0.97	0.93632	0.961	0.961	0.631075	0.819	NA	NA	NA	NA	NA	NA	NA	NA	NA	NA	NA	NA	1.49	0.219674	0.311	NA	NA	NA	NA	NA	NA	1.2987	0.658725	0.909	NA	NA	NA	NA	NA	NA	0.384615	0.231028	0.727	NA
cg03532926	7	153584839	DPP6	Body	Island	NA	1.139	0.0911428	0.32	4.43	0.0008635	0.0172	1.173	0.0575832	0.286	NA	NA	NA	NA	NA	NA	NA	NA	NA	NA	NA	NA	3.13	0.0003192	0.000966	NA	NA	NA	NA	NA	NA	0.302115	0.0155927	0.163	NA	NA	NA	NA	NA	NA	8.33333	0.0644638	0.704	NA
cg03537163	19	814520	LPPR3	Body	Island	NA	1.075	0.336021	0.598	1.7	0.229468	0.376	1.075	0.406443	0.663	NA	NA	NA	NA	NA	NA	NA	NA	NA	NA	NA	NA	1.05	0.881932	0.914	NA	NA	NA	NA	NA	NA	5.55556	0.0020191	0.0569	NA	NA	NA	NA	NA	NA	0.112233	0.101036	0.704	NA
cg03541338	10	121301343	RGS10	Body	N_Shore	NA	0.932	0.372631	0.63	1.73	0.252813	0.402	0.962	0.669316	0.843	NA	NA	NA	NA	NA	NA	NA	NA	NA	NA	NA	NA	0.95	0.877681	0.911	NA	NA	NA	NA	NA	NA	0.490196	0.162456	0.534	NA	NA	NA	NA	NA	NA	2.63158	0.407114	0.81	NA
cg03543952	1	2801150	NA	NA	Open_Sea	NA	1.166	0.0649895	0.276	4.49	0.0004294	0.0141	1.251	0.04186	0.253	NA	NA	NA	NA	NA	NA	NA	NA	NA	NA	NA	NA	5.44	1e-07	1e-07	NA	NA	NA	NA	NA	NA	1.07527	0.898707	0.978	NA	NA	NA	NA	NA	NA	NA	NA	NA	NA
cg03544320	4	5894691	CRMP1	1stExon	Island	NA	1.114	0.105289	0.342	2.19	0.123843	0.246	1.09	0.266572	0.55	NA	NA	NA	NA	NA	NA	NA	NA	NA	NA	NA	NA	0.94	0.850201	0.893	NA	NA	NA	NA	NA	NA	0.460829	0.214062	0.597	NA	NA	NA	NA	NA	NA	4.34783	0.179567	0.712	NA
cg03548062	14	101158251	NA	NA	Open_Sea	NA	1.161	0.0578822	0.264	2.5	0.0380444	0.111	1.265	0.0204704	0.195	NA	NA	NA	NA	NA	NA	NA	NA	NA	NA	NA	NA	2.49	0.0050801	0.0118	NA	NA	NA	NA	NA	NA	0.980392	0.967816	0.993	NA	NA	NA	NA	NA	NA	0.454545	0.349249	0.784	NA
cg03562044	19	15342749	EPHX3;EPHX3	Body;Body	Island	NA	0.946	0.350994	0.613	0.75	0.595238	0.717	0.899	0.12405	0.393	NA	NA	NA	NA	NA	NA	NA	NA	NA	NA	NA	NA	0.7	0.361403	0.465	NA	NA	NA	NA	NA	NA	4	0.0621943	0.331	NA	NA	NA	NA	NA	NA	4.7619	0.216197	0.721	NA
cg03564009	13	110804776	COL4A1	Body	Open_Sea	NA	0.941	0.444934	0.689	1.37	0.483381	0.626	0.865	0.152058	0.43	NA	NA	NA	NA	NA	NA	NA	NA	NA	NA	NA	NA	1.43	0.249853	0.346	NA	NA	NA	NA	NA	NA	2.77778	0.0479301	0.29	NA	NA	NA	NA	NA	NA	0.144928	0.0695068	0.704	NA
cg03585263	19	14542769	PKN1	TSS1500	Island	NA	0.924	0.283272	0.549	1.81	0.260576	0.41	0.867	0.113524	0.379	NA	NA	NA	NA	NA	NA	NA	NA	NA	NA	NA	NA	0.94	0.853195	0.895	NA	NA	NA	NA	NA	NA	0.192308	0.0023027	0.0606	NA	NA	NA	NA	NA	NA	2.04082	0.474416	0.833	NA
cg03596016	1	246952362	LOC149134	TSS1500	Island	TRUE	0.999	0.987427	0.995	2.11	0.157201	0.29	0.935	0.431481	0.684	NA	NA	NA	NA	NA	NA	NA	NA	NA	NA	NA	NA	0.81	0.561777	0.657	NA	NA	NA	NA	NA	NA	0.26455	0.0440272	0.279	NA	NA	NA	NA	NA	NA	7.14286	0.0865774	0.704	NA
cg03599078	10	8078314	NA	NA	Island	NA	1.059	0.4548	0.696	2.74	0.025649	0.0862	1.108	0.245531	0.529	NA	NA	NA	NA	NA	NA	NA	NA	NA	NA	NA	NA	2.01	0.0301961	0.0576	NA	NA	NA	NA	NA	NA	0.307692	0.0469604	0.288	NA	NA	NA	NA	NA	NA	0.353357	0.354399	0.787	NA
cg03599978	1	219834537	NA	NA	Open_Sea	NA	1.078	0.301027	0.565	1.61	0.367753	0.518	0.958	0.640111	0.825	NA	NA	NA	NA	NA	NA	NA	NA	NA	NA	NA	NA	1.86	0.05044	0.0899	NA	NA	NA	NA	NA	NA	1.2987	0.776209	0.947	NA	NA	NA	NA	NA	NA	2.32558	0.542638	0.864	NA
cg03605066	5	1786804	NA	NA	Open_Sea	NA	1.071	0.307003	0.572	4.05	0.0026727	0.026	1.063	0.432077	0.684	NA	NA	NA	NA	NA	NA	NA	NA	NA	NA	NA	NA	6.45	1e-07	1e-07	NA	NA	NA	NA	NA	NA	0.724638	0.540233	0.854	NA	NA	NA	NA	NA	NA	3.22581	0.0928895	0.704	NA
cg03625141	16	2892769	TMPRSS8	TSS200	Island	NA	1	0.999863	1	2.23	0.123843	0.246	1.005	0.946571	0.982	NA	NA	NA	NA	NA	NA	NA	NA	NA	NA	NA	NA	1.78	0.111282	0.177	NA	NA	NA	NA	NA	NA	0.362319	0.135104	0.489	NA	NA	NA	NA	NA	NA	2.43902	0.442404	0.823	NA
cg03625662	10	132891319	TCERG1L	3'UTR	N_Shelf	NA	1.178	0.0252426	0.184	3.27	0.0163173	0.0659	1.184	0.0489674	0.269	NA	NA	NA	NA	NA	NA	NA	NA	NA	NA	NA	NA	6.39	1e-07	1e-07	NA	NA	NA	NA	NA	NA	0.735294	0.5362	0.852	NA	NA	NA	NA	NA	NA	1.2987	0.768095	0.942	NA
cg03631459	10	54631369	NA	NA	Island	NA	1.293	0.002387	0.0788	4.37	0.0004588	0.0143	1.264	0.0210708	0.197	NA	NA	0.151248	0.370788	0.0012582	0.00216215	NA	NA	NA	NA	NA	NA	2.96	0.0004112	0.00122	NA	NA	NA	NA	NA	NA	0.440529	0.166447	0.54	NA	NA	NA	NA	NA	NA	0.653595	0.694598	0.918	NA
cg03633948	5	2295885	NA	NA	Open_Sea	TRUE	1.133	0.0625376	0.271	4.4	0.0037916	0.0303	1.119	0.149628	0.427	NA	NA	NA	NA	NA	NA	NA	NA	NA	NA	NA	NA	6.48	1e-07	1e-07	NA	NA	NA	NA	NA	NA	0.869565	0.804814	0.956	NA	NA	NA	NA	NA	NA	1.1236	0.876386	0.969	NA
cg03643948	21	43548040	UMODL1;UMODL1	Body;Body	Island	NA	0.945	0.414831	0.666	2.72	0.0326656	0.101	0.952	0.544923	0.765	NA	NA	NA	NA	NA	NA	NA	NA	NA	NA	4.75	0.0757	5.43	1e-07	1e-07	NA	NA	NA	NA	NA	NA	1.25	0.631166	0.899	NA	NA	NA	NA	NA	NA	0.564972	0.459304	0.83	NA
cg03644984	7	82286378	NA	NA	Open_Sea	NA	1.067	0.367321	0.625	2.99	0.012537	0.0567	1.101	0.249102	0.532	NA	NA	NA	NA	NA	NA	NA	NA	NA	NA	NA	NA	6.36	1e-07	1e-07	NA	NA	NA	NA	NA	NA	1.69492	0.290923	0.68	NA	NA	NA	NA	NA	NA	0.228311	0.0983718	0.704	NA
cg03650119	1	228346014	GJC2	Body	Island	NA	1.061	0.434393	0.681	0.92	0.873035	0.92	1.068	0.445583	0.695	NA	NA	NA	NA	NA	NA	NA	NA	NA	NA	NA	NA	0.95	0.875218	0.91	NA	NA	NA	NA	NA	NA	0.598802	0.323427	0.706	NA	NA	NA	NA	NA	NA	0.414938	0.473037	0.833	NA
cg03650429	19	39440462	FBXO17;FBXO17	Body;Body	Island	NA	0.947	0.432996	0.68	0.35	0.0233449	0.0813	0.903	0.202184	0.482	NA	NA	NA	NA	NA	NA	NA	NA	NA	NA	NA	NA	0.33	0.0007059	0.00198	NA	NA	NA	NA	NA	NA	0.632911	0.514759	0.84	NA	NA	NA	NA	NA	NA	9.09091	0.082333	0.704	NA
cg03653399	8	142233436	SLC45A4	Body	S_Shore	NA	0.946	0.339414	0.601	2.74	0.0718356	0.17	0.981	0.782425	0.903	NA	NA	NA	NA	NA	NA	NA	NA	NA	NA	NA	NA	4.41	0.0001683	0.000541	NA	NA	NA	NA	NA	NA	1.28205	0.661007	0.909	NA	NA	NA	NA	NA	NA	0.403226	0.40714	0.81	NA
cg03654329	1	2899954	NA	NA	Open_Sea	NA	1.09	0.205917	0.468	7.64	1.6e-05	0.00656	1.135	0.0992804	0.358	NA	CR_profile	NA	NA	NA	NA	NA	NA	NA	NA	NA	NA	4.81	8e-07	4.45e-06	NA	NA	NA	0.16	1e-07	1e-07	0.471698	0.132506	0.484	NA	NA	NA	0.46	0.123617	0.16	1.26582	0.715423	0.925	NA
cg03659519	18	74961966	GALR1	TSS200	Island	TRUE	1.086	0.239363	0.506	1.81	0.199884	0.342	1.149	0.0787003	0.324	NA	NA	NA	NA	NA	NA	NA	NA	NA	NA	NA	NA	1.6	0.162707	0.243	NA	NA	NA	NA	NA	NA	0.423729	0.0316128	0.236	NA	NA	NA	NA	NA	NA	2.94118	0.266949	0.744	NA
cg03661567	16	50978181	NA	NA	Open_Sea	NA	1.2	0.0214725	0.171	2.21	0.0926807	0.202	1.214	0.0396321	0.247	NA	NA	NA	NA	NA	NA	NA	NA	NA	NA	NA	NA	1.94	0.0357012	0.0666	NA	NA	NA	NA	NA	NA	0.657895	0.315058	0.7	NA	NA	NA	NA	NA	NA	4.7619	0.0553649	0.704	NA
cg03668475	17	45928784	SP6	5'UTR	S_Shore	NA	1.056	0.3392	0.601	1.1	0.867952	0.917	0.998	0.980939	0.993	NA	NA	NA	NA	NA	NA	NA	NA	NA	NA	NA	NA	0.98	0.95484	0.969	NA	NA	NA	NA	NA	NA	0.116279	0.0028377	0.0674	NA	NA	NA	NA	NA	NA	3.57143	0.203211	0.717	NA
cg03670369	6	170239250	NA	NA	Island	NA	1.196	0.0082054	0.119	8.65	1.23e-05	0.00592	1.244	0.0099869	0.157	NA	CR_profile	NA	NA	NA	NA	NA	NA	NA	NA	NA	NA	5.76	1.2e-06	6.39e-06	NA	NA	NA	0.13	1e-07	1e-07	2.63158	0.111289	0.447	NA	NA	NA	0.14	0.0005283	0.00344	1.33333	0.716689	0.925	NA
cg03671052	5	180086260	NA	NA	Open_Sea	NA	1.152	0.034222	0.208	5.12	0.0009321	0.0174	1.123	0.136392	0.41	NA	NA	NA	NA	NA	NA	NA	NA	NA	NA	NA	NA	2.53	0.0049588	0.0116	NA	NA	NA	NA	NA	NA	0.8	0.656693	0.908	NA	NA	NA	NA	NA	NA	4.34783	0.0635481	0.704	NA
cg03671191	19	52207353	NCRNA00085	Body	Island	NA	0.883	0.0614885	0.269	0.61	0.447506	0.594	0.846	0.0558775	0.283	NA	NA	NA	NA	NA	NA	NA	NA	NA	NA	NA	NA	0.68	0.367625	0.471	NA	NA	NA	NA	NA	NA	0.675676	0.661104	0.909	NA	NA	NA	NA	NA	NA	1.38889	0.691943	0.918	NA
cg03678039	17	74525066	CYGB	Body	Open_Sea	NA	1.225	0.0142146	0.145	2.26	0.0555858	0.143	1.251	0.0159397	0.181	NA	NA	NA	NA	NA	NA	NA	NA	NA	NA	NA	NA	1.2	0.569883	0.664	NA	NA	NA	NA	NA	NA	0.625	0.314442	0.699	NA	NA	NA	NA	NA	NA	1.36986	0.718237	0.925	NA
cg03679504	3	46621556	LRRC2;LRRC2;TDGF1	5'UTR;1stExon;Body	S_Shelf	NA	1.189	0.035609	0.212	3.56	0.0012256	0.019	1.176	0.0896556	0.342	NA	NA	NA	NA	NA	NA	NA	NA	NA	NA	NA	NA	5.15	1e-07	1e-07	NA	NA	NA	NA	NA	NA	1.51515	0.244338	0.633	NA	NA	NA	NA	NA	NA	1.14943	0.849323	0.961	NA
cg03679755	10	101875035	NA	NA	Island	NA	1.07	0.262565	0.53	2.43	0.141696	0.27	1.091	0.209399	0.49	NA	NA	NA	NA	NA	NA	NA	NA	NA	NA	NA	NA	2.07	0.0636776	0.11	NA	NA	NA	NA	NA	NA	0.273973	0.0163372	0.168	NA	NA	NA	NA	NA	NA	7.69231	0.0638925	0.704	NA
cg03682719	6	28584103	NA	NA	Island	NA	1.179	0.0221096	0.174	5.12	0.0012863	0.0193	1.202	0.0239353	0.208	NA	NA	NA	NA	NA	NA	NA	NA	NA	NA	NA	NA	3.88	2.57e-05	9.9e-05	NA	NA	NA	NA	NA	NA	0.657895	0.349769	0.727	NA	NA	NA	NA	NA	NA	2.12766	0.401521	0.806	NA
cg03683171	10	6242747	PFKFB3	Body	N_Shore	NA	0.963	0.594571	0.791	0.38	0.0756115	0.176	0.951	0.542009	0.763	NA	NA	NA	NA	NA	NA	NA	NA	NA	NA	NA	NA	0.3	0.0004688	0.00137	NA	NA	NA	NA	NA	NA	0.315457	0.144398	0.504	NA	NA	NA	NA	NA	NA	1.04167	0.961191	0.993	NA
cg03685886	16	86912525	NA	NA	Island	NA	0.88	0.069429	0.282	1.41	0.529228	0.664	0.935	0.391957	0.652	NA	NA	NA	NA	NA	NA	NA	NA	NA	NA	NA	NA	1.22	0.582362	0.675	NA	NA	NA	NA	NA	NA	0.819672	0.720455	0.93	NA	NA	NA	NA	NA	NA	0.581395	0.652267	0.903	NA
cg03691144	13	112238872	NA	NA	Island	NA	1.043	0.554502	0.765	3.41	0.0070422	0.0413	1.003	0.970679	0.99	NA	NA	NA	NA	NA	NA	NA	NA	NA	NA	NA	NA	4.77	3e-07	1.87e-06	NA	NA	NA	NA	NA	NA	0.819672	0.688244	0.917	NA	NA	NA	NA	NA	NA	3.0303	0.253158	0.739	NA
cg03693069	8	53301179	ST18	5'UTR	Open_Sea	NA	1.198	0.0054749	0.106	5.39	0.0015578	0.0207	1.221	0.009704	0.156	NA	NA	NA	NA	NA	NA	NA	NA	NA	NA	NA	NA	7.33	1e-07	1e-07	NA	NA	NA	NA	NA	NA	1.2987	0.660539	0.909	NA	NA	NA	NA	NA	NA	5.26316	0.0702482	0.704	NA
cg03699182	2	121104187	INHBB	1stExon	Island	TRUE	1.14	0.0688085	0.281	2.12	0.104163	0.219	1.284	0.0014541	0.106	NA	NA	NA	NA	NA	NA	NA	NA	NA	NA	0.11	0.00614	0.7	0.295907	0.396	NA	NA	NA	NA	NA	NA	0.245098	0.0036128	0.0756	NA	NA	NA	NA	NA	NA	2.77778	0.219556	0.723	NA
cg03701930	10	1981436	NA	NA	Open_Sea	NA	1.156	0.0149269	0.148	6.12	0.0037363	0.03	1.152	0.0429725	0.256	NA	NA	NA	NA	NA	NA	NA	NA	NA	NA	NA	NA	7.01	1.8e-06	9.18e-06	NA	NA	NA	NA	NA	NA	0.311526	0.123294	0.467	NA	NA	NA	NA	NA	NA	5	0.136632	0.704	NA
cg03704006	16	88994295	CBFA2T3;CBFA2T3	5'UTR;Body	Island	NA	1.09	0.233905	0.499	5.12	0.0003665	0.0134	1.134	0.122524	0.391	NA	NA	NA	NA	NA	NA	NA	NA	NA	NA	NA	NA	5.11	1e-07	6.96e-07	NA	NA	NA	NA	NA	NA	0.540541	0.198717	0.579	NA	NA	NA	NA	NA	NA	0.136426	0.0972331	0.704	NA
cg03710719	19	36389795	NFKBID	5'UTR	Island	NA	0.936	0.3088	0.573	1.91	0.228962	0.375	0.951	0.504804	0.737	NA	NA	NA	NA	NA	NA	NA	NA	NA	NA	NA	NA	1.11	0.790302	0.846	NA	NA	NA	NA	NA	NA	0.222717	0.0814223	0.381	NA	NA	NA	NA	NA	NA	4	0.112399	0.704	NA
cg03711485	10	101296036	NKX2-3	3'UTR	Island	TRUE	1.034	0.603416	0.796	2.62	0.0767162	0.177	1.067	0.378611	0.644	NA	NA	NA	NA	NA	NA	NA	NA	NA	NA	NA	NA	2.77	0.0041246	0.00977	NA	NA	NA	NA	NA	NA	1.38889	0.543909	0.856	NA	NA	NA	NA	NA	NA	1.51515	0.682342	0.914	NA
cg03714619	2	45160445	NA	NA	N_Shore	NA	0.956	0.519086	0.743	2.49	0.0867892	0.193	0.948	0.503657	0.736	NA	NA	NA	NA	NA	NA	NA	NA	NA	NA	NA	NA	3.38	0.0004086	0.00121	NA	NA	NA	NA	NA	NA	1.85185	0.193082	0.573	NA	NA	NA	NA	NA	NA	4.7619	0.182992	0.712	NA
cg03716672	2	143465045	NA	NA	Open_Sea	NA	1.13	0.110379	0.351	4.92	0.000495	0.0145	1.125	0.20214	0.482	NA	NA	NA	NA	NA	NA	NA	NA	NA	NA	NA	NA	4.93	1e-07	6.96e-07	NA	NA	NA	NA	NA	NA	1.0101	0.97844	0.994	NA	NA	NA	NA	NA	NA	0.763359	0.72959	0.929	NA
cg03716999	1	6265802	RNF207	TSS1500	N_Shore	NA	0.942	0.391333	0.647	0.83	0.71142	0.808	0.993	0.926533	0.972	NA	NA	NA	NA	NA	NA	NA	NA	NA	NA	NA	NA	1.39	0.374491	0.479	NA	NA	NA	NA	NA	NA	0.185874	0.0022909	0.0604	NA	NA	NA	NA	NA	NA	1.75439	0.653814	0.904	NA
cg03729251	4	151501035	LRBA	Body	Island	TRUE	0.891	0.133173	0.383	1.02	0.97546	0.985	0.814	0.0268303	0.215	NA	NA	NA	NA	NA	NA	NA	NA	NA	NA	NA	NA	1.26	0.457846	0.56	NA	NA	NA	NA	NA	NA	0.763359	0.569749	0.87	NA	NA	NA	NA	NA	NA	9.09091	0.108458	0.704	NA
cg03730428	11	32009004	NA	NA	Island	NA	1.057	0.434159	0.68	1.59	0.341975	0.494	1.034	0.683868	0.85	NA	NA	NA	NA	NA	NA	NA	NA	NA	NA	NA	NA	0.81	0.539962	0.637	NA	NA	NA	NA	NA	NA	0.179533	0.0034636	0.0737	NA	NA	NA	NA	NA	NA	5.88235	0.109331	0.704	NA
cg03730533	7	26897685	SKAP2	Body	Open_Sea	TRUE	1.033	0.676057	0.839	1.74	0.252111	0.401	1.033	0.72181	0.871	NA	NA	NA	NA	NA	NA	NA	NA	NA	NA	NA	NA	1.09	0.790739	0.847	NA	NA	NA	NA	NA	NA	0.961538	0.934776	0.984	NA	NA	NA	NA	NA	NA	1.21951	0.852111	0.962	NA
cg03731268	1	62660861	L1TD1;L1TD1	5'UTR;5'UTR	Island	NA	1.083	0.257756	0.525	3.24	0.0122997	0.056	1.102	0.230445	0.513	NA	NA	NA	NA	NA	NA	NA	NA	NA	NA	NA	NA	1.97	0.0370726	0.0688	NA	NA	NA	NA	NA	NA	0.319489	0.0135272	0.151	NA	NA	NA	NA	NA	NA	3.125	0.152662	0.704	NA
cg03734700	1	1999046	PRKCZ	Body	Open_Sea	NA	1.079	0.292245	0.557	3.77	0.0017158	0.0215	1.102	0.25392	0.537	NA	NA	NA	NA	NA	NA	NA	NA	NA	NA	NA	NA	6.07	1e-07	1e-07	NA	NA	NA	NA	NA	NA	0.961538	0.936497	0.985	NA	NA	NA	NA	NA	NA	4.16667	0.101234	0.704	NA
cg03738352	4	25657381	SLC34A2	TSS200	Island	TRUE	0.944	0.397426	0.652	2.35	0.123375	0.246	0.925	0.328702	0.602	NA	NA	NA	NA	NA	NA	NA	NA	NA	NA	NA	NA	0.7	0.344894	0.448	NA	NA	NA	NA	NA	NA	0.21322	0.0092731	0.125	NA	NA	NA	NA	NA	NA	NA	NA	NA	NA
cg03738707	2	128453335	NA	NA	Island	NA	0.883	0.0522255	0.252	0.68	0.535268	0.67	0.917	0.24091	0.524	NA	NA	NA	NA	NA	NA	NA	NA	NA	NA	NA	NA	1.26	0.554137	0.65	NA	NA	NA	NA	NA	NA	0.769231	0.696468	0.921	NA	NA	NA	NA	NA	NA	1.47059	0.769591	0.942	NA
cg03740978	18	24127875	KCTD1;KCTD1;KCTD1	5'UTR;5'UTR;1stExon	Island	NA	0.909	0.241208	0.507	0.62	0.300799	0.452	0.894	0.254531	0.538	NA	NA	NA	NA	NA	NA	NA	NA	NA	NA	NA	NA	0.25	1.41e-05	5.77e-05	NA	NA	NA	NA	NA	NA	0.263852	0.107407	0.44	NA	NA	NA	NA	NA	NA	3.44828	0.361574	0.791	NA
cg03748376	1	248100585	OR2L13;OR2L13	1stExon;5'UTR	Island	NA	0.992	0.908935	0.961	2.27	0.0893063	0.197	0.994	0.942631	0.98	NA	NA	NA	NA	NA	NA	NA	NA	NA	NA	NA	NA	1.25	0.537151	0.634	NA	NA	NA	NA	NA	NA	0.546448	0.317974	0.702	NA	NA	NA	NA	NA	NA	5	0.0870425	0.704	NA
cg03764092	7	139690853	TBXAS1;TBXAS1;TBXAS1;TBXAS1;TBXAS1;TBXAS1	Body;Body;Body;Body;Body;Body	Open_Sea	NA	0.97	0.683041	0.842	1.45	0.412829	0.563	0.96	0.63594	0.822	NA	NA	NA	NA	NA	NA	NA	NA	NA	NA	NA	NA	1.23	0.53652	0.634	NA	NA	NA	NA	NA	NA	1.40845	0.544456	0.856	NA	NA	NA	NA	NA	NA	1.19048	0.856812	0.963	NA
cg03767822	12	49318735	FKBP11;FKBP11;FKBP11	Body;Body;TSS200	Island	TRUE	0.816	0.009325	0.124	0.47	0.167458	0.303	0.718	0.0038975	0.128	NA	NA	NA	NA	NA	NA	NA	NA	NA	NA	NA	NA	0.51	0.0600204	0.105	NA	NA	NA	NA	NA	NA	1.1236	0.821672	0.961	NA	NA	NA	NA	NA	NA	1.40845	0.300665	0.759	NA
cg03774514	20	22563702	FOXA2;FOXA2	Body;Body	Island	NA	0.991	0.862575	0.939	4.34	0.015857	0.0649	1.004	0.948059	0.982	NA	NA	NA	NA	NA	NA	NA	NA	NA	NA	NA	NA	1.99	0.117248	0.185	NA	NA	NA	NA	NA	NA	0.120627	0.0026979	0.0654	NA	NA	NA	NA	NA	NA	6.66667	0.119709	0.704	NA
cg03774803	2	198650880	BOLL;BOLL;BOLL	1stExon;5'UTR;TSS1500	Island	NA	1.03	0.695083	0.85	3.33	0.0114304	0.0538	1.033	0.710181	0.865	NA	NA	NA	NA	NA	NA	NA	NA	NA	NA	NA	NA	1.78	0.0667682	0.115	NA	NA	NA	NA	NA	NA	0.206186	0.002159	0.0584	NA	NA	NA	NA	NA	NA	0.520833	0.486054	0.84	NA
cg03800844	13	112652438	NA	NA	Open_Sea	NA	1.059	0.443195	0.688	3.92	0.003859	0.0305	1.048	0.590673	0.795	NA	NA	NA	NA	NA	NA	NA	NA	NA	NA	NA	NA	5.63	1e-07	1e-07	NA	NA	NA	NA	NA	NA	0.425532	0.0994531	0.422	NA	NA	NA	NA	NA	NA	3.33333	0.166555	0.709	NA
cg03816062	2	100618466	AFF3;AFF3	Body;Body	Open_Sea	NA	0.933	0.343359	0.605	1.16	0.74244	0.831	0.959	0.638177	0.823	NA	NA	NA	NA	NA	NA	NA	NA	NA	NA	5.21	0.0356	4.39	3e-07	1.87e-06	NA	NA	NA	NA	NA	NA	2	0.0619262	0.33	NA	NA	NA	NA	NA	NA	0.369004	0.202391	0.716	NA
cg03817911	12	104697389	TXNRD1;TXNRD1;TXNRD1;EID3;TXNRD1;TXNRD1	5'UTR;5'UTR;Body;TSS200;Body;5'UTR	Island	TRUE	0.862	0.11103	0.352	0.75	0.517736	0.654	0.856	0.154354	0.433	NA	NA	NA	NA	NA	NA	NA	NA	NA	NA	NA	NA	0.46	0.0251814	0.0491	NA	NA	NA	NA	NA	NA	0.392157	0.265958	0.656	NA	NA	NA	NA	NA	NA	1.36986	0.604619	0.885	NA
cg03826463	3	186211670	NA	NA	Open_Sea	TRUE	1.182	0.015063	0.149	4.79	0.0023749	0.0247	1.21	0.0148538	0.176	NA	NA	NA	NA	NA	NA	NA	NA	NA	NA	NA	NA	9.48	1e-07	1e-07	NA	NA	NA	NA	NA	NA	1.31579	0.580868	0.877	NA	NA	NA	NA	NA	NA	0.877193	0.885144	0.971	NA
cg03827835	5	134388224	NA	NA	S_Shore	NA	1.01	0.900118	0.957	2.88	0.023712	0.0821	1.075	0.424934	0.679	NA	NA	NA	NA	NA	NA	NA	NA	NA	NA	NA	NA	4.75	1e-07	6.96e-07	NA	NA	NA	NA	NA	NA	1.33333	0.538665	0.853	NA	NA	NA	NA	NA	NA	0.847458	0.858271	0.963	NA
cg03832522	2	218898668	NA	NA	Island	NA	0.934	0.371916	0.629	2.72	0.0387292	0.113	0.995	0.951367	0.983	NA	NA	NA	NA	NA	NA	NA	NA	NA	NA	NA	NA	2.65	0.0014195	0.00374	NA	NA	NA	NA	NA	NA	1.20482	0.673046	0.913	NA	NA	NA	NA	NA	NA	1.44928	0.611315	0.887	NA
cg03841136	21	43136835	NCRNA00112;C21orf129	Body;TSS1500	Open_Sea	NA	0.937	0.292617	0.558	2.83	0.0362417	0.108	0.94	0.372819	0.639	NA	NA	NA	NA	NA	NA	NA	NA	NA	NA	15.03	0.00406	4.73	4.94e-05	0.000178	NA	NA	NA	NA	NA	NA	1.75439	0.329285	0.711	NA	NA	NA	NA	NA	NA	0.578035	0.487713	0.84	NA
cg03847932	3	73045556	PPP4R2	TSS1500	N_Shore	NA	0.989	0.879554	0.948	0.67	0.324355	0.475	0.978	0.800565	0.912	NA	NA	NA	NA	NA	NA	NA	NA	NA	NA	NA	NA	1.26	0.472121	0.574	NA	NA	NA	NA	NA	NA	1.03093	0.936161	0.985	NA	NA	NA	NA	NA	NA	1.33333	0.67404	0.91	NA
cg03851965	12	4337382	NA	NA	Open_Sea	TRUE	1.098	0.142475	0.394	8.62	4.43e-05	0.0082	1.102	0.190204	0.471	NA	CR_profile	NA	NA	NA	NA	NA	NA	NA	NA	NA	NA	9.33	1e-07	1e-07	NA	NA	NA	0.086	1e-07	1e-07	1.0101	0.987254	0.996	NA	NA	NA	0.18	0.0024265	0.0089	0.806452	0.782809	0.946	NA
cg03854265	1	204966512	NFASC;NFASC;NFASC;NFASC	Body;Body;Body;Body	Open_Sea	NA	1.008	0.906917	0.96	3.35	0.0057975	0.0376	1	0.998957	1	NA	NA	NA	NA	NA	NA	NA	NA	NA	NA	NA	NA	4.35	3.65e-05	0.000136	NA	NA	NA	NA	NA	NA	1.36986	0.573535	0.872	NA	NA	NA	NA	NA	NA	0.423729	0.373296	0.795	NA
cg03855388	11	68580018	CPT1A;CPT1A	Body;Body	Open_Sea	NA	0.951	0.465166	0.704	0.52	0.159579	0.293	0.988	0.885588	0.953	NA	NA	NA	NA	NA	NA	NA	NA	NA	NA	NA	NA	1.28	0.467126	0.569	NA	NA	NA	NA	NA	NA	1.42857	0.581477	0.877	NA	NA	NA	NA	NA	NA	0.581395	0.602947	0.885	NA
cg03860256	22	50528291	MOV10L1;MOV10L1;MOV10L1	TSS200;TSS200;TSS1500	Island	NA	0.936	0.380433	0.637	1.14	0.802762	0.874	0.927	0.380499	0.645	NA	NA	NA	NA	NA	NA	NA	NA	NA	NA	NA	NA	1.61	0.160627	0.241	NA	NA	NA	NA	NA	NA	0.46729	0.127702	0.475	NA	NA	NA	NA	NA	NA	NA	NA	NA	NA
cg03868944	5	171808449	SH3PXD2B	Body	Open_Sea	TRUE	0.951	0.423323	0.673	0.44	0.109557	0.226	0.935	0.344775	0.616	NA	NA	NA	NA	NA	NA	NA	NA	NA	NA	NA	NA	0.51	0.073887	0.125	NA	NA	NA	NA	NA	NA	0.877193	0.847809	0.965	NA	NA	NA	NA	NA	NA	0.961538	0.969107	0.994	NA
cg03871140	5	177387597	NA	NA	N_Shore	NA	1.046	0.515996	0.741	0.81	0.588146	0.712	1.095	0.264023	0.547	NA	NA	NA	NA	NA	NA	NA	NA	NA	NA	NA	NA	1.8	0.0707462	0.12	NA	NA	NA	NA	NA	NA	0.909091	0.878973	0.972	NA	NA	NA	NA	NA	NA	1.33333	0.791865	0.949	NA
cg03871717	13	89815451	NA	NA	Open_Sea	NA	1.164	0.032556	0.204	4.13	0.002778	0.0265	1.187	0.0405327	0.25	NA	NA	NA	NA	NA	NA	NA	NA	NA	NA	NA	NA	5.23	1e-07	6.96e-07	NA	NA	NA	NA	NA	NA	0.543478	0.207186	0.588	NA	NA	NA	NA	NA	NA	2.08333	0.441885	0.823	NA
cg03872804	4	1594280	NA	NA	N_Shore	NA	0.928	0.352505	0.614	2.61	0.040365	0.116	0.893	0.233274	0.516	NA	NA	NA	NA	NA	NA	NA	NA	NA	NA	NA	NA	3.68	2.43e-05	9.41e-05	NA	NA	NA	NA	NA	NA	1.28205	0.646399	0.905	NA	NA	NA	NA	NA	NA	0.44843	0.352564	0.786	NA
cg03876032	10	26501065	MYO3A	3'UTR	Island	TRUE	0.999	0.992444	0.997	2.81	0.0170616	0.0678	1.056	0.540784	0.762	NA	NA	NA	NA	NA	NA	NA	NA	NA	NA	NA	NA	1.99	0.0285479	0.0547	NA	NA	NA	NA	NA	NA	0.403226	0.0482167	0.291	NA	NA	NA	NA	NA	NA	4.7619	0.0456761	0.704	NA
cg03881775	3	147111135	ZIC4;ZIC4;ZIC4;ZIC4;ZIC4	Body;TSS1500;Body;Body;TSS1500	Island	TRUE	1.044	0.542076	0.757	2.26	0.07656	0.177	1.108	0.207451	0.488	NA	NA	NA	NA	NA	NA	NA	NA	NA	NA	NA	NA	1.08	0.828702	0.876	NA	NA	NA	NA	NA	NA	0.217865	0.0361649	0.252	NA	NA	NA	NA	NA	NA	1.04167	0.97452	0.995	NA
cg03889767	4	987672	IDUA;SLC26A1;SLC26A1;SLC26A1	Body;TSS1500;TSS1500;TSS1500	S_Shore	NA	1.048	0.532187	0.751	2.1	0.047846	0.13	1.12	0.233068	0.516	NA	NA	NA	NA	NA	NA	NA	NA	NA	NA	NA	NA	2.19	0.0110467	0.0236	NA	NA	NA	NA	NA	NA	1	0.995739	0.999	NA	NA	NA	NA	NA	NA	1.08696	0.908687	0.979	NA
cg03890368	22	42734695	NA	NA	Island	NA	1.052	0.434105	0.68	1.35	0.580826	0.707	1.061	0.431876	0.684	NA	NA	NA	NA	NA	NA	NA	NA	NA	NA	NA	NA	2.99	0.0025026	0.00623	NA	NA	NA	NA	NA	NA	1.21951	0.688954	0.917	NA	NA	NA	NA	NA	NA	0.490196	0.0677587	0.704	NA
cg03891843	10	135030439	KNDC1	Body	S_Shore	NA	1.123	0.126413	0.374	2.93	0.0183096	0.0705	1.274	0.0124131	0.167	NA	NA	NA	NA	NA	NA	NA	NA	NA	NA	NA	NA	3.84	9.7e-06	4.12e-05	NA	NA	NA	NA	NA	NA	0.934579	0.838238	0.965	NA	NA	NA	NA	NA	NA	1.0101	0.984916	0.997	NA
cg03896694	16	3493440	ZNF597;ZNF597;NAT15	1stExon;5'UTR;TSS1500	Island	NA	1.182	0.033052	0.206	2.65	0.0359611	0.107	1.187	0.0660261	0.302	NA	NA	NA	NA	NA	NA	NA	NA	NA	NA	NA	NA	1.13	0.732653	0.801	NA	NA	NA	NA	NA	NA	2.12766	0.101027	0.426	NA	NA	NA	NA	NA	NA	2.63158	0.21923	0.723	NA
cg03899054	8	143206674	NA	NA	S_Shelf	NA	1.115	0.113392	0.355	4.67	0.0038268	0.0304	1.109	0.198424	0.479	NA	NA	NA	NA	NA	NA	NA	NA	NA	NA	NA	NA	6.04	1e-07	1e-07	NA	NA	NA	NA	NA	NA	0.787402	0.619515	0.894	NA	NA	NA	NA	NA	NA	2.5641	0.200639	0.715	NA
cg03899598	16	734426	JMJD8;JMJD8	1stExon;5'UTR	Island	NA	0.952	0.535052	0.753	0.52	0.199975	0.342	0.968	0.725731	0.873	NA	NA	NA	NA	NA	NA	NA	NA	NA	NA	NA	NA	0.75	0.372318	0.477	NA	NA	NA	NA	NA	NA	1.96078	0.231936	0.619	NA	NA	NA	NA	NA	NA	1.85185	0.19374	0.714	NA
cg03904209	10	2147188	NA	NA	Open_Sea	NA	1.15	0.055187	0.258	3.23	0.0080352	0.0445	1.157	0.0854702	0.336	NA	NA	NA	NA	NA	NA	NA	NA	NA	NA	NA	NA	5.36	1e-07	1e-07	NA	NA	NA	NA	NA	NA	1.0101	0.98965	0.997	NA	NA	NA	NA	NA	NA	4	0.164212	0.708	NA
cg03910363	11	133823862	IGSF9B	Body	N_Shore	NA	1.048	0.505922	0.733	4.66	0.0026943	0.0261	1.076	0.364273	0.633	NA	NA	NA	NA	NA	NA	NA	NA	NA	NA	NA	NA	7.41	1e-07	1e-07	NA	NA	NA	NA	NA	NA	1.63934	0.259475	0.649	NA	NA	NA	NA	NA	NA	1.23457	0.814998	0.955	NA
cg03910652	17	17655845	RAI1	5'UTR	Open_Sea	TRUE	0.857	0.0968864	0.329	1.27	0.618804	0.736	0.87	0.194031	0.474	NA	NA	NA	NA	NA	NA	NA	NA	NA	NA	NA	NA	0.49	0.0235704	0.0463	NA	NA	NA	NA	NA	NA	0.757576	0.654461	0.907	NA	NA	NA	NA	NA	NA	1.11111	0.859765	0.964	NA
cg03912661	10	132632099	NA	NA	Open_Sea	NA	1.145	0.0619304	0.27	4.41	0.0006774	0.0156	1.148	0.103844	0.363	NA	NA	NA	NA	NA	NA	NA	NA	NA	NA	NA	NA	6.17	1e-07	1e-07	NA	NA	NA	NA	NA	NA	0.645161	0.362518	0.738	NA	NA	NA	NA	NA	NA	4.34783	0.119901	0.704	NA
cg03923561	12	54447220	HOXC4;HOXC4	5'UTR;TSS1500	N_Shore	TRUE	1	0.996526	0.999	0.42	0.150818	0.282	1.052	0.423471	0.678	NA	NA	NA	NA	NA	NA	NA	NA	NA	NA	NA	NA	0.6	0.258805	0.355	NA	NA	NA	NA	NA	NA	0.261097	0.0803215	0.379	NA	NA	NA	NA	NA	NA	0.60241	0.677719	0.912	NA
cg03924566	8	143545478	BAI1;BAI1	5'UTR;1stExon	Island	TRUE	1.047	0.503542	0.732	2.97	0.0412648	0.118	1.005	0.950219	0.982	NA	NA	NA	NA	NA	NA	NA	NA	NA	NA	NA	NA	4.27	1.81e-05	7.22e-05	NA	NA	NA	NA	NA	NA	0.980392	0.969776	0.993	NA	NA	NA	NA	NA	NA	7.14286	0.135844	0.704	NA
cg03926906	16	88164581	NA	NA	N_Shore	NA	1.044	0.514763	0.739	2.99	0.0243143	0.0835	1.039	0.614263	0.809	NA	NA	NA	NA	NA	NA	NA	NA	NA	NA	NA	NA	6.37	1e-07	1e-07	NA	NA	NA	NA	NA	NA	1.72414	0.287954	0.678	NA	NA	NA	NA	NA	NA	0.37037	0.254209	0.74	NA
cg03935432	11	416605	SIGIRR;SIGIRR	5'UTR;5'UTR	Island	NA	0.905	0.187466	0.449	0.71	0.523808	0.659	0.831	0.0766502	0.32	NA	NA	NA	NA	NA	NA	NA	NA	NA	NA	NA	NA	1.24	0.531842	0.629	NA	NA	NA	NA	NA	NA	0.213675	0.0408154	0.269	NA	NA	NA	NA	NA	NA	5.88235	0.118055	0.704	NA
cg03941745	16	30442009	DCTPP1	TSS1500	S_Shore	NA	1.067	0.412915	0.665	2.36	0.05603	0.144	1.072	0.450473	0.698	NA	NA	NA	NA	NA	NA	NA	NA	NA	NA	NA	NA	2.28	0.0072568	0.0163	NA	NA	NA	NA	NA	NA	0.574713	0.294388	0.683	NA	NA	NA	NA	NA	NA	1.06383	0.903285	0.977	NA
cg03945320	16	733905	JMJD8	Body	Island	NA	0.906	0.18993	0.451	0.4	0.0984281	0.21	0.91	0.291496	0.572	NA	NA	NA	NA	NA	NA	NA	NA	NA	NA	NA	NA	0.57	0.116716	0.185	NA	NA	NA	NA	NA	NA	1.75439	0.440464	0.797	NA	NA	NA	NA	NA	NA	2.38095	0.141246	0.704	NA
cg03945777	7	157514049	PTPRN2;PTPRN2;PTPRN2	Body;Body;Body	Open_Sea	NA	1.212	0.0095287	0.124	4.16	0.0010513	0.0181	1.235	0.0159488	0.181	NA	NA	NA	NA	NA	NA	NA	NA	NA	NA	NA	NA	5.12	1e-07	1e-07	NA	NA	NA	NA	NA	NA	0.900901	0.826613	0.962	NA	NA	NA	NA	NA	NA	2.17391	0.249583	0.738	NA
cg03950599	19	48698419	NA	NA	Island	NA	1.052	0.506905	0.734	1.04	0.920899	0.951	0.976	0.776974	0.901	NA	NA	NA	NA	NA	NA	NA	NA	NA	NA	NA	NA	0.72	0.298861	0.399	NA	NA	NA	NA	NA	NA	0.657895	0.518625	0.842	NA	NA	NA	NA	NA	NA	0.78125	0.775816	0.945	NA
cg03950689	10	133932254	JAKMIP3	Body	S_Shore	NA	1.031	0.688437	0.846	2.3	0.0608434	0.152	1.005	0.952485	0.983	NA	NA	NA	NA	NA	NA	NA	NA	NA	NA	4.19	0.0872	6.46	1e-07	1e-07	NA	NA	NA	NA	NA	NA	1.78571	0.255168	0.644	NA	NA	NA	NA	NA	NA	NA	NA	NA	NA
cg03957481	22	50986962	KLHDC7B	1stExon	Island	NA	0.968	0.642237	0.818	2.74	0.045367	0.125	0.978	0.790447	0.906	NA	NA	NA	NA	NA	NA	NA	NA	NA	NA	NA	NA	2.26	0.0172916	0.0352	NA	NA	NA	NA	NA	NA	0.225225	0.0370325	0.255	NA	NA	NA	NA	NA	NA	3.33333	0.305788	0.763	NA
cg03960382	1	6190318	CHD5	Body	S_Shore	NA	1.144	0.0783629	0.298	3.47	0.019012	0.0721	1.211	0.0371636	0.241	NA	NA	NA	NA	NA	NA	NA	NA	NA	NA	NA	NA	7.11	1e-07	1e-07	NA	NA	NA	NA	NA	NA	0.763359	0.764695	0.945	NA	NA	NA	NA	NA	NA	0.606061	0.641342	0.898	NA
cg03961510	10	2978438	NA	NA	Open_Sea	NA	1.052	0.474806	0.711	2.98	0.0273232	0.0898	1.102	0.239757	0.523	NA	NA	NA	NA	NA	NA	NA	NA	NA	NA	NA	NA	5.65	1e-07	1e-07	NA	NA	NA	NA	NA	NA	1.17647	0.732083	0.934	NA	NA	NA	NA	NA	NA	1.49254	0.65668	0.905	NA
cg03972071	18	72917163	ZADH2	Body	Island	NA	1	0.997149	0.999	0.61	0.32148	0.473	0.967	0.664776	0.84	NA	NA	NA	NA	NA	NA	NA	NA	NA	NA	NA	NA	0.65	0.242316	0.337	NA	NA	NA	NA	NA	NA	0.970874	0.952749	0.989	NA	NA	NA	NA	NA	NA	1.28205	0.74467	0.935	NA
cg03976326	7	4231054	SDK1;SDK1	Body;Body	Open_Sea	TRUE	1.165	0.0337109	0.207	4.58	0.0012509	0.0191	1.179	0.0596867	0.289	NA	NA	NA	NA	NA	NA	NA	NA	NA	NA	NA	NA	5.42	1e-07	1e-07	NA	NA	NA	NA	NA	NA	1.19048	0.721528	0.93	NA	NA	NA	NA	NA	NA	0.588235	0.590131	0.879	NA
cg03980541	16	67700924	C16orf86;C16orf48	1stExon;TSS1500	Island	TRUE	0.967	0.565716	0.772	1.34	0.601434	0.722	0.937	0.363052	0.631	NA	NA	NA	NA	NA	NA	NA	NA	NA	NA	NA	NA	0.73	0.445495	0.548	NA	NA	NA	NA	NA	NA	0.168919	0.0034	0.0734	NA	NA	NA	NA	NA	NA	3.57143	0.280745	0.75	NA
cg03981727	1	228470802	OBSCN;OBSCN	Body;Body	N_Shelf	NA	1.027	0.708096	0.858	4.13	0.0018921	0.0223	1.036	0.674397	0.846	NA	NA	NA	NA	NA	NA	NA	NA	NA	NA	NA	NA	5.48	1e-07	1e-07	NA	NA	NA	NA	NA	NA	1.96078	0.257258	0.646	NA	NA	NA	NA	NA	NA	0.452489	0.365565	0.792	NA
cg03981954	7	121942010	FEZF1;FEZF1	3'UTR;3'UTR	N_Shore	NA	0.958	0.504969	0.733	0.93	0.890582	0.932	0.924	0.299286	0.577	NA	NA	NA	NA	NA	NA	NA	NA	NA	NA	NA	NA	2.23	0.0344446	0.0645	NA	NA	NA	NA	NA	NA	1.17647	0.764573	0.945	NA	NA	NA	NA	NA	NA	0.436681	0.346234	0.782	NA
cg03982831	1	182669315	NA	NA	Open_Sea	NA	1.221	0.0058467	0.109	4.25	0.0040506	0.0313	1.278	0.0050065	0.136	NA	NA	NA	NA	NA	NA	NA	NA	NA	NA	NA	NA	2.61	0.0085296	0.0188	NA	NA	NA	NA	NA	NA	0.819672	0.687107	0.917	NA	NA	NA	NA	NA	NA	1.33333	0.781959	0.946	NA
cg03983213	7	157475737	PTPRN2;PTPRN2;PTPRN2	Body;Body;Body	N_Shore	NA	1.154	0.0350174	0.21	3.4	0.0127309	0.0572	1.196	0.0305804	0.224	NA	NA	NA	NA	NA	NA	NA	NA	NA	NA	NA	NA	5.29	3e-07	1.87e-06	NA	NA	NA	NA	NA	NA	1	0.998472	1	NA	NA	NA	NA	NA	NA	0.714286	0.693174	0.918	NA
cg03984758	4	57944634	IGFBP7	Body	Open_Sea	TRUE	0.909	0.160723	0.417	0.69	0.353932	0.506	0.894	0.139653	0.414	NA	NA	NA	NA	NA	NA	NA	NA	NA	NA	14.24	0.000482	2.35	0.0085376	0.0188	NA	NA	NA	NA	NA	NA	1.19048	0.715768	0.928	NA	NA	NA	NA	NA	NA	0.414938	0.140097	0.704	NA
cg03989125	22	38214979	NA	NA	Island	TRUE	0.99	0.885453	0.951	0.58	0.302398	0.454	0.953	0.57017	0.781	NA	NA	NA	NA	NA	NA	NA	NA	NA	NA	NA	NA	0.62	0.163033	0.244	NA	NA	NA	NA	NA	NA	0.378788	0.0367488	0.255	NA	NA	NA	NA	NA	NA	5.26316	0.185818	0.712	NA
cg03991547	13	112815119	NA	NA	N_Shelf	NA	1.133	0.066444	0.278	3.43	0.011128	0.0529	1.177	0.0459398	0.263	NA	NA	NA	NA	NA	NA	NA	NA	NA	NA	NA	NA	4.76	2.6e-06	1.27e-05	NA	NA	NA	NA	NA	NA	0.819672	0.709391	0.926	NA	NA	NA	NA	NA	NA	10.6383	0.0113279	0.704	NA
cg03995300	17	5019989	ZNF232	5'UTR	S_Shore	NA	1.168	0.0500648	0.246	4.1	0.0010177	0.0179	1.272	0.0169195	0.185	NA	NA	NA	NA	NA	NA	NA	NA	NA	NA	NA	NA	2.91	0.0008302	0.0023	NA	NA	NA	NA	NA	NA	1.11111	0.800223	0.955	NA	NA	NA	NA	NA	NA	2.43902	0.309907	0.763	NA
cg03998655	16	1424607	UNKL	5'UTR	N_Shore	NA	0.892	0.112076	0.353	0.82	0.589002	0.712	0.904	0.24363	0.527	NA	NA	NA	NA	NA	NA	NA	NA	NA	NA	NA	NA	1.2	0.556072	0.651	NA	NA	NA	NA	NA	NA	1.33333	0.602121	0.888	NA	NA	NA	NA	NA	NA	0.325733	0.240194	0.732	NA
cg04004768	10	134652069	NA	NA	Open_Sea	NA	1.272	0.0049902	0.103	3.71	0.000913	0.0173	1.295	0.01494	0.176	NA	NA	NA	NA	NA	NA	NA	NA	NA	NA	NA	NA	3.81	8.8e-06	3.78e-05	NA	NA	NA	NA	NA	NA	1.05263	0.932445	0.984	NA	NA	NA	NA	NA	NA	NA	NA	NA	NA
cg04006323	4	185937730	NA	NA	Island	NA	1.064	0.293184	0.558	3.26	0.0509302	0.135	1.152	0.0349855	0.237	NA	NA	NA	NA	NA	NA	NA	NA	NA	NA	NA	NA	2.94	0.0051257	0.0119	NA	NA	NA	NA	NA	NA	0.217391	0.0034287	0.0734	NA	NA	NA	NA	NA	NA	1.14943	0.866567	0.966	NA
cg04013093	6	42928303	GNMT	TSS200	Island	NA	0.949	0.470048	0.708	0.56	0.224678	0.371	0.921	0.330588	0.604	NA	NA	NA	NA	NA	NA	NA	NA	NA	NA	NA	NA	0.4	0.006918	0.0156	NA	NA	NA	NA	NA	NA	0.298507	0.0207172	0.189	NA	NA	NA	NA	NA	NA	4	0.151147	0.704	NA
cg04015907	20	825489	FAM110A;FAM110A;FAM110A	Body;Body;1stExon	Island	TRUE	0.957	0.531189	0.75	0.5	0.109773	0.227	0.911	0.23703	0.52	NA	NA	NA	NA	NA	NA	NA	NA	NA	NA	NA	NA	0.46	0.0139873	0.0291	NA	NA	NA	NA	NA	NA	0.136054	0.001453	0.0474	NA	NA	NA	NA	NA	NA	14.0845	0.0064535	0.671	NA
cg04021697	1	3567303	WDR8	TSS1500	Island	NA	0.941	0.399872	0.654	1.98	0.213501	0.358	0.961	0.643394	0.827	NA	NA	NA	NA	NA	NA	NA	NA	NA	NA	NA	NA	1.16	0.671436	0.75	NA	NA	NA	NA	NA	NA	0.456621	0.33722	0.716	NA	NA	NA	NA	NA	NA	7.69231	0.0937091	0.704	NA
cg04021962	11	441986	ANO9;ANO9	5'UTR;1stExon	Open_Sea	TRUE	0.95	0.422536	0.672	1.95	0.240832	0.388	0.96	0.574431	0.784	NA	NA	NA	NA	NA	NA	NA	NA	NA	NA	NA	NA	2.38	0.0278499	0.0536	NA	NA	NA	NA	NA	NA	0.248139	0.0560167	0.313	NA	NA	NA	NA	NA	NA	5.26316	0.196743	0.714	NA
cg04023150	1	44873064	RNF220	5'UTR	Island	NA	1.175	0.01666	0.154	3.56	0.0115514	0.0541	1.244	0.0050592	0.136	NA	NA	NA	NA	NA	NA	NA	NA	NA	NA	0.2	0.0783	0.78	0.474561	0.576	NA	NA	NA	NA	NA	NA	0.158228	0.0063018	0.101	NA	NA	NA	NA	NA	NA	2.12766	0.363824	0.791	NA
cg04025049	1	239987399	CHRM3	5'UTR	Open_Sea	NA	1.206	0.0194278	0.164	2.82	0.039212	0.114	1.197	0.0592051	0.289	NA	NA	NA	NA	NA	NA	NA	NA	NA	NA	0.22	0.0766	1.14	0.690113	0.766	NA	NA	NA	NA	NA	NA	1.25	0.671089	0.912	NA	NA	NA	NA	NA	NA	1.14943	0.902378	0.977	NA
cg04031507	1	35334359	DLGAP3	Body	Island	NA	1.144	0.0742497	0.29	5.55	0.0001847	0.0111	1.165	0.0779557	0.323	NA	CR_profile	NA	NA	NA	NA	NA	NA	NA	NA	NA	NA	6.5	1e-07	1e-07	NA	NA	NA	0.12	1e-07	1e-07	1.42857	0.484355	0.823	NA	NA	NA	0.2	0.0003494	0.00256	3.33333	0.294188	0.757	NA
cg04037038	2	183732062	FRZB	TSS1500	Island	NA	0.91	0.254361	0.521	1.13	0.807438	0.877	0.92	0.39346	0.654	NA	NA	NA	NA	NA	NA	NA	NA	NA	NA	NA	NA	1.13	0.696611	0.771	NA	NA	NA	NA	NA	NA	0.232019	0.0470478	0.289	NA	NA	NA	NA	NA	NA	5.55556	0.115742	0.704	NA
cg04047221	13	112723477	SOX1;SOX1	1stExon;3'UTR	Island	NA	1.108	0.162707	0.42	1.84	0.16716	0.303	1.135	0.139105	0.413	NA	NA	NA	NA	NA	NA	NA	NA	NA	NA	NA	NA	1.72	0.100769	0.163	NA	NA	NA	NA	NA	NA	0.813008	0.740965	0.936	NA	NA	NA	NA	NA	NA	5.26316	0.134944	0.704	NA
cg04052466	19	2251061	AMH	Body	Island	NA	0.961	0.523459	0.745	0.41	0.0909936	0.199	0.953	0.502081	0.735	NA	NA	NA	NA	NA	NA	NA	NA	NA	NA	NA	NA	0.61	0.19163	0.279	NA	NA	NA	NA	NA	NA	2	0.277597	0.668	NA	NA	NA	NA	NA	NA	2.32558	0.422006	0.814	NA
cg04056669	3	195614059	TNK2;TNK2	Body;Body	S_Shore	NA	0.907	0.170877	0.43	1.38	0.492478	0.633	0.939	0.459928	0.705	NA	NA	NA	NA	NA	NA	NA	NA	NA	NA	NA	NA	1.33	0.372965	0.477	NA	NA	NA	NA	NA	NA	2.17391	0.0950196	0.412	NA	NA	NA	NA	NA	NA	0.383142	0.23556	0.728	NA
cg04064828	10	134002751	DPYSL4	Body	S_Shore	NA	1.042	0.600123	0.795	1.87	0.17268	0.31	1.023	0.801383	0.912	NA	NA	NA	NA	NA	NA	NA	NA	NA	NA	NA	NA	3.15	0.0001494	0.000486	NA	NA	NA	NA	NA	NA	1.23457	0.697687	0.921	NA	NA	NA	NA	NA	NA	2	0.284865	0.753	NA
cg04071758	16	3776298	CREBBP;CREBBP	3'UTR;3'UTR	Island	NA	0.911	0.214669	0.477	0.55	0.190678	0.331	0.967	0.705921	0.863	NA	NA	NA	NA	NA	NA	NA	NA	NA	NA	NA	NA	0.72	0.295868	0.396	NA	NA	NA	NA	NA	NA	1.81818	0.158754	0.529	NA	NA	NA	NA	NA	NA	0.684932	0.636714	0.896	NA
cg04072570	13	27580854	NA	NA	Open_Sea	NA	0.909	0.166756	0.425	0.74	0.583797	0.709	0.899	0.199609	0.479	NA	NA	NA	NA	NA	NA	NA	NA	NA	NA	NA	NA	0.85	0.650945	0.734	NA	NA	NA	NA	NA	NA	0.0882613	9.84e-05	0.0102	NA	NA	NA	NA	NA	NA	8.33333	0.0593046	0.704	NA
cg04073265	5	1442923	SLC6A3	Body	N_Shore	NA	1.184	0.0310838	0.2	4.83	0.0004232	0.0141	1.251	0.0155484	0.179	NA	NA	NA	NA	NA	NA	NA	NA	NA	NA	NA	NA	5.09	1e-07	1e-07	NA	NA	NA	NA	NA	NA	1.44928	0.482792	0.822	NA	NA	NA	NA	NA	NA	2.04082	0.537471	0.862	NA
cg04076503	5	35617869	SPEF2;SPEF2	TSS200;TSS200	Island	NA	0.892	0.194697	0.456	0.62	0.322482	0.474	0.842	0.135052	0.408	NA	NA	NA	NA	NA	NA	NA	NA	NA	NA	NA	NA	0.59	0.102071	0.165	NA	NA	NA	NA	NA	NA	0.41841	0.348191	0.725	NA	NA	NA	NA	NA	NA	2.77778	0.294197	0.757	NA
cg04078410	5	77269250	NA	NA	S_Shore	NA	0.939	0.382007	0.638	1.78	0.173841	0.311	0.91	0.239039	0.522	NA	NA	NA	NA	NA	NA	NA	NA	NA	NA	NA	NA	0.83	0.559768	0.655	NA	NA	NA	NA	NA	NA	0.27027	0.0004411	0.0238	NA	NA	NA	NA	NA	NA	7.14286	0.0507019	0.704	NA
cg04080282	7	95026106	PON3	TSS1500	Island	NA	1.01	0.891758	0.954	3.02	0.0270436	0.0892	1.061	0.483087	0.721	NA	NA	NA	NA	NA	NA	NA	NA	NA	NA	NA	NA	1.92	0.0418272	0.0765	NA	NA	NA	NA	NA	NA	0.355872	0.024888	0.208	NA	NA	NA	NA	NA	NA	1.1236	0.908393	0.979	NA
cg04087740	3	71804142	GPR27;EIF4E3;EIF4E3	1stExon;TSS1500;TSS1500	Island	NA	1.042	0.538505	0.755	2.59	0.0490172	0.132	1.029	0.715798	0.867	NA	NA	NA	NA	NA	NA	NA	NA	NA	NA	NA	NA	0.7	0.317812	0.42	NA	NA	NA	NA	NA	NA	0.952381	0.9183	0.981	NA	NA	NA	NA	NA	NA	0.591716	0.610401	0.887	NA
cg04089426	11	65307791	LTBP3;LTBP3;LTBP3	Body;Body;Body	Island	TRUE	1.016	0.812129	0.914	0.56	0.309478	0.461	0.976	0.7553	0.89	NA	NA	NA	NA	NA	NA	NA	NA	NA	NA	NA	NA	0.44	0.0248522	0.0485	NA	NA	NA	NA	NA	NA	1.04167	0.95188	0.989	NA	NA	NA	NA	NA	NA	3.0303	0.330495	0.775	NA
cg04091563	5	148034045	HTR4;HTR4;HTR4;HTR4;HTR4;HTR4;HTR4	TSS1500;TSS1500;TSS1500;TSS1500;TSS1500;TSS1500;TSS1500	Island	NA	1.018	0.826537	0.922	1.53	0.305973	0.457	1.005	0.951281	0.983	NA	NA	NA	NA	NA	NA	NA	NA	NA	NA	NA	NA	2.12	0.0156018	0.0321	NA	NA	NA	NA	NA	NA	0.854701	0.668618	0.912	NA	NA	NA	NA	NA	NA	5.88235	0.0619062	0.704	NA
cg04094433	10	134686227	NA	NA	S_Shelf	NA	1.144	0.0499352	0.246	3.38	0.0138613	0.0601	1.162	0.0619828	0.293	NA	NA	NA	NA	NA	NA	NA	NA	NA	NA	NA	NA	7.59	1e-07	1e-07	NA	NA	NA	NA	NA	NA	1.14943	0.812985	0.958	NA	NA	NA	NA	NA	NA	3.22581	0.260127	0.743	NA
cg04097639	1	200009830	NR5A2;NR5A2	Body;Body	Island	NA	0.981	0.768233	0.892	2.11	0.203176	0.346	0.97	0.686061	0.852	NA	NA	NA	NA	NA	NA	NA	NA	NA	NA	NA	NA	1.57	0.235734	0.33	NA	NA	NA	NA	NA	NA	0.757576	0.646355	0.905	NA	NA	NA	NA	NA	NA	1.35135	0.791877	0.949	NA
cg04115185	5	2279124	NA	NA	Open_Sea	NA	1.158	0.0273741	0.19	4.74	0.0015239	0.0206	1.135	0.0883316	0.34	NA	NA	NA	NA	NA	NA	NA	NA	NA	NA	NA	NA	5.01	6e-07	3.44e-06	NA	NA	NA	NA	NA	NA	1.66667	0.429559	0.787	NA	NA	NA	NA	NA	NA	0.2079	0.119927	0.704	NA
cg04117801	17	46651867	HOXB3	TSS200	N_Shelf	NA	0.903	0.139211	0.391	1.19	0.753481	0.838	0.887	0.133358	0.406	NA	NA	NA	NA	NA	NA	NA	NA	NA	NA	NA	NA	0.74	0.421799	0.525	NA	NA	NA	NA	NA	NA	0.675676	0.49327	0.828	NA	NA	NA	NA	NA	NA	0.775194	0.822095	0.956	NA
cg04118306	8	24772350	NEFM;NEFM	TSS200;1stExon	Island	NA	1.116	0.0884933	0.316	1.85	0.231587	0.378	1.148	0.0729014	0.314	NA	NA	NA	NA	NA	NA	NA	NA	NA	NA	0.14	0.0391	0.75	0.452617	0.555	NA	NA	NA	NA	NA	NA	0.390625	0.304002	0.69	NA	NA	NA	NA	NA	NA	9.09091	0.0864684	0.704	NA
cg04120686	3	169384410	NA	NA	N_Shore	NA	1.033	0.640419	0.817	3.18	0.0170906	0.0679	1.062	0.474927	0.716	NA	NA	NA	NA	NA	NA	NA	NA	NA	NA	NA	NA	3.23	0.0004537	0.00133	NA	NA	NA	NA	NA	NA	1.07527	0.886189	0.974	NA	NA	NA	NA	NA	NA	4.16667	0.115534	0.704	NA
cg04123776	1	170630602	NA	NA	Island	NA	0.951	0.31194	0.575	0.53	0.274514	0.425	0.926	0.186236	0.468	NA	NA	NA	NA	NA	NA	NA	NA	NA	NA	NA	NA	0.51	0.13812	0.212	NA	NA	NA	NA	NA	NA	0.316456	0.089983	0.401	NA	NA	NA	NA	NA	NA	24.3902	0.0688835	0.704	NA
cg04127606	7	157353097	PTPRN2;PTPRN2;PTPRN2	Body;Body;Body	Island	NA	1.187	0.0094979	0.124	4.6	0.0022681	0.0241	1.24	0.00631	0.143	NA	NA	NA	NA	NA	NA	NA	NA	NA	NA	NA	NA	7.28	1e-07	1e-07	NA	NA	NA	NA	NA	NA	1.05263	0.925193	0.983	NA	NA	NA	NA	NA	NA	1.6129	0.54522	0.865	NA
cg04128092	1	7747160	CAMTA1	Body	Open_Sea	TRUE	1.048	0.499476	0.729	2.05	0.124785	0.247	1.119	0.212627	0.494	NA	NA	NA	NA	NA	NA	NA	NA	NA	NA	NA	NA	4.76	3.6e-06	1.69e-05	NA	NA	NA	NA	NA	NA	1.38889	0.606697	0.891	NA	NA	NA	NA	NA	NA	0.505051	0.393918	0.802	NA
cg04129469	1	18956762	PAX7;PAX7;PAX7	TSS1500;TSS1500;TSS1500	N_Shore	TRUE	1.168	0.0582139	0.264	3.42	0.0157134	0.0646	1.136	0.184869	0.467	NA	NA	NA	NA	NA	NA	NA	NA	NA	NA	NA	NA	3.54	0.0001364	0.000447	NA	NA	NA	NA	NA	NA	0.840336	0.765812	0.945	NA	NA	NA	NA	NA	NA	4	0.263867	0.744	NA
cg04131583	16	86529961	NA	NA	N_Shore	NA	1.067	0.277839	0.544	3.78	0.0099682	0.0497	1.073	0.317999	0.594	NA	NA	NA	NA	NA	NA	NA	NA	NA	NA	0.091	0.0126	0.61	0.210988	0.301	NA	NA	NA	NA	NA	NA	0.452489	0.167667	0.541	NA	NA	NA	NA	NA	NA	9.09091	0.0249949	0.704	NA
cg04134748	1	3052175	PRDM16;PRDM16	Body;Body	Open_Sea	NA	0.963	0.583758	0.784	1.9	0.175153	0.313	0.961	0.633354	0.821	NA	NA	NA	NA	NA	NA	NA	NA	NA	NA	NA	NA	2.94	0.0007302	0.00205	NA	NA	NA	NA	NA	NA	0.714286	0.424176	0.785	NA	NA	NA	NA	NA	NA	0.78125	0.831258	0.958	NA
cg04136173	3	38065951	PLCD1;PLCD1;PLCD1;PLCD1	Body;1stExon;5'UTR;Body	Island	NA	1.149	0.0608891	0.268	1.7	0.278293	0.429	1.124	0.172778	0.454	NA	NA	NA	NA	NA	NA	NA	NA	NA	NA	NA	NA	0.77	0.407988	0.512	NA	NA	NA	NA	NA	NA	0.257069	0.0488081	0.293	NA	NA	NA	NA	NA	NA	4.16667	0.161403	0.707	NA
cg04138112	1	167090618	DUSP27	Body	Island	NA	0.911	0.122211	0.368	0.71	0.616427	0.735	0.975	0.70433	0.862	NA	NA	NA	NA	NA	NA	NA	NA	NA	NA	NA	NA	1.61	0.285259	0.385	NA	NA	NA	NA	NA	NA	1.02041	0.982635	0.995	NA	NA	NA	NA	NA	NA	4.54545	0.248375	0.737	NA
cg04138591	7	4347982	NA	NA	Island	NA	1.206	0.0071622	0.114	4.95	0.0005878	0.0153	1.21	0.0190993	0.191	NA	NA	NA	NA	NA	NA	NA	NA	NA	NA	NA	NA	8.31	1e-07	1e-07	NA	NA	NA	NA	NA	NA	0.909091	0.855314	0.966	NA	NA	NA	NA	NA	NA	1.02041	0.982174	0.997	NA
cg04140663	15	83315922	CPEB1	Body	Island	NA	0.966	0.614488	0.803	2.43	0.0796569	0.182	0.983	0.837338	0.93	NA	NA	NA	NA	NA	NA	NA	NA	NA	NA	NA	NA	1.18	0.625327	0.712	NA	NA	NA	NA	NA	NA	0.316456	0.0123512	0.145	NA	NA	NA	NA	NA	NA	4.34783	0.120546	0.704	NA
cg04150136	16	88700916	NA	NA	Island	NA	0.819	0.0172877	0.156	0.41	0.0735125	0.172	0.815	0.0428566	0.256	NA	NA	NA	NA	NA	NA	NA	NA	NA	NA	NA	NA	0.7	0.301799	0.402	NA	NA	NA	NA	NA	NA	2.7027	0.190572	0.57	NA	NA	NA	NA	NA	NA	1.26582	0.855962	0.963	NA
cg04154027	5	78985588	CMYA5	TSS200	Open_Sea	TRUE	0.856	0.0257879	0.185	0.43	0.101364	0.215	0.811	0.0148133	0.176	NA	NA	NA	NA	NA	NA	NA	NA	NA	NA	NA	NA	0.57	0.104379	0.168	NA	NA	NA	NA	NA	NA	0.406504	0.0995224	0.422	NA	NA	NA	NA	NA	NA	1.75439	0.632209	0.893	NA
cg04154903	12	49374320	WNT1	Body	Island	NA	1.06	0.441937	0.687	0.96	0.922488	0.953	1.123	0.196075	0.476	NA	NA	NA	NA	NA	NA	NA	NA	NA	NA	NA	NA	0.52	0.0370773	0.0688	NA	NA	NA	NA	NA	NA	0.243309	0.0246634	0.207	NA	NA	NA	NA	NA	NA	1.02041	0.982668	0.997	NA
cg04156293	7	100488942	ACHE;ACHE	Body;Body	N_Shore	NA	1.004	0.954266	0.983	1.78	0.304816	0.456	0.999	0.990692	0.997	NA	NA	NA	NA	NA	NA	NA	NA	NA	NA	NA	NA	0.72	0.394421	0.499	NA	NA	NA	NA	NA	NA	0.155521	0.0034167	0.0734	NA	NA	NA	NA	NA	NA	5.55556	0.201192	0.716	NA
cg04162999	11	64120313	CCDC88B	Body	Open_Sea	NA	1.038	0.625867	0.81	1.33	0.541464	0.675	0.973	0.758755	0.892	NA	NA	NA	NA	NA	NA	NA	NA	NA	NA	NA	NA	1.66	0.105182	0.169	NA	NA	NA	NA	NA	NA	0.552486	0.236858	0.625	NA	NA	NA	NA	NA	NA	0.478469	0.441912	0.823	NA
cg04169912	19	35791192	MAG;MAG	Body;Body	Island	NA	1.108	0.183541	0.444	2.14	0.107609	0.224	1.154	0.113488	0.379	NA	NA	NA	NA	NA	NA	NA	NA	NA	NA	NA	NA	3.23	0.0001018	0.000343	NA	NA	NA	NA	NA	NA	0.740741	0.506535	0.836	NA	NA	NA	NA	NA	NA	2.63158	0.284072	0.752	NA
cg04173864	8	142241069	NA	NA	S_Shelf	NA	1.086	0.251364	0.518	3.71	0.0031398	0.0277	1.128	0.162151	0.443	NA	NA	NA	NA	NA	NA	NA	NA	NA	NA	NA	NA	6.58	1e-07	1e-07	NA	NA	NA	NA	NA	NA	1.85185	0.172943	0.548	NA	NA	NA	NA	NA	NA	0.724638	0.701274	0.92	NA
cg04176452	14	71131956	TTC9	Body	Open_Sea	TRUE	0.98	0.787143	0.902	1.93	0.141712	0.27	0.983	0.850963	0.937	NA	NA	NA	NA	NA	NA	NA	NA	NA	NA	NA	NA	4.86	1e-07	6.96e-07	NA	NA	NA	NA	NA	NA	1.20482	0.675922	0.914	NA	NA	NA	NA	NA	NA	0.568182	0.53683	0.861	NA
cg04178787	2	123418787	NA	NA	Open_Sea	NA	1.062	0.369545	0.627	2.91	0.0332991	0.102	1.033	0.678569	0.849	NA	NA	NA	NA	NA	NA	NA	NA	NA	NA	NA	NA	0.91	0.795096	0.85	NA	NA	NA	NA	NA	NA	0.21692	0.0020739	0.0575	NA	NA	NA	NA	NA	NA	2.94118	0.125997	0.704	NA
cg04178858	17	38334170	RAPGEFL1	TSS200	Island	NA	0.988	0.834041	0.926	0.46	0.199449	0.342	0.914	0.190384	0.471	NA	NA	NA	NA	NA	NA	NA	NA	NA	NA	NA	NA	0.32	0.0040316	0.00958	NA	NA	NA	NA	NA	NA	0.097371	0.001002	0.0376	NA	NA	NA	NA	NA	NA	7.14286	0.119072	0.704	NA
cg04184019	4	85424288	NA	NA	S_Shore	NA	1.093	0.202975	0.465	3.2	0.0157086	0.0646	1.066	0.421792	0.677	NA	NA	NA	NA	NA	NA	NA	NA	NA	NA	NA	NA	5.05	1e-07	6.96e-07	NA	NA	NA	NA	NA	NA	0.714286	0.507911	0.836	NA	NA	NA	NA	NA	NA	0.847458	0.860237	0.964	NA
cg04186360	14	59932101	GPR135	TSS200	Island	NA	0.916	0.191147	0.452	0.64	0.423623	0.573	0.907	0.225127	0.507	NA	NA	NA	NA	NA	NA	NA	NA	NA	NA	NA	NA	0.41	0.0214877	0.0427	NA	NA	NA	NA	NA	NA	0.364964	0.100704	0.425	NA	NA	NA	NA	NA	NA	3.84615	0.158109	0.705	NA
cg04188920	10	3138534	PFKP	Body	Open_Sea	NA	0.994	0.933484	0.974	1.08	0.88131	0.926	1.011	0.90213	0.961	NA	NA	NA	NA	NA	NA	NA	NA	NA	NA	NA	NA	1.22	0.549865	0.646	NA	NA	NA	NA	NA	NA	1.44928	0.421313	0.782	NA	NA	NA	NA	NA	NA	2.12766	0.337833	0.777	NA
cg04193970	14	38091926	NA	NA	Island	TRUE	1.047	0.531452	0.75	4.83	0.0001566	0.0109	0.985	0.868165	0.946	NA	CR_profile	NA	NA	NA	NA	NA	NA	NA	NA	NA	NA	1.69	0.0935267	0.153	NA	NA	NA	0.4	0.0025011	0.00266	0.189394	0.0045469	0.0853	NA	NA	NA	0.57	0.382896	0.421	3.125	0.204261	0.718	NA
cg04203238	4	16085702	PROM1;PROM1	TSS200;TSS200	Island	NA	1.139	0.0733058	0.289	3.93	0.0047374	0.0342	1.163	0.0653311	0.3	NA	NA	NA	NA	NA	NA	NA	NA	NA	NA	NA	NA	1.66	0.132318	0.205	NA	NA	NA	NA	NA	NA	0.396825	0.0458377	0.285	NA	NA	NA	NA	NA	NA	4.34783	0.172242	0.709	NA
cg04207084	7	157477846	PTPRN2;PTPRN2;PTPRN2	Body;Body;Body	Island	NA	1.124	0.0909586	0.32	3.68	0.004576	0.0335	1.101	0.233957	0.517	NA	NA	NA	NA	NA	NA	NA	NA	NA	NA	NA	NA	2.49	0.0085254	0.0188	NA	NA	NA	NA	NA	NA	0.546448	0.265694	0.656	NA	NA	NA	NA	NA	NA	6.25	0.0755914	0.704	NA
cg04209913	5	37836246	GDNF;GDNF;GDNF	TSS1500;5'UTR;TSS1500	N_Shore	NA	1.098	0.228469	0.493	1.43	0.39287	0.543	1.149	0.16889	0.45	NA	NA	NA	NA	NA	NA	NA	NA	NA	NA	NA	NA	1.07	0.824037	0.873	NA	NA	NA	NA	NA	NA	0.862069	0.678924	0.915	NA	NA	NA	NA	NA	NA	5	0.0708667	0.704	NA
cg04224064	14	36992233	NA	NA	Island	NA	1.08	0.25724	0.524	4.76	0.0031345	0.0277	1.07	0.389229	0.651	NA	NA	NA	NA	NA	NA	NA	NA	NA	NA	0.18	0.0675	1.86	0.0851684	0.141	NA	NA	NA	NA	NA	NA	0.280899	0.0449832	0.282	NA	NA	NA	NA	NA	NA	2.85714	0.387979	0.8	NA
cg04224624	6	166891650	RPS6KA2;RPS6KA2	Body;Body	Open_Sea	NA	1.069	0.338288	0.6	3.8	0.0042338	0.0322	1.077	0.371074	0.638	NA	NA	NA	NA	NA	NA	NA	NA	NA	NA	NA	NA	4.68	2.7e-06	1.31e-05	NA	NA	NA	NA	NA	NA	1.69492	0.37951	0.755	NA	NA	NA	NA	NA	NA	0.787402	0.770002	0.943	NA
cg04238185	3	89164223	EPHA3;EPHA3	Body;Body	S_Shore	TRUE	0.879	0.0894831	0.317	0.98	0.967583	0.981	0.812	0.018833	0.19	NA	NA	NA	NA	NA	NA	NA	NA	NA	NA	NA	NA	0.94	0.849149	0.892	NA	NA	NA	NA	NA	NA	1.5873	0.422836	0.783	NA	NA	NA	NA	NA	NA	1.40845	0.699617	0.919	NA
cg04241652	1	2984830	FLJ42875;PRDM16;PRDM16;FLJ42875	TSS1500;TSS1500;TSS1500;TSS1500	Island	NA	0.89	0.105858	0.343	2.21	0.10746	0.223	0.89	0.171835	0.453	NA	NA	NA	NA	NA	NA	NA	NA	NA	NA	NA	NA	1.22	0.555771	0.651	NA	NA	NA	NA	NA	NA	0.263852	0.034077	0.245	NA	NA	NA	NA	NA	NA	7.69231	0.096833	0.704	NA
cg04242644	16	977849	LMF1	Body	N_Shore	NA	1.065	0.416355	0.667	2.48	0.0277923	0.0905	1.122	0.222655	0.505	NA	NA	NA	NA	NA	NA	NA	NA	NA	NA	NA	NA	3.36	6.58e-05	0.00023	NA	NA	NA	NA	NA	NA	1.6129	0.260545	0.65	NA	NA	NA	NA	NA	NA	0.621118	0.256449	0.741	NA
cg04243827	5	3103718	NA	NA	Open_Sea	TRUE	1.139	0.033761	0.207	6.69	0.0008636	0.0172	1.125	0.114217	0.379	NA	NA	NA	NA	NA	NA	NA	NA	NA	NA	NA	NA	4.98	2.57e-05	9.9e-05	NA	NA	NA	NA	NA	NA	2.27273	0.19337	0.573	NA	NA	NA	NA	NA	NA	10	0.0223218	0.704	NA
cg04245305	3	195940754	NA	NA	Open_Sea	NA	0.976	0.648506	0.822	3.13	0.0882149	0.195	0.962	0.532832	0.757	NA	NA	NA	NA	NA	NA	NA	NA	NA	NA	NA	NA	2.95	0.0194347	0.0391	NA	NA	NA	NA	NA	NA	0.653595	0.618917	0.894	NA	NA	NA	NA	NA	NA	0.617284	0.663881	0.907	NA
cg04245402	19	751241	C19orf21	5'UTR	Open_Sea	NA	0.945	0.407575	0.661	1.1	0.845777	0.902	0.933	0.394615	0.655	NA	NA	NA	NA	NA	NA	NA	NA	NA	NA	5.24	0.0563	1.27	0.477344	0.579	NA	NA	NA	NA	NA	NA	0.265957	0.0186608	0.18	NA	NA	NA	NA	NA	NA	0.549451	0.549557	0.867	NA
cg04248271	5	158524404	EBF1	Body	Island	TRUE	0.913	0.203513	0.465	0.87	0.807547	0.877	0.927	0.357924	0.627	NA	NA	NA	NA	NA	NA	NA	NA	NA	NA	NA	NA	1.41	0.359375	0.463	NA	NA	NA	NA	NA	NA	0.793651	0.713633	0.927	NA	NA	NA	NA	NA	NA	0.869565	0.912826	0.98	NA
cg04249522	6	166218512	NA	NA	Island	TRUE	1.015	0.840733	0.929	2.79	0.0372881	0.11	0.99	0.911953	0.966	NA	NA	NA	NA	NA	NA	NA	NA	NA	NA	NA	NA	1.32	0.413331	0.517	NA	NA	NA	NA	NA	NA	0.274725	0.0926767	0.408	NA	NA	NA	NA	NA	NA	5	0.0619348	0.704	NA
cg04254198	17	77679849	NA	NA	Open_Sea	NA	1.094	0.183274	0.443	5.91	0.0007066	0.0158	1.151	0.0750291	0.318	NA	NA	NA	NA	NA	NA	NA	NA	NA	NA	NA	NA	4.36	8.3e-06	3.59e-05	NA	NA	NA	NA	NA	NA	0.411523	0.09236	0.407	NA	NA	NA	NA	NA	NA	0.900901	0.930166	0.984	NA
cg04259904	1	44399492	ARTN;ARTN;ARTN;ARTN;ARTN;ARTN	1stExon;1stExon;5'UTR;1stExon;5'UTR;5'UTR	Island	TRUE	0.943	0.431679	0.679	0.51	0.129173	0.254	0.833	0.0676243	0.305	NA	NA	NA	NA	NA	NA	NA	NA	NA	NA	NA	NA	0.44	0.0104109	0.0224	NA	NA	NA	NA	NA	NA	0.598802	0.248317	0.637	NA	NA	NA	NA	NA	NA	1.04167	0.969516	0.994	NA
cg04266460	16	11348956	SOCS1	Body	Island	NA	0.899	0.203964	0.466	0.83	0.684362	0.788	0.847	0.125941	0.396	NA	NA	NA	NA	NA	NA	NA	NA	NA	NA	NA	NA	0.58	0.0823426	0.137	NA	NA	NA	NA	NA	NA	0.480769	0.110668	0.445	NA	NA	NA	NA	NA	NA	1.49254	0.682086	0.914	NA
cg04281464	14	70014873	NA	NA	Island	NA	0.958	0.590632	0.789	2.99	0.0350874	0.106	0.913	0.347665	0.619	NA	NA	NA	NA	NA	NA	NA	NA	NA	NA	NA	NA	1.89	0.0440965	0.0801	NA	NA	NA	NA	NA	NA	0.221239	0.0738516	0.363	NA	NA	NA	NA	NA	NA	1.78571	0.572601	0.874	NA
cg04283864	6	4189186	NA	NA	Open_Sea	NA	1.299	0.0003576	0.048	4.8	0.0009772	0.0177	1.313	0.0013234	0.104	NA	NA	0.365383	0.541469	0.0003823	0.00134795	NA	NA	NA	NA	NA	NA	5.56	1e-07	1e-07	NA	NA	NA	NA	NA	NA	1.42857	0.456049	0.806	NA	NA	NA	NA	NA	NA	1.75439	0.56277	0.871	NA
cg04293085	20	4202378	ADRA1D	Body	Island	NA	0.846	0.006478	0.111	0.54	0.202078	0.345	0.816	0.003835	0.128	NA	NA	NA	NA	NA	NA	NA	NA	NA	NA	NA	NA	0.37	0.0060382	0.0138	NA	NA	NA	NA	NA	NA	0.219298	0.0504407	0.298	NA	NA	NA	NA	NA	NA	10.3093	0.111174	0.704	NA
cg04294437	16	50875204	NA	NA	Island	NA	1.059	0.441359	0.686	1.19	0.705938	0.804	1.009	0.916439	0.968	NA	NA	NA	NA	NA	NA	NA	NA	NA	NA	NA	NA	0.73	0.328279	0.431	NA	NA	NA	NA	NA	NA	0.124688	0.0005694	0.0277	NA	NA	NA	NA	NA	NA	1.1236	0.897107	0.975	NA
cg04295144	19	10407184	ICAM5	Body	Island	NA	0.909	0.140192	0.392	2.43	0.0736772	0.172	0.896	0.141149	0.416	NA	NA	NA	NA	NA	NA	NA	NA	NA	NA	5.49	0.0836	2.28	0.0266035	0.0514	NA	NA	NA	NA	NA	NA	0.310559	0.0345103	0.246	NA	NA	NA	NA	NA	NA	5	0.215845	0.721	NA
cg04296540	17	33787583	NA	NA	Island	NA	1.088	0.27415	0.541	1.92	0.152431	0.284	1.077	0.409634	0.666	NA	NA	NA	NA	NA	NA	NA	NA	NA	NA	NA	NA	1.3	0.405697	0.51	NA	NA	NA	NA	NA	NA	0.246914	0.0049471	0.0891	NA	NA	NA	NA	NA	NA	1.88679	0.618	0.889	NA
cg04296699	1	151810904	C2CD4D;LOC100132111	Body;TSS200	Island	NA	0.978	0.7106	0.86	2.41	0.0939728	0.204	1.002	0.974629	0.991	NA	NA	NA	NA	NA	NA	NA	NA	NA	NA	NA	NA	1.68	0.206957	0.296	NA	NA	NA	NA	NA	NA	0.636943	0.491566	0.827	NA	NA	NA	NA	NA	NA	9.09091	0.0315389	0.704	NA
cg04297067	16	86550450	NA	NA	Island	NA	0.965	0.577731	0.781	1.79	0.261455	0.411	0.944	0.455203	0.701	NA	NA	NA	NA	NA	NA	NA	NA	NA	NA	NA	NA	0.97	0.937993	0.956	NA	NA	NA	NA	NA	NA	0.4	0.0918465	0.406	NA	NA	NA	NA	NA	NA	1.21951	0.870889	0.967	NA
cg04303969	10	133218260	NA	NA	Open_Sea	NA	1.206	0.0115488	0.134	3.49	0.002351	0.0246	1.232	0.0194419	0.192	NA	NA	NA	NA	NA	NA	NA	NA	NA	NA	NA	NA	5.11	1e-07	1e-07	NA	NA	NA	NA	NA	NA	1.16279	0.776453	0.947	NA	NA	NA	NA	NA	NA	5	0.123938	0.704	NA
cg04311557	16	71523289	ZNF19	TSS200	Open_Sea	NA	1.111	0.15118	0.406	5.27	0.000368	0.0134	1.117	0.192762	0.473	NA	NA	NA	NA	NA	NA	NA	NA	NA	NA	NA	NA	8.64	1e-07	1e-07	NA	NA	NA	NA	NA	NA	1.33333	0.575725	0.874	NA	NA	NA	NA	NA	NA	2.32558	0.419154	0.813	NA
cg04317962	16	79623625	NA	NA	Island	NA	0.872	0.0608748	0.268	0.73	0.564909	0.693	0.881	0.134299	0.407	NA	NA	NA	NA	NA	NA	NA	NA	NA	NA	NA	NA	0.46	0.0304726	0.058	NA	NA	NA	NA	NA	NA	0.30303	0.0450739	0.283	NA	NA	NA	NA	NA	NA	2.32558	0.458918	0.83	NA
cg04319873	2	164205343	NA	NA	S_Shore	TRUE	1.026	0.704751	0.856	1.85	0.175421	0.313	0.983	0.825289	0.924	NA	NA	NA	NA	NA	NA	NA	NA	NA	NA	NA	NA	0.59	0.136059	0.21	NA	NA	NA	NA	NA	NA	0.104603	0.001506	0.0482	NA	NA	NA	NA	NA	NA	9.09091	0.0939116	0.704	NA
cg04337538	2	16190816	NA	NA	Open_Sea	TRUE	1.123	0.0960848	0.328	3.98	0.0063452	0.0392	1.08	0.339253	0.611	NA	NA	NA	NA	NA	NA	NA	NA	NA	NA	NA	NA	4.69	2.6e-06	1.27e-05	NA	NA	NA	NA	NA	NA	0.714286	0.58168	0.877	NA	NA	NA	NA	NA	NA	2.04082	0.520092	0.855	NA
cg04347414	1	2084519	PRKCZ;PRKCZ;PRKCZ	Body;Body;Body	S_Shore	NA	1.216	0.0173208	0.157	4.26	0.0013527	0.0197	1.264	0.0180581	0.188	NA	NA	NA	NA	NA	NA	NA	NA	NA	NA	NA	NA	6.98	1e-07	1e-07	NA	NA	NA	NA	NA	NA	0.909091	0.860603	0.967	NA	NA	NA	NA	NA	NA	0.740741	0.742737	0.934	NA
cg04347874	14	36987408	NKX2-1;NKX2-1	Body;Body	Island	NA	0.957	0.494427	0.725	3.62	0.0260899	0.0872	0.99	0.892922	0.957	NA	NA	NA	NA	NA	NA	NA	NA	NA	NA	NA	NA	2.54	0.0134136	0.0281	NA	NA	NA	NA	NA	NA	0.512821	0.312438	0.698	NA	NA	NA	NA	NA	NA	4.34783	0.138172	0.704	NA
cg04352272	17	3289798	NA	NA	Island	NA	1.13	0.0512459	0.25	3.96	0.0078323	0.0439	1.168	0.0358321	0.239	NA	NA	NA	NA	NA	NA	NA	NA	NA	NA	NA	NA	2.14	0.0432697	0.0787	NA	NA	NA	NA	NA	NA	0.621118	0.366838	0.742	NA	NA	NA	NA	NA	NA	7.14286	0.0944749	0.704	NA
cg04352288	16	87958407	CA5A	Body	Open_Sea	TRUE	1.389	4.32e-05	0.0309	4.28	0.0020552	0.0231	1.576	2.19e-05	0.0844	NA	NA	0.0487151	0.210307	1.51e-05	0.000403456	NA	NA	NA	NA	NA	NA	4.21	1.16e-05	4.85e-05	NA	NA	NA	NA	NA	NA	1.0989	0.858136	0.966	NA	NA	NA	NA	NA	NA	1.53846	0.381315	0.798	NA
cg04357082	16	980022	LMF1	Body	Island	NA	1.08	0.315782	0.579	1.73	0.241812	0.389	1.177	0.112862	0.378	NA	NA	NA	NA	NA	NA	NA	NA	NA	NA	NA	NA	3.52	8.02e-05	0.000276	NA	NA	NA	NA	NA	NA	1.53846	0.340621	0.718	NA	NA	NA	NA	NA	NA	0.699301	0.612095	0.887	NA
cg04357225	14	98153758	NA	NA	Open_Sea	NA	1.112	0.174139	0.433	3.52	0.0041298	0.0317	1.073	0.436203	0.687	NA	NA	NA	NA	NA	NA	NA	NA	NA	NA	NA	NA	4.83	1e-07	6.96e-07	NA	NA	NA	NA	NA	NA	1.1236	0.780928	0.948	NA	NA	NA	NA	NA	NA	0.892857	0.836433	0.958	NA
cg04360793	1	79472361	ELTD1;ELTD1	5'UTR;1stExon	Island	TRUE	1.105	0.153655	0.409	3.46	0.0159363	0.0651	1.169	0.0572502	0.285	NA	NA	NA	NA	NA	NA	NA	NA	NA	NA	NA	NA	1.86	0.0833119	0.139	NA	NA	NA	NA	NA	NA	0.342466	0.158023	0.527	NA	NA	NA	NA	NA	NA	7.69231	0.12491	0.704	NA
cg04361551	3	134125573	NA	NA	Island	TRUE	0.982	0.765086	0.89	1.93	0.271485	0.422	0.947	0.444457	0.694	NA	NA	NA	NA	NA	NA	NA	NA	NA	NA	NA	NA	0.78	0.543306	0.64	NA	NA	NA	NA	NA	NA	0.111732	0.0017019	0.0519	NA	NA	NA	NA	NA	NA	2.32558	0.50152	0.846	NA
cg04362790	14	100223811	NA	NA	Open_Sea	TRUE	1.212	0.0081121	0.118	3.13	0.0101289	0.0501	1.179	0.0530602	0.277	NA	NA	NA	NA	NA	NA	NA	NA	NA	NA	0.2	0.0519	1.53	0.193125	0.28	NA	NA	NA	NA	NA	NA	0.884956	0.794033	0.952	NA	NA	NA	NA	NA	NA	3.33333	0.256532	0.741	NA
cg04363624	1	47697965	NA	NA	Island	TRUE	1.072	0.330064	0.593	2.93	0.0220156	0.0785	1.163	0.0767606	0.32	NA	NA	NA	NA	NA	NA	NA	NA	NA	NA	0.21	0.0826	0.69	0.282624	0.382	NA	NA	NA	NA	NA	NA	0.0990099	7.4e-05	0.00904	NA	NA	NA	NA	NA	NA	1.81818	0.614735	0.888	NA
cg04370442	16	58019866	TEPP;TEPP	Body;Body	Island	NA	1.004	0.95646	0.984	3.1	0.0275209	0.0901	1.011	0.884459	0.952	NA	NA	NA	NA	NA	NA	NA	NA	NA	NA	NA	NA	3.95	6.78e-05	0.000237	NA	NA	NA	NA	NA	NA	0.609756	0.353974	0.731	NA	NA	NA	NA	NA	NA	1.0989	0.916538	0.98	NA
cg04374711	16	31008960	STX1B	Body	Island	TRUE	1.056	0.37939	0.636	1.62	0.391033	0.541	1.017	0.811261	0.917	NA	NA	NA	NA	NA	NA	NA	NA	NA	NA	NA	NA	0.91	0.795397	0.85	NA	NA	NA	NA	NA	NA	0.294118	0.0517838	0.301	NA	NA	NA	NA	NA	NA	4.34783	0.152572	0.704	NA
cg04387347	16	88537187	ZFPM1	Body	Island	NA	1.094	0.267616	0.535	1.24	0.632532	0.748	1.18	0.114691	0.38	NA	NA	NA	NA	NA	NA	NA	NA	NA	NA	NA	NA	2.08	0.0225041	0.0445	NA	NA	NA	NA	NA	NA	1.04167	0.906919	0.979	NA	NA	NA	NA	NA	NA	0.591716	0.516666	0.853	NA
cg04387477	17	16843026	TNFRSF13B	Body	Open_Sea	TRUE	1.229	0.009192	0.123	4.41	0.0008251	0.0169	1.166	0.0955338	0.352	NA	NA	NA	NA	NA	NA	NA	NA	NA	NA	NA	NA	3.56	2.35e-05	9.13e-05	NA	NA	NA	NA	NA	NA	0.540541	0.219921	0.603	NA	NA	NA	NA	NA	NA	3.125	0.213902	0.72	NA
cg04387835	17	4649076	ZMYND15;ZMYND15	Body;Body	Open_Sea	NA	0.984	0.804724	0.91	1.94	0.231288	0.378	0.999	0.989852	0.996	NA	NA	NA	NA	NA	NA	NA	NA	NA	NA	NA	NA	2.47	0.0159621	0.0328	NA	NA	NA	NA	NA	NA	0.877193	0.777801	0.948	NA	NA	NA	NA	NA	NA	5.26316	0.0395557	0.704	NA
cg04392082	4	186732926	SORBS2;SORBS2;SORBS2;SORBS2;SORBS2;SORBS2;SORBS2	5'UTR;5'UTR;5'UTR;1stExon;TSS1500;1stExon;TSS1500	Open_Sea	NA	1.06	0.336005	0.598	1.52	0.466729	0.611	1.048	0.518122	0.746	NA	NA	NA	NA	NA	NA	NA	NA	NA	NA	NA	NA	0.8	0.60167	0.691	NA	NA	NA	NA	NA	NA	0.251256	0.036818	0.255	NA	NA	NA	NA	NA	NA	2.38095	0.373565	0.795	NA
cg04392266	10	45720134	NA	NA	Island	NA	1.082	0.194732	0.456	2.03	0.237453	0.385	1.149	0.0531841	0.278	NA	NA	NA	NA	NA	NA	NA	NA	NA	NA	NA	NA	3.92	0.0005231	0.00151	NA	NA	NA	NA	NA	NA	1.13636	0.874499	0.971	NA	NA	NA	NA	NA	NA	3.125	0.275081	0.748	NA
cg04396312	10	88702403	MMRN2	Body	Island	NA	0.986	0.841063	0.929	0.9	0.831636	0.893	0.937	0.435724	0.687	NA	NA	NA	NA	NA	NA	NA	NA	NA	NA	NA	NA	1.17	0.640545	0.725	NA	NA	NA	NA	NA	NA	0.819672	0.717121	0.928	NA	NA	NA	NA	NA	NA	3.84615	0.205184	0.718	NA
cg04400972	1	117665053	TRIM45;TRIM45	TSS1500;TSS1500	Island	NA	0.967	0.647715	0.821	1.35	0.563548	0.692	0.951	0.566999	0.779	NA	NA	NA	NA	NA	NA	NA	NA	NA	NA	NA	NA	0.78	0.473302	0.575	NA	NA	NA	NA	NA	NA	0.869565	0.741997	0.936	NA	NA	NA	NA	NA	NA	2.5	0.385738	0.8	NA
cg04404310	12	132892133	GALNT9	Body	Open_Sea	NA	1.063	0.431489	0.679	4.38	0.0003011	0.0127	1.057	0.530312	0.755	NA	CR_profile	NA	NA	NA	NA	NA	NA	NA	NA	NA	NA	4.74	1e-07	6.96e-07	NA	NA	NA	0.24	1.3e-06	1.67e-06	1.38889	0.525735	0.846	NA	NA	NA	0.33	0.0251599	0.0459	0.900901	0.914616	0.98	NA
cg04406111	10	123779210	TACC2;TACC2	5'UTR;5'UTR	Open_Sea	TRUE	1.154	0.0459512	0.237	4.24	0.0059732	0.0382	1.145	0.10502	0.365	NA	NA	NA	NA	NA	NA	NA	NA	NA	NA	NA	NA	5.12	6e-07	3.44e-06	NA	NA	NA	NA	NA	NA	2	0.138125	0.495	NA	NA	NA	NA	NA	NA	1.26582	0.793028	0.949	NA
cg04413904	16	1088479	NA	NA	Island	NA	0.997	0.969003	0.987	2.73	0.0422006	0.119	1.002	0.978391	0.992	NA	NA	NA	NA	NA	NA	NA	NA	NA	NA	NA	NA	5.65	4e-07	2.4e-06	NA	NA	NA	NA	NA	NA	0.961538	0.933348	0.984	NA	NA	NA	NA	NA	NA	0.625	0.633318	0.894	NA
cg04415798	14	37128586	PAX9	5'UTR	S_Shore	NA	1.058	0.379339	0.636	5.83	0.0011539	0.0187	1.142	0.106427	0.368	NA	NA	NA	NA	NA	NA	NA	NA	NA	NA	NA	NA	4.19	7.24e-05	0.000251	NA	NA	NA	NA	NA	NA	0.367647	0.100956	0.425	NA	NA	NA	NA	NA	NA	13.6986	0.0542601	0.704	NA
cg04416905	20	60119664	CDH4	Body	Island	NA	1.204	0.00684	0.113	5.75	0.0006735	0.0156	1.198	0.0256633	0.212	NA	NA	NA	NA	NA	NA	NA	NA	NA	NA	NA	NA	7.67	1e-07	1e-07	NA	NA	NA	NA	NA	NA	1.14943	0.819712	0.961	NA	NA	NA	NA	NA	NA	1.19048	0.876169	0.969	NA
cg04418647	8	50653901	NA	NA	Open_Sea	NA	1.183	0.0097553	0.125	4	0.0062874	0.0391	1.18	0.0257574	0.212	NA	NA	NA	NA	NA	NA	NA	NA	NA	NA	NA	NA	6.75	1e-07	1e-07	NA	NA	NA	NA	NA	NA	0.543478	0.256271	0.645	NA	NA	NA	NA	NA	NA	0.340136	0.287522	0.755	NA
cg04420309	11	66824445	RHOD	1stExon	Island	NA	0.906	0.10155	0.335	0.36	0.0915369	0.2	0.849	0.0367968	0.24	NA	NA	NA	NA	NA	NA	NA	NA	NA	NA	NA	NA	0.31	0.005312	0.0123	NA	NA	NA	NA	NA	NA	0.179211	0.0385458	0.262	NA	NA	NA	NA	NA	NA	7.69231	0.0782544	0.704	NA
cg04425920	10	50604518	NA	NA	Island	TRUE	1.105	0.163661	0.421	1.87	0.218466	0.364	1.13	0.126239	0.397	NA	NA	NA	NA	NA	NA	NA	NA	NA	NA	NA	NA	1.54	0.229277	0.322	NA	NA	NA	NA	NA	NA	0.358423	0.11365	0.451	NA	NA	NA	NA	NA	NA	4.16667	0.311337	0.764	NA
cg04432275	3	70901528	NA	NA	Open_Sea	TRUE	0.983	0.810418	0.913	1.39	0.459979	0.606	0.913	0.252145	0.536	NA	NA	NA	NA	NA	NA	NA	NA	NA	NA	5.95	0.0297	3.65	3.77e-05	0.00014	NA	NA	NA	NA	NA	NA	2.17391	0.148608	0.511	NA	NA	NA	NA	NA	NA	0.684932	0.355122	0.788	NA
cg04432319	20	13200931	ISM1	TSS1500	Island	NA	0.896	0.20708	0.469	1.18	0.730807	0.822	0.939	0.514577	0.743	NA	NA	NA	NA	NA	NA	NA	NA	NA	NA	NA	NA	0.64	0.159785	0.24	NA	NA	NA	NA	NA	NA	0.134228	0.0026611	0.0654	NA	NA	NA	NA	NA	NA	4.7619	0.252079	0.739	NA
cg04440717	10	133938266	JAKMIP3	Body	Island	NA	1.135	0.0641925	0.274	4.76	0.0027804	0.0265	1.106	0.194899	0.475	NA	NA	NA	NA	NA	NA	NA	NA	NA	NA	NA	NA	9.14	1e-07	1e-07	NA	NA	NA	NA	NA	NA	2.5641	0.163847	0.536	NA	NA	NA	NA	NA	NA	1.78571	0.463253	0.83	NA
cg04454872	16	968682	LMF1	Body	S_Shore	NA	1.026	0.73514	0.874	1.89	0.16883	0.305	1.078	0.402148	0.66	NA	NA	NA	NA	NA	NA	NA	NA	NA	NA	NA	NA	4.14	2.6e-06	1.27e-05	NA	NA	NA	NA	NA	NA	1.85185	0.22433	0.609	NA	NA	NA	NA	NA	NA	0.425532	0.100799	0.704	NA
cg04456916	5	178902699	NA	NA	Open_Sea	NA	1.196	0.0324332	0.203	4.22	0.0012925	0.0193	1.4	0.0025766	0.114	NA	NA	NA	NA	NA	NA	NA	NA	NA	NA	NA	NA	3.52	0.0001011	0.000341	NA	NA	NA	NA	NA	NA	1.05263	0.86638	0.969	NA	NA	NA	NA	NA	NA	1.07527	0.914267	0.98	NA
cg04463816	16	1263766	CACNA1H;CACNA1H	Body;Body	N_Shore	NA	1.154	0.0360774	0.213	3.98	0.0054651	0.0367	1.166	0.0548239	0.281	NA	NA	NA	NA	NA	NA	NA	NA	NA	NA	NA	NA	5.53	1e-07	6.96e-07	NA	NA	NA	NA	NA	NA	0.724638	0.503413	0.833	NA	NA	NA	NA	NA	NA	0.970874	0.977061	0.995	NA
cg04475027	12	128752040	TMEM132C	Body	Island	NA	1.132	0.0863577	0.313	3.59	0.0059786	0.0382	1.221	0.014162	0.175	NA	NA	NA	NA	NA	NA	NA	NA	NA	NA	0.23	0.0814	1.47	0.228805	0.322	NA	NA	NA	NA	NA	NA	0.3125	0.0129909	0.148	NA	NA	NA	NA	NA	NA	3.57143	0.158729	0.705	NA
cg04478428	20	61584072	SLC17A9;SLC17A9	1stExon;5'UTR	Island	NA	0.812	0.0078419	0.117	0.73	0.581351	0.707	0.827	0.0366463	0.24	NA	NA	NA	NA	NA	NA	NA	NA	NA	NA	NA	NA	0.87	0.709299	0.782	NA	NA	NA	NA	NA	NA	0.854701	0.759411	0.942	NA	NA	NA	NA	NA	NA	1.07527	0.952218	0.991	NA
cg04481077	7	817454	HEATR2	Body	S_Shelf	NA	0.979	0.763499	0.89	1.06	0.911614	0.945	0.954	0.567744	0.78	NA	NA	NA	NA	NA	NA	NA	NA	NA	NA	NA	NA	0.53	0.0711537	0.121	NA	NA	NA	NA	NA	NA	1.5873	0.46038	0.809	NA	NA	NA	NA	NA	NA	1.42857	0.63401	0.894	NA
cg04482075	16	1991308	SEPX1	Body	N_Shore	NA	1.074	0.292377	0.557	1.15	0.771725	0.852	1.041	0.611443	0.808	NA	NA	NA	NA	NA	NA	NA	NA	NA	NA	0.19	0.0817	0.8	0.528801	0.627	NA	NA	NA	NA	NA	NA	1.42857	0.593702	0.884	NA	NA	NA	NA	NA	NA	1.0101	0.996396	0.999	NA
cg04487296	7	149389669	NA	NA	Island	NA	1.132	0.105752	0.343	1.62	0.318823	0.47	1.144	0.13213	0.405	NA	NA	NA	NA	NA	NA	NA	NA	NA	NA	NA	NA	1.13	0.720812	0.791	NA	NA	NA	NA	NA	NA	0.274725	0.0088476	0.121	NA	NA	NA	NA	NA	NA	3.57143	0.182223	0.712	NA
cg04489012	1	151812710	LOC100132111;C2CD4D;C2CD4D	Body;1stExon;5'UTR	S_Shore	NA	0.895	0.147227	0.401	0.96	0.932951	0.959	0.917	0.319023	0.595	NA	NA	NA	NA	NA	NA	NA	NA	NA	NA	NA	NA	1.22	0.561329	0.656	NA	NA	NA	NA	NA	NA	0.176056	0.0104202	0.133	NA	NA	NA	NA	NA	NA	0.116009	0.0069413	0.68	NA
cg04493000	22	48895658	FAM19A5	Body	N_Shore	TRUE	1.035	0.58854	0.788	3.28	0.0233504	0.0813	1.082	0.289705	0.57	NA	NA	NA	NA	NA	NA	NA	NA	NA	NA	NA	NA	6.59	1e-07	6.96e-07	NA	NA	NA	NA	NA	NA	0.632911	0.356495	0.732	NA	NA	NA	NA	NA	NA	0.5	0.329943	0.775	NA
cg04500730	1	3135083	PRDM16;PRDM16	Body;Body	Open_Sea	NA	0.968	0.601118	0.795	2.52	0.0619612	0.154	0.96	0.567418	0.78	NA	NA	NA	NA	NA	NA	NA	NA	NA	NA	4.99	0.0926	5.89	1e-07	6.96e-07	NA	NA	NA	NA	NA	NA	1.04167	0.932444	0.984	NA	NA	NA	NA	NA	NA	0.546448	0.39078	0.801	NA
cg04501624	8	1653179	DLGAP2	3'UTR	S_Shelf	NA	1.171	0.0270499	0.189	3.58	0.0138179	0.0601	1.184	0.0394906	0.247	NA	NA	NA	NA	NA	NA	NA	NA	NA	NA	NA	NA	7.92	1e-07	1e-07	NA	NA	NA	NA	NA	NA	1.66667	0.304087	0.69	NA	NA	NA	NA	NA	NA	0.239808	0.0916134	0.704	NA
cg04504004	8	117954965	C8orf85	3'UTR	Open_Sea	NA	1.095	0.264153	0.532	2.47	0.0487213	0.131	1.15	0.168633	0.45	NA	NA	NA	NA	NA	NA	NA	NA	NA	NA	NA	NA	4.84	1e-07	1e-07	NA	NA	NA	NA	NA	NA	1.03093	0.955606	0.99	NA	NA	NA	NA	NA	NA	0.47619	0.33506	0.776	NA
cg04517524	14	94405342	ASB2	Body	Island	NA	0.911	0.178895	0.438	0.78	0.630279	0.746	0.897	0.189985	0.471	NA	NA	NA	NA	NA	NA	NA	NA	NA	NA	NA	NA	0.93	0.833644	0.88	NA	NA	NA	NA	NA	NA	1.0101	0.987283	0.996	NA	NA	NA	NA	NA	NA	2.04082	0.489412	0.841	NA
cg04534765	18	74962369	GALR1;GALR1	1stExon;5'UTR	Island	TRUE	1.201	0.0059745	0.109	3.51	0.0082421	0.0451	1.31	0.0005592	0.0983	NA	NA	NA	NA	NA	NA	NA	NA	NA	NA	0.18	0.0531	1.8	0.0911891	0.15	NA	NA	NA	NA	NA	NA	0.242718	0.0128519	0.147	NA	NA	NA	NA	NA	NA	7.69231	0.0890832	0.704	NA
cg04539057	11	1031985	MUC6	Body	N_Shore	NA	1.005	0.936012	0.975	3.03	0.0320107	0.0993	1.042	0.593325	0.797	NA	NA	NA	NA	NA	NA	NA	NA	NA	NA	NA	NA	7.38	1e-07	1e-07	NA	NA	NA	NA	NA	NA	1.03093	0.963719	0.992	NA	NA	NA	NA	NA	NA	1.26582	0.827586	0.958	NA
cg04543413	12	25055676	BCAT1	Body	Island	TRUE	1.006	0.93467	0.975	1.37	0.511758	0.649	1.04	0.641103	0.825	NA	NA	NA	NA	NA	NA	NA	NA	NA	NA	0.17	0.0352	0.68	0.258636	0.355	NA	NA	NA	NA	NA	NA	1.38889	0.530508	0.85	NA	NA	NA	NA	NA	NA	0.478469	0.292248	0.756	NA
cg04543938	6	28956426	NA	NA	Island	NA	1.042	0.546128	0.76	1.91	0.223168	0.369	1.086	0.300095	0.578	NA	NA	NA	NA	NA	NA	NA	NA	NA	NA	NA	NA	1.88	0.0665452	0.114	NA	NA	NA	NA	NA	NA	0.606061	0.394418	0.766	NA	NA	NA	NA	NA	NA	6.25	0.139121	0.704	NA
cg04545872	2	11102112	NA	NA	S_Shore	NA	1.066	0.325644	0.588	6.4	0.0003488	0.0132	1.102	0.204957	0.485	NA	NA	NA	NA	NA	NA	NA	NA	NA	NA	NA	NA	9.31	1e-07	1e-07	NA	NA	NA	NA	NA	NA	0.900901	0.851376	0.965	NA	NA	NA	NA	NA	NA	2.77778	0.291867	0.756	NA
cg04552470	1	20669792	VWA5B1	Body	Island	NA	0.962	0.584637	0.785	2.19	0.146204	0.276	0.945	0.480157	0.719	NA	NA	NA	NA	NA	NA	NA	NA	NA	NA	NA	NA	1.67	0.156435	0.235	NA	NA	NA	NA	NA	NA	0.246914	0.0062339	0.101	NA	NA	NA	NA	NA	NA	2.27273	0.523326	0.856	NA
cg04562909	12	114836014	TBX5;TBX5;TBX5;TBX5	Body;Body;Body;Body	S_Shore	NA	1.145	0.0362101	0.213	2.96	0.0371446	0.11	1.125	0.125089	0.395	NA	NA	NA	NA	NA	NA	NA	NA	NA	NA	NA	NA	9.12	1e-07	1e-07	NA	NA	NA	NA	NA	NA	0.769231	0.634241	0.901	NA	NA	NA	NA	NA	NA	0.369004	0.244788	0.735	NA
cg04564245	16	88901685	GALNS	Body	N_Shore	NA	1.02	0.769182	0.893	0.59	0.313749	0.465	0.988	0.883405	0.952	NA	NA	NA	NA	NA	NA	NA	NA	NA	NA	NA	NA	1.08	0.835456	0.881	NA	NA	NA	NA	NA	NA	0.854701	0.746167	0.937	NA	NA	NA	NA	NA	NA	2.77778	0.30072	0.759	NA
cg04567140	1	31000432	NA	NA	Open_Sea	TRUE	1.178	0.0379324	0.218	3.38	0.0063449	0.0392	1.224	0.0276174	0.217	NA	NA	NA	NA	NA	NA	NA	NA	NA	NA	NA	NA	4.66	1e-07	6.96e-07	NA	NA	NA	NA	NA	NA	0.917431	0.845588	0.965	NA	NA	NA	NA	NA	NA	0.8	0.786261	0.947	NA
cg04571522	1	4468089	NA	NA	Open_Sea	NA	1.3	0.0006513	0.0514	3.89	0.0051721	0.0357	1.367	0.000967	0.101	NA	NA	0.088098	0.276478	0.0004032	0.00136989	NA	NA	NA	NA	NA	NA	5.77	1e-07	1e-07	NA	NA	NA	NA	NA	NA	0.909091	0.863943	0.968	NA	NA	NA	NA	NA	NA	8.33333	0.0576102	0.704	NA
cg04577786	16	46602737	ANKRD26P1	Body	Open_Sea	NA	1.18	0.0375823	0.217	3.26	0.0084849	0.0458	1.211	0.0466405	0.265	NA	NA	NA	NA	NA	NA	NA	NA	NA	NA	NA	NA	5.08	1e-07	1e-07	NA	NA	NA	NA	NA	NA	1.40845	0.543193	0.856	NA	NA	NA	NA	NA	NA	3.125	0.0815979	0.704	NA
cg04578631	14	101532352	MIR656	TSS1500	Island	NA	1.106	0.129562	0.379	4.12	0.004552	0.0335	1.126	0.138216	0.412	NA	NA	NA	NA	NA	NA	NA	NA	NA	NA	NA	NA	8.94	1e-07	1e-07	NA	NA	NA	NA	NA	NA	0.970874	0.954019	0.99	NA	NA	NA	NA	NA	NA	0.606061	0.569477	0.872	NA
cg04578774	11	44332664	ALX4	TSS1500	Island	NA	0.927	0.232266	0.498	0.72	0.484986	0.627	0.862	0.0397475	0.248	NA	NA	NA	NA	NA	NA	NA	NA	NA	NA	NA	NA	0.45	0.0255039	0.0496	NA	NA	NA	NA	NA	NA	0.4	0.112273	0.449	NA	NA	NA	NA	NA	NA	10.5263	0.0485432	0.704	NA
cg04591032	17	46827458	NA	NA	Island	NA	1.088	0.183665	0.444	3.72	0.0166062	0.0667	1.066	0.384196	0.648	NA	NA	NA	NA	NA	NA	NA	NA	NA	NA	NA	NA	3.48	0.0002754	0.000845	NA	NA	NA	NA	NA	NA	1.75439	0.314111	0.699	NA	NA	NA	NA	NA	NA	2.85714	0.339293	0.777	NA
cg04597393	8	142276533	NA	NA	Open_Sea	NA	1.022	0.673852	0.837	5.42	0.0087648	0.0465	1.062	0.35053	0.621	NA	NA	NA	NA	NA	NA	NA	NA	NA	NA	NA	NA	6.62	1.28e-05	5.3e-05	NA	NA	NA	NA	NA	NA	1.92308	0.110649	0.445	NA	NA	NA	NA	NA	NA	1.1236	0.916842	0.98	NA
cg04597433	4	9783206	DRD5	TSS200	Island	NA	1.146	0.0696448	0.282	3.23	0.00495	0.0348	1.172	0.0650449	0.3	NA	NA	NA	NA	NA	NA	NA	NA	NA	NA	NA	NA	2.64	0.001586	0.00414	NA	NA	NA	NA	NA	NA	0.364964	0.0217209	0.194	NA	NA	NA	NA	NA	NA	4.16667	0.0275478	0.704	NA
cg04600618	6	43612980	RSPH9	1stExon	Island	NA	0.947	0.435863	0.682	1.15	0.801821	0.873	0.9	0.215427	0.497	NA	NA	NA	NA	NA	NA	NA	NA	NA	NA	NA	NA	0.79	0.495763	0.596	NA	NA	NA	NA	NA	NA	0.166667	0.0067111	0.105	NA	NA	NA	NA	NA	NA	7.69231	0.114983	0.704	NA
cg04609163	11	125774090	DDX25;PUS3	TSS200;TSS1500	N_Shore	NA	1.076	0.337702	0.6	2.3	0.0806983	0.183	1.145	0.118549	0.387	NA	NA	NA	NA	NA	NA	NA	NA	NA	NA	NA	NA	1.11	0.747577	0.813	NA	NA	NA	NA	NA	NA	0.316456	0.106925	0.439	NA	NA	NA	NA	NA	NA	3.57143	0.267063	0.744	NA
cg04614625	12	52262736	NA	NA	Island	NA	0.97	0.627597	0.81	1.47	0.447568	0.594	0.923	0.297179	0.576	NA	NA	NA	NA	NA	NA	NA	NA	NA	NA	NA	NA	0.66	0.2636	0.361	NA	NA	NA	NA	NA	NA	0.114025	1.41e-05	0.00391	NA	NA	NA	NA	NA	NA	4.54545	0.212793	0.72	NA
cg04618333	17	46800674	C17orf93;PRAC	Body;TSS1500	Island	NA	1.048	0.456669	0.697	2.69	0.0689137	0.165	1.066	0.377558	0.644	NA	NA	NA	NA	NA	NA	NA	NA	NA	NA	NA	NA	1.56	0.252301	0.348	NA	NA	NA	NA	NA	NA	0.209644	0.0101901	0.131	NA	NA	NA	NA	NA	NA	0.943396	0.96602	0.993	NA
cg04623837	6	29943414	HCG9	Body	N_Shore	TRUE	1.049	0.502478	0.731	1.18	0.726119	0.819	1.046	0.593721	0.797	NA	NA	NA	NA	NA	NA	NA	NA	NA	NA	NA	NA	0.71	0.281083	0.38	NA	NA	NA	NA	NA	NA	0.302115	0.0055635	0.0949	NA	NA	NA	NA	NA	NA	8.33333	0.0339687	0.704	NA
cg04625338	7	55141971	EGFR;EGFR;EGFR;EGFR	Body;Body;Body;Body	Open_Sea	TRUE	1.04	0.632678	0.814	2.06	0.116912	0.237	1.074	0.43143	0.684	NA	NA	NA	NA	NA	NA	NA	NA	NA	NA	NA	NA	1.6	0.14661	0.223	NA	NA	NA	NA	NA	NA	0.877193	0.736866	0.935	NA	NA	NA	NA	NA	NA	3.84615	0.0735552	0.704	NA
cg04633922	10	2699291	NA	NA	Open_Sea	NA	1.061	0.41205	0.664	2.91	0.0333312	0.102	1.027	0.753896	0.889	NA	NA	NA	NA	NA	NA	NA	NA	NA	NA	NA	NA	3.8	1.77e-05	7.08e-05	NA	NA	NA	NA	NA	NA	0.520833	0.220659	0.603	NA	NA	NA	NA	NA	NA	1.21951	0.83909	0.959	NA
cg04638150	11	62273418	AHNAK	Body	Open_Sea	TRUE	0.868	0.0461142	0.237	0.36	0.0166607	0.0668	0.865	0.073099	0.314	NA	NA	NA	NA	NA	NA	NA	NA	NA	NA	4.99	0.0619	0.87	0.689135	0.766	NA	NA	NA	NA	NA	NA	1.28205	0.550563	0.861	NA	NA	NA	NA	NA	NA	0.52356	0.320636	0.769	NA
cg04640675	16	30572739	NA	NA	Island	NA	0.892	0.176242	0.435	1.13	0.796669	0.87	0.883	0.217136	0.499	NA	NA	NA	NA	NA	NA	NA	NA	NA	NA	NA	NA	1.36	0.344636	0.447	NA	NA	NA	NA	NA	NA	0.442478	0.250523	0.64	NA	NA	NA	NA	NA	NA	1.40845	0.793341	0.949	NA
cg04641474	5	1864666	NA	NA	Open_Sea	NA	1.147	0.059405	0.265	5.22	0.0004614	0.0143	1.231	0.0147725	0.176	NA	NA	NA	NA	NA	NA	NA	NA	NA	NA	NA	NA	8.1	1e-07	1e-07	NA	NA	NA	NA	NA	NA	1.13636	0.789649	0.95	NA	NA	NA	NA	NA	NA	1.96078	0.398879	0.804	NA
cg04645150	6	28584172	NA	NA	Island	NA	1.064	0.258617	0.525	7.41	0.0009802	0.0177	1.115	0.0817303	0.329	NA	NA	NA	NA	NA	NA	NA	NA	NA	NA	NA	NA	4.8	0.0002362	0.000736	NA	NA	NA	NA	NA	NA	0.526316	0.286513	0.676	NA	NA	NA	NA	NA	NA	14.2857	0.021704	0.704	NA
cg04645545	10	103534563	FGF8;FGF8;FGF8;FGF8	Body;Body;Body;Body	N_Shore	NA	1.137	0.0926235	0.322	1.85	0.2017	0.344	1.16	0.109721	0.373	NA	NA	NA	NA	NA	NA	NA	NA	NA	NA	NA	NA	1.79	0.0709694	0.121	NA	NA	NA	NA	NA	NA	0.473934	0.223561	0.607	NA	NA	NA	NA	NA	NA	1.5625	0.657895	0.905	NA
cg04650899	17	48194835	SAMD14	Body	Island	NA	0.893	0.131384	0.381	0.43	0.0799275	0.182	0.8	0.0228022	0.203	NA	NA	NA	NA	NA	NA	NA	NA	NA	NA	NA	NA	0.71	0.297613	0.398	NA	NA	NA	NA	NA	NA	0.775194	0.610506	0.891	NA	NA	NA	NA	NA	NA	1.51515	0.616239	0.888	NA
cg04669815	10	101296619	NA	NA	Island	NA	1.019	0.803399	0.91	2.37	0.087445	0.194	1.024	0.78137	0.903	NA	NA	NA	NA	NA	NA	NA	NA	NA	NA	NA	NA	2.35	0.0067062	0.0152	NA	NA	NA	NA	NA	NA	0.746269	0.616721	0.894	NA	NA	NA	NA	NA	NA	2.94118	0.234279	0.728	NA
cg04672785	11	65792781	CATSPER1	1stExon	S_Shelf	NA	1.126	0.0672478	0.279	3.34	0.0244349	0.0838	1.209	0.0178124	0.187	NA	NA	NA	NA	NA	NA	NA	NA	NA	NA	NA	NA	5.61	2.4e-06	1.18e-05	NA	NA	NA	NA	NA	NA	1.38889	0.516064	0.841	NA	NA	NA	NA	NA	NA	1.63934	0.502262	0.847	NA
cg04680436	2	242842668	NA	NA	N_Shore	NA	1.167	0.0430469	0.231	1.17	0.738361	0.828	1.183	0.0467012	0.265	NA	NA	NA	NA	NA	NA	NA	NA	NA	NA	NA	NA	2.68	0.0021646	0.00548	NA	NA	NA	NA	NA	NA	1.08696	0.867985	0.97	NA	NA	NA	NA	NA	NA	0.131062	0.0730993	0.704	NA
cg04683210	11	63852858	MACROD1	Body	Island	NA	0.919	0.22774	0.492	1.54	0.29366	0.445	0.941	0.454349	0.701	NA	NA	NA	NA	NA	NA	NA	NA	NA	NA	5.56	0.0352	1.55	0.174376	0.258	NA	NA	NA	NA	NA	NA	0.444444	0.175278	0.552	NA	NA	NA	NA	NA	NA	0.694444	0.609267	0.886	NA
cg04688351	2	223154140	PAX3;PAX3;PAX3;PAX3;PAX3;PAX3	Body;Body;Body;Body;Body;Body	N_Shore	NA	1.081	0.181026	0.441	1.22	0.738232	0.828	1.039	0.573005	0.783	NA	NA	NA	NA	NA	NA	NA	NA	NA	NA	NA	NA	2.64	0.0131792	0.0276	NA	NA	NA	NA	NA	NA	0.8	0.742501	0.936	NA	NA	NA	NA	NA	NA	2.94118	0.335266	0.776	NA
cg04696808	16	34257170	NA	NA	Island	NA	1.195	0.0116341	0.135	4.22	0.002975	0.0272	1.226	0.0173261	0.186	NA	NA	NA	NA	NA	NA	NA	NA	NA	NA	NA	NA	4.72	3.8e-06	1.77e-05	NA	NA	NA	NA	NA	NA	0.826446	0.706283	0.925	NA	NA	NA	NA	NA	NA	18.8679	0.0039841	0.635	NA
cg04706655	2	97136556	NA	NA	Open_Sea	NA	0.906	0.159178	0.416	1.58	0.382989	0.533	0.893	0.16355	0.444	NA	NA	NA	NA	NA	NA	NA	NA	NA	NA	NA	NA	4.52	1.55e-05	6.28e-05	NA	NA	NA	NA	NA	NA	2.12766	0.2102	0.592	NA	NA	NA	NA	NA	NA	2.04082	0.478188	0.836	NA
cg04708126	13	113719440	MCF2L;MCF2L	Body;Body	N_Shelf	NA	1.119	0.133738	0.384	3.05	0.0159743	0.0651	1.123	0.201261	0.481	NA	NA	NA	NA	NA	NA	NA	NA	NA	NA	NA	NA	3.55	0.00017	0.000546	NA	NA	NA	NA	NA	NA	2.17391	0.128465	0.475	NA	NA	NA	NA	NA	NA	4.16667	0.0030251	0.608	NA
cg04709676	2	464466	NA	NA	N_Shelf	NA	1.1	0.146427	0.399	2.73	0.058807	0.149	1.108	0.177639	0.459	NA	NA	NA	NA	NA	NA	NA	NA	NA	NA	NA	NA	6.12	1e-07	6.96e-07	NA	NA	NA	NA	NA	NA	1.1236	0.857615	0.966	NA	NA	NA	NA	NA	NA	1.05263	0.931235	0.984	NA
cg04711338	4	1554668	NA	NA	Island	NA	1.154	0.0812874	0.303	2.67	0.0081377	0.0448	1.202	0.0715119	0.311	NA	NA	NA	NA	NA	NA	NA	NA	NA	NA	NA	NA	3.27	0.0002179	0.000684	NA	NA	NA	NA	NA	NA	0.719424	0.557527	0.865	NA	NA	NA	NA	NA	NA	1.75439	0.560042	0.87	NA
cg04719903	1	1181956	FAM132A	1stExon	Island	TRUE	1.016	0.827437	0.922	1.18	0.736148	0.826	0.986	0.875291	0.949	NA	NA	NA	NA	NA	NA	NA	NA	NA	NA	NA	NA	0.96	0.915399	0.94	NA	NA	NA	NA	NA	NA	0.226757	0.0581043	0.319	NA	NA	NA	NA	NA	NA	1.25	0.851801	0.962	NA
cg04728482	5	72529902	NA	NA	Island	NA	0.83	0.0619792	0.27	0.5	0.134587	0.261	0.805	0.0905884	0.344	NA	NA	NA	NA	NA	NA	NA	NA	NA	NA	NA	NA	0.7	0.258349	0.355	NA	NA	NA	NA	NA	NA	0.230947	0.013743	0.152	NA	NA	NA	NA	NA	NA	12.0482	0.0756864	0.704	NA
cg04733537	12	130388748	TMEM132D	TSS1500	Island	NA	1.195	0.0097248	0.125	5.66	0.000496	0.0145	1.207	0.0186988	0.189	NA	NA	NA	NA	NA	NA	NA	NA	NA	NA	NA	NA	2.17	0.0324774	0.0613	NA	NA	NA	NA	NA	NA	0.641026	0.336652	0.715	NA	NA	NA	NA	NA	NA	5.26316	0.0391125	0.704	NA
cg04738965	3	147127662	ZIC1;ZIC1	1stExon;5'UTR	Island	TRUE	1.103	0.118869	0.363	3.42	0.0274518	0.09	1.189	0.0166375	0.183	NA	NA	NA	NA	NA	NA	NA	NA	NA	NA	0.13	0.0479	0.67	0.323408	0.426	NA	NA	NA	NA	NA	NA	0.41841	0.226737	0.612	NA	NA	NA	NA	NA	NA	4.54545	0.174357	0.71	NA
cg04751811	2	71192445	ATP6V1B1	3'UTR	Island	NA	0.985	0.782066	0.899	0.89	0.862459	0.913	0.96	0.537211	0.76	NA	NA	NA	NA	NA	NA	NA	NA	NA	NA	NA	NA	0.82	0.649238	0.732	NA	NA	NA	NA	NA	NA	0.42735	0.216448	0.599	NA	NA	NA	NA	NA	NA	1.78571	0.646299	0.9	NA
cg04753829	8	145879308	NA	NA	Open_Sea	NA	0.971	0.675543	0.839	1.32	0.502003	0.641	0.936	0.406807	0.663	NA	NA	NA	NA	NA	NA	NA	NA	NA	NA	NA	NA	3.55	4.46e-05	0.000163	NA	NA	NA	NA	NA	NA	2.22222	0.0618574	0.33	NA	NA	NA	NA	NA	NA	0.840336	0.569138	0.872	NA
cg04768602	8	99960148	OSR2;OSR2	5'UTR;5'UTR	N_Shore	TRUE	0.805	0.0032542	0.0881	0.81	0.637119	0.752	0.802	0.0099496	0.157	RFS_profile	NA	0.0047806	0.0829575	0.0030059	0.00343519	0.0047806	0.0683878	0.0030059	0.00330649	NA	NA	0.65	0.186176	0.272	2.15	0.0209538	0.0223	NA	NA	NA	0.217865	0.0070778	0.108	5.55556	0.0016595	0.0477	NA	NA	NA	2.5641	0.34647	0.782	2.27273
cg04781796	1	1959747	GABRD	Body	Island	NA	1.234	0.0028574	0.0836	6.59	8.63e-05	0.00992	1.232	0.0092938	0.155	NA	NA	0.997639	0.998145	0.0027567	0.00324857	NA	NA	NA	NA	NA	NA	3.6	0.0001187	0.000395	NA	NA	NA	NA	NA	NA	1.14943	0.792887	0.952	NA	NA	NA	NA	NA	NA	10.3093	0.0820045	0.704	NA
cg04786857	2	29033897	SPDYA;SPDYA	5'UTR;5'UTR	Island	TRUE	0.995	0.946355	0.979	0.6	0.300857	0.452	0.94	0.440882	0.691	NA	NA	NA	NA	NA	NA	NA	NA	NA	NA	NA	NA	0.57	0.110748	0.177	NA	NA	NA	NA	NA	NA	0.34965	0.07909	0.375	NA	NA	NA	NA	NA	NA	5.88235	0.133175	0.704	NA
cg04787024	2	99553442	C2orf55	TSS1500	Island	NA	0.939	0.355174	0.616	2.38	0.113917	0.233	0.953	0.532647	0.757	NA	NA	NA	NA	NA	NA	NA	NA	NA	NA	NA	NA	0.73	0.398793	0.503	NA	NA	NA	NA	NA	NA	0.191571	0.0192432	0.182	NA	NA	NA	NA	NA	NA	5.26316	0.153823	0.704	NA
cg04787271	10	132886921	NA	NA	Open_Sea	NA	1.227	0.0065267	0.112	3.7	0.0068795	0.0409	1.235	0.0196699	0.193	NA	NA	NA	NA	NA	NA	NA	NA	NA	NA	NA	NA	5.59	1e-07	6.96e-07	NA	NA	NA	NA	NA	NA	1.02041	0.977432	0.994	NA	NA	NA	NA	NA	NA	2.22222	0.352666	0.786	NA
cg04795700	13	113652110	MCF2L;MCF2L	Body;Body	S_Shelf	NA	1.232	0.0033441	0.0889	2.42	0.0507831	0.135	1.274	0.0052901	0.136	RFS_profile	NA	0.298871	0.494394	0.003372	0.00370251	0.298871	0.454381	0.003372	0.00359296	NA	NA	3.04	0.0007523	0.0021	0.25	3.09e-05	6.18e-05	NA	NA	NA	1.14943	0.745186	0.936	1.53846	0.294836	0.58	NA	NA	NA	NA	NA	NA	NA
cg04796181	6	27839850	HIST1H3I	1stExon	Island	NA	0.887	0.165885	0.424	0.55	0.235008	0.382	0.868	0.174591	0.456	NA	NA	NA	NA	NA	NA	NA	NA	NA	NA	NA	NA	0.33	0.0006963	0.00196	NA	NA	NA	NA	NA	NA	0.371747	0.0712754	0.357	NA	NA	NA	NA	NA	NA	3.125	0.156845	0.705	NA
cg04798016	11	65375067	MAP3K11	Body	Island	TRUE	0.88	0.0722743	0.287	0.55	0.170359	0.307	0.826	0.0228615	0.203	NA	NA	NA	NA	NA	NA	NA	NA	NA	NA	NA	NA	0.52	0.0345002	0.0646	NA	NA	NA	NA	NA	NA	0.869565	0.794551	0.952	NA	NA	NA	NA	NA	NA	6.66667	0.0564148	0.704	NA
cg04800503	17	46648533	HOXB3	5'UTR	Open_Sea	NA	0.984	0.802313	0.909	1.09	0.869643	0.918	0.917	0.242665	0.526	NA	NA	NA	NA	NA	NA	NA	NA	NA	NA	NA	NA	0.79	0.523663	0.622	NA	NA	NA	NA	NA	NA	0.497512	0.217672	0.601	NA	NA	NA	NA	NA	NA	0.251889	0.149387	0.704	NA
cg04805181	15	66914759	NA	NA	Island	TRUE	0.903	0.109541	0.349	0.62	0.396254	0.546	0.911	0.211622	0.493	NA	NA	NA	NA	NA	NA	NA	NA	NA	NA	NA	NA	0.58	0.165452	0.247	NA	NA	NA	NA	NA	NA	0.2079	0.0134355	0.151	NA	NA	NA	NA	NA	NA	1.6129	0.692698	0.918	NA
cg04806177	16	1991447	SEPX1	Body	N_Shore	NA	1.079	0.284979	0.55	1.37	0.507867	0.646	1.05	0.563878	0.778	NA	NA	NA	NA	NA	NA	NA	NA	NA	NA	NA	NA	0.99	0.98338	0.99	NA	NA	NA	NA	NA	NA	1.33333	0.586174	0.88	NA	NA	NA	NA	NA	NA	1.20482	0.862228	0.965	NA
cg04809453	16	1030383	SOX8	TSS1500	Island	NA	1.094	0.123465	0.369	4.57	0.0144607	0.0618	1.087	0.209375	0.49	NA	NA	NA	NA	NA	NA	NA	NA	NA	NA	NA	NA	3.44	0.0019489	0.005	NA	NA	NA	NA	NA	NA	0.302115	0.17737	0.554	NA	NA	NA	NA	NA	NA	0.444444	0.59818	0.884	NA
cg04813880	16	21171067	TMEM159;DNAH3	5'UTR;TSS1500	S_Shore	NA	0.958	0.491558	0.723	1.37	0.547478	0.68	0.969	0.671512	0.844	NA	NA	NA	NA	NA	NA	NA	NA	NA	NA	NA	NA	0.45	0.0326016	0.0615	NA	NA	NA	NA	NA	NA	0.425532	0.160835	0.531	NA	NA	NA	NA	NA	NA	5.88235	0.104651	0.704	NA
cg04825215	6	31466722	MICB	Body	S_Shore	NA	1.086	0.275441	0.542	0.79	0.595322	0.717	1.097	0.283494	0.565	NA	NA	NA	NA	NA	NA	NA	NA	NA	NA	0.21	0.0912	0.69	0.294509	0.395	NA	NA	NA	NA	NA	NA	0.909091	0.898479	0.978	NA	NA	NA	NA	NA	NA	3.22581	0.193996	0.714	NA
cg04837438	2	95403063	NA	NA	S_Shore	NA	1.351	0.0001312	0.0384	4.3	0.0007826	0.0165	1.405	0.0002164	0.0901	NA	NA	0.16596	0.383294	0.0001342	0.000935173	NA	NA	NA	NA	NA	NA	4.43	3e-07	1.87e-06	NA	NA	NA	NA	NA	NA	2	0.189125	0.568	NA	NA	NA	NA	NA	NA	2.94118	0.322121	0.771	NA
cg04839219	2	234684024	NA	NA	Open_Sea	NA	1.23	0.0068181	0.113	5.51	6.47e-05	0.00939	1.265	0.0081252	0.15	NA	CR_profile	NA	NA	NA	NA	NA	NA	NA	NA	NA	NA	4.25	1.9e-06	9.62e-06	NA	NA	NA	0.2	1e-07	1.43e-07	2.38095	0.0599631	0.325	NA	NA	NA	0.46	0.110419	0.146	1.1236	0.816553	0.955	NA
cg04864807	2	121412139	NA	NA	Island	TRUE	1.05	0.450458	0.693	3.36	0.0122852	0.056	1.018	0.817118	0.92	NA	NA	NA	NA	NA	NA	NA	NA	NA	NA	NA	NA	1.49	0.251681	0.347	NA	NA	NA	NA	NA	NA	0.139082	0.0003025	0.0191	NA	NA	NA	NA	NA	NA	12.5	0.0130091	0.704	NA
cg04872593	1	208097138	NA	NA	Open_Sea	TRUE	1.164	0.0323487	0.203	2.82	0.0394272	0.114	1.245	0.0113254	0.161	NA	NA	NA	NA	NA	NA	NA	NA	NA	NA	NA	NA	3.67	0.0001941	0.000616	NA	NA	NA	NA	NA	NA	1.1236	0.830367	0.963	NA	NA	NA	NA	NA	NA	0.591716	0.579366	0.876	NA
cg04873153	4	8122058	ABLIM2;ABLIM2;ABLIM2;ABLIM2;ABLIM2;ABLIM2;ABLIM2	Body;Body;Body;Body;Body;Body;Body	Open_Sea	NA	1.179	0.0349745	0.21	4	0.0017365	0.0215	1.17	0.0940263	0.349	NA	NA	NA	NA	NA	NA	NA	NA	NA	NA	NA	NA	6.68	1e-07	1e-07	NA	NA	NA	NA	NA	NA	1.05263	0.931291	0.984	NA	NA	NA	NA	NA	NA	1.47059	0.620305	0.89	NA
cg04873833	12	129417818	GLT1D1	Body	Open_Sea	NA	1.276	0.0046156	0.1	3.77	0.0021222	0.0234	1.337	0.0072881	0.146	NA	NA	NA	NA	NA	NA	NA	NA	NA	NA	NA	NA	3.33	6.08e-05	0.000215	NA	NA	NA	NA	NA	NA	1.6129	0.411046	0.775	NA	NA	NA	NA	NA	NA	1.78571	0.490738	0.841	NA
cg04876124	1	3160911	PRDM16;PRDM16	Body;Body	N_Shelf	NA	0.889	0.0817234	0.304	1.7	0.3001	0.451	0.898	0.166428	0.447	NA	NA	NA	NA	NA	NA	NA	NA	NA	NA	6.34	0.0505	3.64	0.0003011	0.000916	NA	NA	NA	NA	NA	NA	0.806452	0.73739	0.935	NA	NA	NA	NA	NA	NA	1.0989	0.93362	0.984	NA
cg04877567	1	44584446	KLF17	TSS200	Open_Sea	NA	1.146	0.0628009	0.272	5.05	0.00036	0.0134	1.169	0.0703653	0.309	NA	NA	NA	NA	NA	NA	NA	NA	NA	NA	NA	NA	7.68	1e-07	1e-07	NA	NA	NA	NA	NA	NA	1.28205	0.632488	0.9	NA	NA	NA	NA	NA	NA	0.909091	0.926768	0.983	NA
cg04878366	7	105650042	FLJ23834	Body	Island	TRUE	0.928	0.284997	0.55	1.23	0.707699	0.806	0.844	0.0641942	0.298	NA	NA	NA	NA	NA	NA	NA	NA	NA	NA	NA	NA	0.78	0.508931	0.608	NA	NA	NA	NA	NA	NA	0.564972	0.363425	0.739	NA	NA	NA	NA	NA	NA	2.94118	0.219623	0.723	NA
cg04880091	8	43132451	NA	NA	Island	NA	1.085	0.288536	0.554	4.06	0.0008903	0.0172	1.113	0.239773	0.523	NA	NA	NA	NA	NA	NA	NA	NA	NA	NA	NA	NA	2.16	0.0186225	0.0376	NA	NA	NA	NA	NA	NA	0.331126	0.0482656	0.291	NA	NA	NA	NA	NA	NA	2.38095	0.382543	0.798	NA
cg04882222	1	3303301	PRDM16;PRDM16	Body;Body	N_Shelf	NA	0.968	0.627537	0.81	2.73	0.0370584	0.11	0.964	0.643412	0.827	NA	NA	NA	NA	NA	NA	NA	NA	NA	NA	NA	NA	4.8	7e-07	3.95e-06	NA	NA	NA	NA	NA	NA	1.33333	0.391353	0.765	NA	NA	NA	NA	NA	NA	0.613497	0.340387	0.777	NA
cg04907885	1	3213790	PRDM16;PRDM16	Body;Body	Open_Sea	NA	0.93	0.308688	0.573	2.57	0.0357007	0.107	0.945	0.499661	0.733	NA	NA	NA	NA	NA	NA	NA	NA	NA	NA	4.44	0.0743	4.93	1e-07	6.96e-07	NA	NA	NA	NA	NA	NA	0.847458	0.711672	0.927	NA	NA	NA	NA	NA	NA	0.769231	0.714608	0.924	NA
cg04908380	1	47915862	NA	NA	Island	NA	1.013	0.841961	0.93	2.08	0.176027	0.314	1.019	0.799259	0.911	NA	NA	NA	NA	NA	NA	NA	NA	NA	NA	NA	NA	5.79	2e-07	1.3e-06	NA	NA	NA	NA	NA	NA	1.6129	0.29437	0.683	NA	NA	NA	NA	NA	NA	0.625	0.631595	0.893	NA
cg04912843	1	78511856	GIPC2	1stExon	Island	NA	0.883	0.126684	0.374	1.04	0.937896	0.962	0.866	0.145282	0.422	NA	NA	NA	NA	NA	NA	NA	NA	NA	NA	NA	NA	0.56	0.0858014	0.142	NA	NA	NA	NA	NA	NA	0.3367	0.0295554	0.227	NA	NA	NA	NA	NA	NA	5.26316	0.162595	0.707	NA
cg04913979	3	157821994	SHOX2;SHOX2;SHOX2	Body;Body;Body	N_Shore	TRUE	1.018	0.793291	0.905	2.38	0.0933221	0.203	0.984	0.847909	0.936	NA	NA	NA	NA	NA	NA	NA	NA	NA	NA	NA	NA	1.75	0.11811	0.186	NA	NA	NA	NA	NA	NA	1.16279	0.8186	0.96	NA	NA	NA	NA	NA	NA	0.952381	0.967929	0.994	NA
cg04917181	8	98290229	TSPYL5	TSS200	Island	NA	1.004	0.936544	0.975	0.56	0.340509	0.492	0.981	0.760314	0.892	NA	NA	NA	NA	NA	NA	NA	NA	NA	NA	NA	NA	0.29	0.0049122	0.0115	NA	NA	NA	NA	NA	NA	0.123916	0.0039889	0.0795	NA	NA	NA	NA	NA	NA	4.7619	0.212731	0.72	NA
cg04921315	16	4000587	NA	NA	Open_Sea	NA	1	0.998797	0.999	0.9	0.818613	0.884	0.949	0.570028	0.781	NA	NA	NA	NA	NA	NA	NA	NA	NA	NA	NA	NA	0.8	0.528812	0.627	NA	NA	NA	NA	NA	NA	0.854701	0.653936	0.907	NA	NA	NA	NA	NA	NA	2.5641	0.315848	0.768	NA
cg04931387	12	132842781	GALNT9	Body	Island	NA	1.246	0.0040877	0.0968	5.21	5.9e-05	0.00932	1.347	0.0009304	0.101	NA	NA	0.151861	0.371262	0.0039501	0.00413709	NA	NA	NA	NA	NA	NA	7.24	1e-07	1e-07	NA	NA	NA	NA	NA	NA	1.04167	0.930894	0.984	NA	NA	NA	NA	NA	NA	1.85185	0.459792	0.83	NA
cg04933208	1	29586414	PTPRU;PTPRU;PTPRU	Body;Body;Body	Island	NA	0.854	0.0192011	0.164	0.81	0.721395	0.815	0.773	0.0060504	0.142	NA	NA	NA	NA	NA	NA	NA	NA	NA	NA	NA	NA	0.3	0.0015245	0.004	NA	NA	NA	NA	NA	NA	0.289855	0.141205	0.498	NA	NA	NA	NA	NA	NA	6.25	0.178776	0.712	NA
cg04934595	17	81021419	NA	NA	N_Shelf	NA	1.15	0.10567	0.342	3.34	0.0030949	0.0276	1.115	0.269966	0.553	NA	NA	NA	NA	NA	NA	NA	NA	NA	NA	NA	NA	2.12	0.0176376	0.0358	NA	NA	NA	NA	NA	NA	0.543478	0.0945362	0.412	NA	NA	NA	NA	NA	NA	0.387597	0.262814	0.743	NA
cg04938549	11	31825214	PAX6;PAX6;PAX6	Body;Body;Body	N_Shore	NA	0.949	0.509223	0.735	1.15	0.777105	0.855	0.945	0.541205	0.763	NA	NA	NA	NA	NA	NA	NA	NA	NA	NA	NA	NA	0.91	0.778087	0.837	NA	NA	NA	NA	NA	NA	4.34783	0.0048981	0.0885	NA	NA	NA	NA	NA	NA	0.769231	0.724137	0.927	NA
cg04954559	11	22365428	SLC17A6	Body	S_Shelf	NA	1.067	0.398625	0.653	2.78	0.0347187	0.105	1.095	0.278824	0.561	NA	NA	NA	NA	NA	NA	NA	NA	NA	NA	NA	NA	2.79	0.0008106	0.00225	NA	NA	NA	NA	NA	NA	0.625	0.421373	0.782	NA	NA	NA	NA	NA	NA	4.34783	0.0972414	0.704	NA
cg04963424	12	58013645	SLC26A10	TSS200	Island	TRUE	1.047	0.474736	0.711	1.69	0.304996	0.456	1.064	0.414829	0.67	NA	NA	NA	NA	NA	NA	NA	NA	NA	NA	NA	NA	2.52	0.0081734	0.0181	NA	NA	NA	NA	NA	NA	1.26582	0.728208	0.932	NA	NA	NA	NA	NA	NA	1.66667	0.671453	0.909	NA
cg04970352	11	44327399	ALX4	Body	Island	NA	0.917	0.202872	0.465	1.05	0.918386	0.95	0.996	0.958375	0.986	NA	NA	NA	NA	NA	NA	NA	NA	NA	NA	NA	NA	0.94	0.871195	0.907	NA	NA	NA	NA	NA	NA	0.446429	0.23833	0.627	NA	NA	NA	NA	NA	NA	1.96078	0.534206	0.861	NA
cg04972745	10	101287846	NA	NA	Island	NA	1.175	0.0157684	0.151	3.18	0.0310513	0.0972	1.263	0.003718	0.127	NA	NA	NA	NA	NA	NA	NA	NA	NA	NA	NA	NA	4.56	2.5e-05	9.65e-05	NA	NA	NA	NA	NA	NA	1.33333	0.577271	0.874	NA	NA	NA	NA	NA	NA	9.09091	0.0122022	0.704	NA
cg04974062	6	100056787	PRDM13	Body	S_Shore	NA	1.032	0.612554	0.801	1.17	0.762266	0.844	1.037	0.619232	0.812	NA	NA	NA	NA	NA	NA	NA	NA	NA	NA	NA	NA	1.35	0.433116	0.536	NA	NA	NA	NA	NA	NA	0.869565	0.804354	0.956	NA	NA	NA	NA	NA	NA	0.724638	0.677048	0.912	NA
cg04974290	17	5001047	NA	NA	Island	NA	1.029	0.697666	0.851	2.39	0.0525749	0.138	1.08	0.364884	0.633	NA	NA	NA	NA	NA	NA	NA	NA	NA	NA	NA	NA	0.9	0.738943	0.806	NA	NA	NA	NA	NA	NA	0.392157	0.141399	0.498	NA	NA	NA	NA	NA	NA	3.44828	0.0741163	0.704	NA
cg04988098	10	88124965	GRID1	Body	Island	NA	1.002	0.972918	0.989	2.61	0.0551445	0.143	1.032	0.695285	0.856	NA	NA	NA	NA	NA	NA	NA	NA	NA	NA	NA	NA	4.82	2.7e-06	1.31e-05	NA	NA	NA	NA	NA	NA	2.43902	0.128132	0.475	NA	NA	NA	NA	NA	NA	0.31746	0.346904	0.783	NA
cg04988514	19	48947560	GRIN2D;GRWD1	3'UTR;TSS1500	Island	NA	0.809	0.0133419	0.143	1.79	0.340843	0.492	0.866	0.115699	0.382	NA	NA	NA	NA	NA	NA	NA	NA	NA	NA	NA	NA	2.24	0.0318089	0.0602	NA	NA	NA	NA	NA	NA	0.641026	0.350002	0.727	NA	NA	NA	NA	NA	NA	0.641026	0.653596	0.904	NA
cg04992974	10	1334207	ADARB2	Body	Open_Sea	NA	1.141	0.0417552	0.228	3.66	0.019447	0.0731	1.111	0.164901	0.445	NA	NA	NA	NA	NA	NA	NA	NA	NA	NA	NA	NA	6.35	1e-07	6.96e-07	NA	NA	NA	NA	NA	NA	1.88679	0.231288	0.618	NA	NA	NA	NA	NA	NA	0.178891	0.169327	0.709	NA
cg04996219	5	11904110	CTNND2	TSS200	Island	NA	1.087	0.225875	0.49	3.37	0.0164439	0.0662	1.043	0.59609	0.798	NA	NA	NA	NA	NA	NA	NA	NA	NA	NA	NA	NA	1.34	0.38635	0.491	NA	NA	NA	NA	NA	NA	0.277008	0.0839988	0.387	NA	NA	NA	NA	NA	NA	3.84615	0.0897353	0.704	NA
cg04996728	19	51021677	LRRC4B	Body	Island	NA	1.046	0.550412	0.763	3.01	0.013718	0.0597	1.085	0.373867	0.64	NA	NA	NA	NA	NA	NA	NA	NA	NA	NA	NA	NA	4.15	1.7e-06	8.7e-06	NA	NA	NA	NA	NA	NA	1.06383	0.904457	0.978	NA	NA	NA	NA	NA	NA	0.454545	0.471848	0.833	NA
cg05001531	8	30300306	RBPMS;RBPMS;RBPMS;RBPMS	Body;Body;Body;Body	Open_Sea	NA	1.015	0.809711	0.913	4.72	0.0047365	0.0342	1.013	0.865548	0.944	NA	NA	NA	NA	NA	NA	NA	NA	NA	NA	NA	NA	5.28	4e-06	1.86e-05	NA	NA	NA	NA	NA	NA	0.628931	0.447854	0.801	NA	NA	NA	NA	NA	NA	1.08696	0.937508	0.985	NA
cg05003554	5	24488076	CDH10	Body	Open_Sea	NA	1.172	0.0451798	0.235	2.3	0.0857161	0.191	1.183	0.0576394	0.286	NA	NA	NA	NA	NA	NA	NA	NA	NA	NA	NA	NA	3.35	4.89e-05	0.000177	NA	NA	NA	NA	NA	NA	0.462963	0.109669	0.443	NA	NA	NA	NA	NA	NA	0.787402	0.80223	0.952	NA
cg05010865	8	145049189	PLEC1;PLEC1	Body;TSS1500	Island	TRUE	1.018	0.752912	0.885	3.33	0.0517615	0.137	1.007	0.911243	0.965	NA	NA	NA	NA	NA	NA	NA	NA	NA	NA	NA	NA	0.58	0.209058	0.299	NA	NA	NA	NA	NA	NA	0.268817	0.110311	0.445	NA	NA	NA	NA	NA	NA	5.55556	0.208787	0.719	NA
cg05012676	16	88564366	ZFPM1	Body	Island	NA	1.092	0.200338	0.462	1.6	0.324381	0.475	1.088	0.295337	0.574	NA	NA	NA	NA	NA	NA	NA	NA	NA	NA	NA	NA	1.96	0.0540984	0.0956	NA	NA	NA	NA	NA	NA	1.04167	0.945742	0.988	NA	NA	NA	NA	NA	NA	0.4329	0.433505	0.817	NA
cg05014291	2	11780446	GREB1	Body	Open_Sea	NA	1.003	0.964132	0.986	4.27	0.0041821	0.032	0.966	0.645324	0.828	NA	NA	NA	NA	NA	NA	NA	NA	NA	NA	NA	NA	5.63	7e-07	3.95e-06	NA	NA	NA	NA	NA	NA	2.43902	0.129244	0.477	NA	NA	NA	NA	NA	NA	1.44928	0.602474	0.885	NA
cg05016408	5	150326174	LOC134466	TSS200	Island	NA	1.17	0.0256028	0.185	2.65	0.0502513	0.134	1.281	0.0025934	0.114	NA	NA	NA	NA	NA	NA	NA	NA	NA	NA	NA	NA	1.92	0.0493101	0.0882	NA	NA	NA	NA	NA	NA	0.384615	0.0576988	0.318	NA	NA	NA	NA	NA	NA	2.85714	0.310688	0.764	NA
cg05021743	1	151810893	C2CD4D;LOC100132111	Body;TSS200	Island	NA	0.97	0.608601	0.799	1.95	0.224904	0.371	0.98	0.760668	0.892	NA	NA	NA	NA	NA	NA	NA	NA	NA	NA	NA	NA	1.81	0.159514	0.239	NA	NA	NA	NA	NA	NA	0.757576	0.700438	0.922	NA	NA	NA	NA	NA	NA	10.7527	0.029807	0.704	NA
cg05028087	5	2757221	NA	NA	S_Shore	NA	0.981	0.78741	0.902	1.43	0.505066	0.644	0.946	0.517965	0.746	NA	NA	NA	NA	NA	NA	NA	NA	NA	NA	NA	NA	1.06	0.852104	0.894	NA	NA	NA	NA	NA	NA	0.442478	0.217324	0.6	NA	NA	NA	NA	NA	NA	6.66667	0.157787	0.705	NA
cg05038268	11	66885281	KDM2A;KDM2A	TSS1500;TSS1500	Island	NA	0.826	0.0091173	0.122	0.48	0.203364	0.346	0.783	0.012323	0.166	NA	NA	NA	NA	NA	NA	NA	NA	NA	NA	NA	NA	0.54	0.118101	0.186	NA	NA	NA	NA	NA	NA	0.293255	0.0544402	0.309	NA	NA	NA	NA	NA	NA	2.85714	0.40931	0.811	NA
cg05039004	1	29586299	PTPRU;PTPRU;PTPRU	Body;Body;Body	Island	NA	0.919	0.138702	0.39	0.69	0.547152	0.679	0.844	0.0247037	0.21	NA	NA	NA	NA	NA	NA	NA	NA	NA	NA	NA	NA	0.28	0.002079	0.00529	NA	NA	NA	NA	NA	NA	0.0853242	0.0079224	0.115	NA	NA	NA	NA	NA	NA	10	0.0768503	0.704	NA
cg05047401	1	156131213	SEMA4A	Body	Open_Sea	TRUE	0.87	0.0463942	0.237	1.23	0.710746	0.808	0.791	0.0127361	0.168	NA	NA	NA	NA	NA	NA	NA	NA	NA	NA	NA	NA	0.47	0.0516893	0.0918	NA	NA	NA	NA	NA	NA	0.208768	0.0396261	0.265	NA	NA	NA	NA	NA	NA	6.25	0.235389	0.728	NA
cg05050657	1	46957105	NA	NA	Island	NA	0.976	0.744743	0.879	2.71	0.0472473	0.129	1.029	0.737609	0.88	NA	NA	NA	NA	NA	NA	NA	NA	NA	NA	NA	NA	1.97	0.0424164	0.0774	NA	NA	NA	NA	NA	NA	1.11111	0.848961	0.965	NA	NA	NA	NA	NA	NA	3.125	0.255539	0.741	NA
cg05052324	1	18957020	PAX7;PAX7;PAX7	TSS1500;TSS1500;TSS1500	Island	TRUE	1.092	0.140204	0.392	3.59	0.0325163	0.1	1.04	0.580091	0.787	NA	NA	NA	NA	NA	NA	NA	NA	NA	NA	NA	NA	2.26	0.040955	0.0751	NA	NA	NA	NA	NA	NA	0.226757	0.0520079	0.301	NA	NA	NA	NA	NA	NA	4.7619	0.173708	0.71	NA
cg05056638	8	24800824	NA	NA	S_Shore	NA	1.061	0.371433	0.629	4.02	0.0041965	0.032	1.067	0.403435	0.661	NA	NA	NA	NA	NA	NA	NA	NA	NA	NA	NA	NA	4.6	8.4e-06	3.62e-05	NA	NA	NA	NA	NA	NA	0.662252	0.448402	0.801	NA	NA	NA	NA	NA	NA	0.869565	0.902401	0.977	NA
cg05057720	14	38724675	CLEC14A	1stExon	Island	TRUE	1.09	0.167618	0.426	1.49	0.462992	0.608	1.063	0.388352	0.65	NA	NA	NA	NA	NA	NA	NA	NA	NA	NA	NA	NA	0.5	0.0837425	0.139	NA	NA	NA	NA	NA	NA	0.0592768	0.0001592	0.0136	NA	NA	NA	NA	NA	NA	15.625	0.0233893	0.704	NA
cg05063520	8	49835999	NA	NA	Island	NA	1.038	0.531554	0.75	1.11	0.863123	0.913	1.035	0.632865	0.821	NA	NA	NA	NA	NA	NA	NA	NA	NA	NA	NA	NA	1.14	0.735817	0.803	NA	NA	NA	NA	NA	NA	1.02041	0.975924	0.994	NA	NA	NA	NA	NA	NA	0.3861	0.416195	0.811	NA
cg05063999	3	64253605	NA	NA	Island	NA	1.014	0.794236	0.905	0.95	0.930674	0.958	0.989	0.854075	0.939	NA	NA	NA	NA	NA	NA	NA	NA	NA	NA	NA	NA	0.31	0.0085741	0.0189	NA	NA	NA	NA	NA	NA	0.0666223	0.0005861	0.0281	NA	NA	NA	NA	NA	NA	31.25	0.0096314	0.704	NA
cg05066959	8	41519308	ANK1;ANK1;ANK1;ANK1;ANK1;ANK1;ANK1;MIR486;ANK1	Body;Body;Body;Body;Body;Body;Body;TSS1500;Body	Open_Sea	NA	1.097	0.250375	0.517	2.94	0.0041271	0.0317	1.16	0.136155	0.41	NA	NA	NA	NA	NA	NA	NA	NA	NA	NA	NA	NA	5.88	1e-07	1e-07	NA	NA	NA	NA	NA	NA	1.6129	0.34025	0.718	NA	NA	NA	NA	NA	NA	0.78125	0.630819	0.893	NA
cg05067926	11	134231915	GLB1L2	Body	Island	NA	1.153	0.0672329	0.279	5.04	0.0001927	0.0111	1.178	0.0798783	0.326	NA	CR_profile	NA	NA	NA	NA	NA	NA	NA	NA	NA	NA	6.83	1e-07	1e-07	NA	NA	NA	0.11	1e-07	1e-07	1.66667	0.459713	0.809	NA	NA	NA	0.08	3.73e-05	0.000644	2.63158	0.41005	0.811	NA
cg05068730	6	167065429	RPS6KA2	Body	Open_Sea	NA	1.143	0.062224	0.271	3.71	0.0047064	0.034	1.12	0.171399	0.453	NA	NA	NA	NA	NA	NA	NA	NA	NA	NA	NA	NA	5.36	1e-07	6.96e-07	NA	NA	NA	NA	NA	NA	1.51515	0.404909	0.772	NA	NA	NA	NA	NA	NA	1.28205	0.760183	0.94	NA
cg05080154	18	76739409	SALL3	TSS1500	Island	NA	1.045	0.463142	0.703	3.84	0.0168337	0.0672	1.048	0.49169	0.727	NA	NA	NA	NA	NA	NA	NA	NA	NA	NA	NA	NA	0.85	0.697536	0.772	NA	NA	NA	NA	NA	NA	0.238095	0.0401628	0.267	NA	NA	NA	NA	NA	NA	7.69231	0.083514	0.704	NA
cg05085809	17	46671083	LOC404266;LOC404266;HOXB5;LOC404266;HOXB5;LOC404266	Body;Body;5'UTR;Body;1stExon;Body	Island	NA	0.888	0.146363	0.399	0.77	0.604346	0.725	0.834	0.0905702	0.344	NA	NA	NA	NA	NA	NA	NA	NA	NA	NA	NA	NA	1.03	0.92234	0.945	NA	NA	NA	NA	NA	NA	1.14943	0.823742	0.962	NA	NA	NA	NA	NA	NA	1.36986	0.308511	0.763	NA
cg05090319	22	49297925	NA	NA	Island	NA	1.136	0.0556166	0.258	3.3	0.0210713	0.0766	1.15	0.0689152	0.306	NA	NA	NA	NA	NA	NA	NA	NA	NA	NA	NA	NA	4.51	1.3e-05	5.36e-05	NA	NA	NA	NA	NA	NA	0.632911	0.315341	0.7	NA	NA	NA	NA	NA	NA	2.85714	0.348872	0.784	NA
cg05090695	11	2907670	CDKN1C;CDKN1C;CDKN1C	TSS1500;TSS1500;TSS1500	Island	NA	1.06	0.395889	0.651	2.52	0.0657492	0.16	1.008	0.924104	0.972	NA	NA	NA	NA	NA	NA	NA	NA	NA	NA	NA	NA	1.03	0.937553	0.956	NA	NA	NA	NA	NA	NA	0.174216	0.0015998	0.0499	NA	NA	NA	NA	NA	NA	4.54545	0.0824783	0.704	NA
cg05090759	2	165812146	SLC38A11	TSS200	Open_Sea	NA	1.03	0.691848	0.848	2.34	0.124376	0.247	1.034	0.681092	0.85	NA	NA	NA	NA	NA	NA	NA	NA	NA	NA	NA	NA	1.93	0.0583471	0.102	NA	NA	NA	NA	NA	NA	0.558659	0.273257	0.662	NA	NA	NA	NA	NA	NA	1.66667	0.639316	0.896	NA
cg05091519	11	31839552	PAX6	TSS200	Island	NA	0.982	0.794879	0.905	2.62	0.0571699	0.146	1.022	0.790814	0.907	NA	NA	NA	NA	NA	NA	NA	NA	NA	NA	NA	NA	1.58	0.184114	0.269	NA	NA	NA	NA	NA	NA	0.353357	0.0557321	0.313	NA	NA	NA	NA	NA	NA	1.85185	0.494416	0.843	NA
cg05093254	16	2369796	ABCA3	Body	Open_Sea	NA	1.266	0.0014102	0.0658	4.35	0.0023022	0.0243	1.389	0.0004244	0.0933	NA	NA	0.512202	0.648498	0.0010179	0.00191668	NA	NA	NA	NA	0.18	0.053	4.6	3.2e-06	1.52e-05	NA	NA	NA	NA	NA	NA	1.66667	0.347772	0.724	NA	NA	NA	NA	NA	NA	4.16667	0.0158025	0.704	NA
cg05099508	10	22634432	SPAG6;SPAG6;SPAG6;SPAG6	1stExon;5'UTR;5'UTR;1stExon	Island	NA	1.165	0.0403634	0.224	3.44	0.0167213	0.067	1.139	0.0933336	0.348	NA	NA	NA	NA	NA	NA	NA	NA	NA	NA	NA	NA	1.31	0.435964	0.539	NA	NA	NA	NA	NA	NA	0.143266	0.0003738	0.0214	NA	NA	NA	NA	NA	NA	4.54545	0.153079	0.704	NA
cg05105330	16	85063708	KIAA0513	5'UTR	S_Shore	NA	0.884	0.0919654	0.321	0.78	0.629635	0.745	0.885	0.153591	0.432	NA	NA	NA	NA	NA	NA	NA	NA	NA	NA	NA	NA	1.13	0.717859	0.788	NA	NA	NA	NA	NA	NA	1.19048	0.729138	0.932	NA	NA	NA	NA	NA	NA	NA	NA	NA	NA
cg05115862	17	79439144	NA	NA	Open_Sea	NA	1.034	0.615845	0.804	1.44	0.440357	0.588	0.99	0.894498	0.957	NA	NA	NA	NA	NA	NA	NA	NA	NA	NA	NA	NA	0.49	0.0506825	0.0903	NA	NA	NA	NA	NA	NA	0.263852	0.0093093	0.125	NA	NA	NA	NA	NA	NA	2.77778	0.433681	0.817	NA
cg05124021	7	157487066	PTPRN2;PTPRN2;PTPRN2	Body;Body;Body	S_Shore	NA	1.122	0.0626257	0.272	3.54	0.0190464	0.0722	1.184	0.0221573	0.201	NA	NA	NA	NA	NA	NA	NA	NA	NA	NA	NA	NA	4.07	0.0001133	0.000379	NA	NA	NA	NA	NA	NA	0.884956	0.804402	0.956	NA	NA	NA	NA	NA	NA	1.96078	0.459822	0.83	NA
cg05134013	20	61288351	SLCO4A1	Body	Island	NA	1.124	0.125063	0.372	3.74	0.0058631	0.0379	1.159	0.0979311	0.355	NA	NA	NA	NA	NA	NA	NA	NA	NA	NA	NA	NA	5.05	1e-07	1e-07	NA	NA	NA	NA	NA	NA	1.40845	0.555009	0.864	NA	NA	NA	NA	NA	NA	0.833333	0.8381	0.958	NA
cg05135549	22	17850690	NA	NA	Island	NA	1.14	0.0465166	0.237	2.23	0.111929	0.23	1.117	0.125545	0.396	NA	NA	NA	NA	NA	NA	NA	NA	NA	NA	0.16	0.0401	0.92	0.816528	0.867	NA	NA	NA	NA	NA	NA	0.3663	0.0670974	0.345	NA	NA	NA	NA	NA	NA	7.14286	0.107522	0.704	NA
cg05142211	3	181430485	SOX2OT;SOX2	Body;1stExon	Island	TRUE	1.135	0.0602603	0.267	2.97	0.0321461	0.0996	1.209	0.0128625	0.169	NA	NA	NA	NA	NA	NA	NA	NA	NA	NA	NA	NA	0.97	0.938603	0.956	NA	NA	NA	NA	NA	NA	0.218341	0.0131492	0.149	NA	NA	NA	NA	NA	NA	4.54545	0.220446	0.723	NA
cg05153748	1	233874693	NA	NA	Open_Sea	NA	1.141	0.0504858	0.247	3.91	0.0026532	0.026	1.187	0.0347264	0.236	NA	NA	NA	NA	NA	NA	NA	NA	NA	NA	NA	NA	5.1	1e-06	5.43e-06	NA	NA	NA	NA	NA	NA	0.714286	0.567921	0.869	NA	NA	NA	NA	NA	NA	0.719424	0.678381	0.913	NA
cg05155840	4	174448841	HAND2	Body	Island	TRUE	1.005	0.940141	0.976	2.54	0.0817314	0.185	0.988	0.87657	0.949	NA	NA	NA	NA	NA	NA	NA	NA	NA	NA	NA	NA	1.79	0.103829	0.167	NA	NA	NA	NA	NA	NA	0.943396	0.894873	0.976	NA	NA	NA	NA	NA	NA	1.78571	0.387289	0.8	NA
cg05165940	2	200329654	NA	NA	Island	NA	0.803	0.001331	0.0649	0.57	0.308106	0.459	0.812	0.0092341	0.155	RFS_profile	NA	0.0341412	0.183121	0.0006149	0.0015505	0.0341412	0.134409	0.0006149	0.00137708	10.49	0.0143	1.37	0.431924	0.535	3.93	0.0004371	0.000651	NA	NA	NA	0.469484	0.244762	0.633	10	4.12e-05	0.00308	NA	NA	NA	0.45045	0.405029	0.809	6.66667
cg05166028	7	157622138	PTPRN2;PTPRN2;PTPRN2	Body;Body;Body	S_Shelf	NA	1.247	0.0006884	0.0514	4.94	0.0012011	0.019	1.284	0.0012415	0.104	NA	NA	0.233056	0.438839	0.0007967	0.00170829	NA	NA	NA	NA	NA	NA	6.12	1e-07	1e-07	NA	NA	NA	NA	NA	NA	0.862069	0.726203	0.932	NA	NA	NA	NA	NA	NA	1.78571	0.462906	0.83	NA
cg05166248	11	134252845	B3GAT1;B3GAT1	Body;Body	N_Shore	NA	1.131	0.0959991	0.328	4.34	0.0013126	0.0195	1.153	0.0891895	0.342	NA	NA	NA	NA	NA	NA	NA	NA	NA	NA	NA	NA	4.84	1e-07	6.96e-07	NA	NA	NA	NA	NA	NA	1.05263	0.920146	0.982	NA	NA	NA	NA	NA	NA	6.25	0.121751	0.704	NA
cg05167429	16	33854086	NA	NA	S_Shore	NA	1.106	0.14017	0.392	2.45	0.0642331	0.158	1.12	0.153119	0.431	NA	NA	NA	NA	NA	NA	NA	NA	NA	NA	NA	NA	3.81	7.2e-05	0.00025	NA	NA	NA	NA	NA	NA	0.900901	0.777968	0.948	NA	NA	NA	NA	NA	NA	NA	NA	NA	NA
cg05170706	13	112861507	NA	NA	Open_Sea	NA	1.175	0.0210141	0.17	3.6	0.007696	0.0435	1.18	0.0466611	0.265	NA	NA	NA	NA	NA	NA	NA	NA	NA	NA	NA	NA	3.75	2.98e-05	0.000113	NA	NA	NA	NA	NA	NA	0.591716	0.275885	0.666	NA	NA	NA	NA	NA	NA	3.125	0.0841641	0.704	NA
cg05171197	2	240230850	HDAC4	Body	Open_Sea	TRUE	1.063	0.3661	0.624	0.88	0.814871	0.882	1.078	0.340141	0.612	NA	NA	NA	NA	NA	NA	NA	NA	NA	NA	NA	NA	0.33	0.0037496	0.00896	NA	NA	NA	NA	NA	NA	1.49254	0.405135	0.772	NA	NA	NA	NA	NA	NA	5.26316	0.0831667	0.704	NA
cg05173913	17	34091901	C17orf50	3'UTR	Island	TRUE	0.984	0.80949	0.913	1.06	0.909897	0.944	0.94	0.432241	0.684	NA	NA	NA	NA	NA	NA	NA	NA	NA	NA	NA	NA	0.9	0.762679	0.825	NA	NA	NA	NA	NA	NA	0.387597	0.223393	0.607	NA	NA	NA	NA	NA	NA	NA	NA	NA	NA
cg05177065	10	133204297	NA	NA	Open_Sea	NA	1.189	0.0171589	0.156	4.92	0.0009567	0.0176	1.254	0.0141039	0.175	NA	NA	NA	NA	NA	NA	NA	NA	NA	NA	NA	NA	6.52	1e-07	1e-07	NA	NA	NA	NA	NA	NA	1.63934	0.4578	0.807	NA	NA	NA	NA	NA	NA	7.14286	0.0086485	0.704	NA
cg05191879	8	144650730	C8orf73	Body	N_Shore	TRUE	1.015	0.823469	0.92	1.48	0.446556	0.593	1.004	0.964495	0.988	NA	NA	NA	NA	NA	NA	NA	NA	NA	NA	NA	NA	1.08	0.826554	0.875	NA	NA	NA	NA	NA	NA	0.350877	0.0463293	0.286	NA	NA	NA	NA	NA	NA	2.94118	0.0727047	0.704	NA
cg05201970	5	45696206	HCN1;HCN1	5'UTR;1stExon	Island	NA	1.22	0.0062591	0.11	3.32	0.0035899	0.0294	1.215	0.0211892	0.198	NA	NA	NA	NA	NA	NA	NA	NA	NA	NA	0.21	0.0628	1.08	0.811968	0.863	NA	NA	NA	NA	NA	NA	0.334448	0.0130583	0.148	NA	NA	NA	NA	NA	NA	5.88235	0.0930996	0.704	NA
cg05213896	19	50393653	IL4I1;IL4I1	Body;Body	Island	TRUE	0.938	0.358637	0.619	3.42	0.016328	0.066	0.909	0.231059	0.513	NA	NA	NA	NA	NA	NA	NA	NA	NA	NA	NA	NA	1.19	0.624354	0.711	NA	NA	NA	NA	NA	NA	0.261097	0.0252919	0.209	NA	NA	NA	NA	NA	NA	1.11111	0.938744	0.986	NA
cg05214218	17	79988749	LRRC45;RAC3	3'UTR;TSS1500	Island	NA	0.999	0.983544	0.994	0.91	0.857467	0.909	0.975	0.774698	0.899	NA	NA	NA	NA	NA	NA	NA	NA	NA	NA	NA	NA	0.85	0.633736	0.719	NA	NA	NA	NA	NA	NA	0.471698	0.091686	0.406	NA	NA	NA	NA	NA	NA	5	0.135634	0.704	NA
cg05218653	16	2334964	ABCA3	Body	S_Shore	NA	1.241	0.0005424	0.0504	4.9	0.0019547	0.0226	1.342	0.0001272	0.0901	NA	NA	0.921117	0.948997	0.0006338	0.0015701	NA	NA	NA	NA	0.12	0.0264	3.16	0.0021256	0.00539	NA	NA	NA	NA	NA	NA	0.819672	0.731416	0.933	NA	NA	NA	NA	NA	NA	2.08333	0.470596	0.832	NA
cg05224126	14	101528671	NA	NA	N_Shelf	TRUE	1.03	0.651553	0.824	4.94	0.0030183	0.0273	1.037	0.645071	0.828	NA	NA	NA	NA	NA	NA	NA	NA	NA	NA	NA	NA	3.99	7.26e-05	0.000252	NA	NA	NA	NA	NA	NA	0.645161	0.261482	0.651	NA	NA	NA	NA	NA	NA	1.78571	0.573546	0.874	NA
cg05224741	6	10422322	NA	NA	Island	NA	1.028	0.563328	0.771	4.48	0.0395192	0.114	1.005	0.929869	0.974	NA	NA	NA	NA	NA	NA	NA	NA	NA	NA	NA	NA	2.67	0.0457321	0.0826	NA	NA	NA	NA	NA	NA	0.555556	0.498402	0.83	NA	NA	NA	NA	NA	NA	7.69231	0.124771	0.704	NA
cg05227549	12	1770782	NA	NA	Island	NA	1.016	0.830734	0.923	1.49	0.38036	0.531	1.021	0.801693	0.912	NA	NA	NA	NA	NA	NA	NA	NA	NA	NA	NA	NA	1.11	0.751999	0.816	NA	NA	NA	NA	NA	NA	0.952381	0.928079	0.984	NA	NA	NA	NA	NA	NA	2.04082	0.292376	0.756	NA
cg05230316	8	63056032	NA	NA	N_Shore	NA	1.249	0.013875	0.145	3.19	0.0177681	0.0694	1.276	0.0371042	0.241	NA	NA	NA	NA	NA	NA	NA	NA	NA	NA	NA	NA	3.83	5.01e-05	0.00018	NA	NA	NA	NA	NA	NA	0.793651	0.687949	0.917	NA	NA	NA	NA	NA	NA	1.04167	0.907222	0.978	NA
cg05237469	11	133446415	NA	NA	Open_Sea	NA	1.222	0.0139298	0.145	2.64	0.058996	0.149	1.492	0.0006925	0.0988	NA	NA	NA	NA	NA	NA	NA	NA	NA	NA	NA	NA	2.95	0.0013278	0.00352	NA	NA	NA	NA	NA	NA	0.510204	0.174811	0.551	NA	NA	NA	NA	NA	NA	2.27273	0.293472	0.757	NA
cg05241355	14	57278351	OTX2	TSS1500	N_Shore	NA	1.168	0.0084311	0.119	3.56	0.0226368	0.0799	1.177	0.0156013	0.179	NA	NA	NA	NA	NA	NA	NA	NA	NA	NA	0.089	0.00789	2.48	0.0162021	0.0332	NA	NA	NA	NA	NA	NA	0.531915	0.244129	0.633	NA	NA	NA	NA	NA	NA	6.25	0.0753511	0.704	NA
cg05241461	19	22816980	ZNF492	TSS200	N_Shore	NA	1.175	0.0261128	0.186	1.62	0.194996	0.336	1.189	0.0356714	0.239	NA	NA	NA	NA	NA	NA	NA	NA	NA	NA	NA	NA	1.46	0.232031	0.326	NA	NA	NA	NA	NA	NA	0.387597	0.0489135	0.293	NA	NA	NA	NA	NA	NA	5.88235	0.0952611	0.704	NA
cg05248234	17	79495519	FSCN2;FSCN2;FSCN2;FSCN2	1stExon;5'UTR;5'UTR;1stExon	Island	NA	1.027	0.715324	0.863	0.73	0.521765	0.658	0.951	0.562161	0.777	NA	NA	NA	NA	NA	NA	NA	NA	NA	NA	NA	NA	0.73	0.349517	0.453	NA	NA	NA	NA	NA	NA	0.30303	0.0308589	0.233	NA	NA	NA	NA	NA	NA	1.51515	0.768019	0.942	NA
cg05250768	7	27209270	MIR196B	TSS200	Island	NA	0.947	0.363179	0.622	0.94	0.925285	0.955	0.938	0.382504	0.647	NA	NA	NA	NA	NA	NA	NA	NA	NA	NA	NA	NA	0.52	0.100446	0.163	NA	NA	NA	NA	NA	NA	0.8	0.662358	0.91	NA	NA	NA	NA	NA	NA	3.0303	0.205825	0.718	NA
cg05253110	7	141130687	NA	NA	Open_Sea	TRUE	1.075	0.254651	0.522	1.65	0.347823	0.5	1.074	0.33764	0.61	NA	NA	NA	NA	NA	NA	NA	NA	NA	NA	NA	NA	3.63	0.0001933	0.000614	NA	NA	NA	NA	NA	NA	1.0989	0.833633	0.964	NA	NA	NA	NA	NA	NA	7.14286	0.0167319	0.704	NA
cg05255125	16	88165636	NA	NA	Island	NA	1.094	0.251104	0.518	3.16	0.0054672	0.0367	1.125	0.18929	0.47	NA	NA	NA	NA	NA	NA	NA	NA	NA	NA	4.39	0.0718	6.06	1e-07	1e-07	NA	NA	NA	NA	NA	NA	1.31579	0.556577	0.865	NA	NA	NA	NA	NA	NA	0.413223	0.410299	0.811	NA
cg05255522	6	50682710	TFAP2D	Body	Island	NA	1.119	0.106485	0.344	3.8	0.0051855	0.0357	1.167	0.048639	0.269	NA	NA	NA	NA	NA	NA	NA	NA	NA	NA	NA	NA	2.57	0.0047152	0.011	NA	NA	NA	NA	NA	NA	0.318471	0.0338229	0.244	NA	NA	NA	NA	NA	NA	4	0.126115	0.704	NA
cg05267394	20	32856898	ASIP	Body	Island	NA	0.936	0.327077	0.59	0.4	0.0454463	0.125	0.876	0.0941188	0.349	NA	NA	NA	NA	NA	NA	NA	NA	NA	NA	NA	NA	0.55	0.0760896	0.128	NA	NA	NA	NA	NA	NA	0.591716	0.397193	0.768	NA	NA	NA	NA	NA	NA	3.125	0.295922	0.758	NA
cg05268203	2	118981748	NA	NA	N_Shore	TRUE	0.928	0.382824	0.639	1.5	0.372331	0.523	0.862	0.176558	0.459	NA	NA	NA	NA	NA	NA	NA	NA	NA	NA	NA	NA	0.7	0.254302	0.35	NA	NA	NA	NA	NA	NA	0.330033	0.0559461	0.313	NA	NA	NA	NA	NA	NA	5.88235	0.148586	0.704	NA
cg05270634	17	41177445	RND2	1stExon	Island	NA	0.996	0.957782	0.984	2.1	0.107467	0.223	0.964	0.6755	0.847	NA	NA	NA	NA	NA	NA	NA	NA	NA	NA	NA	NA	1.33	0.363716	0.467	NA	NA	NA	NA	NA	NA	0.133511	0.0014461	0.0474	NA	NA	NA	NA	NA	NA	4	0.234261	0.728	NA
cg05270922	1	101775452	NA	NA	Open_Sea	TRUE	0.937	0.391489	0.647	0.64	0.306194	0.457	0.864	0.133498	0.406	NA	NA	NA	NA	NA	NA	NA	NA	NA	NA	NA	NA	0.55	0.0599711	0.104	NA	NA	NA	NA	NA	NA	0.193424	0.0319826	0.237	NA	NA	NA	NA	NA	NA	1.17647	0.886091	0.972	NA
cg05278650	3	13009132	IQSEC1;IQSEC1	Body;TSS200	Island	NA	0.857	0.0635499	0.273	0.39	0.0741264	0.173	0.838	0.0930571	0.348	NA	NA	NA	NA	NA	NA	NA	NA	NA	NA	NA	NA	0.45	0.0174799	0.0355	NA	NA	NA	NA	NA	NA	0.307692	0.0447714	0.282	NA	NA	NA	NA	NA	NA	0.892857	0.930947	0.984	NA
cg05279806	3	175128616	NAALADL2	Body	Open_Sea	TRUE	1.08	0.297468	0.562	2.12	0.167657	0.303	1.095	0.303868	0.582	NA	NA	NA	NA	NA	NA	NA	NA	NA	NA	NA	NA	2.59	0.0044848	0.0105	NA	NA	NA	NA	NA	NA	0.746269	0.55066	0.861	NA	NA	NA	NA	NA	NA	0.362319	0.16798	0.709	NA
cg05283521	7	157259343	NA	NA	N_Shore	NA	1.214	0.0132592	0.143	3.37	0.0127383	0.0572	1.21	0.0345128	0.236	NA	NA	NA	NA	NA	NA	NA	NA	NA	NA	NA	NA	2.42	0.0123289	0.0261	NA	NA	NA	NA	NA	NA	1.07527	0.907045	0.979	NA	NA	NA	NA	NA	NA	3.0303	0.183642	0.712	NA
cg05283646	8	1105957	NA	NA	Island	NA	1.126	0.0766804	0.295	3.3	0.0072806	0.0421	1.17	0.0527524	0.277	NA	NA	NA	NA	NA	NA	NA	NA	NA	NA	NA	NA	5.98	1e-07	1e-07	NA	NA	NA	NA	NA	NA	1.72414	0.229322	0.615	NA	NA	NA	NA	NA	NA	0.311526	0.210256	0.72	NA
cg05289873	17	40321636	KCNH4	Body	Open_Sea	NA	1.133	0.0866224	0.313	4.06	0.0022312	0.0239	1.15	0.110218	0.374	NA	NA	NA	NA	NA	NA	NA	NA	NA	NA	NA	NA	5.66	1e-07	1e-07	NA	NA	NA	NA	NA	NA	1.16279	0.805733	0.957	NA	NA	NA	NA	NA	NA	0.869565	0.852603	0.962	NA
cg05295557	14	36988446	NKX2-1;NKX2-1	Body;1stExon	Island	NA	0.965	0.651869	0.824	1.46	0.436846	0.584	0.984	0.853281	0.939	NA	NA	NA	NA	NA	NA	NA	NA	NA	NA	NA	NA	1.93	0.0371893	0.069	NA	NA	NA	NA	NA	NA	0.398406	0.0778533	0.373	NA	NA	NA	NA	NA	NA	1.69492	0.492157	0.842	NA
cg05296099	12	131624473	GPR133	3'UTR	S_Shore	NA	1.399	0.0002654	0.0445	4.29	0.0017071	0.0214	1.322	0.0060163	0.142	NA	NA	0.623187	0.7318	2.89e-05	0.000491856	NA	NA	NA	NA	0.18	0.062	2.69	0.0047768	0.0112	NA	NA	NA	NA	NA	NA	1.11111	0.836986	0.964	NA	NA	NA	NA	NA	NA	7.69231	0.0139327	0.704	NA
cg05297854	22	50623687	TRABD	TSS1500	Island	TRUE	0.963	0.459898	0.7	1.41	0.604234	0.725	0.945	0.340763	0.613	NA	NA	NA	NA	NA	NA	NA	NA	NA	NA	NA	NA	0.59	0.251414	0.347	NA	NA	NA	NA	NA	NA	0.0675676	0.0002743	0.018	NA	NA	NA	NA	NA	NA	5.55556	0.101535	0.704	NA
cg05298696	2	70188691	ASPRV1	1stExon	Island	NA	1.053	0.503113	0.732	2.32	0.0471294	0.129	1.064	0.493279	0.728	NA	NA	NA	NA	NA	NA	NA	NA	NA	NA	NA	NA	2.69	0.0010928	0.00295	NA	NA	NA	NA	NA	NA	1.08696	0.864832	0.968	NA	NA	NA	NA	NA	NA	0.534759	0.602771	0.885	NA
cg05301470	6	28558006	NA	NA	S_Shelf	NA	1.03	0.65005	0.823	3.28	0.0369424	0.109	1.045	0.545228	0.765	NA	NA	NA	NA	NA	NA	NA	NA	NA	NA	NA	NA	3.17	0.0015349	0.00402	NA	NA	NA	NA	NA	NA	0.806452	0.667277	0.912	NA	NA	NA	NA	NA	NA	4.34783	0.132458	0.704	NA
cg05304979	16	87736062	LOC100129637	Body	N_Shore	NA	0.953	0.483091	0.717	0.72	0.503748	0.643	0.999	0.987086	0.995	NA	NA	NA	NA	NA	NA	NA	NA	NA	NA	NA	NA	0.49	0.0488248	0.0875	NA	NA	NA	NA	NA	NA	0.970874	0.946858	0.988	NA	NA	NA	NA	NA	NA	NA	NA	NA	NA
cg05305155	7	158073351	PTPRN2;PTPRN2;PTPRN2	Body;Body;Body	Open_Sea	NA	1.262	0.0041526	0.0968	3.96	0.0006667	0.0156	1.366	0.0024978	0.113	NA	NA	0.381183	0.551728	0.0028783	0.0033335	NA	NA	NA	NA	NA	NA	4.14	2.1e-06	1.05e-05	NA	NA	NA	NA	NA	NA	0.961538	0.936851	0.985	NA	NA	NA	NA	NA	NA	3.44828	0.156127	0.705	NA
cg05309948	11	2292447	ASCL2	TSS1500	Island	NA	1.02	0.805887	0.911	2.21	0.0806043	0.183	1.051	0.576206	0.785	NA	NA	NA	NA	NA	NA	NA	NA	NA	NA	NA	NA	1.87	0.0451247	0.0817	NA	NA	NA	NA	NA	NA	0.328947	0.0125315	0.145	NA	NA	NA	NA	NA	NA	2.38095	0.399288	0.805	NA
cg05312353	6	17102678	NA	NA	S_Shore	TRUE	1.044	0.5625	0.77	3.14	0.0191276	0.0723	0.995	0.954339	0.984	NA	NA	NA	NA	NA	NA	NA	NA	NA	NA	NA	NA	2.02	0.0337367	0.0634	NA	NA	NA	NA	NA	NA	0.176367	0.0005043	0.026	NA	NA	NA	NA	NA	NA	3.44828	0.224545	0.724	NA
cg05327835	4	996175	IDUA	Body	Island	TRUE	1.033	0.639431	0.817	2.39	0.0735022	0.172	1.047	0.574443	0.784	NA	NA	NA	NA	NA	NA	NA	NA	NA	NA	NA	NA	1.6	0.168303	0.25	NA	NA	NA	NA	NA	NA	0.34965	0.192694	0.573	NA	NA	NA	NA	NA	NA	7.14286	0.0891592	0.704	NA
cg05328339	7	158072687	PTPRN2;PTPRN2;PTPRN2	Body;Body;Body	Open_Sea	NA	1.208	0.0064715	0.111	3.25	0.0116094	0.0543	1.261	0.003436	0.125	NA	NA	NA	NA	NA	NA	NA	NA	NA	NA	NA	NA	3.8	3.41e-05	0.000128	NA	NA	NA	NA	NA	NA	0.75188	0.386036	0.759	NA	NA	NA	NA	NA	NA	1.5873	0.492867	0.842	NA
cg05337761	1	2121349	C1orf86;LOC100128003;C1orf86	Body;Body;Body	Island	NA	0.883	0.123069	0.369	0.66	0.341137	0.493	0.831	0.0680585	0.305	NA	NA	NA	NA	NA	NA	NA	NA	NA	NA	NA	NA	0.84	0.569867	0.664	NA	NA	NA	NA	NA	NA	0.980392	0.953126	0.99	NA	NA	NA	NA	NA	NA	1.69492	0.290554	0.756	NA
cg05343184	1	3058151	PRDM16;PRDM16	Body;Body	N_Shore	NA	0.893	0.105469	0.342	1.91	0.174784	0.312	0.882	0.117645	0.385	NA	NA	NA	NA	NA	NA	NA	NA	NA	NA	5.71	0.0401	4.04	1.15e-05	4.81e-05	NA	NA	NA	NA	NA	NA	0.884956	0.773386	0.947	NA	NA	NA	NA	NA	NA	0.819672	0.848712	0.961	NA
cg05343811	14	75590896	NEK9	Body	N_Shelf	NA	1.076	0.29247	0.557	2.07	0.117093	0.237	1.12	0.152282	0.431	NA	NA	NA	NA	NA	NA	NA	NA	NA	NA	NA	NA	1.63	0.159584	0.239	NA	NA	NA	NA	NA	NA	1.5873	0.480336	0.821	NA	NA	NA	NA	NA	NA	3.0303	0.150615	0.704	NA
cg05345154	19	2250901	AMH	Body	Island	NA	0.954	0.485904	0.719	0.46	0.101576	0.215	0.949	0.50169	0.735	NA	NA	NA	NA	NA	NA	NA	NA	NA	NA	NA	NA	0.56	0.103711	0.167	NA	NA	NA	NA	NA	NA	1.47059	0.584245	0.879	NA	NA	NA	NA	NA	NA	1.44928	0.730572	0.929	NA
cg05346688	15	92459525	SLCO3A1;SLCO3A1	Body;Body	Island	NA	1.042	0.588922	0.788	1.8	0.151063	0.282	1.047	0.61326	0.809	NA	NA	NA	NA	NA	NA	NA	NA	NA	NA	NA	NA	3.78	1.88e-05	7.48e-05	NA	NA	NA	NA	NA	NA	3.0303	0.0291274	0.226	NA	NA	NA	NA	NA	NA	0.680272	0.387433	0.8	NA
cg05353869	11	75139544	KLHL35	Body	Island	NA	0.844	0.0014598	0.0671	0.27	0.0426421	0.12	0.851	0.0092049	0.155	RFS_profile	NA	0.0011085	0.0426532	0.0011791	0.00208701	0.0011085	0.0401072	0.0011791	0.00191732	NA	NA	1.16	0.74385	0.81	3.22	0.0106796	0.0118	NA	NA	NA	0.218818	0.039305	0.264	1.92308	0.385083	0.672	NA	NA	NA	3.44828	0.366304	0.792	1.96078
cg05359249	2	220406470	CHPF	Body	Island	NA	1.005	0.9426	0.978	1.12	0.80375	0.874	0.921	0.311278	0.588	NA	NA	NA	NA	NA	NA	NA	NA	NA	NA	NA	NA	0.49	0.0410769	0.0753	NA	NA	NA	NA	NA	NA	0.574713	0.269853	0.659	NA	NA	NA	NA	NA	NA	3.125	0.167136	0.709	NA
cg05361559	8	22549103	EGR3	Body	Island	TRUE	0.931	0.237303	0.503	0.63	0.423902	0.573	0.889	0.103462	0.363	NA	NA	NA	NA	NA	NA	NA	NA	NA	NA	NA	NA	0.68	0.321627	0.424	NA	NA	NA	NA	NA	NA	0.245098	0.0287868	0.225	NA	NA	NA	NA	NA	NA	11.7647	0.0495649	0.704	NA
cg05364747	1	228502644	OBSCN;OBSCN	Body;Body	N_Shore	NA	1.056	0.451198	0.693	3.52	0.0021355	0.0234	1.097	0.262117	0.546	NA	NA	NA	NA	NA	NA	NA	NA	NA	NA	NA	NA	8.21	1e-07	1e-07	NA	NA	NA	NA	NA	NA	0.934579	0.867458	0.97	NA	NA	NA	NA	NA	NA	0.819672	0.829446	0.958	NA
cg05368608	16	898182	NA	NA	N_Shore	NA	1.137	0.11322	0.355	3.54	0.0023815	0.0247	1.264	0.0287673	0.219	NA	NA	NA	NA	NA	NA	NA	NA	NA	NA	NA	NA	4.94	1e-07	1e-07	NA	NA	NA	NA	NA	NA	1.28205	0.648018	0.905	NA	NA	NA	NA	NA	NA	0.636943	0.523301	0.856	NA
cg05368740	19	36246882	HSPB6	Body	Island	NA	0.855	0.0318893	0.202	0.65	0.409625	0.56	0.873	0.107573	0.37	NA	NA	NA	NA	NA	NA	NA	NA	NA	NA	NA	NA	0.48	0.0414502	0.0759	NA	NA	NA	NA	NA	NA	0.8	0.589958	0.882	NA	NA	NA	NA	NA	NA	5.26316	0.0648294	0.704	NA
cg05369268	19	18092781	KCNN1	Body	Island	NA	1.029	0.677568	0.84	1.66	0.327231	0.479	1.019	0.808103	0.916	NA	NA	NA	NA	NA	NA	NA	NA	NA	NA	NA	NA	4	3.86e-05	0.000143	NA	NA	NA	NA	NA	NA	0.970874	0.952271	0.989	NA	NA	NA	NA	NA	NA	0.806452	0.828626	0.958	NA
cg05369857	14	101923702	NA	NA	Island	NA	1.025	0.683498	0.843	3.06	0.0486489	0.131	1.032	0.659342	0.837	NA	NA	NA	NA	NA	NA	NA	NA	NA	NA	NA	NA	4.56	5.64e-05	0.0002	NA	NA	NA	NA	NA	NA	1.33333	0.432144	0.789	NA	NA	NA	NA	NA	NA	0.813008	0.850582	0.962	NA
cg05372242	14	36983542	SFTA3	TSS1500	Island	TRUE	1.009	0.905044	0.96	2	0.180339	0.319	0.991	0.911671	0.965	NA	NA	NA	NA	NA	NA	NA	NA	NA	NA	NA	NA	2.58	0.0020678	0.00527	NA	NA	NA	NA	NA	NA	1.04167	0.939966	0.986	NA	NA	NA	NA	NA	NA	7.69231	0.0134005	0.704	NA
cg05373251	17	79451985	NA	NA	S_Shore	NA	1.005	0.943479	0.978	1.3	0.615855	0.734	0.98	0.792397	0.907	NA	NA	NA	NA	NA	NA	NA	NA	NA	NA	NA	NA	1	0.99871	0.999	NA	NA	NA	NA	NA	NA	0.311526	0.0176341	0.175	NA	NA	NA	NA	NA	NA	2.94118	0.193196	0.714	NA
cg05378938	1	179560983	TDRD5	TSS200	Island	TRUE	1.106	0.156702	0.413	3.09	0.0132158	0.0584	1.046	0.59559	0.798	NA	NA	NA	NA	NA	NA	NA	NA	NA	NA	NA	NA	1.75	0.0799516	0.134	NA	NA	NA	NA	NA	NA	0.46729	0.167304	0.541	NA	NA	NA	NA	NA	NA	5	0.12742	0.704	NA
cg05383670	11	64879206	TM7SF2	TSS200	Island	NA	0.967	0.658784	0.828	0.57	0.224267	0.37	0.931	0.4231	0.678	NA	NA	NA	NA	NA	NA	NA	NA	NA	NA	NA	NA	0.68	0.223361	0.315	NA	NA	NA	NA	NA	NA	1.2987	0.558452	0.866	NA	NA	NA	NA	NA	NA	1.96078	0.427429	0.816	NA
cg05385718	2	242693323	D2HGDH	Body	Open_Sea	NA	0.93	0.212915	0.476	0.72	0.483745	0.626	0.916	0.181164	0.462	NA	NA	NA	NA	NA	NA	NA	NA	NA	NA	NA	NA	0.99	0.969403	0.979	NA	NA	NA	NA	NA	NA	1.11111	0.765833	0.945	NA	NA	NA	NA	NA	NA	1.6129	0.582492	0.877	NA
cg05386726	1	48030004	NA	NA	Open_Sea	TRUE	1.118	0.13248	0.382	4.39	0.0011051	0.0184	1.134	0.153662	0.432	NA	NA	NA	NA	NA	NA	NA	NA	NA	NA	NA	NA	5.08	1e-07	6.96e-07	NA	NA	NA	NA	NA	NA	1.49254	0.33774	0.716	NA	NA	NA	NA	NA	NA	0.769231	0.737599	0.932	NA
cg05402634	11	70644141	SHANK2	Body	Open_Sea	NA	1.198	0.0168705	0.155	4.22	0.004605	0.0336	1.19	0.0524904	0.276	NA	NA	NA	NA	NA	NA	NA	NA	NA	NA	NA	NA	5.88	2e-07	1.3e-06	NA	NA	NA	NA	NA	NA	0.680272	0.573175	0.872	NA	NA	NA	NA	NA	NA	1.36986	0.729372	0.929	NA
cg05404236	13	110437093	IRS2	1stExon	Island	NA	1.117	0.0904968	0.319	1.66	0.340697	0.492	1.162	0.0488222	0.269	NA	NA	NA	NA	NA	NA	NA	NA	NA	NA	NA	NA	0.55	0.114455	0.182	NA	NA	NA	NA	NA	NA	0.211416	0.0461909	0.286	NA	NA	NA	NA	NA	NA	4.7619	0.21894	0.723	NA
cg05404698	6	28956247	NA	NA	Island	NA	1.021	0.711011	0.86	2.33	0.226765	0.373	1.037	0.563724	0.777	NA	NA	NA	NA	NA	NA	NA	NA	NA	NA	NA	NA	2.02	0.0991835	0.161	NA	NA	NA	NA	NA	NA	0.578035	0.497415	0.83	NA	NA	NA	NA	NA	NA	5.55556	0.227932	0.726	NA
cg05408649	12	54446019	HOXC4	5'UTR	Island	NA	1.146	0.0770994	0.296	0.73	0.555226	0.685	1.146	0.128633	0.4	NA	NA	NA	NA	NA	NA	NA	NA	NA	NA	NA	NA	0.57	0.121883	0.191	NA	NA	NA	NA	NA	NA	0.483092	0.196094	0.576	NA	NA	NA	NA	NA	NA	0.990099	0.993686	0.999	NA
cg05409218	3	27756851	NA	NA	Island	NA	0.932	0.361562	0.62	2.45	0.0668554	0.162	0.894	0.22145	0.504	NA	NA	NA	NA	NA	NA	NA	NA	NA	NA	NA	NA	1.64	0.125691	0.196	NA	NA	NA	NA	NA	NA	0.141643	0.0005283	0.0266	NA	NA	NA	NA	NA	NA	2.17391	0.480969	0.838	NA
cg05415871	8	1008188	NA	NA	Open_Sea	NA	1.226	0.0082636	0.119	4.51	0.0016784	0.0213	1.338	0.0024883	0.113	NA	NA	NA	NA	NA	NA	NA	NA	NA	NA	NA	NA	3.96	2.55e-05	9.83e-05	NA	NA	NA	NA	NA	NA	0.598802	0.349916	0.727	NA	NA	NA	NA	NA	NA	1.08696	0.932945	0.984	NA
cg05418218	6	168613308	NA	NA	Island	NA	1.03	0.677044	0.84	2.33	0.0727333	0.171	0.948	0.504569	0.737	NA	NA	NA	NA	NA	NA	NA	NA	NA	NA	NA	NA	3.46	0.0001025	0.000345	NA	NA	NA	NA	NA	NA	1.51515	0.382834	0.757	NA	NA	NA	NA	NA	NA	1.02041	0.968748	0.994	NA
cg05424527	16	84485599	ATP2C2	Body	Open_Sea	NA	1.024	0.707893	0.858	4.71	0.0031197	0.0277	1.06	0.436113	0.687	NA	NA	NA	NA	NA	NA	NA	NA	NA	NA	NA	NA	9.83	1e-07	1e-07	NA	NA	NA	NA	NA	NA	1.2987	0.66686	0.911	NA	NA	NA	NA	NA	NA	0.666667	0.653961	0.904	NA
cg05439195	6	169613210	NA	NA	Open_Sea	TRUE	0.943	0.437735	0.683	0.59	0.224432	0.37	0.902	0.258105	0.542	NA	NA	NA	NA	NA	NA	NA	NA	NA	NA	NA	NA	1.37	0.329695	0.432	NA	NA	NA	NA	NA	NA	1.25	0.738046	0.935	NA	NA	NA	NA	NA	NA	0.645161	0.664891	0.907	NA
cg05446629	11	134281742	B3GAT1;B3GAT1;B3GAT1;B3GAT1	1stExon;5'UTR;1stExon;5'UTR	Island	NA	1.089	0.255704	0.523	1.96	0.119421	0.24	1.132	0.141105	0.416	NA	NA	NA	NA	NA	NA	NA	NA	NA	NA	NA	NA	1.52	0.181259	0.266	NA	NA	NA	NA	NA	NA	0.52356	0.109692	0.443	NA	NA	NA	NA	NA	NA	4	0.155028	0.705	NA
cg05452406	6	10881891	GCM2	Body	Island	NA	1.12	0.0394809	0.222	7.36	0.0011734	0.0188	1.133	0.0523539	0.276	NA	NA	NA	NA	NA	NA	NA	NA	NA	NA	NA	NA	4.86	0.000133	0.000437	NA	NA	NA	NA	NA	NA	0.268097	0.0670922	0.345	NA	NA	NA	NA	NA	NA	5.88235	0.140431	0.704	NA
cg05453358	8	47529280	NA	NA	Island	NA	1.025	0.678988	0.84	3.64	0.0203142	0.0749	1.022	0.75736	0.891	NA	NA	NA	NA	NA	NA	NA	NA	NA	NA	NA	NA	5.34	1.39e-05	5.69e-05	NA	NA	NA	NA	NA	NA	1.08696	0.921794	0.982	NA	NA	NA	NA	NA	NA	10.4167	0.111713	0.704	NA
cg05454501	5	76373391	ZBED3	Body	Island	NA	0.966	0.573154	0.778	0.78	0.635548	0.751	0.976	0.72832	0.874	NA	NA	NA	NA	NA	NA	NA	NA	NA	NA	NA	NA	0.48	0.065462	0.113	NA	NA	NA	NA	NA	NA	0.168634	0.0029177	0.0686	NA	NA	NA	NA	NA	NA	1.11111	0.925516	0.983	NA
cg05457628	5	178986728	RUFY1;RUFY1;RUFY1	TSS200;Body;TSS200	Island	NA	0.959	0.551719	0.764	0.53	0.179531	0.318	0.997	0.965953	0.988	NA	NA	NA	NA	NA	NA	NA	NA	NA	NA	NA	NA	0.42	0.0141399	0.0294	NA	NA	NA	NA	NA	NA	1.25	0.438071	0.795	NA	NA	NA	NA	NA	NA	2.7027	0.112043	0.704	NA
cg05458842	5	2917545	NA	NA	Open_Sea	NA	1.197	0.0165583	0.154	4.82	0.0005532	0.0149	1.185	0.0549433	0.281	NA	NA	NA	NA	NA	NA	NA	NA	NA	NA	NA	NA	6.16	1e-07	1e-07	NA	NA	NA	NA	NA	NA	1.0989	0.85712	0.966	NA	NA	NA	NA	NA	NA	5.26316	0.136754	0.704	NA
cg05471602	11	129306737	BARX2	Body	Island	NA	1.053	0.467858	0.706	3.04	0.0198104	0.0739	1.038	0.651657	0.832	NA	NA	NA	NA	NA	NA	NA	NA	NA	NA	NA	NA	7.96	1e-07	1e-07	NA	NA	NA	NA	NA	NA	1.21951	0.724572	0.931	NA	NA	NA	NA	NA	NA	0.636943	0.676963	0.912	NA
cg05472468	8	72917350	NA	NA	Island	TRUE	0.842	0.0042986	0.0983	0.31	0.0402308	0.116	0.851	0.021775	0.2	RFS_profile	NA	0.303701	0.496022	0.0028155	0.00329592	0.303701	0.458596	0.0028155	0.00314327	NA	NA	0.66	0.323552	0.426	6.26	4.3e-06	1.12e-05	NA	NA	NA	0.42735	0.222405	0.606	4	0.0412821	0.262	NA	NA	NA	1.04167	0.973136	0.995	4.7619
cg05475524	11	66326798	ACTN3	Body	Island	NA	1.002	0.977613	0.991	1.61	0.3376	0.489	1.105	0.237711	0.521	NA	NA	NA	NA	NA	NA	NA	NA	NA	NA	NA	NA	2.19	0.0130412	0.0274	NA	NA	NA	NA	NA	NA	0.387597	0.0571013	0.316	NA	NA	NA	NA	NA	NA	5	0.226874	0.725	NA
cg05477405	18	45934454	NA	NA	Island	NA	0.891	0.119184	0.364	0.49	0.12698	0.251	0.93	0.379719	0.645	NA	NA	NA	NA	NA	NA	NA	NA	NA	NA	NA	NA	0.48	0.0279861	0.0538	NA	NA	NA	NA	NA	NA	0.546448	0.188052	0.567	NA	NA	NA	NA	NA	NA	0.215983	0.150686	0.704	NA
cg05477457	4	169799308	PALLD;PALLD;PALLD;PALLD	Body;Body;Body;Body	Island	NA	0.848	0.0203422	0.167	0.7	0.440251	0.588	0.812	0.0065616	0.144	NA	NA	NA	NA	NA	NA	NA	NA	NA	NA	NA	NA	0.44	0.00701	0.0158	NA	NA	NA	NA	NA	NA	1.44928	0.42953	0.787	NA	NA	NA	NA	NA	NA	1.72414	0.554771	0.868	NA
cg05477582	16	66600478	CMTM1;CMTM1;CMTM1;CMTM1;CMTM1;CMTM1;CMTM1;CMTM1	1stExon;1stExon;1stExon;1stExon;1stExon;1stExon;1stExon;1stExon	Island	NA	1.013	0.858863	0.937	0.73	0.448725	0.595	1.005	0.95201	0.983	NA	NA	NA	NA	NA	NA	NA	NA	NA	NA	NA	NA	0.76	0.415203	0.519	NA	NA	NA	NA	NA	NA	1.23457	0.654133	0.907	NA	NA	NA	NA	NA	NA	0.854701	0.821521	0.956	NA
cg05480169	10	135067408	NA	NA	Open_Sea	NA	1.139	0.120367	0.365	3.57	0.00151	0.0205	1.1	0.312767	0.59	NA	NA	NA	NA	NA	NA	NA	NA	NA	NA	NA	NA	3.22	0.0001359	0.000446	NA	NA	NA	NA	NA	NA	1.31579	0.604582	0.89	NA	NA	NA	NA	NA	NA	0.485437	0.225404	0.725	NA
cg05482942	10	102899285	NA	NA	Island	NA	1.097	0.139534	0.391	3.76	0.0177689	0.0694	1.074	0.320791	0.596	NA	NA	NA	NA	NA	NA	NA	NA	NA	NA	NA	NA	2.84	0.0041145	0.00975	NA	NA	NA	NA	NA	NA	0.952381	0.938749	0.986	NA	NA	NA	NA	NA	NA	6.66667	0.148782	0.704	NA
cg05490374	5	42953624	NA	NA	S_Shore	NA	0.943	0.440434	0.685	3.4	0.0064752	0.0397	0.908	0.279766	0.562	NA	NA	NA	NA	NA	NA	NA	NA	NA	NA	NA	NA	1.48	0.20881	0.299	NA	NA	NA	NA	NA	NA	0.617284	0.182859	0.56	NA	NA	NA	NA	NA	NA	NA	NA	NA	NA
cg05492433	8	139784203	COL22A1	Body	Open_Sea	NA	1.392	4.28e-05	0.0309	5.07	0.0005436	0.0148	1.423	0.0003442	0.0933	NA	NA	0.145238	0.364128	7.7e-06	0.000306063	NA	NA	NA	NA	0.17	0.0577	3	0.0019108	0.00491	NA	NA	NA	NA	NA	NA	0.757576	0.607805	0.891	NA	NA	NA	NA	NA	NA	3.44828	0.174997	0.71	NA
cg05492818	16	89114193	NA	NA	N_Shore	NA	1.066	0.345787	0.607	5.54	0.0001015	0.0101	1.042	0.609031	0.806	NA	CR_profile	NA	NA	NA	NA	NA	NA	NA	NA	NA	NA	4.14	1.29e-05	5.33e-05	NA	NA	NA	0.17	1e-07	1e-07	0.653595	0.502616	0.833	NA	NA	NA	0.27	0.0341171	0.0577	0.636943	0.660941	0.906	NA
cg05493761	3	49757476	AMIGO3;RNF123	TSS1500;Body	S_Shore	NA	0.995	0.947566	0.98	0.7	0.411168	0.561	0.937	0.473333	0.715	NA	NA	NA	NA	NA	NA	NA	NA	NA	NA	NA	NA	0.59	0.104628	0.168	NA	NA	NA	NA	NA	NA	0.591716	0.182154	0.559	NA	NA	NA	NA	NA	NA	1.88679	0.249005	0.737	NA
cg05513806	3	181438216	SOX2OT	Body	S_Shore	TRUE	0.926	0.278341	0.544	2.05	0.185366	0.325	0.939	0.439905	0.69	NA	NA	NA	NA	NA	NA	NA	NA	NA	NA	NA	NA	3.86	7.15e-05	0.000248	NA	NA	NA	NA	NA	NA	1.13636	0.80581	0.957	NA	NA	NA	NA	NA	NA	0.833333	0.817656	0.955	NA
cg05519187	17	35303387	NA	NA	Island	NA	1.086	0.284243	0.55	3.65	0.0090157	0.0472	1.136	0.136659	0.41	NA	NA	NA	NA	NA	NA	NA	NA	NA	NA	NA	NA	3.23	0.0001306	0.00043	NA	NA	NA	NA	NA	NA	1.31579	0.598904	0.887	NA	NA	NA	NA	NA	NA	NA	NA	NA	NA
cg05520500	5	176004569	PCDH24	Body	Open_Sea	NA	1.179	0.0279482	0.192	3.07	0.0081518	0.0448	1.234	0.0164278	0.182	NA	NA	NA	NA	NA	NA	NA	NA	NA	NA	NA	NA	4.54	1e-07	6.96e-07	NA	NA	NA	NA	NA	NA	1.03093	0.954315	0.99	NA	NA	NA	NA	NA	NA	0.290698	0.173715	0.71	NA
cg05526731	17	185263	RPH3AL	5'UTR	Island	TRUE	1.166	0.0624078	0.271	1.81	0.196563	0.338	1.189	0.0840531	0.333	NA	NA	NA	NA	NA	NA	NA	NA	NA	NA	NA	NA	5.02	1e-07	1e-07	NA	NA	NA	NA	NA	NA	3.22581	0.0151545	0.161	NA	NA	NA	NA	NA	NA	1.06383	0.92438	0.983	NA
cg05529686	7	3849359	SDK1	Body	Open_Sea	NA	1.057	0.411347	0.664	3.91	0.0084527	0.0457	1.051	0.529463	0.754	NA	NA	NA	NA	NA	NA	NA	NA	NA	NA	NA	NA	6.45	1e-07	1e-07	NA	NA	NA	NA	NA	NA	0.892857	0.862966	0.968	NA	NA	NA	NA	NA	NA	0.813008	0.859172	0.964	NA
cg05529816	17	4802735	CHRNE;C17orf107	Body;TSS1500	Island	TRUE	0.902	0.0649753	0.276	0.28	0.0495223	0.133	0.848	0.0240173	0.208	NA	NA	NA	NA	NA	NA	NA	NA	NA	NA	NA	NA	0.43	0.0596096	0.104	NA	NA	NA	NA	NA	NA	2.04082	0.182553	0.559	NA	NA	NA	NA	NA	NA	NA	NA	NA	NA
cg05531174	16	88980433	CBFA2T3;CBFA2T3	5'UTR;Body	Open_Sea	NA	1.072	0.370444	0.628	2.27	0.064376	0.158	1.106	0.275307	0.558	NA	NA	NA	NA	NA	NA	NA	NA	NA	NA	NA	NA	4.42	7e-07	3.95e-06	NA	NA	NA	NA	NA	NA	1.16279	0.764895	0.945	NA	NA	NA	NA	NA	NA	NA	NA	NA	NA
cg05547777	5	50694888	NA	NA	N_Shore	NA	1.138	0.0512624	0.25	6.91	7.55e-05	0.00992	1.096	0.231962	0.514	NA	CR_profile	NA	NA	NA	NA	NA	NA	NA	NA	NA	NA	1.42	0.321979	0.424	NA	NA	NA	0.58	0.1218	0.123	0.22779	0.0111558	0.138	NA	NA	NA	0.82	0.750288	0.773	2.43902	0.207574	0.719	NA
cg05551889	7	151137192	CRYGN	TSS200	Island	TRUE	0.876	0.0286258	0.194	1.01	0.987825	0.992	0.838	0.0150194	0.176	NA	NA	NA	NA	NA	NA	NA	NA	NA	NA	NA	NA	0.74	0.42301	0.526	NA	NA	NA	NA	NA	NA	0.398406	0.0276691	0.221	NA	NA	NA	NA	NA	NA	1.11111	0.88818	0.972	NA
cg05552183	6	42928497	GNMT	TSS200	Island	NA	0.943	0.416971	0.668	0.43	0.123852	0.246	0.888	0.200925	0.481	NA	NA	NA	NA	NA	NA	NA	NA	NA	NA	NA	NA	0.47	0.0414902	0.0759	NA	NA	NA	NA	NA	NA	0.326797	0.107636	0.44	NA	NA	NA	NA	NA	NA	2.5	0.151805	0.704	NA
cg05552184	17	71548685	SDK2	Body	Open_Sea	TRUE	1.06	0.40539	0.659	1.25	0.683963	0.788	1.038	0.641218	0.825	NA	NA	NA	NA	NA	NA	NA	NA	NA	NA	NA	NA	0.78	0.488732	0.589	NA	NA	NA	NA	NA	NA	0.689655	0.412391	0.776	NA	NA	NA	NA	NA	NA	2.5	0.36761	0.793	NA
cg05553268	11	117391914	DSCAML1	Body	S_Shelf	NA	1.052	0.505606	0.733	2.98	0.0142664	0.0614	1.081	0.387223	0.65	NA	NA	NA	NA	NA	NA	NA	NA	NA	NA	NA	NA	7.53	1e-07	1e-07	NA	NA	NA	NA	NA	NA	1.07527	0.887665	0.974	NA	NA	NA	NA	NA	NA	0.414938	0.187608	0.712	NA
cg05555207	12	114847641	TBX5;TBX5	TSS1500;TSS1500	Island	NA	1.182	0.0054944	0.106	7.56	0.000193	0.0111	1.177	0.0187687	0.19	NA	CR_profile	NA	NA	NA	NA	NA	NA	NA	NA	NA	NA	6.51	4e-07	2.4e-06	NA	NA	NA	0.17	1.8e-06	2.27e-06	0.884956	0.851891	0.965	NA	NA	NA	0.35	0.110157	0.146	2	0.334716	0.776	NA
cg05561386	17	76455102	DNAH17	Body	Island	NA	1.138	0.0789781	0.299	4.89	0.0002331	0.012	1.182	0.0565424	0.284	NA	CR_profile	NA	NA	NA	NA	NA	NA	NA	NA	NA	NA	7.61	1e-07	1e-07	NA	NA	NA	0.18	1e-07	1e-07	1.36986	0.548625	0.859	NA	NA	NA	0.33	0.0343929	0.0578	0.33557	0.125899	0.704	NA
cg05563515	6	30039027	RNF39;RNF39	Body;Body	Island	NA	1.024	0.67771	0.84	0.91	0.878176	0.924	1.036	0.606817	0.805	NA	NA	NA	NA	NA	NA	NA	NA	NA	NA	NA	NA	1.17	0.710211	0.782	NA	NA	NA	NA	NA	NA	0.70922	0.558067	0.866	NA	NA	NA	NA	NA	NA	2.27273	0.507967	0.849	NA
cg05567734	13	114108713	ADPRHL1	TSS1500	Open_Sea	NA	1.077	0.357302	0.618	2.84	0.0089653	0.0471	1.088	0.375101	0.641	NA	NA	NA	NA	NA	NA	NA	NA	NA	NA	NA	NA	0.78	0.426493	0.53	NA	NA	NA	NA	NA	NA	0.990099	0.979371	0.994	NA	NA	NA	NA	NA	NA	0.27248	0.244735	0.735	NA
cg05575614	6	106434354	NA	NA	Island	TRUE	0.987	0.815806	0.916	2.22	0.194127	0.336	1.04	0.547178	0.767	NA	NA	NA	NA	NA	NA	NA	NA	NA	NA	NA	NA	1.49	0.35105	0.454	NA	NA	NA	NA	NA	NA	0.374532	0.117997	0.459	NA	NA	NA	NA	NA	NA	0.364964	0.347542	0.783	NA
cg05583608	16	51147536	NA	NA	Island	TRUE	1.171	0.0228751	0.176	2.24	0.118647	0.239	1.123	0.133345	0.406	NA	NA	NA	NA	NA	NA	NA	NA	NA	NA	0.2	0.0624	1.12	0.743058	0.809	NA	NA	NA	NA	NA	NA	0.255102	0.0475332	0.29	NA	NA	NA	NA	NA	NA	4.54545	0.0632671	0.704	NA
cg05583676	10	132461246	NA	NA	Open_Sea	NA	1.067	0.297126	0.561	3.76	0.0099177	0.0496	1.064	0.399918	0.659	NA	NA	NA	NA	NA	NA	NA	NA	NA	NA	NA	NA	5.45	2.1e-06	1.05e-05	NA	NA	NA	NA	NA	NA	0.485437	0.169451	0.544	NA	NA	NA	NA	NA	NA	5.88235	0.131835	0.704	NA
cg05588903	16	84866150	CRISPLD2	5'UTR	Open_Sea	NA	0.941	0.283617	0.549	1.97	0.245186	0.393	0.922	0.21611	0.498	NA	NA	NA	NA	NA	NA	NA	NA	NA	NA	NA	NA	1.66	0.219774	0.311	NA	NA	NA	NA	NA	NA	1.5625	0.487093	0.824	NA	NA	NA	NA	NA	NA	2.63158	0.369341	0.793	NA
cg05600350	4	4858598	NA	NA	Island	NA	0.884	0.0766341	0.295	0.81	0.686938	0.79	0.827	0.0307695	0.224	NA	NA	NA	NA	NA	NA	NA	NA	NA	NA	NA	NA	0.53	0.0841775	0.14	NA	NA	NA	NA	NA	NA	0.195312	0.0064335	0.102	NA	NA	NA	NA	NA	NA	1.31579	0.763421	0.941	NA
cg05602862	2	14775046	FAM84A	3'UTR	Island	NA	1.134	0.0688073	0.281	2.77	0.0312157	0.0974	1.109	0.198897	0.479	NA	NA	NA	NA	NA	NA	NA	NA	NA	NA	NA	NA	1.54	0.196688	0.284	NA	NA	NA	NA	NA	NA	0.31348	0.163764	0.536	NA	NA	NA	NA	NA	NA	2.5	0.0904184	0.704	NA
cg05606376	5	38446192	EGFLAM;EGFLAM;EGFLAM;EGFLAM	Body;5'UTR;Body;Body	Open_Sea	NA	1.036	0.623422	0.808	0.97	0.956714	0.975	1.054	0.523544	0.75	NA	NA	NA	NA	NA	NA	NA	NA	NA	NA	NA	NA	1.86	0.0651964	0.112	NA	NA	NA	NA	NA	NA	0.609756	0.290385	0.68	NA	NA	NA	NA	NA	NA	0.311526	0.171077	0.709	NA
cg05625559	5	6775922	NA	NA	Open_Sea	NA	1.182	0.0439446	0.233	1.54	0.296169	0.448	1.253	0.0271777	0.216	NA	NA	NA	NA	NA	NA	NA	NA	NA	NA	NA	NA	1.38	0.304531	0.405	NA	NA	NA	NA	NA	NA	1.88679	0.168266	0.542	NA	NA	NA	NA	NA	NA	0.793651	0.780946	0.946	NA
cg05625955	6	170560994	NA	NA	N_Shelf	NA	1.221	0.0093797	0.124	5.5	0.0001277	0.0103	1.189	0.0544299	0.28	NA	CR_profile	NA	NA	NA	NA	NA	NA	NA	NA	NA	NA	5.37	1e-07	1e-07	NA	NA	NA	0.15	1e-07	1e-07	2.27273	0.130411	0.48	NA	NA	NA	0.1	4e-07	0.000131	1.49254	0.603603	0.885	NA
cg05627029	10	122708532	NA	NA	Island	NA	0.95	0.492214	0.724	0.66	0.376738	0.527	0.918	0.318173	0.594	NA	NA	NA	NA	NA	NA	NA	NA	NA	NA	NA	NA	0.74	0.335659	0.438	NA	NA	NA	NA	NA	NA	0.746269	0.628597	0.898	NA	NA	NA	NA	NA	NA	9.09091	0.0886782	0.704	NA
cg05638174	10	122739236	NA	NA	Island	NA	0.797	0.0048033	0.102	0.58	0.226888	0.373	0.831	0.0515793	0.274	NA	NA	NA	NA	NA	NA	NA	NA	NA	NA	NA	NA	0.79	0.480863	0.582	NA	NA	NA	NA	NA	NA	0.636943	0.454753	0.805	NA	NA	NA	NA	NA	NA	2.17391	0.506374	0.848	NA
cg05638439	16	711235	WDR90	Body	Island	TRUE	0.928	0.273862	0.54	1.13	0.789757	0.864	0.898	0.170102	0.451	NA	NA	NA	NA	NA	NA	NA	NA	NA	NA	NA	NA	0.88	0.706173	0.779	NA	NA	NA	NA	NA	NA	0.409836	0.121148	0.464	NA	NA	NA	NA	NA	NA	6.25	0.0273312	0.704	NA
cg05646373	6	26044460	HIST1H2BB;HIST1H3C	TSS1500;TSS1500	Island	NA	0.867	0.0133646	0.143	0.26	0.0437927	0.122	0.823	0.0102154	0.157	NA	NA	NA	NA	NA	NA	NA	NA	NA	NA	NA	NA	0.27	0.0056288	0.013	NA	NA	NA	NA	NA	NA	0.0645995	0.002725	0.0657	NA	NA	NA	NA	NA	NA	3.44828	0.12915	0.704	NA
cg05649427	19	1547396	NA	NA	S_Shore	NA	1.079	0.324515	0.587	2.1	0.0782671	0.179	1.167	0.0960986	0.353	NA	NA	NA	NA	NA	NA	NA	NA	NA	NA	NA	NA	1.95	0.0317987	0.0602	NA	NA	NA	NA	NA	NA	0.917431	0.834049	0.964	NA	NA	NA	NA	NA	NA	NA	NA	NA	NA
cg05656210	5	141660565	NA	NA	Open_Sea	TRUE	0.798	0.0038513	0.0949	0.5	0.142747	0.271	0.805	0.0200476	0.194	RFS_profile	NA	0.0146003	0.133819	0.001633	0.00249604	0.0146003	0.0979559	0.001633	0.00236722	NA	NA	0.62	0.155633	0.234	2.18	0.0199348	0.0213	NA	NA	NA	1.81818	0.395786	0.767	1.23457	0.770409	0.91	NA	NA	NA	0.187266	0.166115	0.709	2.38095
cg05659097	5	2757244	NA	NA	S_Shore	NA	0.964	0.64315	0.819	1.26	0.643705	0.757	0.925	0.425398	0.679	NA	NA	NA	NA	NA	NA	NA	NA	NA	NA	NA	NA	1.05	0.873882	0.909	NA	NA	NA	NA	NA	NA	0.471698	0.187045	0.566	NA	NA	NA	NA	NA	NA	9.09091	0.113303	0.704	NA
cg05661282	19	58220370	ZNF154;ZNF154	5'UTR;1stExon	Island	NA	0.971	0.595306	0.792	1.22	0.737107	0.827	0.914	0.162354	0.443	NA	NA	NA	NA	NA	NA	NA	NA	NA	NA	NA	NA	0.62	0.286394	0.386	NA	NA	NA	NA	NA	NA	0.515464	0.36692	0.742	NA	NA	NA	NA	NA	NA	NA	NA	NA	NA
cg05667348	10	118892581	VAX1	Body	Island	NA	0.968	0.63403	0.814	3.21	0.0649733	0.159	0.995	0.947408	0.982	NA	NA	NA	NA	NA	NA	NA	NA	NA	NA	NA	NA	2.06	0.0567035	0.0996	NA	NA	NA	NA	NA	NA	1.08696	0.905047	0.978	NA	NA	NA	NA	NA	NA	3.125	0.382015	0.798	NA
cg05682952	2	174878565	NA	NA	S_Shore	TRUE	0.714	5.22e-05	0.0309	1.03	0.939278	0.963	0.742	0.0024804	0.113	RFS_profile	NA	0.190197	0.407319	2.15e-05	0.000477037	0.190197	0.352148	2.15e-05	0.00039359	4.87	0.051	1.22	0.526234	0.624	3.77	1.48e-05	3.24e-05	NA	NA	NA	1.49254	0.410144	0.775	1.78571	0.212806	0.485	NA	NA	NA	1	0.999018	1	2.7027
cg05688136	2	228882340	SPHKAP;SPHKAP	Body;Body	Open_Sea	NA	1.312	0.0003722	0.048	3.8	0.0066302	0.0401	1.352	0.0013757	0.105	NA	NA	0.174016	0.389388	0.0002123	0.001079	NA	NA	NA	NA	NA	NA	4.01	4.63e-05	0.000168	NA	NA	NA	NA	NA	NA	0.775194	0.649075	0.906	NA	NA	NA	NA	NA	NA	4	0.145813	0.704	NA
cg05695937	1	201618003	NAV1	1stExon	Island	NA	0.905	0.161967	0.419	0.45	0.116389	0.236	0.87	0.100731	0.359	NA	NA	NA	NA	NA	NA	NA	NA	NA	NA	NA	NA	0.48	0.0266358	0.0515	NA	NA	NA	NA	NA	NA	0.75188	0.569349	0.87	NA	NA	NA	NA	NA	NA	0.512821	0.441778	0.823	NA
cg05697539	11	63906104	MACROD1	Body	Open_Sea	NA	0.882	0.0935747	0.324	1.62	0.273584	0.424	0.917	0.308962	0.586	NA	NA	NA	NA	NA	NA	NA	NA	NA	NA	NA	NA	1.45	0.236217	0.33	NA	NA	NA	NA	NA	NA	0.41841	0.024094	0.205	NA	NA	NA	NA	NA	NA	0.746269	0.725456	0.928	NA
cg05706173	1	2104310	PRKCZ;PRKCZ;PRKCZ	Body;Body;Body	Open_Sea	NA	1.104	0.137952	0.389	4.79	0.0023617	0.0246	1.133	0.103574	0.363	NA	NA	NA	NA	NA	NA	NA	NA	NA	NA	NA	NA	8.72	1e-07	1e-07	NA	NA	NA	NA	NA	NA	0.934579	0.894053	0.976	NA	NA	NA	NA	NA	NA	0.970874	0.976587	0.995	NA
cg05706189	1	228504454	OBSCN;OBSCN	Body;Body	Island	NA	1.017	0.79631	0.906	5.34	0.0013583	0.0197	1.024	0.749018	0.886	NA	NA	NA	NA	NA	NA	NA	NA	NA	NA	NA	NA	7.86	1e-07	1e-07	NA	NA	NA	NA	NA	NA	1.2987	0.640377	0.904	NA	NA	NA	NA	NA	NA	0.952381	0.971457	0.995	NA
cg05709124	2	233741084	C2orf82	3'UTR	Island	TRUE	0.856	0.0710716	0.285	0.79	0.623504	0.74	0.798	0.0370184	0.24	NA	NA	NA	NA	NA	NA	NA	NA	NA	NA	NA	NA	0.83	0.559188	0.654	NA	NA	NA	NA	NA	NA	0.172712	0.0180755	0.177	NA	NA	NA	NA	NA	NA	1.85185	0.577172	0.876	NA
cg05710540	4	13532927	NA	NA	S_Shore	NA	1.041	0.532357	0.751	2.37	0.0742148	0.173	1.107	0.190257	0.471	NA	NA	NA	NA	NA	NA	NA	NA	NA	NA	NA	NA	3.2	0.0013001	0.00346	NA	NA	NA	NA	NA	NA	2.12766	0.161661	0.533	NA	NA	NA	NA	NA	NA	0.775194	0.850373	0.962	NA
cg05710997	5	50685512	ISL1	Body	Island	TRUE	0.892	0.13574	0.386	1.25	0.677038	0.782	0.833	0.0557778	0.283	NA	NA	NA	NA	NA	NA	NA	NA	NA	NA	NA	NA	0.46	0.0250572	0.0489	NA	NA	NA	NA	NA	NA	0.172117	0.0009557	0.0368	NA	NA	NA	NA	NA	NA	2.85714	0.228685	0.727	NA
cg05716724	8	56362167	XKR4;SBF1P1	Body;Body	Island	NA	1.179	0.017577	0.158	2.5	0.0410227	0.117	1.209	0.0211297	0.197	NA	NA	NA	NA	NA	NA	NA	NA	NA	NA	NA	NA	4.46	3e-07	1.87e-06	NA	NA	NA	NA	NA	NA	0.909091	0.858844	0.967	NA	NA	NA	NA	NA	NA	5.26316	0.114529	0.704	NA
cg05718034	1	7122667	CAMTA1	Body	Island	NA	1.12	0.139779	0.391	2.56	0.0383248	0.112	1.129	0.177769	0.459	NA	NA	NA	NA	NA	NA	NA	NA	NA	NA	NA	NA	4.95	2e-07	1.3e-06	NA	NA	NA	NA	NA	NA	1.92308	0.152648	0.518	NA	NA	NA	NA	NA	NA	1.38889	0.670826	0.909	NA
cg05732750	7	6704045	NA	NA	Island	NA	1.046	0.565176	0.772	1.63	0.301839	0.453	1.112	0.206853	0.487	NA	NA	NA	NA	NA	NA	NA	NA	NA	NA	NA	NA	1.49	0.207549	0.297	NA	NA	NA	NA	NA	NA	0.297619	0.08587	0.392	NA	NA	NA	NA	NA	NA	2.7027	0.306685	0.763	NA
cg05732832	4	4868723	NA	NA	Island	NA	0.911	0.187546	0.449	1.67	0.272734	0.423	0.875	0.108942	0.372	NA	NA	NA	NA	NA	NA	NA	NA	NA	NA	4.63	0.0962	1.13	0.723718	0.793	NA	NA	NA	NA	NA	NA	0.227273	0.0042649	0.0827	NA	NA	NA	NA	NA	NA	2.5	0.303122	0.761	NA
cg05742082	12	129636122	TMEM132D	Body	Open_Sea	NA	1.265	0.0014041	0.0657	3.68	0.0120416	0.0554	1.371	0.0012709	0.104	NA	NA	0.0414044	0.20315	0.0007277	0.00163871	NA	NA	NA	NA	NA	NA	3.7	0.0002016	0.000637	NA	NA	NA	NA	NA	NA	2.17391	0.154862	0.522	NA	NA	NA	NA	NA	NA	4	0.104842	0.704	NA
cg05752653	4	164394898	TKTL2;TKTL2	1stExon;5'UTR	Island	NA	1.23	0.0052938	0.105	3.93	0.0030993	0.0276	1.291	0.0053545	0.136	NA	NA	NA	NA	NA	NA	NA	NA	NA	NA	NA	NA	5.06	3e-07	1.87e-06	NA	NA	NA	NA	NA	NA	1.42857	0.513376	0.839	NA	NA	NA	NA	NA	NA	4.54545	0.0880179	0.704	NA
cg05753693	8	10192930	MSRA;MSRA;MSRA	Body;Body;Body	S_Shore	NA	1.06	0.404943	0.658	2.93	0.0241047	0.083	1.089	0.308154	0.586	NA	NA	NA	NA	NA	NA	NA	NA	NA	NA	NA	NA	3.58	0.0002029	0.000641	NA	NA	NA	NA	NA	NA	0.970874	0.956388	0.99	NA	NA	NA	NA	NA	NA	1.26582	0.781065	0.946	NA
cg05756489	10	92616870	HTR7;HTR7;HTR7	Body;Body;Body	Island	NA	1.07	0.328834	0.592	2.09	0.0740323	0.173	1.194	0.0332991	0.232	NA	NA	NA	NA	NA	NA	NA	NA	NA	NA	NA	NA	0.99	0.987081	0.992	NA	NA	NA	NA	NA	NA	0.157233	7.34e-05	0.00904	NA	NA	NA	NA	NA	NA	4	0.159463	0.705	NA
cg05758861	8	143580823	BAI1	Body	Island	TRUE	1.141	0.0592097	0.265	5.6	0.0004613	0.0143	1.122	0.157545	0.436	NA	NA	NA	NA	NA	NA	NA	NA	NA	NA	NA	NA	5.07	3e-07	1.87e-06	NA	NA	NA	NA	NA	NA	1.25	0.683962	0.916	NA	NA	NA	NA	NA	NA	7.14286	0.0829923	0.704	NA
cg05758978	7	44614305	DDX56	TSS200	S_Shore	NA	0.908	0.127171	0.375	1.73	0.351402	0.503	0.935	0.356695	0.626	NA	NA	NA	NA	NA	NA	NA	NA	NA	NA	NA	NA	2.24	0.0433003	0.0788	NA	NA	NA	NA	NA	NA	0.70922	0.499513	0.831	NA	NA	NA	NA	NA	NA	1.40845	0.747839	0.936	NA
cg05766605	1	19384827	NA	NA	Open_Sea	NA	1.023	0.738401	0.876	2.7	0.0442626	0.123	0.97	0.692677	0.855	NA	NA	NA	NA	NA	NA	NA	NA	NA	NA	NA	NA	1.36	0.378315	0.483	NA	NA	NA	NA	NA	NA	0.515464	0.216647	0.599	NA	NA	NA	NA	NA	NA	NA	NA	NA	NA
cg05768427	3	127634188	NA	NA	Island	NA	0.92	0.24449	0.511	1.76	0.323446	0.475	0.915	0.277425	0.56	NA	NA	NA	NA	NA	NA	NA	NA	NA	NA	NA	NA	1.18	0.641187	0.725	NA	NA	NA	NA	NA	NA	0.203666	0.0242425	0.206	NA	NA	NA	NA	NA	NA	5	0.195155	0.714	NA
cg05769889	12	89744701	DUSP6;DUSP6	Body;Body	N_Shore	NA	1.133	0.0464142	0.237	1.13	0.839327	0.898	1.13	0.100773	0.359	NA	NA	NA	NA	NA	NA	NA	NA	NA	NA	NA	NA	0.54	0.126745	0.198	NA	NA	NA	NA	NA	NA	0.0883392	1.63e-05	0.0041	NA	NA	NA	NA	NA	NA	13.6986	0.0250884	0.704	NA
cg05780637	2	239989132	HDAC4	Body	S_Shore	NA	0.696	8.6e-06	0.0287	0.39	0.0201186	0.0745	0.71	0.0004594	0.0941	NA	NA	0.0791061	0.262206	2.1e-06	0.0002065	NA	NA	NA	NA	6.91	0.00994	1.05	0.871825	0.908	NA	NA	NA	NA	NA	NA	2.43902	0.0478988	0.29	NA	NA	NA	NA	NA	NA	0.395257	0.200708	0.715	NA
cg05781968	3	55515607	WNT5A	Body	Island	NA	0.942	0.336476	0.598	0.17	0.000977	0.0177	0.928	0.308319	0.586	NA	NA	NA	NA	NA	NA	NA	NA	NA	NA	NA	NA	0.28	0.0015246	0.004	NA	NA	NA	NA	NA	NA	0.561798	0.240414	0.629	NA	NA	NA	NA	NA	NA	4.34783	0.121112	0.704	NA
cg05783139	2	198650985	BOLL;BOLL	TSS200;TSS1500	Island	NA	1.018	0.796992	0.906	4.61	0.0020703	0.0232	0.977	0.777361	0.901	NA	NA	NA	NA	NA	NA	NA	NA	NA	NA	NA	NA	1.68	0.129367	0.201	NA	NA	NA	NA	NA	NA	0.178891	0.0066399	0.104	NA	NA	NA	NA	NA	NA	5.26316	0.0973713	0.704	NA
cg05796763	6	33422910	ZBTB9	Body	S_Shore	NA	0.913	0.241155	0.507	1.29	0.560793	0.69	0.908	0.294546	0.573	NA	NA	NA	NA	NA	NA	NA	NA	NA	NA	NA	NA	1.05	0.875308	0.91	NA	NA	NA	NA	NA	NA	1.40845	0.436807	0.794	NA	NA	NA	NA	NA	NA	NA	NA	NA	NA
cg05796838	19	17953157	JAK3	Body	Island	TRUE	0.899	0.168376	0.427	1.1	0.841862	0.899	0.854	0.0876143	0.339	NA	NA	NA	NA	NA	NA	NA	NA	NA	NA	NA	NA	0.64	0.185535	0.271	NA	NA	NA	NA	NA	NA	0.425532	0.0642031	0.337	NA	NA	NA	NA	NA	NA	5.88235	0.156389	0.705	NA
cg05799507	16	56677223	MT1DP;MT1DP	TSS1500;TSS1500	Island	NA	0.897	0.0826023	0.306	1.2	0.781353	0.858	0.816	0.0148196	0.176	NA	NA	NA	NA	NA	NA	NA	NA	NA	NA	NA	NA	1.25	0.591409	0.683	NA	NA	NA	NA	NA	NA	0.153374	0.004886	0.0885	NA	NA	NA	NA	NA	NA	3.57143	0.350271	0.785	NA
cg05809668	7	35301188	NA	NA	Island	NA	1.042	0.450196	0.693	4.58	0.0106589	0.0516	1.046	0.477114	0.717	NA	NA	NA	NA	NA	NA	NA	NA	NA	NA	NA	NA	1.91	0.129192	0.201	NA	NA	NA	NA	NA	NA	0.549451	0.383613	0.758	NA	NA	NA	NA	NA	NA	16.9492	0.0518493	0.704	NA
cg05820861	13	24882296	C1QTNF9	TSS1500	Island	NA	0.942	0.398382	0.653	1.2	0.610018	0.73	0.923	0.335466	0.607	NA	NA	NA	NA	NA	NA	NA	NA	NA	NA	NA	NA	1.52	0.189042	0.275	NA	NA	NA	NA	NA	NA	0.675676	0.414847	0.778	NA	NA	NA	NA	NA	NA	1.69492	0.670002	0.908	NA
cg05825244	20	2730488	EBF4	Body	Island	NA	0.977	0.715348	0.863	2.39	0.0793172	0.181	0.976	0.748203	0.886	NA	NA	NA	NA	NA	NA	NA	NA	NA	NA	NA	NA	1.32	0.448109	0.55	NA	NA	NA	NA	NA	NA	0.314465	0.0454491	0.283	NA	NA	NA	NA	NA	NA	4.7619	0.0852686	0.704	NA
cg05826576	8	144803258	MAPK15	Body	S_Shore	NA	1.165	0.0578127	0.264	2.66	0.0437026	0.122	1.3	0.0065659	0.144	NA	NA	NA	NA	NA	NA	NA	NA	NA	NA	NA	NA	4.66	4e-07	2.4e-06	NA	NA	NA	NA	NA	NA	1.21951	0.697852	0.921	NA	NA	NA	NA	NA	NA	1.21951	0.846308	0.961	NA
cg05827468	13	90015633	NA	NA	Island	NA	1.144	0.0831403	0.306	1.96	0.156916	0.29	1.214	0.0438612	0.258	NA	NA	NA	NA	NA	NA	NA	NA	NA	NA	NA	NA	3.53	2.25e-05	8.78e-05	NA	NA	NA	NA	NA	NA	0.546448	0.221945	0.605	NA	NA	NA	NA	NA	NA	0.641026	0.65427	0.904	NA
cg05828005	6	28504908	NA	NA	Open_Sea	NA	1.127	0.0638714	0.274	5.74	0.001904	0.0224	1.129	0.0991996	0.358	NA	NA	NA	NA	NA	NA	NA	NA	NA	NA	NA	NA	3.45	0.000353	0.00106	NA	NA	NA	NA	NA	NA	0.277778	0.0067896	0.105	NA	NA	NA	NA	NA	NA	6.25	0.103528	0.704	NA
cg05833351	10	11088146	CUGBP2;CUGBP2	Body;Body	Open_Sea	NA	1.022	0.745378	0.88	3.47	0.0143399	0.0615	0.997	0.973424	0.991	NA	NA	NA	NA	NA	NA	NA	NA	NA	NA	NA	NA	2.46	0.0110574	0.0237	NA	NA	NA	NA	NA	NA	0.367647	0.0584046	0.32	NA	NA	NA	NA	NA	NA	2.7027	0.217702	0.722	NA
cg05835105	4	111543401	PITX2;PITX2;PITX2	Body;Body;Body	Island	NA	0.965	0.564232	0.772	1.24	0.724148	0.817	0.984	0.827808	0.926	NA	NA	NA	NA	NA	NA	NA	NA	NA	NA	NA	NA	0.89	0.79047	0.846	NA	NA	NA	NA	NA	NA	0.187266	0.0743541	0.364	NA	NA	NA	NA	NA	NA	4.54545	0.263309	0.744	NA
cg05840612	3	46530275	NA	NA	Open_Sea	NA	0.997	0.964484	0.986	1.29	0.60908	0.729	0.978	0.799928	0.911	NA	NA	NA	NA	NA	NA	NA	NA	NA	NA	NA	NA	1.45	0.266406	0.364	NA	NA	NA	NA	NA	NA	0.543478	0.375584	0.75	NA	NA	NA	NA	NA	NA	0.540541	0.624137	0.892	NA
cg05846166	16	2770814	PRSS27	TSS1500	N_Shore	NA	1	0.999751	1	1.93	0.127573	0.251	0.958	0.650946	0.832	NA	NA	NA	NA	NA	NA	NA	NA	NA	NA	NA	NA	0.77	0.40125	0.505	NA	NA	NA	NA	NA	NA	0.526316	0.105593	0.435	NA	NA	NA	NA	NA	NA	3.125	0.289771	0.756	NA
cg05848863	7	16794078	TSPAN13	Body	Island	NA	0.936	0.384846	0.64	1.59	0.365438	0.516	0.927	0.396604	0.655	NA	NA	NA	NA	NA	NA	NA	NA	NA	NA	NA	NA	0.9	0.759036	0.822	NA	NA	NA	NA	NA	NA	0.110011	0.0056026	0.0953	NA	NA	NA	NA	NA	NA	0.980392	0.986538	0.997	NA
cg05851505	8	142221164	SLC45A4	3'UTR	Island	NA	1.031	0.624183	0.809	1.4	0.536914	0.671	1.046	0.543077	0.764	NA	NA	NA	NA	NA	NA	NA	NA	NA	NA	NA	NA	2.67	0.007572	0.0169	NA	NA	NA	NA	NA	NA	1.36986	0.508928	0.837	NA	NA	NA	NA	NA	NA	0.49505	0.393172	0.801	NA
cg05852143	12	5540116	NTF3	TSS1500	Island	NA	1.043	0.527121	0.747	1.5	0.386776	0.537	1.07	0.382364	0.646	NA	NA	NA	NA	NA	NA	NA	NA	NA	NA	NA	NA	0.72	0.342035	0.445	NA	NA	NA	NA	NA	NA	0.363636	0.0557485	0.313	NA	NA	NA	NA	NA	NA	5.26316	0.0829567	0.704	NA
cg05854826	5	138774918	DNAJC18	Body	Open_Sea	TRUE	1.01	0.848496	0.933	1.07	0.91118	0.945	1.037	0.558361	0.774	NA	NA	NA	NA	NA	NA	NA	NA	NA	NA	NA	NA	0.82	0.664514	0.745	NA	NA	NA	NA	NA	NA	0.483092	0.473427	0.818	NA	NA	NA	NA	NA	NA	4.34783	0.357142	0.789	NA
cg05855588	13	33590273	KL	TSS1500	Island	TRUE	0.896	0.193981	0.455	1.3	0.57517	0.702	0.82	0.0729346	0.314	NA	NA	NA	NA	NA	NA	NA	NA	NA	NA	NA	NA	0.71	0.280273	0.38	NA	NA	NA	NA	NA	NA	0.0952381	0.0007737	0.0329	NA	NA	NA	NA	NA	NA	9.09091	0.0381872	0.704	NA
cg05860723	12	81102486	MYF6	Body	Island	NA	1.041	0.600407	0.795	2.56	0.0335904	0.103	1.03	0.735772	0.879	NA	NA	NA	NA	NA	NA	NA	NA	NA	NA	NA	NA	1.17	0.621975	0.709	NA	NA	NA	NA	NA	NA	0.207039	0.0005922	0.0282	NA	NA	NA	NA	NA	NA	2.38095	0.346716	0.782	NA
cg05863502	9	140771990	CACNA1B	TSS1500	Island	NA	1.084	0.267531	0.535	1.4	0.486459	0.628	1.062	0.472652	0.714	NA	NA	NA	NA	NA	NA	NA	NA	NA	NA	0.14	0.0187	0.92	0.804173	0.857	NA	NA	NA	NA	NA	NA	0.568182	0.160119	0.531	NA	NA	NA	NA	NA	NA	2.32558	0.313559	0.766	NA
cg05864326	2	177030150	HOXD3	5'UTR	S_Shore	NA	1.008	0.881497	0.948	0.2	0.0059172	0.0381	1.004	0.94968	0.982	NA	NA	NA	NA	NA	NA	NA	NA	NA	NA	NA	NA	0.36	0.0144615	0.03	NA	NA	NA	NA	NA	NA	0.334448	0.0350289	0.248	NA	NA	NA	NA	NA	NA	1.33333	0.810653	0.953	NA
cg05870739	5	140800586	PCDHGA4;PCDHGA9;PCDHGA1;PCDHGB1;PCDHGB6;PCDHGA11;PCDHGA11;PCDHGA11;PCDHGB3;PCDHGA11;PCDHGB7;PCDHGA6;PCDHGA8;PCDHGA11;PCDHGA10;PCDHGA5;PCDHGB4;PCDHGA3;PCDHGA11;PCDHGA2;PCDHGA7;PCDHGB2;PCDHGB5	Body;Body;Body;Body;Body;5'UTR;5'UTR;5'UTR;Body;1stExon;Body;Body;Body;1stExon;Body;Body;Body;Body;1stExon;Body;Body;Body;Body	N_Shore	NA	0.898	0.15786	0.414	1.44	0.442393	0.589	0.83	0.0411519	0.252	NA	NA	NA	NA	NA	NA	NA	NA	NA	NA	NA	NA	1.03	0.919246	0.942	NA	NA	NA	NA	NA	NA	0.552486	0.185401	0.563	NA	NA	NA	NA	NA	NA	1.03093	0.972887	0.995	NA
cg05873146	17	29335669	NA	NA	Island	NA	0.829	0.0724168	0.287	0.5	0.159572	0.293	0.749	0.0650311	0.3	NA	NA	NA	NA	NA	NA	NA	NA	NA	NA	NA	NA	0.49	0.0221544	0.0438	NA	NA	NA	NA	NA	NA	0.487805	0.142315	0.5	NA	NA	NA	NA	NA	NA	1.53846	0.553761	0.867	NA
cg05877497	2	66667946	MEIS1	Body	Open_Sea	TRUE	0.799	0.0001321	0.0384	0.48	0.138677	0.266	0.836	0.0116434	0.162	NA	NA	0.0041122	0.074703	0.0001802	0.000996731	NA	NA	NA	NA	NA	NA	0.6	0.192404	0.28	NA	NA	NA	NA	NA	NA	0.617284	0.488682	0.826	NA	NA	NA	NA	NA	NA	5	0.222048	0.724	NA
cg05881698	19	5818763	NA	NA	N_Shelf	NA	1.087	0.247138	0.514	1.59	0.342104	0.494	1.112	0.221064	0.503	NA	NA	NA	NA	NA	NA	NA	NA	NA	NA	NA	NA	3.3	0.0003031	0.000921	NA	NA	NA	NA	NA	NA	0.719424	0.516643	0.841	NA	NA	NA	NA	NA	NA	NA	NA	NA	NA
cg05890377	2	74357713	NA	NA	Island	NA	1.055	0.425475	0.675	1.85	0.201801	0.344	1.129	0.129438	0.401	NA	NA	NA	NA	NA	NA	NA	NA	NA	NA	NA	NA	2.48	0.0073723	0.0165	NA	NA	NA	NA	NA	NA	1.75439	0.321107	0.704	NA	NA	NA	NA	NA	NA	NA	NA	NA	NA
cg05895353	16	54611722	NA	NA	Open_Sea	TRUE	0.964	0.620348	0.807	2.26	0.0954452	0.206	0.945	0.504748	0.737	NA	NA	NA	NA	NA	NA	NA	NA	NA	NA	NA	NA	1.28	0.467291	0.569	NA	NA	NA	NA	NA	NA	0.757576	0.609712	0.891	NA	NA	NA	NA	NA	NA	0.847458	0.756872	0.939	NA
cg05896689	19	16130676	LOC126536	Body	Open_Sea	NA	1.185	0.0188996	0.163	3.93	0.0025321	0.0256	1.208	0.0254978	0.212	NA	NA	NA	NA	NA	NA	NA	NA	NA	NA	NA	NA	6.3	1e-07	1e-07	NA	NA	NA	NA	NA	NA	0.704225	0.447573	0.8	NA	NA	NA	NA	NA	NA	0.684932	0.694354	0.918	NA
cg05901765	5	68710818	MARVELD2;MARVELD2	TSS200;TSS200	Island	TRUE	0.878	0.0361113	0.213	0.22	0.0058005	0.0376	0.892	0.0868051	0.338	NA	NA	NA	NA	NA	NA	NA	NA	NA	NA	NA	NA	0.45	0.0381241	0.0705	NA	NA	NA	NA	NA	NA	0.333333	0.116804	0.457	NA	NA	NA	NA	NA	NA	2.7027	0.278775	0.749	NA
cg05904366	11	442072	ANO9	TSS200	Open_Sea	TRUE	0.942	0.411763	0.664	1.83	0.235324	0.382	0.905	0.240347	0.524	NA	NA	NA	NA	NA	NA	NA	NA	NA	NA	NA	NA	1.79	0.0919493	0.151	NA	NA	NA	NA	NA	NA	0.259067	0.0058384	0.0974	NA	NA	NA	NA	NA	NA	4.54545	0.143777	0.704	NA
cg05905030	10	130540874	NA	NA	Open_Sea	TRUE	1.078	0.333386	0.596	1.84	0.166687	0.302	1.104	0.279712	0.561	NA	NA	NA	NA	NA	NA	NA	NA	NA	NA	NA	NA	3.72	1.45e-05	5.92e-05	NA	NA	NA	NA	NA	NA	1.47059	0.338801	0.717	NA	NA	NA	NA	NA	NA	0.641026	0.407973	0.81	NA
cg05905176	15	51385916	TNFAIP8L3	Body	Island	NA	1.052	0.435195	0.681	2.77	0.0474497	0.129	1.101	0.204007	0.484	NA	NA	NA	NA	NA	NA	NA	NA	NA	NA	NA	NA	1.07	0.863465	0.902	NA	NA	NA	NA	NA	NA	0.120337	0.0098969	0.129	NA	NA	NA	NA	NA	NA	1.81818	0.547531	0.866	NA
cg05915293	16	2041512	SYNGR3	Body	N_Shore	TRUE	1.05	0.493117	0.724	1.4	0.483177	0.625	1.079	0.360508	0.629	NA	NA	NA	NA	NA	NA	NA	NA	NA	NA	NA	NA	1.33	0.374007	0.478	NA	NA	NA	NA	NA	NA	0.238663	0.0272374	0.219	NA	NA	NA	NA	NA	NA	1.44928	0.639148	0.896	NA
cg05915794	17	77127220	HRNBP3	5'UTR	N_Shore	NA	1.032	0.638168	0.816	5	0.0008933	0.0172	0.986	0.858408	0.941	NA	NA	NA	NA	NA	NA	NA	NA	NA	NA	NA	NA	6.68	1e-07	1e-07	NA	NA	NA	NA	NA	NA	1.40845	0.567484	0.869	NA	NA	NA	NA	NA	NA	NA	NA	NA	NA
cg05917460	14	37126902	PAX9;PAX9	1stExon;5'UTR	Island	NA	1.012	0.818504	0.917	1.23	0.744963	0.833	1.039	0.552877	0.77	NA	NA	NA	NA	NA	NA	NA	NA	NA	NA	NA	NA	0.81	0.641279	0.725	NA	NA	NA	NA	NA	NA	0.124378	0.0038586	0.0777	NA	NA	NA	NA	NA	NA	5.55556	0.142527	0.704	NA
cg05923687	1	63795711	NA	NA	Island	TRUE	1.02	0.783039	0.899	2.25	0.113242	0.232	1.105	0.204578	0.484	NA	NA	NA	NA	NA	NA	NA	NA	NA	NA	NA	NA	2.04	0.0314547	0.0596	NA	NA	NA	NA	NA	NA	0.564972	0.322763	0.705	NA	NA	NA	NA	NA	NA	3.22581	0.275057	0.748	NA
cg05924171	11	67471737	NA	NA	Open_Sea	NA	1.173	0.0459563	0.237	3.94	0.003155	0.0277	1.15	0.119496	0.388	NA	NA	NA	NA	NA	NA	NA	NA	NA	NA	NA	NA	5.12	1e-07	1e-07	NA	NA	NA	NA	NA	NA	0.909091	0.839056	0.965	NA	NA	NA	NA	NA	NA	1.92308	0.42148	0.814	NA
cg05924540	4	140200723	C4orf49	Body	N_Shore	NA	1.023	0.772892	0.894	1.67	0.300026	0.451	1.07	0.42551	0.679	NA	NA	NA	NA	NA	NA	NA	NA	NA	NA	NA	NA	1.3	0.412023	0.516	NA	NA	NA	NA	NA	NA	0.159236	0.0005073	0.0261	NA	NA	NA	NA	NA	NA	4.16667	0.14725	0.704	NA
cg05930496	1	201646107	NAV1	Body	Open_Sea	TRUE	1.037	0.651774	0.824	1.11	0.812389	0.88	0.975	0.780524	0.902	NA	NA	NA	NA	NA	NA	NA	NA	NA	NA	NA	NA	0.7	0.264644	0.362	NA	NA	NA	NA	NA	NA	0.775194	0.638858	0.903	NA	NA	NA	NA	NA	NA	0.769231	0.730792	0.929	NA
cg05930881	8	11560540	GATA4	TSS1500	Island	NA	0.946	0.470966	0.709	1.67	0.270828	0.421	1.006	0.946607	0.982	NA	NA	NA	NA	NA	NA	NA	NA	NA	NA	NA	NA	1.76	0.0856839	0.142	NA	NA	NA	NA	NA	NA	0.401606	0.0671873	0.346	NA	NA	NA	NA	NA	NA	0.757576	0.830109	0.958	NA
cg05937630	1	19615480	AKR7A3	TSS1500	Island	NA	0.858	0.0316923	0.201	0.36	0.0527316	0.138	0.756	0.0064883	0.144	NA	NA	NA	NA	NA	NA	NA	NA	NA	NA	NA	NA	0.31	0.0020502	0.00523	NA	NA	NA	NA	NA	NA	0.401606	0.318414	0.702	NA	NA	NA	NA	NA	NA	0.819672	0.867487	0.966	NA
cg05945275	22	17489130	GAB4	TSS200	Island	NA	1.165	0.0460511	0.237	3.47	0.0056551	0.0372	1.171	0.0758539	0.319	NA	NA	NA	NA	NA	NA	NA	NA	NA	NA	NA	NA	7.39	1e-07	1e-07	NA	NA	NA	NA	NA	NA	1.07527	0.859619	0.967	NA	NA	NA	NA	NA	NA	1.81818	0.225635	0.725	NA
cg05949331	8	143666563	NA	NA	Open_Sea	NA	1.144	0.056991	0.262	3.55	0.0071008	0.0415	1.161	0.0733595	0.314	NA	NA	NA	NA	NA	NA	NA	NA	NA	NA	NA	NA	6.13	1e-07	1e-07	NA	NA	NA	NA	NA	NA	0.540541	0.209559	0.591	NA	NA	NA	NA	NA	NA	3.84615	0.11131	0.704	NA
cg05950157	12	130603995	NA	NA	Open_Sea	NA	1.195	0.0134991	0.143	2.44	0.0391777	0.114	1.225	0.0181175	0.188	NA	NA	NA	NA	NA	NA	NA	NA	NA	NA	NA	NA	4.59	2e-07	1.3e-06	NA	NA	NA	NA	NA	NA	0.934579	0.898185	0.977	NA	NA	NA	NA	NA	NA	0.315457	0.3222	0.771	NA
cg05951576	17	42083264	PYY;NAGS	TSS1500;Body	Island	TRUE	0.873	0.0179361	0.159	0.29	0.0328157	0.101	0.901	0.119524	0.388	NA	NA	NA	NA	NA	NA	NA	NA	NA	NA	NA	NA	0.38	0.0202738	0.0406	NA	NA	NA	NA	NA	NA	0.258398	0.0382179	0.261	NA	NA	NA	NA	NA	NA	3.57143	0.266198	0.744	NA
cg05957781	22	48727673	NA	NA	N_Shelf	NA	1.048	0.461976	0.702	2.59	0.0685108	0.164	1.079	0.302708	0.58	NA	NA	NA	NA	NA	NA	NA	NA	NA	NA	NA	NA	3.87	0.0001582	0.000512	NA	NA	NA	NA	NA	NA	0.925926	0.867158	0.97	NA	NA	NA	NA	NA	NA	2.27273	0.332072	0.775	NA
cg05962092	19	49575664	KCNA7	1stExon	Island	NA	1.011	0.888215	0.952	1.93	0.149011	0.28	1.068	0.447089	0.696	NA	NA	NA	NA	NA	NA	NA	NA	NA	NA	NA	NA	1.1	0.758591	0.821	NA	NA	NA	NA	NA	NA	0.320513	0.0659635	0.342	NA	NA	NA	NA	NA	NA	1.42857	0.684343	0.915	NA
cg05966983	1	36772666	C1orf113;C1orf113	TSS200;Body	Island	NA	0.889	0.103955	0.339	0.47	0.164598	0.3	0.853	0.0881011	0.34	NA	NA	NA	NA	NA	NA	NA	NA	NA	NA	NA	NA	0.92	0.828042	0.876	NA	NA	NA	NA	NA	NA	0.884956	0.823662	0.962	NA	NA	NA	NA	NA	NA	3.125	0.225357	0.725	NA
cg05970311	3	10749977	NA	NA	Open_Sea	NA	0.916	0.276464	0.543	2.21	0.0935255	0.203	0.974	0.774128	0.899	NA	NA	NA	NA	NA	NA	NA	NA	NA	NA	NA	NA	2.57	0.0032084	0.0078	NA	NA	NA	NA	NA	NA	0.60241	0.334816	0.714	NA	NA	NA	NA	NA	NA	1.05263	0.956991	0.992	NA
cg05970777	16	34490033	NA	NA	Open_Sea	NA	1.202	0.0130019	0.142	4.19	0.0005378	0.0148	1.214	0.0245427	0.21	NA	NA	NA	NA	NA	NA	NA	NA	NA	NA	NA	NA	5.48	1e-07	1e-07	NA	NA	NA	NA	NA	NA	0.534759	0.213554	0.597	NA	NA	NA	NA	NA	NA	3.33333	0.261576	0.743	NA
cg05971678	10	125770089	CHST15	Body	Open_Sea	NA	0.921	0.201098	0.463	0.73	0.467862	0.612	0.91	0.213651	0.494	NA	NA	NA	NA	NA	NA	NA	NA	NA	NA	NA	NA	0.6	0.169157	0.251	NA	NA	NA	NA	NA	NA	1.85185	0.232329	0.619	NA	NA	NA	NA	NA	NA	0.37037	0.353312	0.786	NA
cg05971966	5	40681137	PTGER4	Body	Island	NA	1.022	0.727262	0.87	2.39	0.0999162	0.213	1.075	0.312332	0.59	NA	NA	NA	NA	NA	NA	NA	NA	NA	NA	NA	NA	1.06	0.868291	0.905	NA	NA	NA	NA	NA	NA	0.137552	0.0019277	0.0552	NA	NA	NA	NA	NA	NA	1.69492	0.673673	0.91	NA
cg05977002	5	92908051	FLJ42709;FLJ42709	Body;Body	Island	NA	0.765	5.33e-05	0.0309	0.51	0.141022	0.269	0.742	7.69e-05	0.0901	NA	NA	0.0165817	0.139942	0.0001099	0.000873147	NA	NA	NA	NA	NA	NA	0.32	0.0004646	0.00136	NA	NA	NA	NA	NA	NA	0.393701	0.057735	0.318	NA	NA	NA	NA	NA	NA	1.6129	0.642011	0.898	NA
cg05977669	7	27225070	HOXA11AS;HOXA11	Body;TSS1500	Island	NA	1.013	0.865913	0.941	1.03	0.959203	0.976	0.974	0.765843	0.895	NA	NA	NA	NA	NA	NA	NA	NA	NA	NA	NA	NA	1.04	0.916413	0.94	NA	NA	NA	NA	NA	NA	0.371747	0.077896	0.373	NA	NA	NA	NA	NA	NA	2.04082	0.521307	0.855	NA
cg05979020	2	176981336	HOXD10	TSS200	Island	NA	0.767	0.0005827	0.0504	0.9	0.849837	0.904	0.788	0.0066214	0.144	RFS_profile	NA	0.22719	0.435164	0.0001704	0.000977471	0.22719	0.391228	0.0001704	0.000805502	NA	NA	1	0.995337	0.997	3.54	0.000516	0.00076	NA	NA	NA	0.510204	0.251127	0.64	2.38095	0.12732	0.426	NA	NA	NA	NA	NA	NA	NA
cg05986417	7	157233209	NA	NA	N_Shore	NA	1.236	0.0084257	0.119	4.83	0.0001944	0.0111	1.351	0.0022916	0.111	NA	CR_profile	NA	NA	NA	NA	NA	NA	NA	NA	NA	NA	4.5	6e-07	3.44e-06	NA	NA	NA	0.21	2e-07	2.79e-07	1.28205	0.663903	0.91	NA	NA	NA	0.24	0.0089552	0.0219	0.546448	0.559675	0.87	NA
cg05991492	16	3988700	NA	NA	N_Shore	TRUE	0.94	0.329534	0.592	1.06	0.911139	0.945	0.867	0.0530448	0.277	NA	NA	NA	NA	NA	NA	NA	NA	NA	NA	NA	NA	0.67	0.275278	0.374	NA	NA	NA	NA	NA	NA	0.121803	0.0002374	0.0167	NA	NA	NA	NA	NA	NA	1.0989	0.909953	0.979	NA
cg05994997	16	34213700	NA	NA	Open_Sea	NA	1.187	0.0243199	0.181	3.53	0.0087277	0.0465	1.234	0.0239064	0.208	NA	NA	NA	NA	NA	NA	NA	NA	NA	NA	NA	NA	4.07	5.5e-06	2.47e-05	NA	NA	NA	NA	NA	NA	0.884956	0.79451	0.952	NA	NA	NA	NA	NA	NA	6.25	0.0045547	0.64	NA
cg05999245	12	49319428	FKBP11;FKBP11;FKBP11	TSS200;TSS1500;TSS200	Island	TRUE	0.803	0.0078215	0.117	0.47	0.141223	0.27	0.704	0.0035413	0.126	NA	NA	NA	NA	NA	NA	NA	NA	NA	NA	NA	NA	0.53	0.0629297	0.109	NA	NA	NA	NA	NA	NA	1.07527	0.904014	0.978	NA	NA	NA	NA	NA	NA	1.16279	0.680287	0.913	NA
cg06002687	8	80783997	NA	NA	Open_Sea	NA	1.087	0.30181	0.566	1.13	0.76186	0.844	1.189	0.0823194	0.33	NA	NA	NA	NA	NA	NA	NA	NA	NA	NA	NA	NA	1.36	0.337196	0.44	NA	NA	NA	NA	NA	NA	0.471698	0.167523	0.541	NA	NA	NA	NA	NA	NA	1.5625	0.546221	0.866	NA
cg06008926	5	170740673	NA	NA	N_Shore	NA	1.027	0.702214	0.854	3.54	0.0055767	0.0369	0.998	0.97961	0.993	NA	NA	NA	NA	NA	NA	NA	NA	NA	NA	NA	NA	3.26	0.0001298	0.000428	NA	NA	NA	NA	NA	NA	1.81818	0.428472	0.786	NA	NA	NA	NA	NA	NA	2.5641	0.462797	0.83	NA
cg06020335	2	242845374	NA	NA	S_Shore	NA	0.963	0.613422	0.802	1.68	0.234985	0.382	0.984	0.855808	0.939	NA	NA	NA	NA	NA	NA	NA	NA	NA	NA	NA	NA	3.25	0.0002095	0.00066	NA	NA	NA	NA	NA	NA	0.980392	0.977809	0.994	NA	NA	NA	NA	NA	NA	0.30581	0.139753	0.704	NA
cg06025671	8	142112496	NA	NA	Open_Sea	NA	1.102	0.159869	0.416	3.7	0.0087249	0.0465	1.135	0.127569	0.398	NA	NA	NA	NA	NA	NA	NA	NA	NA	NA	NA	NA	8.03	1e-07	1e-07	NA	NA	NA	NA	NA	NA	1.6129	0.381659	0.757	NA	NA	NA	NA	NA	NA	1.0989	0.89103	0.973	NA
cg06028804	8	22006379	LGI3	Body	Open_Sea	NA	1.034	0.653083	0.825	2.95	0.0111513	0.053	1.102	0.284927	0.566	NA	NA	NA	NA	NA	NA	NA	NA	NA	NA	NA	NA	3.59	2.9e-05	0.00011	NA	NA	NA	NA	NA	NA	1.63934	0.316982	0.701	NA	NA	NA	NA	NA	NA	0.666667	0.737492	0.932	NA
cg06041067	7	157860363	PTPRN2;PTPRN2;PTPRN2	Body;Body;Body	Open_Sea	NA	1.195	0.0131797	0.142	2.62	0.0278371	0.0906	1.225	0.0150009	0.176	NA	NA	NA	NA	NA	NA	NA	NA	NA	NA	NA	NA	2.52	0.0036266	0.0087	NA	NA	NA	NA	NA	NA	1.02041	0.957554	0.99	NA	NA	NA	NA	NA	NA	NA	NA	NA	NA
cg06059056	3	13008969	IQSEC1;IQSEC1	Body;TSS200	Island	NA	0.875	0.06469	0.275	0.23	0.0042385	0.0322	0.845	0.0641436	0.298	NA	NA	NA	NA	NA	NA	NA	NA	NA	NA	NA	NA	0.36	0.0047441	0.0111	NA	NA	NA	NA	NA	NA	0.292398	0.0550072	0.31	NA	NA	NA	NA	NA	NA	0.862069	0.906875	0.978	NA
cg06059345	1	161654727	RPL31P11	Body	Open_Sea	NA	1.125	0.0569949	0.262	11.05	1.74e-05	0.00656	1.129	0.102132	0.361	NA	CR_profile	NA	NA	NA	NA	NA	NA	NA	NA	NA	NA	10.7	1e-07	1e-07	NA	NA	NA	0.075	1e-07	1e-07	2.38095	0.14253	0.5	NA	NA	NA	0.18	0.002032	0.00783	4.16667	0.166009	0.709	NA
cg06061257	17	71361901	SDK2	Body	Open_Sea	TRUE	1.071	0.394991	0.65	1.33	0.556242	0.686	1.132	0.183194	0.465	NA	NA	NA	NA	NA	NA	NA	NA	NA	NA	NA	NA	1.03	0.915971	0.94	NA	NA	NA	NA	NA	NA	0.625	0.275644	0.666	NA	NA	NA	NA	NA	NA	1.19048	0.837847	0.958	NA
cg06066587	16	49448678	NA	NA	Open_Sea	NA	1.085	0.234029	0.5	6.08	0.0003077	0.0128	1.071	0.38448	0.648	NA	CR_profile	NA	NA	NA	NA	NA	NA	NA	NA	NA	NA	10.64	1e-07	1e-07	NA	NA	NA	0.086	1e-07	1e-07	0.980392	0.95473	0.99	NA	NA	NA	0.31	0.0027157	0.00977	0.574713	0.472632	0.833	NA
cg06072835	16	86112019	NA	NA	Open_Sea	NA	1.139	0.082728	0.306	3.37	0.0048197	0.0345	1.05	0.55314	0.771	NA	NA	NA	NA	NA	NA	NA	NA	NA	NA	NA	NA	2.47	0.0048944	0.0114	NA	NA	NA	NA	NA	NA	0.588235	0.276715	0.667	NA	NA	NA	NA	NA	NA	0.632911	0.615964	0.888	NA
cg06080571	11	2349807	NA	NA	Open_Sea	NA	1.028	0.693672	0.849	2.72	0.0416623	0.118	1.043	0.604828	0.804	NA	NA	NA	NA	NA	NA	NA	NA	NA	NA	NA	NA	5.42	1e-07	6.96e-07	NA	NA	NA	NA	NA	NA	1.51515	0.252205	0.641	NA	NA	NA	NA	NA	NA	0.454545	0.190001	0.713	NA
cg06083330	4	147561203	POU4F2	Body	Island	TRUE	1.179	0.0114093	0.134	3	0.0200975	0.0745	1.217	0.0075838	0.148	NA	NA	NA	NA	NA	NA	NA	NA	NA	NA	NA	NA	2.72	0.0059597	0.0136	NA	NA	NA	NA	NA	NA	0.325733	0.0999908	0.424	NA	NA	NA	NA	NA	NA	7.69231	0.0791367	0.704	NA
cg06085877	3	42304966	CCK	Body	Island	TRUE	0.915	0.137106	0.388	1.29	0.676341	0.781	0.905	0.160376	0.44	NA	NA	NA	NA	NA	NA	NA	NA	NA	NA	NA	NA	1.03	0.952314	0.967	NA	NA	NA	NA	NA	NA	0.271003	0.046837	0.288	NA	NA	NA	NA	NA	NA	3.33333	0.313485	0.766	NA
cg06088745	16	54317413	IRX3	3'UTR	N_Shore	NA	1.043	0.550403	0.763	0.66	0.454555	0.601	1.137	0.153935	0.432	NA	NA	NA	NA	NA	NA	NA	NA	NA	NA	NA	NA	0.82	0.550546	0.646	NA	NA	NA	NA	NA	NA	2.04082	0.114863	0.454	NA	NA	NA	NA	NA	NA	2.32558	0.378103	0.797	NA
cg06091013	17	6679482	FBXO39	TSS200	Island	TRUE	0.954	0.56613	0.773	1.85	0.183836	0.323	0.918	0.379424	0.644	NA	NA	NA	NA	NA	NA	NA	NA	NA	NA	NA	NA	1.44	0.243694	0.339	NA	NA	NA	NA	NA	NA	0.282486	0.0175709	0.175	NA	NA	NA	NA	NA	NA	2.27273	0.313261	0.765	NA
cg06093201	16	1405095	GNPTG	Body	Island	NA	0.917	0.162139	0.419	1.44	0.512194	0.65	0.965	0.631603	0.82	NA	NA	NA	NA	NA	NA	NA	NA	NA	NA	NA	NA	1.59	0.215027	0.306	NA	NA	NA	NA	NA	NA	3.22581	0.0343047	0.246	NA	NA	NA	NA	NA	NA	0.431034	0.356557	0.789	NA
cg06097704	17	820939	NXN	Body	Open_Sea	NA	0.926	0.249945	0.517	0.59	0.162328	0.297	0.931	0.369305	0.637	NA	NA	NA	NA	NA	NA	NA	NA	NA	NA	NA	NA	0.43	0.0118927	0.0252	NA	NA	NA	NA	NA	NA	0.826446	0.722253	0.93	NA	NA	NA	NA	NA	NA	1.47059	0.679344	0.913	NA
cg06100056	4	85403167	NA	NA	Island	NA	1.14	0.0736412	0.289	3.25	0.015235	0.0635	1.102	0.242992	0.527	NA	NA	NA	NA	NA	NA	NA	NA	NA	NA	0.21	0.0601	1.42	0.279062	0.378	NA	NA	NA	NA	NA	NA	0.497512	0.0582114	0.319	NA	NA	NA	NA	NA	NA	0.909091	0.935213	0.985	NA
cg06100967	12	38545214	NA	NA	Open_Sea	NA	1.208	0.0176354	0.158	4.59	0.0001469	0.0105	1.246	0.0227393	0.203	NA	CR_profile	NA	NA	NA	NA	NA	NA	NA	NA	NA	NA	6.42	1e-07	1e-07	NA	NA	NA	0.14	1e-07	1e-07	2	0.217408	0.6	NA	NA	NA	0.22	0.0050592	0.0151	NA	NA	NA	NA
cg06103642	6	108496716	NR2E1	Body	Island	TRUE	1.06	0.375831	0.633	4.41	0.0058924	0.038	1.023	0.759646	0.892	NA	NA	NA	NA	NA	NA	NA	NA	NA	NA	NA	NA	2.66	0.005153	0.012	NA	NA	NA	NA	NA	NA	0.253165	0.0175851	0.175	NA	NA	NA	NA	NA	NA	6.66667	0.0805408	0.704	NA
cg06106737	12	133012655	NA	NA	S_Shore	NA	1.094	0.24328	0.509	3.86	0.0023245	0.0245	1.147	0.134033	0.407	NA	NA	NA	NA	NA	NA	NA	NA	NA	NA	NA	NA	6.46	1e-07	1e-07	NA	NA	NA	NA	NA	NA	1.49254	0.367235	0.742	NA	NA	NA	NA	NA	NA	0.3861	0.36389	0.791	NA
cg06109379	12	247315	IQSEC3;IQSEC3	Body;5'UTR	N_Shore	NA	1.026	0.71391	0.862	4.17	0.0019368	0.0225	0.939	0.449885	0.697	NA	NA	NA	NA	NA	NA	NA	NA	NA	NA	NA	NA	6.66	1e-07	1e-07	NA	NA	NA	NA	NA	NA	1.63934	0.332584	0.713	NA	NA	NA	NA	NA	NA	1.44928	0.580064	0.876	NA
cg06127174	15	25472950	SNORD115-15;SNORD115-21;SNORD115-32	Body;Body;TSS1500	Open_Sea	NA	1.158	0.0441238	0.233	4.33	0.0021175	0.0233	1.171	0.0552067	0.282	NA	NA	NA	NA	NA	NA	NA	NA	NA	NA	NA	NA	6.29	1e-07	1e-07	NA	NA	NA	NA	NA	NA	1.0101	0.97849	0.994	NA	NA	NA	NA	NA	NA	2.12766	0.362999	0.791	NA
cg06137123	11	129444480	NA	NA	Open_Sea	NA	1.127	0.035126	0.211	8.79	0.0001294	0.0103	1.159	0.0287161	0.219	NA	CR_profile	NA	NA	NA	NA	NA	NA	NA	NA	NA	NA	8.51	2e-07	1.3e-06	NA	NA	NA	0.089	1e-07	1e-07	0.689655	0.576412	0.874	NA	NA	NA	0.2	0.011564	0.025	5.88235	0.0978328	0.704	NA
cg06138156	7	157660801	PTPRN2;PTPRN2;PTPRN2	Body;Body;Body	S_Shore	NA	1.217	0.0137894	0.144	3.4	0.0025607	0.0257	1.235	0.0256445	0.212	NA	NA	NA	NA	NA	NA	NA	NA	NA	NA	NA	NA	4.02	2.7e-06	1.31e-05	NA	NA	NA	NA	NA	NA	0.625	0.25174	0.64	NA	NA	NA	NA	NA	NA	0.666667	0.589144	0.879	NA
cg06161317	16	88598525	ZFPM1	Body	Island	NA	0.962	0.578891	0.781	1.2	0.665439	0.773	0.99	0.904603	0.962	NA	NA	NA	NA	NA	NA	NA	NA	NA	NA	NA	NA	1.05	0.888398	0.92	NA	NA	NA	NA	NA	NA	1.20482	0.685967	0.917	NA	NA	NA	NA	NA	NA	0.869565	0.727935	0.929	NA
cg06173663	7	101579929	CUX1;CUX1;CUX1	Body;Body;Body	Open_Sea	NA	0.766	0.0001566	0.0391	0.39	0.0954493	0.206	0.726	0.0001771	0.0901	RFS_profile	NA	0.0120422	0.123867	8.7e-05	0.000836902	0.0120422	0.0919139	8.7e-05	0.000677875	NA	NA	0.32	0.0020015	0.00511	4.53	3.22e-05	6.39e-05	NA	NA	NA	1.05263	0.910202	0.979	2.04082	0.10466	0.391	NA	NA	NA	0.8	0.830532	0.958	2.5
cg06183338	5	178004204	COL23A1	Body	Island	NA	1.024	0.705093	0.856	4.38	0.0115845	0.0542	1.015	0.83824	0.931	NA	NA	NA	NA	NA	NA	NA	NA	NA	NA	NA	NA	3.77	0.0004487	0.00132	NA	NA	NA	NA	NA	NA	0.309598	0.0485537	0.292	NA	NA	NA	NA	NA	NA	1.20482	0.864266	0.965	NA
cg06186698	3	138666118	C3orf72;FOXL2;C3orf72	5'UTR;TSS200;1stExon	Island	NA	0.935	0.305428	0.57	1.72	0.323465	0.475	0.969	0.676839	0.848	NA	NA	NA	NA	NA	NA	NA	NA	NA	NA	NA	NA	1.09	0.823229	0.872	NA	NA	NA	NA	NA	NA	0.137552	0.0048122	0.0877	NA	NA	NA	NA	NA	NA	1.31579	0.85002	0.961	NA
cg06191810	16	734517	JMJD8	TSS200	Island	NA	0.91	0.190539	0.451	0.4	0.113047	0.231	0.932	0.390231	0.651	NA	NA	NA	NA	NA	NA	NA	NA	NA	NA	NA	NA	0.53	0.0903514	0.149	NA	NA	NA	NA	NA	NA	2.63158	0.14551	0.507	NA	NA	NA	NA	NA	NA	2.22222	0.14918	0.704	NA
cg06192497	2	63276216	LOC100132215	TSS1500	Island	TRUE	1.053	0.464124	0.704	2.95	0.0194294	0.073	1.133	0.124505	0.394	NA	NA	NA	NA	NA	NA	NA	NA	NA	NA	NA	NA	0.49	0.0348078	0.0651	NA	NA	NA	NA	NA	NA	0.0868056	4.02e-05	0.00667	NA	NA	NA	NA	NA	NA	2.04082	0.529634	0.858	NA
cg06193412	11	134608672	NA	NA	S_Shelf	NA	1.212	0.0254224	0.185	2.01	0.115106	0.234	1.27	0.0253169	0.212	NA	NA	NA	NA	NA	NA	NA	NA	NA	NA	NA	NA	3.83	2.04e-05	8.05e-05	NA	NA	NA	NA	NA	NA	0.925926	0.888008	0.974	NA	NA	NA	NA	NA	NA	0.775194	0.645537	0.9	NA
cg06193597	2	241896910	NA	NA	Open_Sea	NA	0.972	0.577621	0.781	3.2	0.0885852	0.196	0.899	0.0809318	0.328	NA	NA	NA	NA	NA	NA	NA	NA	NA	NA	NA	NA	2.14	0.106095	0.17	NA	NA	NA	NA	NA	NA	0.44843	0.263961	0.654	NA	NA	NA	NA	NA	NA	1.96078	0.583463	0.877	NA
cg06201680	7	151078646	WDR86	3'UTR	Island	TRUE	0.924	0.159315	0.416	0.61	0.368768	0.519	0.886	0.0708038	0.31	NA	NA	NA	NA	NA	NA	NA	NA	NA	NA	NA	NA	0.34	0.0063989	0.0145	NA	NA	NA	NA	NA	NA	1.05263	0.947431	0.988	NA	NA	NA	NA	NA	NA	4.7619	0.274143	0.748	NA
cg06213635	11	129488336	NA	NA	S_Shore	NA	1.227	0.0092083	0.123	2.21	0.0843114	0.189	1.354	0.0027543	0.116	NA	NA	NA	NA	NA	NA	NA	NA	NA	NA	NA	NA	2.38	0.0049973	0.0117	NA	NA	NA	NA	NA	NA	1.17647	0.731384	0.933	NA	NA	NA	NA	NA	NA	9.09091	0.0160973	0.704	NA
cg06226567	20	22559676	C20orf56	TSS1500	Island	NA	1.002	0.974315	0.99	1.73	0.317708	0.469	1.003	0.976381	0.991	NA	NA	NA	NA	NA	NA	NA	NA	NA	NA	NA	NA	2.03	0.0250168	0.0488	NA	NA	NA	NA	NA	NA	0.632911	0.516512	0.841	NA	NA	NA	NA	NA	NA	2.22222	0.472696	0.833	NA
cg06226675	10	11485771	NA	NA	Open_Sea	NA	1.156	0.0255436	0.185	5.96	0.0007165	0.0159	1.164	0.044701	0.26	NA	NA	NA	NA	NA	NA	NA	NA	NA	NA	NA	NA	6.22	4e-07	2.4e-06	NA	NA	NA	NA	NA	NA	0.869565	0.806126	0.957	NA	NA	NA	NA	NA	NA	1.81818	0.536976	0.861	NA
cg06243866	13	111019493	COL4A2	Body	Open_Sea	TRUE	0.965	0.628631	0.811	1.55	0.262909	0.413	0.968	0.698979	0.859	NA	NA	NA	NA	NA	NA	NA	NA	NA	NA	8.13	0.00478	2.22	0.0100668	0.0218	NA	NA	NA	NA	NA	NA	1.66667	0.197153	0.577	NA	NA	NA	NA	NA	NA	0.8	0.653507	0.904	NA
cg06248767	8	56852290	LYN;LYN	5'UTR;5'UTR	Open_Sea	TRUE	1.029	0.622481	0.808	2.57	0.0891037	0.196	0.981	0.777978	0.901	NA	NA	NA	NA	NA	NA	NA	NA	NA	NA	NA	NA	1.93	0.0921433	0.151	NA	NA	NA	NA	NA	NA	0.115607	1.44e-05	0.00391	NA	NA	NA	NA	NA	NA	10.5263	0.0541291	0.704	NA
cg06259025	13	52769875	THSD1P	TSS1500	Island	NA	0.987	0.862732	0.939	1.08	0.871372	0.919	0.934	0.455957	0.702	NA	NA	NA	NA	NA	NA	NA	NA	NA	NA	NA	NA	1.3	0.405855	0.51	NA	NA	NA	NA	NA	NA	0.325733	0.0419097	0.273	NA	NA	NA	NA	NA	NA	2.77778	0.254502	0.74	NA
cg06266993	17	46671131	LOC404266;LOC404266;LOC404266;LOC404266;HOXB5	Body;Body;Body;Body;TSS200	Island	NA	0.878	0.0609113	0.268	0.56	0.287234	0.438	0.774	0.0094257	0.155	NA	NA	NA	NA	NA	NA	NA	NA	NA	NA	NA	NA	0.7	0.348538	0.452	NA	NA	NA	NA	NA	NA	1.33333	0.655705	0.908	NA	NA	NA	NA	NA	NA	1.25	0.384432	0.799	NA
cg06268694	22	46932642	CELSR1	1stExon	Island	NA	1.019	0.80207	0.909	1.48	0.415383	0.566	1.022	0.799962	0.911	NA	NA	NA	NA	NA	NA	NA	NA	NA	NA	NA	NA	0.83	0.575837	0.669	NA	NA	NA	NA	NA	NA	0.483092	0.163212	0.535	NA	NA	NA	NA	NA	NA	3.33333	0.274452	0.748	NA
cg06277900	16	67198029	HSF4;HSF4;FBXL8	5'UTR;5'UTR;3'UTR	Island	TRUE	0.977	0.736196	0.875	0.6	0.306148	0.457	0.995	0.952754	0.983	NA	NA	NA	NA	NA	NA	NA	NA	NA	NA	NA	NA	0.78	0.482494	0.583	NA	NA	NA	NA	NA	NA	1.31579	0.690825	0.918	NA	NA	NA	NA	NA	NA	2.17391	0.48993	0.841	NA
cg06279276	16	67184164	B3GNT9	Body	Island	NA	0.9	0.0658287	0.277	0.43	0.11014	0.227	0.846	0.0166554	0.183	NA	NA	NA	NA	NA	NA	NA	NA	NA	NA	NA	NA	0.31	0.0028088	0.0069	NA	NA	NA	NA	NA	NA	1.20482	0.779715	0.948	NA	NA	NA	NA	NA	NA	6.66667	0.103355	0.704	NA
cg06281265	11	1274269	MUC5B	Body	Island	NA	1.085	0.230432	0.496	3.42	0.0106687	0.0516	1.127	0.139469	0.413	NA	NA	NA	NA	NA	NA	NA	NA	NA	NA	NA	NA	5.57	3e-07	1.87e-06	NA	NA	NA	NA	NA	NA	0.980392	0.973626	0.994	NA	NA	NA	NA	NA	NA	NA	NA	NA	NA
cg06282270	11	61062910	VWCE	TSS200	Island	NA	1.047	0.431906	0.679	0.81	0.71471	0.811	1.01	0.89369	0.957	NA	NA	NA	NA	NA	NA	NA	NA	NA	NA	NA	NA	0.38	0.0123723	0.0261	NA	NA	NA	NA	NA	NA	1.69492	0.482406	0.822	NA	NA	NA	NA	NA	NA	1.31579	0.793812	0.949	NA
cg06282596	10	97175479	SORBS1;SORBS1;SORBS1;SORBS1;SORBS1;SORBS1;SORBS1	Body;Body;Body;Body;Body;Body;Body	Open_Sea	NA	0.972	0.659222	0.829	1.95	0.21029	0.354	0.941	0.410564	0.667	NA	NA	NA	NA	NA	NA	NA	NA	NA	NA	NA	NA	4.29	4.98e-05	0.00018	NA	NA	NA	NA	NA	NA	1.0989	0.871983	0.971	NA	NA	NA	NA	NA	NA	0.970874	0.970954	0.995	NA
cg06282829	3	140401925	TRIM42	Body	Island	NA	1.066	0.320973	0.584	3.88	0.0058252	0.0377	1.042	0.584159	0.79	NA	NA	NA	NA	NA	NA	NA	NA	NA	NA	NA	NA	6.87	1e-07	1e-07	NA	NA	NA	NA	NA	NA	1.5873	0.409206	0.774	NA	NA	NA	NA	NA	NA	0.763359	0.773306	0.944	NA
cg06285925	17	1083491	ABR;ABR	5'UTR;TSS1500	Island	NA	0.954	0.582387	0.783	1.39	0.540437	0.674	0.978	0.812249	0.918	NA	NA	NA	NA	NA	NA	NA	NA	NA	NA	NA	NA	1.16	0.657296	0.739	NA	NA	NA	NA	NA	NA	0.203252	0.0216526	0.193	NA	NA	NA	NA	NA	NA	1.44928	0.522337	0.855	NA
cg06288821	8	56791882	LYN;LYN	TSS1500;TSS1500	N_Shore	NA	0.975	0.727937	0.87	2.07	0.127391	0.251	0.977	0.790714	0.907	NA	NA	NA	NA	NA	NA	NA	NA	NA	NA	NA	NA	0.86	0.663788	0.744	NA	NA	NA	NA	NA	NA	0.201207	0.0029196	0.0686	NA	NA	NA	NA	NA	NA	6.66667	0.0743549	0.704	NA
cg06293369	6	138584534	KIAA1244	Body	Open_Sea	NA	1.225	0.0212647	0.17	2.01	0.120148	0.241	1.209	0.0698496	0.308	NA	NA	NA	NA	NA	NA	NA	NA	NA	NA	NA	NA	3.97	4.2e-06	1.94e-05	NA	NA	NA	NA	NA	NA	1.25	0.66585	0.911	NA	NA	NA	NA	NA	NA	2.12766	0.246017	0.736	NA
cg06297571	12	132270829	SFRS8	Body	Open_Sea	NA	1.077	0.273518	0.54	3.76	0.0189366	0.072	1.053	0.501673	0.735	NA	NA	NA	NA	NA	NA	NA	NA	NA	NA	0.15	0.0588	1.25	0.571174	0.665	NA	NA	NA	NA	NA	NA	1.16279	0.781407	0.948	NA	NA	NA	NA	NA	NA	NA	NA	NA	NA
cg06299284	11	636659	DRD4	TSS1500	Island	NA	0.917	0.126762	0.374	1.04	0.952224	0.972	0.96	0.531341	0.756	NA	NA	NA	NA	NA	NA	NA	NA	NA	NA	NA	NA	1	0.997572	0.999	NA	NA	NA	NA	NA	NA	0.478469	0.189205	0.568	NA	NA	NA	NA	NA	NA	2.38095	0.481835	0.838	NA
cg06301399	6	29634495	MOG;MOG;MOG;MOG;MOG;MOG;MOG;MOG;MOG;MOG;MOG	3'UTR;Body;3'UTR;Body;Body;Body;Body;Body;Body;Body;Body	Open_Sea	TRUE	1.076	0.235733	0.501	5.62	0.0021362	0.0234	1.086	0.250598	0.534	NA	NA	NA	NA	NA	NA	NA	NA	NA	NA	NA	NA	8.33	1e-07	1e-07	NA	NA	NA	NA	NA	NA	1.38889	0.655269	0.908	NA	NA	NA	NA	NA	NA	2.12766	0.337001	0.777	NA
cg06306927	17	40346279	GHDC;GHDC;GHDC;GHDC	TSS200;5'UTR;5'UTR;5'UTR	Open_Sea	TRUE	1.053	0.460707	0.701	2.76	0.0608932	0.152	1.042	0.59605	0.798	NA	NA	NA	NA	NA	NA	NA	NA	NA	NA	NA	NA	1.59	0.174904	0.258	NA	NA	NA	NA	NA	NA	0.411523	0.0349886	0.248	NA	NA	NA	NA	NA	NA	2.7027	0.31186	0.764	NA
cg06310131	6	170561650	NA	NA	N_Shelf	NA	1.133	0.115208	0.358	2.56	0.0296312	0.0942	1.133	0.184104	0.466	NA	NA	NA	NA	NA	NA	NA	NA	NA	NA	NA	NA	4.89	1e-07	6.96e-07	NA	NA	NA	NA	NA	NA	2.43902	0.102492	0.429	NA	NA	NA	NA	NA	NA	1.17647	0.814644	0.955	NA
cg06313241	1	3351504	PRDM16;PRDM16	3'UTR;3'UTR	Island	NA	1.039	0.59364	0.79	2.47	0.0434911	0.122	1.064	0.473941	0.715	NA	NA	NA	NA	NA	NA	NA	NA	NA	NA	NA	NA	5.7	1e-07	1e-07	NA	NA	NA	NA	NA	NA	1.14943	0.809555	0.958	NA	NA	NA	NA	NA	NA	1.38889	0.675878	0.911	NA
cg06315390	22	45704914	FAM118A;FAM118A	TSS1500;TSS200	N_Shore	NA	1.049	0.466426	0.705	1.37	0.543609	0.677	1.057	0.492065	0.727	NA	NA	NA	NA	NA	NA	NA	NA	NA	NA	NA	NA	0.63	0.192427	0.28	NA	NA	NA	NA	NA	NA	0.19802	0.0026131	0.065	NA	NA	NA	NA	NA	NA	0.892857	0.882118	0.971	NA
cg06334737	11	61976195	SCGB2A1;SCGB2A1	1stExon;5'UTR	Open_Sea	NA	1.186	0.0278268	0.192	3.43	0.0027809	0.0265	1.239	0.0205088	0.195	NA	NA	NA	NA	NA	NA	NA	NA	NA	NA	NA	NA	6.7	1e-07	1e-07	NA	NA	NA	NA	NA	NA	0.877193	0.789128	0.95	NA	NA	NA	NA	NA	NA	3.22581	0.150072	0.704	NA
cg06335867	7	8482325	NXPH1	Body	Island	NA	1.095	0.180986	0.441	3.11	0.0195083	0.0732	1.115	0.164519	0.445	NA	NA	NA	NA	NA	NA	NA	NA	NA	NA	NA	NA	1.7	0.1387	0.213	NA	NA	NA	NA	NA	NA	0.290698	0.0606531	0.327	NA	NA	NA	NA	NA	NA	3.57143	0.27746	0.749	NA
cg06360427	18	74962672	GALR1	1stExon	Island	TRUE	1.166	0.0523355	0.252	2.53	0.0366197	0.109	1.27	0.0104108	0.158	NA	NA	NA	NA	NA	NA	NA	NA	NA	NA	NA	NA	2.19	0.0159431	0.0327	NA	NA	NA	NA	NA	NA	0.396825	0.0509347	0.299	NA	NA	NA	NA	NA	NA	4.54545	0.156991	0.705	NA
cg06371502	1	197879766	NA	NA	N_Shore	TRUE	0.965	0.558539	0.768	1.29	0.672527	0.778	1.02	0.771043	0.898	NA	NA	NA	NA	NA	NA	NA	NA	NA	NA	NA	NA	1.3	0.523112	0.621	NA	NA	NA	NA	NA	NA	0.621118	0.419009	0.781	NA	NA	NA	NA	NA	NA	2.43902	0.4567	0.829	NA
cg06372919	7	4153868	SDK1	Body	Island	NA	1.17	0.0255636	0.185	5.91	0.0001714	0.011	1.185	0.0415491	0.252	NA	CR_profile	NA	NA	NA	NA	NA	NA	NA	NA	NA	NA	7.55	1e-07	1e-07	NA	NA	NA	0.11	1e-07	1e-07	1.02041	0.96919	0.993	NA	NA	NA	0.14	0.0007594	0.0043	0.943396	0.950262	0.991	NA
cg06377278	1	25256369	RUNX3;RUNX3;RUNX3	1stExon;Body;5'UTR	Island	NA	0.912	0.0555631	0.258	0.38	0.111384	0.229	0.864	0.0099994	0.157	NA	NA	NA	NA	NA	NA	NA	NA	NA	NA	NA	NA	0.2	0.0005379	0.00155	NA	NA	NA	NA	NA	NA	1.20482	0.85166	0.965	NA	NA	NA	NA	NA	NA	5.26316	0.17721	0.711	NA
cg06379192	1	3157287	PRDM16;PRDM16	Body;Body	N_Shore	NA	0.958	0.546536	0.76	3.06	0.0138319	0.0601	0.959	0.617121	0.81	NA	NA	NA	NA	NA	NA	NA	NA	NA	NA	NA	NA	2.98	0.0005367	0.00155	NA	NA	NA	NA	NA	NA	0.469484	0.142741	0.501	NA	NA	NA	NA	NA	NA	1.42857	0.714378	0.924	NA
cg06382344	2	162280519	TBR1	Body	Island	TRUE	0.993	0.889739	0.953	1.65	0.436945	0.584	0.958	0.467887	0.711	NA	NA	NA	NA	NA	NA	NA	NA	NA	NA	NA	NA	0.73	0.489454	0.59	NA	NA	NA	NA	NA	NA	0.066357	0.0026503	0.0654	NA	NA	NA	NA	NA	NA	15.625	0.0320992	0.704	NA
cg06392126	2	228882353	SPHKAP;SPHKAP	Body;Body	Open_Sea	NA	1.235	0.002453	0.0798	3.64	0.0121805	0.0557	1.242	0.0079182	0.148	NA	NA	0.431094	0.584055	0.0022563	0.00287867	NA	NA	NA	NA	NA	NA	3.84	0.0001195	0.000397	NA	NA	NA	NA	NA	NA	0.847458	0.781016	0.948	NA	NA	NA	NA	NA	NA	3.33333	0.257381	0.741	NA
cg06394109	16	1152511	NA	NA	Island	NA	0.943	0.44056	0.685	0.78	0.591762	0.714	0.921	0.380249	0.645	NA	NA	NA	NA	NA	NA	NA	NA	NA	NA	NA	NA	1.65	0.135627	0.209	NA	NA	NA	NA	NA	NA	1.38889	0.568119	0.869	NA	NA	NA	NA	NA	NA	0.390625	0.23395	0.728	NA
cg06418871	5	68710831	MARVELD2;MARVELD2	TSS200;TSS200	Island	TRUE	0.868	0.0246516	0.182	0.23	0.0053438	0.0362	0.887	0.0754471	0.319	NA	NA	NA	NA	NA	NA	NA	NA	NA	NA	NA	NA	0.44	0.0256487	0.0498	NA	NA	NA	NA	NA	NA	0.314465	0.101969	0.427	NA	NA	NA	NA	NA	NA	2.17391	0.409184	0.811	NA
cg06419732	1	205498530	CDK18;CDK18;CDK18	Body;Body;Body	Island	TRUE	1.079	0.244443	0.511	1.63	0.365346	0.516	1.061	0.440224	0.69	NA	NA	NA	NA	NA	NA	NA	NA	NA	NA	NA	NA	1.19	0.629679	0.716	NA	NA	NA	NA	NA	NA	0.315457	0.0323071	0.239	NA	NA	NA	NA	NA	NA	7.69231	0.0754351	0.704	NA
cg06419761	10	72043661	NA	NA	Island	TRUE	0.837	0.0367218	0.214	1.29	0.595213	0.717	0.88	0.175783	0.458	NA	NA	NA	NA	NA	NA	NA	NA	NA	NA	NA	NA	0.96	0.907496	0.934	NA	NA	NA	NA	NA	NA	0.284091	0.0042295	0.0824	NA	NA	NA	NA	NA	NA	1.33333	0.803258	0.952	NA
cg06419850	17	4688683	VMO1;VMO1;VMO1;VMO1	3'UTR;3'UTR;3'UTR;Body	Island	NA	1.032	0.674242	0.838	1.56	0.355791	0.508	1.112	0.200931	0.481	NA	NA	NA	NA	NA	NA	NA	NA	NA	NA	NA	NA	1.62	0.151846	0.23	NA	NA	NA	NA	NA	NA	0.632911	0.350155	0.727	NA	NA	NA	NA	NA	NA	4	0.254584	0.74	NA
cg06420903	16	88186669	NA	NA	S_Shore	NA	0.901	0.210489	0.473	2.07	0.104495	0.219	0.932	0.454206	0.701	NA	NA	NA	NA	NA	NA	NA	NA	NA	NA	4.5	0.0601	1.83	0.0500206	0.0893	NA	NA	NA	NA	NA	NA	0.961538	0.940302	0.986	NA	NA	NA	NA	NA	NA	NA	NA	NA	NA
cg06421774	5	2066690	NA	NA	Open_Sea	NA	0.969	0.671631	0.836	3.02	0.0391334	0.113	0.949	0.548991	0.768	NA	NA	NA	NA	NA	NA	NA	NA	NA	NA	NA	NA	3.85	1.71e-05	6.87e-05	NA	NA	NA	NA	NA	NA	0.49505	0.071744	0.358	NA	NA	NA	NA	NA	NA	0.763359	0.731245	0.93	NA
cg06424065	4	6247640	NA	NA	Island	NA	1.023	0.734684	0.874	4.27	0.0054714	0.0367	1.078	0.327001	0.601	NA	NA	NA	NA	NA	NA	NA	NA	NA	NA	NA	NA	4.2	5.55e-05	0.000198	NA	NA	NA	NA	NA	NA	0.564972	0.192941	0.573	NA	NA	NA	NA	NA	NA	5.88235	0.10027	0.704	NA
cg06426293	6	159151854	SYTL3	Body	Open_Sea	NA	0.898	0.0675	0.279	1.58	0.383142	0.533	0.912	0.18707	0.468	NA	NA	NA	NA	NA	NA	NA	NA	NA	NA	NA	NA	1.41	0.35132	0.454	NA	NA	NA	NA	NA	NA	0.8	0.536095	0.852	NA	NA	NA	NA	NA	NA	0.37594	0.157625	0.705	NA
cg06430632	6	166746926	SFT2D1	Body	Open_Sea	NA	0.754	0.0002178	0.041	0.52	0.127836	0.252	0.77	0.0036586	0.126	RFS_profile	NA	0.172148	0.38766	2.89e-05	0.000491856	0.172148	0.33017	2.89e-05	0.000400319	9.52	0.00432	1.19	0.609832	0.699	6.56	1e-07	1e-07	NA	NA	NA	0.775194	0.586814	0.88	3.7037	0.0014862	0.0463	NA	NA	NA	0.806452	0.803677	0.952	2.77778
cg06434454	5	5146320	ADAMTS16	Body	Open_Sea	NA	1.052	0.449338	0.692	5.55	0.0010211	0.0179	1.088	0.265567	0.548	NA	NA	NA	NA	NA	NA	NA	NA	NA	NA	NA	NA	4.54	2.6e-06	1.27e-05	NA	NA	NA	NA	NA	NA	0.900901	0.781885	0.949	NA	NA	NA	NA	NA	NA	0.584795	0.368156	0.793	NA
cg06436854	16	89043527	CBFA2T3	TSS200	Open_Sea	NA	1.061	0.424685	0.674	2.33	0.106909	0.223	1.098	0.250446	0.533	NA	NA	NA	NA	NA	NA	NA	NA	NA	NA	NA	NA	4.39	2.1e-06	1.05e-05	NA	NA	NA	NA	NA	NA	1.28205	0.535042	0.852	NA	NA	NA	NA	NA	NA	1.08696	0.909319	0.979	NA
cg06445561	8	142205183	DENND3	3'UTR	Open_Sea	NA	1.103	0.225625	0.49	2.07	0.0869835	0.193	1.183	0.13009	0.402	NA	NA	NA	NA	NA	NA	NA	NA	NA	NA	NA	NA	4.96	2e-07	1.3e-06	NA	NA	NA	NA	NA	NA	2.08333	0.0885183	0.398	NA	NA	NA	NA	NA	NA	NA	NA	NA	NA
cg06452665	13	43148436	TNFSF11;TNFSF11;TNFSF11	1stExon;5'UTR;5'UTR	Island	NA	0.978	0.772169	0.894	0.83	0.689419	0.792	1.055	0.52144	0.748	NA	NA	NA	NA	NA	NA	NA	NA	NA	NA	NA	NA	0.59	0.104613	0.168	NA	NA	NA	NA	NA	NA	0.340136	0.0868376	0.394	NA	NA	NA	NA	NA	NA	1.69492	0.617682	0.889	NA
cg06456154	10	119310356	NA	NA	N_Shore	NA	0.979	0.727067	0.87	4.64	0.0020682	0.0232	0.986	0.846432	0.935	NA	NA	NA	NA	NA	NA	NA	NA	NA	NA	NA	NA	4.23	9.52e-05	0.000323	NA	NA	NA	NA	NA	NA	0.943396	0.926505	0.984	NA	NA	NA	NA	NA	NA	0.458716	0.513828	0.852	NA
cg06457633	10	26726877	APBB1IP	TSS1500	N_Shore	TRUE	1.03	0.623514	0.808	2.9	0.0660801	0.161	1.076	0.293414	0.573	NA	NA	NA	NA	NA	NA	NA	NA	NA	NA	NA	NA	4.73	5.09e-05	0.000183	NA	NA	NA	NA	NA	NA	0.363636	0.0725219	0.36	NA	NA	NA	NA	NA	NA	0.70922	0.750083	0.937	NA
cg06458469	7	70061064	AUTS2;AUTS2	Body;Body	Island	NA	0.908	0.177398	0.437	0.73	0.549851	0.681	0.868	0.121236	0.39	NA	NA	NA	NA	NA	NA	NA	NA	NA	NA	NA	NA	0.36	0.0054837	0.0127	NA	NA	NA	NA	NA	NA	0.140845	0.0022028	0.0591	NA	NA	NA	NA	NA	NA	4	0.164752	0.708	NA
cg06460568	11	2162211	IGF2AS;INS-IGF2;IGF2;IGF2;IGF2;IGF2AS	Body;Body;5'UTR;5'UTR;1stExon;Body	Island	NA	0.973	0.716287	0.863	0.76	0.533615	0.668	0.943	0.513514	0.742	NA	NA	NA	NA	NA	NA	NA	NA	NA	NA	NA	NA	0.5	0.0280723	0.0539	NA	NA	NA	NA	NA	NA	0.990099	0.98094	0.995	NA	NA	NA	NA	NA	NA	1.51515	0.681167	0.914	NA
cg06463958	6	166582393	T	TSS1500	Island	TRUE	0.949	0.417036	0.668	2.15	0.200472	0.343	0.966	0.63834	0.823	NA	NA	NA	NA	NA	NA	NA	NA	NA	NA	NA	NA	2.71	0.0101112	0.0219	NA	NA	NA	NA	NA	NA	0.606061	0.571255	0.871	NA	NA	NA	NA	NA	NA	4	0.152917	0.704	NA
cg06464594	18	59560191	RNF152;RNF152	1stExon;5'UTR	N_Shore	NA	1.078	0.223055	0.487	2.43	0.0489556	0.132	1.131	0.0860036	0.337	NA	NA	NA	NA	NA	NA	NA	NA	NA	NA	NA	NA	0.95	0.889086	0.92	NA	NA	NA	NA	NA	NA	0.234192	0.0049756	0.0891	NA	NA	NA	NA	NA	NA	1.92308	0.53712	0.861	NA
cg06471596	7	101579936	CUX1;CUX1;CUX1	Body;Body;Body	Open_Sea	NA	0.753	0.0002531	0.044	0.47	0.142532	0.271	0.708	0.0002165	0.0901	RFS_profile	NA	0.0101294	0.123867	0.0001554	0.000946223	0.0101294	0.0903454	0.0001554	0.000774928	NA	NA	0.38	0.0040812	0.00968	3.57	0.0001412	0.000235	NA	NA	NA	1.19048	0.702622	0.924	1.75439	0.201809	0.479	NA	NA	NA	0.757576	0.787299	0.948	2.43902
cg06484514	21	46824278	COL18A1	TSS1500	N_Shore	NA	0.973	0.695693	0.85	1.65	0.31137	0.462	0.971	0.707268	0.864	NA	NA	NA	NA	NA	NA	NA	NA	NA	NA	NA	NA	1.55	0.201405	0.29	NA	NA	NA	NA	NA	NA	0.231481	0.0063395	0.102	NA	NA	NA	NA	NA	NA	1.38889	0.688631	0.917	NA
cg06496728	2	19550754	NA	NA	N_Shore	NA	0.907	0.190386	0.451	0.98	0.960044	0.977	0.96	0.628866	0.818	NA	NA	NA	NA	NA	NA	NA	NA	NA	NA	NA	NA	0.85	0.636892	0.722	NA	NA	NA	NA	NA	NA	2.77778	0.121314	0.464	NA	NA	NA	NA	NA	NA	0.645161	0.578413	0.876	NA
cg06502570	20	59832924	CDH4	Body	S_Shelf	NA	1.102	0.129969	0.379	5.14	0.0007737	0.0164	1.102	0.204443	0.484	NA	NA	NA	NA	NA	NA	NA	NA	NA	NA	NA	NA	7.62	1e-07	1e-07	NA	NA	NA	NA	NA	NA	1.21951	0.733352	0.934	NA	NA	NA	NA	NA	NA	0.75188	0.800765	0.951	NA
cg06509223	13	23422746	NA	NA	Island	NA	1.184	0.033529	0.207	2.28	0.096234	0.207	1.172	0.0886841	0.341	NA	NA	NA	NA	NA	NA	NA	NA	NA	NA	NA	NA	3.64	0.0001223	0.000405	NA	NA	NA	NA	NA	NA	0.490196	0.226789	0.612	NA	NA	NA	NA	NA	NA	1.36986	0.60157	0.885	NA
cg06516502	22	28035175	NA	NA	Island	NA	1.053	0.468502	0.706	1.46	0.443721	0.59	1.065	0.458145	0.703	NA	NA	NA	NA	NA	NA	NA	NA	NA	NA	NA	NA	1.6	0.152032	0.23	NA	NA	NA	NA	NA	NA	0.970874	0.945568	0.988	NA	NA	NA	NA	NA	NA	0.847458	0.804246	0.952	NA
cg06516947	22	45148223	ARHGAP8;PRR5-ARHGAP8;ARHGAP8	TSS1500;Body;TSS1500	Open_Sea	NA	0.994	0.919701	0.967	2.49	0.117843	0.238	1.002	0.980933	0.993	NA	NA	NA	NA	NA	NA	NA	NA	NA	NA	NA	NA	2.22	0.0394252	0.0726	NA	NA	NA	NA	NA	NA	0.438596	0.262328	0.651	NA	NA	NA	NA	NA	NA	1.78571	0.555689	0.868	NA
cg06520814	2	467034	NA	NA	N_Shore	NA	1.14	0.0627857	0.272	3.82	0.01017	0.0502	1.167	0.0585145	0.287	NA	NA	NA	NA	NA	NA	NA	NA	NA	NA	NA	NA	9.54	1e-07	1e-07	NA	NA	NA	NA	NA	NA	0.909091	0.851904	0.965	NA	NA	NA	NA	NA	NA	1.78571	0.544106	0.865	NA
cg06521088	21	39039848	KCNJ6	Body	Island	NA	1.199	0.0194537	0.164	4.13	0.0012032	0.019	1.198	0.0501104	0.271	NA	NA	NA	NA	NA	NA	NA	NA	NA	NA	NA	NA	7.18	1e-07	1e-07	NA	NA	NA	NA	NA	NA	1.16279	0.775765	0.947	NA	NA	NA	NA	NA	NA	1.11111	0.92039	0.982	NA
cg06523224	15	83953883	BNC1	TSS1500	Island	NA	1.161	0.040166	0.224	6.24	2.31e-05	0.00656	1.15	0.0984519	0.356	NA	CR_profile	NA	NA	NA	NA	NA	NA	NA	NA	NA	NA	1.85	0.0509457	0.0906	NA	NA	NA	0.5	0.0251937	0.0258	0.505051	0.185108	0.562	NA	NA	NA	1.38	0.549145	0.583	2	0.572404	0.873	NA
cg06528584	19	40314899	NA	NA	N_Shore	NA	1.001	0.986245	0.994	0.62	0.280029	0.431	1.025	0.770395	0.898	NA	NA	NA	NA	NA	NA	NA	NA	NA	NA	NA	NA	0.9	0.753398	0.817	NA	NA	NA	NA	NA	NA	0.70922	0.404416	0.772	NA	NA	NA	NA	NA	NA	3.0303	0.186391	0.712	NA
cg06529996	2	3469212	TTC15	Body	Open_Sea	NA	1.071	0.320521	0.583	0.89	0.821382	0.886	1.038	0.637231	0.823	NA	NA	NA	NA	NA	NA	NA	NA	NA	NA	NA	NA	0.81	0.558806	0.654	NA	NA	NA	NA	NA	NA	2.22222	0.218885	0.602	NA	NA	NA	NA	NA	NA	0.877193	0.905781	0.978	NA
cg06530338	2	19561612	NA	NA	Island	NA	0.904	0.0909297	0.32	1.27	0.668778	0.775	0.86	0.0403294	0.25	NA	NA	NA	NA	NA	NA	NA	NA	NA	NA	NA	NA	0.41	0.0295315	0.0564	NA	NA	NA	NA	NA	NA	0.5	0.276902	0.667	NA	NA	NA	NA	NA	NA	1.6129	0.648393	0.901	NA
cg06530490	2	118981783	NA	NA	Island	TRUE	0.915	0.252203	0.519	1.19	0.734454	0.825	0.841	0.0929598	0.348	NA	NA	NA	NA	NA	NA	NA	NA	NA	NA	NA	NA	0.55	0.0975706	0.159	NA	NA	NA	NA	NA	NA	0.288184	0.0291367	0.226	NA	NA	NA	NA	NA	NA	5.55556	0.176551	0.711	NA
cg06531129	2	240431270	NA	NA	Open_Sea	NA	1.149	0.0604734	0.267	4.75	0.0005033	0.0145	1.121	0.189665	0.471	NA	NA	NA	NA	NA	NA	NA	NA	NA	NA	NA	NA	4.01	2.3e-06	1.14e-05	NA	NA	NA	NA	NA	NA	1.05263	0.887848	0.974	NA	NA	NA	NA	NA	NA	1.21951	0.764	0.941	NA
cg06532268	6	25732817	NA	NA	Island	NA	1.012	0.871093	0.944	2.83	0.0214144	0.0773	1.011	0.903797	0.962	NA	NA	NA	NA	NA	NA	NA	NA	NA	NA	NA	NA	5.13	1e-07	1e-07	NA	NA	NA	NA	NA	NA	0.877193	0.806855	0.957	NA	NA	NA	NA	NA	NA	2.43902	0.412131	0.811	NA
cg06534988	5	1750660	NA	NA	S_Shelf	NA	1.14	0.061726	0.269	5.1	0.0005034	0.0145	1.142	0.106082	0.368	NA	NA	NA	NA	NA	NA	NA	NA	NA	NA	NA	NA	7.47	1e-07	1e-07	NA	NA	NA	NA	NA	NA	1.23457	0.7412	0.936	NA	NA	NA	NA	NA	NA	2	0.400899	0.806	NA
cg06535849	16	81925084	PLCG2	Body	Open_Sea	NA	1.045	0.529766	0.75	2.81	0.0399974	0.115	1.009	0.913881	0.967	NA	NA	NA	NA	NA	NA	NA	NA	NA	NA	NA	NA	7.57	1e-07	1e-07	NA	NA	NA	NA	NA	NA	0.675676	0.588165	0.881	NA	NA	NA	NA	NA	NA	3.57143	0.209517	0.719	NA
cg06545268	8	9756974	NA	NA	Island	TRUE	0.995	0.931043	0.973	2.55	0.142143	0.271	0.961	0.563965	0.778	NA	NA	NA	NA	NA	NA	NA	NA	NA	NA	NA	NA	4.5	0.000189	0.000602	NA	NA	NA	NA	NA	NA	1.14943	0.845158	0.965	NA	NA	NA	NA	NA	NA	3.22581	0.172519	0.709	NA
cg06546677	8	145537504	HSF1	Body	Open_Sea	TRUE	1.026	0.663365	0.831	0.51	0.195447	0.337	1.011	0.875054	0.948	NA	NA	NA	NA	NA	NA	NA	NA	NA	NA	NA	NA	0.58	0.166003	0.247	NA	NA	NA	NA	NA	NA	1.44928	0.480156	0.821	NA	NA	NA	NA	NA	NA	5.26316	0.0528265	0.704	NA
cg06546806	2	237078704	NA	NA	Island	NA	0.992	0.899904	0.957	1.2	0.733927	0.825	0.986	0.849406	0.937	NA	NA	NA	NA	NA	NA	NA	NA	NA	NA	0.13	0.0539	0.53	0.118405	0.187	NA	NA	NA	NA	NA	NA	1.75439	0.45067	0.803	NA	NA	NA	NA	NA	NA	8.33333	0.104578	0.704	NA
cg06547849	11	117666597	DSCAML1	Body	N_Shore	TRUE	1.014	0.854287	0.935	3.21	0.0262054	0.0873	1.036	0.675739	0.847	NA	NA	NA	NA	NA	NA	NA	NA	NA	NA	NA	NA	2.65	0.0028821	0.00707	NA	NA	NA	NA	NA	NA	1.26582	0.703122	0.924	NA	NA	NA	NA	NA	NA	1.51515	0.706566	0.922	NA
cg06549238	11	93277161	C11orf75	TSS1500	S_Shore	NA	0.977	0.70274	0.855	1.21	0.724494	0.818	0.937	0.340507	0.612	NA	NA	NA	NA	NA	NA	NA	NA	NA	NA	NA	NA	0.46	0.0480967	0.0863	NA	NA	NA	NA	NA	NA	0.252525	0.0061514	0.1	NA	NA	NA	NA	NA	NA	1.78571	0.587492	0.879	NA
cg06560300	5	1278791	TERT;TERT	Body;Body	S_Shore	NA	1.176	0.0201827	0.167	6.48	0.0001331	0.0105	1.182	0.0390723	0.246	NA	CR_profile	NA	NA	NA	NA	NA	NA	NA	NA	NA	NA	9.29	1e-07	1e-07	NA	NA	NA	0.093	1e-07	1e-07	1.28205	0.664521	0.91	NA	NA	NA	0.23	0.0047936	0.0146	3.33333	0.238493	0.73	NA
cg06569139	8	101117949	RGS22	Body	Island	NA	0.868	0.0415286	0.227	1.12	0.823343	0.887	0.877	0.102031	0.361	NA	NA	NA	NA	NA	NA	NA	NA	NA	NA	NA	NA	0.52	0.0827833	0.138	NA	NA	NA	NA	NA	NA	0.191939	0.015713	0.164	NA	NA	NA	NA	NA	NA	1.31579	0.811897	0.954	NA
cg06572465	5	140800929	PCDHGA4;PCDHGA9;PCDHGA1;PCDHGB1;PCDHGB6;PCDHGB3;PCDHGA11;PCDHGB7;PCDHGA6;PCDHGA8;PCDHGA11;PCDHGA10;PCDHGA5;PCDHGB4;PCDHGA3;PCDHGA11;PCDHGA2;PCDHGB2;PCDHGA7;PCDHGB5	Body;Body;Body;Body;Body;Body;1stExon;Body;Body;Body;1stExon;Body;Body;Body;Body;1stExon;Body;Body;Body;Body	Island	NA	0.936	0.342422	0.604	1.39	0.519308	0.656	0.899	0.190971	0.472	NA	NA	NA	NA	NA	NA	NA	NA	NA	NA	NA	NA	1.12	0.76242	0.824	NA	NA	NA	NA	NA	NA	0.369004	0.0193253	0.182	NA	NA	NA	NA	NA	NA	1.49254	0.660293	0.906	NA
cg06582782	12	5621261	NA	NA	Open_Sea	TRUE	0.976	0.737323	0.875	1.76	0.249971	0.399	0.896	0.192041	0.473	NA	NA	NA	NA	NA	NA	NA	NA	NA	NA	NA	NA	2.51	0.0040459	0.00961	NA	NA	NA	NA	NA	NA	0.383142	0.0419424	0.273	NA	NA	NA	NA	NA	NA	1.78571	0.623895	0.892	NA
cg06588605	20	35201208	TGIF2	TSS1500	N_Shore	NA	0.902	0.180024	0.44	1.44	0.414965	0.565	0.958	0.6254	0.816	NA	NA	NA	NA	NA	NA	NA	NA	NA	NA	NA	NA	0.93	0.832381	0.879	NA	NA	NA	NA	NA	NA	0.230947	0.0010778	0.0392	NA	NA	NA	NA	NA	NA	0.510204	0.44758	0.825	NA
cg06593910	16	88709927	CYBA	Body	Island	NA	1.198	0.019707	0.165	1.4	0.43693	0.584	1.259	0.0149847	0.176	NA	NA	NA	NA	NA	NA	NA	NA	NA	NA	NA	NA	1.48	0.221589	0.313	NA	NA	NA	NA	NA	NA	0.813008	0.716895	0.928	NA	NA	NA	NA	NA	NA	1.02041	0.981065	0.996	NA
cg06599209	2	1746509	PXDN	Body	N_Shore	NA	1.183	0.0402964	0.224	4.37	0.0011997	0.019	1.273	0.0095432	0.156	NA	NA	NA	NA	NA	NA	NA	NA	NA	NA	NA	NA	3.5	1.65e-05	6.64e-05	NA	NA	NA	NA	NA	NA	0.507614	0.155854	0.524	NA	NA	NA	NA	NA	NA	1.88679	0.55846	0.869	NA
cg06610849	19	58520847	NA	NA	Island	NA	1.055	0.477821	0.714	1.37	0.514831	0.652	1.061	0.493683	0.728	NA	NA	NA	NA	NA	NA	NA	NA	NA	NA	NA	NA	1.05	0.878522	0.912	NA	NA	NA	NA	NA	NA	0.537634	0.278275	0.668	NA	NA	NA	NA	NA	NA	1.31579	0.734978	0.931	NA
cg06613817	1	119910670	HAO2;HAO2	TSS1500;TSS1500	Open_Sea	NA	0.988	0.835046	0.926	1.87	0.287509	0.439	0.957	0.494409	0.729	NA	NA	NA	NA	NA	NA	NA	NA	NA	NA	6.37	0.0892	3.51	0.0018762	0.00482	NA	NA	NA	NA	NA	NA	0.833333	0.738056	0.935	NA	NA	NA	NA	NA	NA	0.806452	0.763035	0.941	NA
cg06615719	19	1455513	APC2	Body	Island	NA	1.007	0.929535	0.972	1.64	0.321297	0.473	1.047	0.579847	0.787	NA	NA	NA	NA	NA	NA	NA	NA	NA	NA	0.17	0.0317	0.5	0.0357128	0.0666	NA	NA	NA	NA	NA	NA	0.343643	0.083622	0.386	NA	NA	NA	NA	NA	NA	3.7037	0.138736	0.704	NA
cg06615730	5	140739877	PCDHGA4;PCDHGA2;PCDHGB2;PCDHGA1;PCDHGB1;PCDHGA3;PCDHGB2	Body;Body;1stExon;Body;Body;Body;1stExon	N_Shore	NA	0.998	0.975904	0.99	1.01	0.990554	0.994	1.025	0.748794	0.886	NA	NA	NA	NA	NA	NA	NA	NA	NA	NA	NA	NA	1.03	0.934608	0.954	NA	NA	NA	NA	NA	NA	1.75439	0.242695	0.632	NA	NA	NA	NA	NA	NA	1.88679	0.488348	0.84	NA
cg06620390	8	10192943	MSRA;MSRA;MSRA	Body;Body;Body	S_Shore	NA	1.042	0.584131	0.785	1.89	0.142051	0.271	1.05	0.575779	0.785	NA	NA	NA	NA	NA	NA	NA	NA	NA	NA	NA	NA	2.45	0.005136	0.0119	NA	NA	NA	NA	NA	NA	1.07527	0.867666	0.97	NA	NA	NA	NA	NA	NA	0.847458	0.826785	0.958	NA
cg06620896	15	37395115	NA	NA	S_Shore	NA	0.914	0.201163	0.463	1.24	0.667989	0.775	0.87	0.0990677	0.357	NA	NA	NA	NA	NA	NA	NA	NA	NA	NA	NA	NA	0.79	0.510783	0.61	NA	NA	NA	NA	NA	NA	0.321543	0.096479	0.416	NA	NA	NA	NA	NA	NA	1.2987	0.802567	0.952	NA
cg06629130	18	44787585	NA	NA	Island	NA	1.098	0.169527	0.428	3.91	0.0045309	0.0334	1.11	0.168158	0.449	NA	NA	NA	NA	NA	NA	NA	NA	NA	NA	NA	NA	2.15	0.0269381	0.052	NA	NA	NA	NA	NA	NA	0.854701	0.803843	0.956	NA	NA	NA	NA	NA	NA	7.69231	0.0220748	0.704	NA
cg06631775	12	132972807	NA	NA	Island	NA	1.152	0.0370683	0.215	3.95	0.0042479	0.0323	1.213	0.0175254	0.187	NA	NA	NA	NA	NA	NA	NA	NA	NA	NA	NA	NA	3.66	4.63e-05	0.000168	NA	NA	NA	NA	NA	NA	1.26582	0.672555	0.913	NA	NA	NA	NA	NA	NA	NA	NA	NA	NA
cg06633438	19	6272158	MLLT1	Body	Island	TRUE	0.96	0.53304	0.751	0.98	0.969204	0.982	0.934	0.338274	0.61	NA	NA	NA	NA	NA	NA	NA	NA	NA	NA	NA	NA	0.59	0.148925	0.226	NA	NA	NA	NA	NA	NA	0.277008	0.0118422	0.142	NA	NA	NA	NA	NA	NA	4.54545	0.143228	0.704	NA
cg06634576	2	36782386	FEZ2;FEZ2	Body;Body	Open_Sea	TRUE	1.003	0.959801	0.985	1.04	0.944221	0.967	0.977	0.737862	0.88	NA	NA	NA	NA	NA	NA	NA	NA	NA	NA	NA	NA	1.3	0.52946	0.627	NA	NA	NA	NA	NA	NA	0.645161	0.530802	0.85	NA	NA	NA	NA	NA	NA	0.543478	0.558445	0.869	NA
cg06637517	3	52407344	DNAH1	Body	Open_Sea	NA	0.998	0.98356	0.994	1.7	0.338583	0.49	1.02	0.8116	0.917	NA	NA	NA	NA	NA	NA	NA	NA	NA	NA	NA	NA	1.11	0.75861	0.821	NA	NA	NA	NA	NA	NA	0.925926	0.873813	0.971	NA	NA	NA	NA	NA	NA	1.19048	0.882889	0.971	NA
cg06641388	1	12655240	DHRS3	Body	N_Shore	NA	1.017	0.77881	0.898	0.57	0.291959	0.443	0.927	0.347427	0.618	NA	NA	NA	NA	NA	NA	NA	NA	NA	NA	NA	NA	0.59	0.178116	0.262	NA	NA	NA	NA	NA	NA	0.396825	0.132961	0.485	NA	NA	NA	NA	NA	NA	2.43902	0.37721	0.797	NA
cg06644359	17	64873439	CACNG5;CACNG5	TSS200;TSS200	Open_Sea	NA	1.262	0.0082528	0.119	5.84	2.84e-05	0.00729	1.348	0.0079844	0.149	NA	CR_profile	NA	NA	NA	NA	NA	NA	NA	NA	NA	NA	5.91	1e-07	1e-07	NA	NA	NA	0.15	1e-07	1e-07	1.13636	0.822296	0.961	NA	NA	NA	0.18	0.0011918	0.00582	0.980392	0.985639	0.997	NA
cg06644655	13	112333521	NA	NA	Open_Sea	NA	1.125	0.0540979	0.255	4	0.0104924	0.0511	1.071	0.331454	0.604	NA	NA	NA	NA	NA	NA	NA	NA	NA	NA	NA	NA	5.46	7e-06	3.08e-05	NA	NA	NA	NA	NA	NA	1.11111	0.879084	0.972	NA	NA	NA	NA	NA	NA	2.85714	0.240346	0.732	NA
cg06645033	1	50890678	NA	NA	Island	NA	1.009	0.901901	0.958	2.46	0.0635447	0.157	1.058	0.486568	0.724	NA	NA	NA	NA	NA	NA	NA	NA	NA	NA	NA	NA	0.9	0.755098	0.819	NA	NA	NA	NA	NA	NA	0.125471	0.000233	0.0166	NA	NA	NA	NA	NA	NA	0.934579	0.957387	0.992	NA
cg06650256	17	72527724	CD300LB	TSS200	Open_Sea	NA	1.053	0.476165	0.713	2.69	0.0645064	0.158	1.117	0.182931	0.465	NA	NA	NA	NA	NA	NA	NA	NA	NA	NA	NA	NA	2.95	0.0009726	0.00265	NA	NA	NA	NA	NA	NA	1.14943	0.774461	0.947	NA	NA	NA	NA	NA	NA	1.02041	0.973612	0.995	NA
cg06651311	4	37246230	KIAA1239	TSS1500	Island	NA	1.009	0.910715	0.962	3.77	0.0031976	0.0279	1.004	0.961082	0.987	NA	NA	NA	NA	NA	NA	NA	NA	NA	NA	NA	NA	2.25	0.0091334	0.02	NA	NA	NA	NA	NA	NA	0.588235	0.192786	0.573	NA	NA	NA	NA	NA	NA	4.16667	0.147614	0.704	NA
cg06651605	5	178209759	NA	NA	Open_Sea	NA	0.917	0.243573	0.51	3.4	0.0064881	0.0397	0.886	0.176808	0.459	NA	NA	NA	NA	NA	NA	NA	NA	NA	NA	NA	NA	2.36	0.0052961	0.0123	NA	NA	NA	NA	NA	NA	0.917431	0.860418	0.967	NA	NA	NA	NA	NA	NA	1.08696	0.877176	0.969	NA
cg06655291	10	30980898	NA	NA	Open_Sea	NA	1.137	0.048202	0.241	2.71	0.0793081	0.181	1.123	0.125849	0.396	NA	NA	NA	NA	NA	NA	NA	NA	NA	NA	NA	NA	0.69	0.354246	0.457	NA	NA	NA	NA	NA	NA	0.169205	0.0001844	0.0144	NA	NA	NA	NA	NA	NA	2.5641	0.291463	0.756	NA
cg06674436	5	1278864	TERT;TERT	Body;Body	S_Shore	NA	1.118	0.0665892	0.278	6.91	0.0002637	0.0122	1.133	0.076621	0.32	NA	CR_profile	NA	NA	NA	NA	NA	NA	NA	NA	NA	NA	11.41	1e-07	1e-07	NA	NA	NA	0.076	1e-07	1e-07	1.11111	0.851395	0.965	NA	NA	NA	0.24	0.0112398	0.0247	2.7027	0.42282	0.815	NA
cg06679334	17	35241844	NA	NA	Open_Sea	NA	1.096	0.140987	0.393	2.9	0.0508767	0.135	1.14	0.066666	0.303	NA	NA	NA	NA	NA	NA	NA	NA	NA	NA	NA	NA	1.67	0.183608	0.269	NA	NA	NA	NA	NA	NA	0.568182	0.224895	0.609	NA	NA	NA	NA	NA	NA	5.88235	0.0650307	0.704	NA
cg06684201	7	157447249	PTPRN2;PTPRN2;PTPRN2	Body;Body;Body	N_Shore	NA	1.326	0.0005526	0.0504	3.22	0.0059603	0.0382	1.396	0.001109	0.103	NA	NA	0.0358822	0.189956	0.0002409	0.0011299	NA	NA	NA	NA	NA	NA	4.92	2e-07	1.3e-06	NA	NA	NA	NA	NA	NA	1.06383	0.912017	0.98	NA	NA	NA	NA	NA	NA	2.7027	0.175475	0.71	NA
cg06693983	19	55889216	TMEM190	Body	Island	TRUE	1.054	0.448859	0.692	1.45	0.474231	0.618	1.083	0.313039	0.59	NA	NA	NA	NA	NA	NA	NA	NA	NA	NA	NA	NA	1.63	0.149572	0.227	NA	NA	NA	NA	NA	NA	0.606061	0.333891	0.713	NA	NA	NA	NA	NA	NA	1.42857	0.756463	0.939	NA
cg06699519	11	2398327	CD81	TSS1500	Island	NA	0.978	0.759151	0.888	2.09	0.125487	0.249	0.94	0.452006	0.699	NA	NA	NA	NA	NA	NA	NA	NA	NA	NA	NA	NA	0.85	0.647434	0.731	NA	NA	NA	NA	NA	NA	0.195695	0.0029535	0.069	NA	NA	NA	NA	NA	NA	2	0.48625	0.84	NA
[truncated: 17,738 more rows]
[truncated: 14 more columns]
