# Supplementary material for: Genome-wide DNA methylation patterns reveal clinically relevant predictive and prognostic subtypes in human osteosarcoma
Source: Commun Biol. 2022 Mar 8;5:213. doi: 10.1038/s42003-022-03117-1 (PMC8904843; doi:10.1038/s42003-022-03117-1)
Supplement: Supplementary file 5 — Supplementary Data 3 [file 42003_2022_3117_MOESM5_ESM.xlsx]

## Sheet: Sheet1
Supplementary Data 3. Region based differential methylation analysis between the Global profile cluster groups using minfi bumphunter analysis. Regions were considered significantly differentially methylated if their area had a family wise error rate < 0.1 based on 1,000 permutations.
region	chr	start	end	value	area	cluster	indexStart	indexEnd	L	clusterL	p.value	fwer	p.valueArea	fwerArea
2047	chr6	32972093	32978775	-0.194833	12.859	148456	151683	151748	66	66	0	0	0	0
2014	chr6	32036530	32039176	-0.195506	8.40676	148223	149652	149694	43	43	0	0	0	0
2031	chr6	32184296	32189610	-0.178361	6.77771	148281	150644	150681	38	38	0	0	0	0
1038	chr14	101531403	101532352	-0.322906	6.13522	57647	317356	317374	19	19	0	0	1.0698e-05	0.002
668	chr11	2481206	2482929	-0.263739	6.06599	28551	249193	249215	23	23	0	0	1.0698e-05	0.002
2039	chr6	32728862	32730299	-0.206978	6.00237	148398	150972	151000	29	29	0	0	1.0698e-05	0.002
1024	chr14	101348035	101350094	-0.291479	5.5381	57570	317054	317072	19	19	0	0	1.60471e-05	0.003
1035	chr14	101520078	101522539	-0.276486	5.52972	57643	317300	317319	20	20	0	0	1.60471e-05	0.003
1036	chr14	101524635	101527144	-0.249795	4.7461	57644	317320	317338	19	19	0	0	4.27922e-05	0.007
665	chr11	2292625	2293665	-0.164492	4.77027	28492	248892	248920	29	48	1.0698e-05	0.002	4.27922e-05	0.007
1960	chr6	29648161	29649084	-0.207768	4.57089	147650	144207	144228	22	22	0	0	5.34902e-05	0.009
1991	chr6	31539539	31540750	-0.224719	4.49438	148057	147625	147644	20	20	0	0	5.88393e-05	0.01
1526	chr20	42142005	42143502	-0.15116	4.38364	109669	412248	412276	29	29	1.0698e-05	0.002	6.95373e-05	0.011
249	chr1	2002329	2005180	-0.236217	4.2519	531	1622	1639	18	27	0	0	9.09334e-05	0.015
1033	chr14	101505130	101506938	-0.278235	4.17353	57633	317247	317261	15	15	0	0	0.000101631	0.017
1972	chr6	30094947	30095570	-0.161694	4.20404	147763	144981	145006	26	29	1.60471e-05	0.003	0.000101631	0.017
1356	chr19	57630034	57631478	-0.166004	4.1501	92784	406123	406147	25	25	1.60471e-05	0.003	0.00010698	0.018
1028	chr14	101489415	101490676	-0.247711	3.96337	57626	317190	317205	16	16	0	0	0.000139075	0.024
2016	chr6	32041031	32043739	-0.181515	3.99334	148225	149704	149725	22	35	5.34902e-06	0.001	0.000139075	0.024
1939	chr6	28962770	28964249	-0.239414	3.83063	147543	143611	143626	16	16	0	0	0.00016582	0.028
1970	chr6	30078080	30079662	-0.165597	3.80874	147759	144947	144969	23	23	2.13961e-05	0.004	0.000171169	0.029
2278	chr7	157332376	157335647	-0.228339	3.65342	166685	195013	195028	16	16	0	0	0.000213961	0.037
701	chr11	45717384	45718671	-0.259172	3.6284	31265	255561	255574	14	14	0	0	0.000224659	0.039
927	chr13	112609986	112611355	-0.278155	3.61602	52002	303953	303965	13	13	0	0	0.000230008	0.04
1026	chr14	101359793	101361359	-0.273476	3.55518	57574	317087	317099	13	13	0	0	0.000240706	0.042
270	chr1	3162104	3164642	-0.194121	3.49418	1031	3180	3197	18	18	1.0698e-05	0.002	0.000251404	0.044
2022	chr6	32062160	32063726	-0.183364	3.48391	148231	149860	149878	19	68	1.0698e-05	0.002	0.000251404	0.044
1421	chr2	98350363	98352002	-0.216482	3.46371	99172	55903	55918	16	16	0	0	0.000267451	0.046
666	chr11	2443869	2445442	-0.201527	3.42596	28542	249135	249151	17	17	5.34902e-06	0.001	0.000283498	0.049
819	chr12	114845868	114847641	-0.210123	3.36196	45613	289169	289184	16	16	0	0	0.000299545	0.052
607	chr10	133946674	133948645	-0.239714	3.35599	27168	244298	244311	14	14	0	0	0.000299545	0.052
1289	chr18	74728834	74729551	-0.223719	3.35579	84213	383023	383037	15	15	0	0	0.000299545	0.052
773	chr12	5602045	5603989	-0.222896	3.34345	39087	274162	274176	15	15	0	0	0.000299545	0.052
1919	chr6	25726458	25727291	-0.302795	3.33075	147025	141491	141501	11	11	0	0	0.000304894	0.053
1287	chr18	61143197	61144339	-0.237228	3.3212	83965	382443	382456	14	14	0	0	0.000310243	0.054
1936	chr6	28583655	28584464	-0.206602	3.30563	147469	143088	143103	16	16	0	0	0.000310243	0.054
1977	chr6	30127152	30128775	-0.181529	3.26752	147778	145095	145112	18	18	2.67451e-05	0.004	0.000331639	0.058
1079	chr15	73734744	73735694	-0.249033	3.23744	62465	328112	328124	13	13	0	0	0.000347687	0.061
519	chr10	49892203	49893549	-0.187862	3.19366	21449	231176	231192	17	17	2.13961e-05	0.003	0.000379781	0.067
2033	chr6	32362318	32363325	-0.264299	3.17159	148339	150797	150808	12	12	0	0	0.000395828	0.07
264	chr1	3057366	3059820	-0.210148	3.15222	979	2978	2992	15	25	0	0	0.000401177	0.071
2408	chr8	142309197	142311072	-0.224495	3.14292	174827	212504	212517	14	14	0	0	0.000411875	0.072
126	chr2	162271751	162274436	0.157037	3.14073	102428	62176	62195	20	26	4.81412e-05	0.009	0.000411875	0.072
1022	chr14	101290195	101291997	-0.141731	3.11809	57551	316977	316998	22	36	8.55844e-05	0.016	0.000422573	0.073
1029	chr14	101491377	101492406	-0.257573	3.09087	57627	317206	317217	12	12	0	0	0.00043862	0.074
1025	chr14	101350645	101352549	-0.257461	3.08953	57571	317073	317084	12	12	0	0	0.00043862	0.074
924	chr13	112320825	112323486	-0.218151	3.05412	51972	303858	303871	14	14	0	0	0.000476063	0.078
341	chr1	47909234	47912079	-0.203899	3.05848	7135	17452	17466	15	15	5.34902e-06	0.001	0.000470714	0.078
1937	chr6	28601269	28601519	-0.234184	3.04439	147472	143106	143118	13	13	0	0	0.000481412	0.079
253	chr1	2099468	2101479	-0.25222	3.02664	586	1790	1801	12	12	0	0	0.00049211	0.081
2011	chr6	32026299	32028152	-0.177228	3.01288	148218	149607	149623	17	17	3.20941e-05	0.005	0.000497459	0.082
2010	chr6	32022470	32023527	-0.229819	2.98764	148216	149590	149602	13	13	0	0	0.000508157	0.084
2160	chr7	4174482	4175865	-0.269704	2.96675	157274	173706	173716	11	11	0	0	0.000529553	0.087
1113	chr16	966362	969468	-0.155759	2.95943	65242	334649	334667	19	19	6.95373e-05	0.013	0.000540251	0.089
2202	chr7	50799978	50801423	-0.195514	2.93272	160312	180633	180647	15	15	1.0698e-05	0.002	0.000572346	0.094
2161	chr7	4210949	4212408	-0.264722	2.91195	157282	173736	173746	11	11	0	0	0.000583044	0.096
963	chr13	114310678	114312763	-0.193975	2.90962	52546	305703	305717	15	15	1.0698e-05	0.002	0.000593742	0.098
2035	chr6	32409386	32411144	-0.222381	2.89096	148361	150872	150884	13	13	0	0	0.000599091	0.099
2404	chr8	142189535	142190855	-0.240834	2.89	174769	212325	212336	12	12	0	0	0.000599091	0.099
1932	chr6	28542401	28543693	-0.288314	2.88314	147456	142984	142993	10	10	0	0	0.000599091	0.099
2041	chr6	32846924	32847845	-0.142933	2.85867	148429	151365	151384	20	20	0.000128377	0.023	0.000620487	0.103
2286	chr7	157447022	157449311	-0.21667	2.81671	166738	195205	195217	13	13	0	0	0.000679326	0.109
1927	chr6	28481839	28483612	-0.232809	2.79371	147439	142902	142913	12	16	0	0	0.000695373	0.111
1020	chr14	101191797	101192973	-0.164818	2.8019	57533	316920	316936	17	21	6.41883e-05	0.011	0.000695373	0.111
2159	chr7	4049531	4050875	-0.277609	2.77609	157256	173650	173659	10	10	0	0	0.00071142	0.114
2227	chr7	117067136	117067978	-0.248592	2.73451	163798	188423	188433	11	11	0	0	0.000802354	0.126
1447	chr2	131673406	131674687	-0.225327	2.70392	101195	60008	60019	12	12	0	0	0.000834448	0.13
818	chr12	114840854	114842031	-0.245556	2.70111	45610	289144	289154	11	11	0	0	0.000834448	0.13
113	chr19	40324226	40325128	0.192479	2.69471	89920	398314	398327	14	15	2.13961e-05	0.003	0.000839797	0.13
1944	chr6	29394438	29396270	-0.178686	2.68028	147581	143777	143791	15	15	3.74432e-05	0.006	0.000871891	0.134
1948	chr6	29454755	29455532	-0.22125	2.655	147595	143847	143858	12	14	0	0	0.000946777	0.146
1956	chr6	29588168	29590143	-0.125856	2.64297	147624	144020	144040	21	21	0.000460016	0.078	0.000973522	0.148
1030	chr14	101495604	101496410	-0.292879	2.63591	57630	317223	317231	9	9	0	0	0.000989569	0.15
1244	chr17	65039695	65041201	-0.202556	2.63322	79772	370809	370821	13	13	5.34902e-06	0.001	0.000989569	0.15
770	chr12	4554295	4556149	-0.187572	2.62601	38997	273959	273972	14	14	2.67451e-05	0.004	0.000994918	0.151
1430	chr2	105857809	105859083	-0.174553	2.61829	99720	56987	57001	15	15	5.34902e-05	0.009	0.00101631	0.154
261	chr1	3028230	3029070	-0.25921	2.5921	966	2917	2926	10	10	5.34902e-06	0.001	0.00106446	0.161
1401	chr2	45159145	45160554	-0.199546	2.5941	96377	49677	49689	13	13	1.0698e-05	0.002	0.00105911	0.161
2056	chr6	33866109	33867588	-0.235128	2.58641	148649	153666	153676	11	11	0	0	0.0010805	0.162
860	chr12	132896199	132897506	-0.233727	2.57099	47595	294224	294234	11	11	0	0	0.0011126	0.165
1753	chr4	155661052	155662795	-0.257544	2.57544	133740	112399	112408	10	21	5.34902e-06	0.001	0.0011126	0.165
1173	chr16	89033692	89035532	-0.230965	2.54061	72473	351931	351941	11	11	0	0	0.00117679	0.173
2048	chr6	33040535	33041697	-0.211505	2.53806	148462	151766	151777	12	12	0	0	0.00118213	0.173
878	chr13	25337255	25338621	-0.230621	2.53683	48327	296174	296184	11	11	0	0	0.00118748	0.173
598	chr10	132890839	132892510	-0.230618	2.5368	27013	243841	243851	11	11	0	0	0.00118748	0.173
1732	chr4	80329284	80329633	-0.25382	2.5382	131051	106721	106730	10	10	5.34902e-06	0.001	0.00118213	0.173
1627	chr3	44283035	44283837	-0.21138	2.53656	118541	79224	79235	12	12	0	0	0.00119283	0.174
2112	chr6	160678936	160680162	-0.210773	2.52928	154961	167181	167192	12	12	0	0	0.00123028	0.179
2323	chr8	1448361	1450031	-0.229887	2.52876	167566	197359	197369	11	11	0	0	0.00123028	0.179
2253	chr7	154684051	154685823	-0.180298	2.52417	166273	193801	193814	14	14	5.34902e-05	0.009	0.00124097	0.179
1979	chr6	30131458	30132715	-0.126253	2.52507	147780	145131	145150	20	36	0.000481412	0.082	0.00124097	0.179
516	chr10	48416391	48417321	-0.229001	2.51901	21366	231013	231023	11	11	0	0	0.00125702	0.18
1342	chr19	54290011	54291194	-0.180164	2.5223	92248	404621	404634	14	14	5.34902e-05	0.009	0.00124632	0.18
258	chr1	2827034	2828293	-0.251162	2.51162	890	2687	2696	10	10	5.34902e-06	0.001	0.00127842	0.182
1958	chr6	29626990	29627845	-0.277399	2.49659	147638	144157	144165	9	9	0	0	0.00129981	0.184
1085	chr15	78631179	78632194	-0.166808	2.50212	63038	329463	329477	15	27	7.48863e-05	0.013	0.00129446	0.184
1686	chr4	618114	619865	-0.166796	2.50195	127006	97284	97298	15	15	7.48863e-05	0.013	0.00129446	0.184
1050	chr15	24919600	24921784	-0.176947	2.47725	58764	320146	320159	14	14	6.95373e-05	0.012	0.00136935	0.195
659	chr11	2019930	2020560	-0.123413	2.46827	28415	248570	248589	20	62	0.0005456	0.092	0.00138005	0.196
2025	chr6	32115964	32116905	-0.117545	2.46845	148252	150110	150130	21	54	0.000738165	0.117	0.00138005	0.196
2012	chr6	32031395	32033307	-0.223664	2.4603	148221	149634	149644	11	11	0	0	0.00139075	0.198
1984	chr6	30955382	30956796	-0.153604	2.45766	147951	146934	146949	16	16	0.000181867	0.032	0.00140144	0.199
1874	chr5	169659618	169660734	-0.203896	2.44675	143634	134050	134061	12	12	5.34902e-06	0.001	0.00141214	0.2
2318	chr8	1105035	1107153	-0.187481	2.43726	167441	197028	197040	13	14	2.67451e-05	0.004	0.00143354	0.203
606	chr10	133937893	133938970	-0.243393	2.43393	27164	244284	244293	10	10	5.34902e-06	0.001	0.00144424	0.205
1775	chr5	600817	602552	-0.202526	2.43031	135349	115952	115963	12	12	5.34902e-06	0.001	0.00146028	0.207
1974	chr6	30113696	30115323	-0.187039	2.43151	147771	145040	145052	13	13	2.67451e-05	0.004	0.00145493	0.207
1187	chr17	3374904	3375989	-0.186526	2.42484	73535	354826	354838	13	13	2.67451e-05	0.004	0.00146563	0.208
2027	chr6	32171330	32172871	-0.17319	2.42467	148275	150592	150605	14	14	9.09334e-05	0.016	0.00146563	0.208
1959	chr6	29635110	29636669	-0.220041	2.42046	147645	144183	144193	11	11	0	0	0.00148168	0.209
1063	chr15	29409410	29410508	-0.241915	2.41915	59174	321078	321087	10	10	5.34902e-06	0.001	0.00148703	0.21
1261	chr17	77536313	77537803	-0.217856	2.39642	81289	374577	374587	11	11	0	0	0.00154587	0.218
1796	chr5	1859764	1860542	-0.34161	2.39127	135758	117267	117273	7	7	0	0	0.00157796	0.222
1745	chr4	123299948	123301310	-0.14019	2.38323	132565	110071	110087	17	17	0.000379781	0.063	0.00161541	0.227
841	chr12	130957675	130959214	-0.264184	2.37766	47175	293045	293053	9	9	5.34902e-06	0.001	0.00163145	0.229
2321	chr8	1309654	1311576	-0.197986	2.37583	167508	197209	197220	12	12	1.60471e-05	0.003	0.0016368	0.23
1373	chr2	3063115	3064102	-0.197552	2.37063	93514	43632	43643	12	12	1.60471e-05	0.003	0.0016475	0.23
1528	chr20	42983920	42984878	-0.197507	2.37008	109731	412443	412454	12	12	1.60471e-05	0.003	0.0016475	0.23
2085	chr6	74078997	74079722	-0.197322	2.36786	150963	158581	158592	12	12	1.60471e-05	0.003	0.0016475	0.23
1696	chr4	2275801	2278810	-0.139382	2.36949	127573	99086	99102	17	17	0.000401177	0.067	0.0016475	0.23
934	chr13	112837161	112838970	-0.214593	2.36052	52075	304188	304198	11	11	0	0	0.00169029	0.234
403	chr1	153329013	153330776	-0.181648	2.36142	11523	27559	27571	13	13	5.34902e-05	0.008	0.00169029	0.234
1804	chr5	2111458	2112561	-0.261819	2.35637	135810	117458	117466	9	9	5.34902e-06	0.001	0.00169564	0.235
1536	chr20	57765315	57766896	-0.235598	2.35598	110564	414836	414845	10	10	1.0698e-05	0.002	0.00170099	0.235
1993	chr6	31544694	31546085	-0.181267	2.35647	148060	147662	147674	13	13	5.88393e-05	0.009	0.00169564	0.235
2136	chr6	170580947	170582543	-0.16822	2.35509	156063	169891	169904	14	14	0.000117679	0.021	0.00171169	0.236
254	chr1	2104223	2105392	-0.261382	2.35244	589	1806	1814	9	9	5.34902e-06	0.001	0.00172239	0.237
677	chr11	6290951	6293288	-0.167566	2.34592	29016	250466	250479	14	14	0.000133726	0.024	0.00175448	0.239
335	chr1	44583602	44584930	-0.259108	2.33197	6764	16435	16443	9	9	5.34902e-06	0.001	0.00177053	0.24
2314	chr8	785815	787298	-0.23341	2.3341	167334	196777	196786	10	10	1.0698e-05	0.002	0.00176518	0.24
628	chr10	134832779	134834224	-0.194964	2.33957	27513	245510	245521	12	12	1.60471e-05	0.003	0.00176518	0.24
2347	chr8	25897534	25900020	-0.193314	2.31977	169278	201137	201148	12	14	1.60471e-05	0.003	0.00179727	0.244
1945	chr6	29407689	29408666	-0.154686	2.32028	147584	143798	143812	15	15	0.000208612	0.037	0.00179727	0.244
2422	chr8	143867942	143869473	-0.136394	2.3187	175130	213276	213292	17	20	0.000572346	0.091	0.00180797	0.246
616	chr10	134682430	134684094	-0.231513	2.31513	27437	245251	245260	10	10	1.0698e-05	0.002	0.00182402	0.248
2020	chr6	32056438	32057846	-0.135837	2.30923	148228	149830	149846	17	75	0.000583044	0.092	0.00184541	0.252
154	chr3	147124417	147126121	0.121422	2.30701	124079	91095	91113	19	41	0.000802354	0.124	0.00186146	0.254
1884	chr5	172672390	172673715	-0.208461	2.29307	143947	134787	134797	11	11	0	0	0.0019096	0.258
2403	chr8	142179603	142181089	-0.208349	2.29184	174763	212298	212308	11	11	0	0	0.00191495	0.259
2409	chr8	142366708	142368332	-0.206709	2.2738	174839	212543	212553	11	11	0	0	0.00200588	0.266
787	chr12	48722169	48724119	-0.189139	2.26966	41307	278944	278955	12	12	2.67451e-05	0.004	0.00203263	0.271
2030	chr6	32181561	32182952	-0.188816	2.26579	148280	150632	150643	12	12	2.67451e-05	0.004	0.00203798	0.271
635	chr10	134993146	134994945	-0.225975	2.25975	27588	245808	245817	10	10	1.0698e-05	0.002	0.00204868	0.272
2331	chr8	10469310	10470999	-0.205156	2.25671	168183	198794	198804	11	11	0	0	0.00207542	0.276
1434	chr2	109558595	109559734	-0.2804	2.2432	99938	57415	57422	8	8	0	0	0.00211286	0.279
838	chr12	130918514	130919323	-0.279986	2.23988	47156	292980	292987	8	8	0	0	0.00211821	0.279
1940	chr6	28966423	28968397	-0.246654	2.21989	147546	143630	143638	9	9	5.34902e-06	0.001	0.00218775	0.283
1037	chr14	101527688	101528671	-0.201284	2.21412	57645	317339	317349	11	11	5.34902e-06	0.001	0.0022038	0.284
1609	chr3	10805956	10806569	-0.201241	2.21365	116615	75239	75249	11	11	5.34902e-06	0.001	0.0022038	0.284
1807	chr5	2702338	2703395	-0.27593	2.20744	135877	117631	117638	8	8	0	0	0.00223589	0.287
1806	chr5	2537210	2537906	-0.244939	2.20445	135856	117584	117592	9	9	5.34902e-06	0.001	0.00224124	0.288
1992	chr6	31542459	31543686	-0.157016	2.19822	148059	147648	147661	14	14	0.000278149	0.049	0.00225194	0.29
2322	chr8	1364427	1365906	-0.19891	2.188	167532	197271	197281	11	11	1.60471e-05	0.003	0.00230008	0.295
201	chr6	33244709	33245474	0.128157	2.17867	148523	152567	152583	17	62	0.000936079	0.146	0.00233217	0.297
1032	chr14	101499152	101500125	-0.310605	2.17424	57632	317240	317246	7	7	0	0	0.00234287	0.298
596	chr10	132632041	132633001	-0.21769	2.1769	26994	243793	243802	10	10	1.0698e-05	0.002	0.00233752	0.298
861	chr12	132899065	132901088	-0.181407	2.17688	47596	294235	294246	12	12	5.88393e-05	0.009	0.00233752	0.298
1226	chr17	43921485	43923255	-0.181013	2.17215	77931	366273	366284	12	12	5.88393e-05	0.009	0.00235357	0.298
1925	chr6	28477957	28478579	-0.2713	2.1704	147437	142885	142892	8	8	0	0	0.00236427	0.299
118	chr2	54086854	54087552	0.166621	2.16608	96872	50600	50612	13	13	0.000187216	0.031	0.00239101	0.301
1699	chr4	3690828	3692712	-0.196588	2.16247	127894	99946	99956	11	11	1.60471e-05	0.003	0.00240171	0.302
1039	chr14	101922750	101924596	-0.196534	2.16187	57679	317440	317450	11	16	1.60471e-05	0.003	0.00240171	0.302
1787	chr5	1225074	1226132	-0.2151	2.151	135544	116573	116582	10	10	1.0698e-05	0.002	0.00246055	0.31
530	chr10	88024529	88025642	-0.21444	2.1444	23523	235330	235339	10	10	1.0698e-05	0.002	0.00249265	0.314
1048	chr15	23810163	23811369	-0.21405	2.1405	58735	320074	320083	10	10	1.0698e-05	0.002	0.00251404	0.315
1819	chr5	7826845	7827964	-0.266477	2.13182	136187	118403	118410	8	8	0	0	0.00256218	0.318
1109	chr16	809476	811347	-0.133387	2.13419	65157	334384	334399	16	16	0.000829099	0.131	0.00255148	0.318
989	chr14	60973462	60974525	-0.193548	2.12903	54681	310886	310896	11	11	1.60471e-05	0.003	0.00258893	0.322
766	chr11	134253609	134255295	-0.177073	2.12487	38410	272667	272678	12	12	9.09334e-05	0.015	0.00261567	0.327
2279	chr7	157345090	157346614	-0.235595	2.12035	166691	195042	195050	9	9	1.0698e-05	0.002	0.00263707	0.33
1747	chr4	135248186	135248946	-0.263788	2.1103	132861	110633	110640	8	8	5.34902e-06	0.001	0.00269056	0.338
2122	chr6	166891617	166892921	-0.233793	2.10414	155350	168051	168059	9	9	1.0698e-05	0.002	0.00272265	0.341
1571	chr22	17488875	17489762	-0.210368	2.10368	113044	420568	420577	10	10	1.0698e-05	0.002	0.00272265	0.341
2310	chr7	158799433	158800986	-0.210238	2.10238	167152	196350	196359	10	10	1.0698e-05	0.002	0.002728	0.341
1332	chr19	43918371	43919536	-0.190893	2.09983	90417	399635	399645	11	11	2.67451e-05	0.004	0.00275475	0.344
1731	chr4	80246713	80247524	-0.233129	2.09816	131049	106711	106719	9	9	1.0698e-05	0.002	0.0027601	0.345
2038	chr6	32709470	32711102	-0.209609	2.09609	148389	150947	150956	10	10	1.0698e-05	0.002	0.00276545	0.345
1331	chr19	42348327	42349127	-0.160688	2.08894	90218	399143	399155	13	13	0.000278149	0.046	0.00279219	0.348
1942	chr6	29274096	29275337	-0.16063	2.08819	147571	143738	143750	13	13	0.000283498	0.047	0.00279754	0.348
1369	chr2	1543221	1544474	-0.207916	2.07916	93323	43199	43208	10	10	1.60471e-05	0.003	0.00286173	0.353
1204	chr17	9807917	9808824	-0.25959	2.07672	74534	357900	357907	8	8	5.34902e-06	0.001	0.00286708	0.354
1416	chr2	84517321	84517950	-0.258108	2.06487	98526	54342	54349	8	8	5.34902e-06	0.001	0.00290987	0.358
565	chr10	118562628	118563859	-0.228321	2.05489	25764	240788	240796	9	9	1.0698e-05	0.002	0.0030008	0.364
2049	chr6	33043072	33044510	-0.18644	2.05084	148463	151778	151788	11	11	2.67451e-05	0.004	0.00304359	0.367
797	chr12	54866945	54867653	-0.255858	2.04687	42263	281656	281663	8	8	5.34902e-06	0.001	0.00306499	0.37
298	chr1	18808102	18809764	-0.227615	2.04854	3574	8670	8678	9	9	1.0698e-05	0.002	0.00306499	0.37
266	chr1	3099804	3101776	-0.227545	2.0479	998	3054	3062	9	9	1.0698e-05	0.002	0.00306499	0.37
2355	chr8	41504566	41505696	-0.204938	2.04938	170243	203197	203206	10	15	3.74432e-05	0.007	0.00306499	0.37
2024	chr6	32073035	32074934	-0.185237	2.0376	148236	149940	149950	11	11	2.67451e-05	0.004	0.00313453	0.373
1329	chr19	39694177	39695237	-0.204058	2.04058	89824	398042	398051	10	10	4.27922e-05	0.008	0.00312383	0.373
2028	chr6	32177664	32178775	-0.169935	2.03923	148278	150610	150621	12	12	0.000149773	0.025	0.00312383	0.373
1370	chr2	1878990	1880131	-0.254009	2.03208	93414	43414	43421	8	8	5.34902e-06	0.001	0.00317197	0.377
2042	chr6	32903069	32905320	-0.144938	2.02913	148439	151430	151443	14	14	0.00065793	0.107	0.00319337	0.379
1181	chr17	95730	96796	-0.202895	2.02895	72898	353113	353122	10	10	4.27922e-05	0.008	0.00319872	0.38
6	chr1	25255838	25257191	0.202887	2.02887	4452	10634	10643	10	33	4.27922e-05	0.008	0.00320407	0.38
1564	chr21	43823604	43824262	-0.252827	2.02262	112255	418899	418906	8	8	5.34902e-06	0.001	0.00325221	0.382
707	chr11	60282420	60282972	-0.202264	2.02264	32118	257438	257447	10	10	4.27922e-05	0.008	0.00325221	0.382
867	chr12	133014399	133016668	-0.16841	2.02092	47660	294450	294461	12	13	0.000160471	0.027	0.00326825	0.383
488	chr10	1205222	1205942	-0.201899	2.01899	18600	225016	225025	10	10	4.27922e-05	0.008	0.0032843	0.385
2134	chr6	170559115	170560157	-0.167778	2.01334	156053	169842	169853	12	12	0.000187216	0.032	0.00331639	0.386
1058	chr15	27111388	27111884	-0.154736	2.01157	59025	320747	320759	13	27	0.000443969	0.072	0.00333244	0.387
538	chr10	99734081	99735202	-0.181375	1.99512	24427	237424	237434	11	11	5.88393e-05	0.009	0.00342338	0.394
1791	chr5	1269992	1271100	-0.248602	1.98881	135568	116663	116670	8	8	5.34902e-06	0.001	0.00347152	0.398
2275	chr7	157291204	157292182	-0.283358	1.98351	166674	194965	194971	7	7	0	0	0.00349291	0.399
938	chr13	113119625	113120234	-0.282022	1.97416	52130	304372	304378	7	7	0	0	0.0035571	0.404
599	chr10	132999647	133000471	-0.218255	1.9643	27029	243891	243899	9	9	1.0698e-05	0.002	0.00362129	0.409
2304	chr7	158216857	158217861	-0.245309	1.96248	167012	195977	195984	8	8	1.0698e-05	0.001	0.00362664	0.41
2362	chr8	53300817	53301809	-0.27845	1.94915	170748	204261	204267	7	7	0	0	0.00371222	0.414
1360	chr2	466712	467135	-0.243675	1.9494	93148	42763	42770	8	8	1.0698e-05	0.001	0.00371222	0.414
839	chr12	130935796	130936671	-0.216793	1.95113	47165	293012	293020	9	9	1.0698e-05	0.002	0.00371222	0.414
824	chr12	117476704	117477926	-0.216043	1.94438	45831	289739	289747	9	9	1.0698e-05	0.002	0.00376036	0.421
2163	chr7	4253955	4255011	-0.276337	1.93436	157294	173783	173789	7	7	0	0	0.00384595	0.424
2276	chr7	157318742	157320662	-0.175814	1.93396	166683	194994	195004	11	11	0.000128377	0.022	0.0038513	0.425
1031	chr14	101497583	101498343	-0.241293	1.93034	57631	317232	317239	8	8	1.0698e-05	0.001	0.00388339	0.428
267	chr1	3128175	3129969	-0.192956	1.92956	1013	3101	3110	10	10	6.95373e-05	0.011	0.00388339	0.428
1640	chr3	118864587	118865478	-0.12066	1.93055	122151	86764	86779	16	16	0.00188821	0.26	0.00388339	0.428
943	chr13	113425756	113428332	-0.128149	1.92224	52206	304587	304601	15	22	0.00157261	0.22	0.00393153	0.432
2178	chr7	23749533	23750085	-0.14713	1.91269	158409	176400	176412	13	13	0.000759561	0.116	0.00399572	0.437
2061	chr6	34100899	34102530	-0.190851	1.90851	148697	153792	153801	10	10	7.48863e-05	0.012	0.00403851	0.44
1431	chr2	106959205	106959878	-0.237964	1.90371	99844	57218	57225	8	8	1.60471e-05	0.002	0.00409735	0.444
1774	chr5	537349	539126	-0.190341	1.90341	135335	115910	115919	10	14	7.48863e-05	0.012	0.00409735	0.444
2071	chr6	40345376	40346509	-0.21094	1.89846	149386	155211	155219	9	9	2.67451e-05	0.004	0.00415084	0.445
2233	chr7	129414317	129414894	-0.146372	1.90284	164417	189707	189719	13	13	0.000813052	0.124	0.0041134	0.445
1091	chr15	83953998	83954849	-0.236249	1.89	63464	330386	330393	8	19	1.60471e-05	0.002	0.00421503	0.45
2324	chr8	1500367	1501898	-0.188889	1.88889	167579	197413	197422	10	10	8.02354e-05	0.013	0.00422038	0.45
1021	chr14	101200432	101201649	-0.235872	1.88698	57540	316955	316962	8	8	1.60471e-05	0.002	0.00425782	0.452
318	chr1	35220224	35220839	-0.23485	1.8788	5625	13631	13638	8	8	1.60471e-05	0.002	0.00428992	0.452
1802	chr5	1950212	1951028	-0.268081	1.87656	135786	117392	117398	7	7	0	0	0.00430062	0.453
2379	chr8	73848252	73849114	-0.267811	1.87468	171635	206287	206293	7	7	0	0	0.00430596	0.453
1363	chr2	503065	503776	-0.234637	1.8771	93165	42809	42816	8	8	1.60471e-05	0.002	0.00429527	0.453
1978	chr6	30130109	30131283	-0.124589	1.86884	147780	145115	145129	15	36	0.001931	0.256	0.00435411	0.458
2288	chr7	157460477	157461368	-0.233041	1.86433	166745	195238	195245	8	8	2.13961e-05	0.003	0.0044076	0.462
868	chr12	133019854	133020327	-0.265795	1.86057	47663	294469	294475	7	12	0	0	0.00444504	0.465
2414	chr8	142517186	142518658	-0.186283	1.86283	174876	212644	212653	10	10	8.55844e-05	0.014	0.00443434	0.465
262	chr1	3037102	3039662	-0.169362	1.86299	971	2937	2947	11	12	0.000192565	0.033	0.00443434	0.465
1549	chr21	34350407	34351148	-0.26531	1.85717	111692	417468	417474	7	7	5.34902e-06	0.001	0.00446643	0.466
574	chr10	119291766	119293083	-0.185844	1.85844	25828	241000	241009	10	36	8.55844e-05	0.014	0.00446643	0.466
1988	chr6	31275148	31275881	-0.154634	1.85561	148010	147289	147300	12	24	0.000524204	0.085	0.00447178	0.466
502	chr10	5565829	5568004	-0.142907	1.8578	19069	226112	226124	13	13	0.00100562	0.148	0.00446643	0.466
2164	chr7	4275634	4276220	-0.264702	1.85291	157300	173806	173812	7	7	5.34902e-06	0.001	0.00449318	0.469
2415	chr8	143054785	143055975	-0.23155	1.8524	174925	212739	212746	8	8	2.13961e-05	0.003	0.00449318	0.469
1854	chr5	140529499	140530606	-0.16839	1.85229	141848	130295	130305	11	11	0.000203263	0.035	0.00449318	0.469
1124	chr16	1198408	1199836	-0.185189	1.85189	65361	335033	335042	10	13	9.09334e-05	0.015	0.00449853	0.47
1568	chr21	45773189	45774664	-0.204931	1.84438	112557	419576	419584	9	9	5.34902e-05	0.008	0.00456807	0.474
2305	chr7	158220708	158221401	-0.26297	1.84079	167014	195986	195992	7	7	5.34902e-06	0.001	0.00458946	0.475
2285	chr7	157412628	157413287	-0.262878	1.84015	166724	195164	195170	7	7	5.34902e-06	0.001	0.00459481	0.475
1027	chr14	101487756	101488488	-0.262864	1.84005	57625	317183	317189	7	7	5.34902e-06	0.001	0.00459481	0.475
1023	chr14	101334582	101335386	-0.262427	1.83699	57565	317032	317038	7	7	5.34902e-06	0.001	0.00463225	0.478
1790	chr5	1268644	1269309	-0.229255	1.83404	135567	116655	116662	8	8	2.13961e-05	0.003	0.00466435	0.478
2302	chr7	158109339	158110570	-0.228972	1.83177	166981	195912	195919	8	12	2.13961e-05	0.003	0.00468574	0.478
2123	chr6	166907748	166908811	-0.228943	1.83154	155354	168067	168074	8	8	2.13961e-05	0.003	0.00468574	0.478
1231	chr17	46799640	46800028	-0.228651	1.82921	78290	367287	367294	8	16	2.13961e-05	0.003	0.00470714	0.479
2057	chr6	33868187	33868466	-0.260927	1.82649	148650	153677	153683	7	7	5.34902e-06	0.001	0.00473389	0.481
928	chr13	112630296	112631042	-0.202928	1.82635	52013	303990	303998	9	9	5.88393e-05	0.009	0.00473389	0.481
2029	chr6	32179567	32181025	-0.18263	1.8263	148279	150622	150631	10	10	0.000123028	0.02	0.00473924	0.481
259	chr1	2938122	2939463	-0.227914	1.82331	932	2801	2808	8	9	2.13961e-05	0.003	0.00477133	0.482
925	chr13	112507644	112508206	-0.227317	1.81853	51980	303893	303900	8	8	2.13961e-05	0.003	0.00486761	0.486
1112	chr16	959749	961353	-0.18146	1.8146	65236	334627	334636	10	10	0.000144424	0.024	0.0049104	0.489
2077	chr6	46655306	46655820	-0.181347	1.81347	150144	156977	156986	10	10	0.000144424	0.024	0.00492645	0.49
2320	chr8	1136200	1137026	-0.226627	1.81301	167454	197075	197082	8	8	2.67451e-05	0.004	0.00493715	0.491
842	chr12	130961424	130961986	-0.22587	1.80696	47176	293054	293061	8	8	2.67451e-05	0.004	0.00503343	0.495
1920	chr6	25930507	25931659	-0.225681	1.80545	147052	141544	141551	8	8	2.67451e-05	0.004	0.00505483	0.495
124	chr2	119599545	119600948	0.164089	1.80498	100426	58380	58390	11	13	0.0002728	0.045	0.00505483	0.495
1162	chr16	85966009	85966545	-0.257183	1.80028	71627	349810	349816	7	7	5.34902e-06	0.001	0.00511367	0.497
692	chr11	32451461	32452839	-0.179835	1.79835	30584	254058	254067	10	10	0.00016582	0.027	0.00514576	0.497
2333	chr8	11470690	11471881	-0.224198	1.79358	168322	199109	199116	8	8	2.67451e-05	0.004	0.00518855	0.499
629	chr10	134859458	134860210	-0.223731	1.78985	27525	245571	245578	8	8	2.67451e-05	0.004	0.00522065	0.5
1555	chr21	39493199	39493881	-0.198766	1.78889	111978	418271	418279	9	9	7.48863e-05	0.011	0.00522065	0.5
245	chr1	1114172	1115920	-0.149232	1.79078	167	577	588	12	12	0.000770259	0.118	0.00520995	0.5
250	chr1	2005320	2006896	-0.222724	1.78179	531	1641	1648	8	27	2.67451e-05	0.004	0.00528484	0.504
1530	chr20	43743301	43744673	-0.17832	1.7832	109788	412628	412637	10	10	0.000181867	0.03	0.00528484	0.504
204	chr6	45344975	45346345	0.14867	1.78404	150052	156778	156789	12	12	0.000791656	0.122	0.00527414	0.504
693	chr11	32454718	32455735	-0.148496	1.78195	30586	254069	254080	12	26	0.000797005	0.122	0.00528484	0.504
1801	chr5	1948552	1949480	-0.254277	1.77994	135785	117385	117391	7	7	5.34902e-06	0.001	0.00531158	0.505
937	chr13	112985983	112986978	-0.222321	1.77857	52106	304300	304307	8	15	2.67451e-05	0.004	0.00531693	0.505
1610	chr3	11058836	11059480	-0.253933	1.77753	116629	75291	75297	7	7	5.34902e-06	0.001	0.00533298	0.507
2162	chr7	4242769	4243734	-0.222075	1.7766	157289	173764	173771	8	8	2.67451e-05	0.004	0.00533298	0.507
1969	chr6	30073747	30075057	-0.197246	1.77522	147756	144935	144943	9	9	8.02354e-05	0.012	0.00533298	0.507
2154	chr7	1748081	1748850	-0.161489	1.77638	156751	172097	172107	11	11	0.000358385	0.06	0.00533298	0.507
288	chr1	10732063	10733858	-0.118484	1.77726	2459	6425	6439	15	15	0.00281359	0.334	0.00533298	0.507
2166	chr7	4308166	4309035	-0.253164	1.77215	157312	173834	173840	7	7	5.34902e-06	0.001	0.00535437	0.508
1361	chr2	468179	469214	-0.221361	1.77089	93149	42773	42780	8	10	2.67451e-05	0.004	0.00535437	0.508
1273	chr18	3879131	3880558	-0.221256	1.77005	82617	378833	378840	8	8	2.67451e-05	0.004	0.00537042	0.509
840	chr12	130953464	130953814	-0.220147	1.76118	47173	293036	293043	8	8	2.67451e-05	0.004	0.0054881	0.515
1259	chr17	76506489	76506855	-0.220066	1.76053	81099	374048	374055	8	8	2.67451e-05	0.004	0.00550949	0.516
820	chr12	114851495	114852856	-0.251402	1.75981	45615	289186	289192	7	7	5.34902e-06	0.001	0.00552554	0.518
1408	chr2	69001665	69002378	-0.15989	1.75879	97695	52378	52388	11	11	0.000422573	0.072	0.00554159	0.518
1792	chr5	1298511	1299528	-0.250558	1.75391	135587	116716	116722	7	7	5.34902e-06	0.001	0.00558438	0.52
1283	chr18	44236847	44237801	-0.159651	1.75616	83503	381193	381203	11	11	0.000433271	0.074	0.00556833	0.52
121	chr2	66666292	66667590	0.159434	1.75377	97558	52102	52112	11	14	0.000443969	0.076	0.00558438	0.52
431	chr1	179557513	179558114	-0.250193	1.75135	13666	32737	32743	7	7	5.34902e-06	0.001	0.00562182	0.523
765	chr11	134231621	134232313	-0.250059	1.75041	38402	272650	272656	7	7	5.34902e-06	0.001	0.00564857	0.523
273	chr1	3302283	3303376	-0.249449	1.74615	1092	3339	3345	7	7	5.34902e-06	0.001	0.00568601	0.524
34	chr10	106028206	106029109	0.124745	1.74643	25181	239590	239603	14	15	0.00253009	0.313	0.00568066	0.524
1684	chr3	196065189	196065569	-0.174308	1.74308	126759	96659	96668	10	11	0.0002728	0.046	0.00571276	0.525
1691	chr4	1504481	1505838	-0.173606	1.73606	127364	98505	98514	10	10	0.000283498	0.048	0.0057716	0.526
489	chr10	1227850	1229080	-0.247128	1.72989	18609	225050	225056	7	7	5.34902e-06	0.001	0.00583044	0.53
163	chr4	4866047	4867638	0.123429	1.72801	128031	100319	100332	14	24	0.00269591	0.327	0.00586253	0.531
1922	chr6	27235820	27236866	-0.191557	1.72401	147249	142253	142261	9	9	0.000133726	0.02	0.00591067	0.535
1365	chr2	794646	796536	-0.172264	1.72264	93229	42969	42978	10	10	0.000320941	0.053	0.00592672	0.536
1587	chr22	25615317	25615918	-0.190803	1.71723	113759	422380	422388	9	9	0.000133726	0.02	0.00597486	0.539
2315	chr8	810491	811439	-0.171747	1.71747	167341	196797	196806	10	10	0.00032629	0.054	0.00597486	0.539
1923	chr6	27258466	27259237	-0.17141	1.7141	147253	142276	142285	10	10	0.00032629	0.054	0.00601765	0.542
830	chr12	129416689	129417818	-0.214027	1.71222	47023	292665	292672	8	8	3.20941e-05	0.005	0.00603905	0.543
423	chr1	166958221	166959030	-0.14178	1.70136	12987	31297	31308	12	12	0.00130516	0.193	0.00613533	0.547
933	chr13	112760644	112761844	-0.169874	1.69874	52055	304137	304146	10	16	0.000347687	0.058	0.00619417	0.549
1779	chr5	1076017	1077845	-0.130481	1.69625	135475	116328	116340	13	17	0.0024552	0.3	0.00624231	0.552
725	chr11	68972651	68973641	-0.242096	1.69467	33817	262575	262581	7	7	1.0698e-05	0.001	0.00625301	0.553
1210	chr17	19648846	19649293	-0.169412	1.69412	75382	359704	359713	10	15	0.000353036	0.059	0.00625301	0.553
859	chr12	132885389	132887349	-0.153599	1.68959	47590	294201	294211	11	11	0.000706071	0.113	0.00632255	0.557
1451	chr2	137747719	137748833	-0.240945	1.68662	101542	60649	60655	7	7	1.0698e-05	0.001	0.00636534	0.559
700	chr11	45714651	45716445	-0.168375	1.68375	31264	255551	255560	10	10	0.000379781	0.063	0.00640278	0.562
1795	chr5	1855899	1857828	-0.152942	1.68237	135756	117255	117265	11	11	0.000754212	0.121	0.00643488	0.562
1594	chr22	39965495	39966921	-0.210164	1.68131	114837	425117	425124	8	8	5.88393e-05	0.009	0.00645627	0.563
1814	chr5	5033763	5034397	-0.209976	1.67981	136040	118060	118067	8	8	5.88393e-05	0.009	0.00647232	0.564
1836	chr5	118964311	118965347	-0.209947	1.67958	140374	126868	126875	8	8	5.88393e-05	0.009	0.00647232	0.564
2196	chr7	48493792	48495333	-0.152791	1.68071	160221	180424	180434	11	11	0.000754212	0.121	0.00646697	0.564
1755	chr4	164394686	164395287	-0.209238	1.6739	133956	112862	112869	8	8	5.88393e-05	0.009	0.00653116	0.566
285	chr1	7122541	7123346	-0.186155	1.67539	1808	5135	5143	9	9	0.00016582	0.026	0.00651511	0.566
699	chr11	45703045	45704204	-0.238799	1.6716	31259	255530	255536	7	7	1.60471e-05	0.002	0.00656325	0.569
1387	chr2	21266727	21267334	-0.167162	1.67162	94772	46270	46279	10	12	0.000417224	0.07	0.0065579	0.569
767	chr12	1973208	1974168	-0.208753	1.67002	38687	273255	273262	8	8	5.88393e-05	0.009	0.00659535	0.571
2306	chr7	158235051	158236160	-0.208702	1.66961	167016	195996	196003	8	8	5.88393e-05	0.009	0.0066007	0.571
2294	chr7	157694404	157695838	-0.1853	1.6677	166873	195594	195602	9	9	0.000171169	0.027	0.00662744	0.571
56	chr12	120241287	120242513	0.138978	1.66773	45991	290139	290150	12	12	0.0016261	0.228	0.00662744	0.571
922	chr13	112200057	112201036	-0.207805	1.66244	51947	303797	303804	8	8	6.41883e-05	0.01	0.00677186	0.572
1826	chr5	55033592	55034148	-0.151129	1.66242	137795	121608	121618	11	11	0.000887938	0.139	0.00677186	0.572
1816	chr5	6337408	6338794	-0.237045	1.65932	136097	118184	118190	7	7	1.60471e-05	0.002	0.00682001	0.575
1047	chr14	106937869	106938509	-0.236891	1.65824	58628	319842	319848	7	7	1.60471e-05	0.002	0.0068307	0.576
736	chr11	70643814	70644532	-0.236683	1.65678	34068	263302	263308	7	7	1.60471e-05	0.002	0.0068521	0.577
1348	chr19	55458730	55459282	-0.236668	1.65668	92418	405117	405123	7	7	1.60471e-05	0.002	0.0068521	0.577
1964	chr6	29767977	29768622	-0.207061	1.65649	147676	144407	144414	8	8	6.95373e-05	0.01	0.0068521	0.577
333	chr1	42618041	42619163	-0.165718	1.65718	6471	15690	15699	10	10	0.00043862	0.072	0.00684675	0.577
1107	chr15	101084507	101085710	-0.183775	1.65397	64681	333089	333097	9	9	0.000213961	0.034	0.00688954	0.578
1776	chr5	758981	760613	-0.183759	1.65383	135386	116068	116076	9	9	0.000213961	0.034	0.00688954	0.578
283	chr1	5539958	5540950	-0.206534	1.65228	1449	4250	4257	8	8	7.48863e-05	0.011	0.00691629	0.58
724	chr11	68919873	68920771	-0.205852	1.64681	33808	262551	262558	8	8	8.02354e-05	0.012	0.00698048	0.581
1681	chr3	195489306	195490309	-0.182816	1.64534	126660	96396	96404	9	12	0.000230008	0.037	0.00700187	0.583
360	chr1	55463592	55465282	-0.164605	1.64605	7713	18839	18848	10	10	0.000470714	0.077	0.00700187	0.583
1930	chr6	28501144	28501916	-0.234847	1.64393	147448	142945	142951	7	7	1.60471e-05	0.002	0.00702862	0.584
1049	chr15	23932370	23933620	-0.149404	1.64344	58747	320109	320119	11	11	0.00102701	0.157	0.00703397	0.584
1975	chr6	30121774	30122213	-0.136695	1.64034	147776	145058	145069	12	34	0.0019417	0.257	0.00708746	0.587
1062	chr15	29212889	29213860	-0.2339	1.6373	59146	321029	321035	7	7	1.60471e-05	0.002	0.00716234	0.589
656	chr11	1669278	1670305	-0.23385	1.63695	28307	248163	248169	7	7	1.60471e-05	0.002	0.00716234	0.589
2381	chr8	75227148	75227933	-0.233384	1.63369	171728	206475	206481	7	7	2.13961e-05	0.003	0.00720514	0.589
2406	chr8	142232772	142233705	-0.204526	1.63621	174794	212404	212411	8	8	8.55844e-05	0.013	0.00716234	0.589
627	chr10	134826077	134827576	-0.182072	1.63865	27510	245489	245497	9	9	0.000256753	0.042	0.00714095	0.589
1381	chr2	6635687	6636481	-0.182071	1.63864	93774	44286	44294	9	9	0.000256753	0.042	0.00714095	0.589
2135	chr6	170571143	170572016	-0.163915	1.63915	156059	169872	169881	10	10	0.000497459	0.081	0.00713025	0.589
2325	chr8	1615950	1616925	-0.163385	1.63385	167607	197482	197491	10	10	0.000518855	0.084	0.00720514	0.589
1634	chr3	52811297	52812973	-0.163384	1.63384	119630	82229	82238	10	10	0.000518855	0.084	0.00720514	0.589
2369	chr8	58190903	58192065	-0.181356	1.6322	171011	204889	204897	9	13	0.0002728	0.045	0.00722653	0.59
639	chr10	135060475	135061360	-0.163312	1.63312	27627	245969	245978	10	10	0.000518855	0.084	0.00722118	0.59
653	chr11	1365011	1365753	-0.181048	1.62943	28206	247896	247904	9	9	0.0002728	0.045	0.00726397	0.591
495	chr10	1712918	1714535	-0.181012	1.62911	18725	225333	225341	9	9	0.0002728	0.045	0.00726932	0.592
2265	chr7	155896953	155898435	-0.18101	1.62909	166465	194362	194370	9	9	0.0002728	0.045	0.00727467	0.592
2267	chr7	156296491	156297493	-0.232402	1.62682	166505	194454	194460	7	7	2.13961e-05	0.003	0.00731212	0.593
1517	chr20	31870206	31871352	-0.180747	1.62672	109118	410618	410626	9	9	0.000278149	0.046	0.00731746	0.593
1088	chr15	79298209	79298769	-0.135641	1.6277	63122	329674	329685	12	12	0.00207542	0.266	0.00729607	0.593
618	chr10	134729942	134730870	-0.202993	1.62394	27463	245312	245319	8	8	9.09334e-05	0.014	0.00735491	0.594
953	chr13	113613229	113614315	-0.179977	1.6198	52279	304848	304856	9	9	0.000294196	0.048	0.00743514	0.594
1298	chr19	5455217	5456261	-0.179923	1.61931	86365	388223	388231	9	9	0.000294196	0.048	0.00744584	0.594
1237	chr17	51899386	51900887	-0.162438	1.62438	78766	368549	368558	10	10	0.000550949	0.089	0.00735491	0.594
161	chr4	4856380	4858059	0.147391	1.6213	128028	100252	100262	11	16	0.00121958	0.181	0.0074191	0.594
1155	chr16	71523144	71523560	-0.202126	1.61701	70374	347130	347137	8	9	9.09334e-05	0.014	0.00749933	0.599
1519	chr20	33879989	33880935	-0.146806	1.61486	109297	411097	411107	11	11	0.00127842	0.19	0.00752073	0.6
1001	chr14	74823886	74824804	-0.230236	1.61165	55693	313070	313076	7	7	2.13961e-05	0.003	0.00756887	0.601
2407	chr8	142238452	142239323	-0.179087	1.61179	174797	212423	212431	9	9	0.000310243	0.049	0.00756887	0.601
1621	chr3	42726640	42728041	-0.161265	1.61265	118395	78905	78914	10	10	0.000609789	0.1	0.00756352	0.601
110	chr19	15343170	15344364	0.12383	1.60979	87940	392792	392804	13	17	0.00357315	0.388	0.00760096	0.601
1951	chr6	29571363	29572379	-0.107473	1.61209	147613	143951	143965	15	22	0.0041134	0.423	0.00756352	0.601
684	chr11	18230491	18230961	-0.201074	1.60859	30048	252710	252717	8	8	9.09334e-05	0.014	0.00762771	0.602
1278	chr18	23713407	23714084	-0.160922	1.60922	83154	380206	380215	10	10	0.000631185	0.104	0.00761701	0.602
2370	chr8	65281397	65283649	-0.133942	1.6073	171264	205378	205389	12	17	0.00238566	0.292	0.0076491	0.603
875	chr13	23309774	23310675	-0.17843	1.60587	48138	295792	295800	9	9	0.000320941	0.051	0.0076919	0.605
18	chr1	201708500	201709675	0.133763	1.60515	14632	34673	34684	12	12	0.00243381	0.298	0.00771864	0.606
772	chr12	5020693	5021871	-0.320785	1.60393	39034	274077	274081	5	23	1.60471e-05	0.003	0.00774004	0.607
412	chr1	159683347	159684486	-0.200414	1.60331	12373	29876	29883	8	8	0.000101631	0.016	0.00774539	0.607
1611	chr3	11078758	11079879	-0.17814	1.60326	116631	75299	75307	9	9	0.00032629	0.052	0.00774539	0.607
200	chr6	33172200	33172572	0.133525	1.6023	148500	152244	152255	12	134	0.0024659	0.302	0.00776143	0.607
2438	chr9	138660498	138661546	-0.228788	1.60152	180407	222863	222869	7	7	2.13961e-05	0.003	0.00777748	0.608
1034	chr14	101512374	101513037	-0.228769	1.60138	57637	317276	317282	7	7	2.13961e-05	0.003	0.00777748	0.608
634	chr10	134983383	134984426	-0.228722	1.60105	27585	245794	245800	7	7	2.13961e-05	0.003	0.00778818	0.608
1855	chr5	140535215	140536496	-0.160062	1.60062	141849	130307	130316	10	11	0.000700722	0.115	0.00779353	0.608
1496	chr20	1471884	1472914	-0.227966	1.59576	108005	407514	407520	7	7	2.13961e-05	0.003	0.00788981	0.61
912	chr13	96085241	96086275	-0.199543	1.59634	50949	301636	301643	8	8	0.000112329	0.017	0.00787911	0.61
651	chr11	1228752	1230144	-0.199492	1.59593	28152	247673	247680	8	8	0.000112329	0.017	0.00787911	0.61
1757	chr4	165952731	165953306	-0.177646	1.59882	134004	112968	112976	9	9	0.000336988	0.054	0.00783632	0.61
1371	chr2	1895191	1896354	-0.199305	1.59444	93419	43430	43437	8	8	0.000117679	0.018	0.00792725	0.612
763	chr11	133804526	133805604	-0.177062	1.59356	38327	272419	272427	9	9	0.000353036	0.057	0.0079326	0.612
2121	chr6	166876490	166877038	-0.227452	1.59217	155346	168041	168047	7	7	2.13961e-05	0.003	0.0079433	0.613
1359	chr2	365090	366113	-0.198451	1.58761	93123	42694	42701	8	8	0.000117679	0.018	0.00800214	0.615
511	chr10	27702309	27703547	-0.158945	1.58945	20290	228924	228933	10	10	0.000743514	0.121	0.00797539	0.615
1013	chr14	96180319	96181044	-0.158904	1.58904	57075	315961	315970	10	10	0.000743514	0.121	0.00798074	0.615
888	chr13	28544592	28545566	-0.226587	1.58611	48566	296804	296810	7	7	2.67451e-05	0.004	0.00801819	0.616
939	chr13	113120945	113121787	-0.226514	1.5856	52131	304379	304385	7	7	2.67451e-05	0.004	0.00801819	0.616
2282	chr7	157366933	157367778	-0.1983	1.5864	166701	195081	195088	8	8	0.000117679	0.018	0.00801284	0.616
2137	chr6	170591749	170593078	-0.176164	1.58548	156069	169923	169931	9	9	0.000379781	0.062	0.00801819	0.616
1378	chr2	3749979	3750973	-0.19775	1.582	93661	44087	44094	8	8	0.000123028	0.019	0.00808237	0.617
1080	chr15	74465209	74467432	-0.131852	1.58222	62570	328353	328364	12	16	0.00279219	0.328	0.00807703	0.617
1613	chr3	23031355	23032259	-0.225826	1.58078	117419	76834	76840	7	7	2.67451e-05	0.004	0.00811982	0.62
2167	chr7	4347499	4348107	-0.225798	1.58058	157315	173843	173849	7	7	2.67451e-05	0.004	0.00812517	0.62
560	chr10	115938729	115939717	-0.143402	1.57743	25606	240448	240458	11	13	0.00160471	0.228	0.00814121	0.62
1706	chr4	8107118	8108443	-0.196761	1.57409	128491	101396	101403	8	8	0.000133726	0.02	0.00820005	0.621
2102	chr6	129250687	129251445	-0.223622	1.56535	152975	163141	163147	7	7	2.67451e-05	0.004	0.00837122	0.625
317	chr1	34641711	34642519	-0.195712	1.56569	5615	13607	13614	8	14	0.000144424	0.022	0.00835518	0.625
159	chr3	157217187	157217842	0.156506	1.56506	124630	92229	92238	10	10	0.000893287	0.14	0.00837657	0.625
1284	chr18	44259787	44260790	-0.222987	1.56091	83506	381206	381212	7	7	2.67451e-05	0.004	0.00843006	0.627
1260	chr17	76641090	76641949	-0.194865	1.55892	81122	374104	374111	8	8	0.000155122	0.024	0.00846216	0.627
1943	chr6	29341892	29342815	-0.156196	1.56196	147577	143762	143771	10	10	0.000914683	0.143	0.00840867	0.627
2298	chr7	157932921	157934204	-0.155994	1.55994	166925	195761	195770	10	10	0.000925381	0.145	0.00843541	0.627
1177	chr16	89151773	89152692	-0.25891	1.55346	72520	352071	352076	6	10	5.34902e-06	0.001	0.00854774	0.629
620	chr10	134751598	134752472	-0.221871	1.5531	27477	245361	245367	7	7	2.67451e-05	0.004	0.00854774	0.629
55	chr12	104697193	104697983	0.119497	1.55346	44662	286913	286925	13	13	0.00454132	0.456	0.00854774	0.629
1797	chr5	1865501	1866725	-0.221219	1.54853	135761	117278	117284	7	7	2.67451e-05	0.004	0.00868147	0.634
987	chr14	57277178	57279275	-0.129125	1.5495	54468	310405	310416	12	20	0.00331105	0.374	0.00866007	0.634
1591	chr22	32767005	32768291	-0.220951	1.54666	114226	423599	423605	7	7	2.67451e-05	0.004	0.00871891	0.635
2293	chr7	157689758	157691376	-0.154212	1.54212	166871	195579	195588	10	14	0.00103771	0.163	0.00880984	0.637
870	chr12	133028089	133028905	-0.22017	1.54119	47666	294488	294494	7	7	2.67451e-05	0.004	0.00883124	0.638
268	chr1	3143682	3144710	-0.22011	1.54077	1020	3139	3145	7	7	2.67451e-05	0.004	0.00884194	0.638
2193	chr7	44578565	44579475	-0.192757	1.54206	159906	179774	179781	8	8	0.000176518	0.027	0.00881519	0.638
2317	chr8	1048112	1049477	-0.140172	1.54189	167423	196979	196989	11	12	0.00203798	0.271	0.00882054	0.638
1324	chr19	35842171	35843282	-0.170721	1.53649	89312	396507	396515	9	9	0.000550949	0.087	0.00892217	0.641
633	chr10	134955530	134957173	-0.170613	1.53552	27571	245740	245748	9	12	0.000550949	0.087	0.00893287	0.641
1565	chr21	44588552	44589331	-0.139409	1.5335	112353	419118	419128	11	11	0.00213426	0.279	0.00899171	0.644
526	chr10	82362642	82363434	-0.218758	1.53131	23388	235078	235084	7	7	3.20941e-05	0.005	0.00905055	0.647
2436	chr8	145822783	145823976	-0.170234	1.53211	175705	215099	215107	9	9	0.000556298	0.088	0.0090452	0.647
2132	chr6	170481370	170483067	-0.170034	1.53031	156026	169764	169772	9	9	0.000566997	0.09	0.00907194	0.648
613	chr10	134640770	134641863	-0.190924	1.52739	27420	245176	245183	8	10	0.000187216	0.029	0.00911474	0.65
1347	chr19	55173482	55174624	-0.190636	1.52509	92400	405080	405087	8	11	0.000187216	0.029	0.00916288	0.65
2266	chr7	155970188	155971398	-0.169571	1.52614	166481	194399	194407	9	9	0.000572346	0.091	0.00915218	0.65
563	chr10	118083701	118084587	-0.152737	1.52737	25716	240690	240699	10	10	0.00115004	0.176	0.00911474	0.65
1404	chr2	56409774	56410382	-0.152551	1.52551	97052	50994	51003	10	28	0.00118213	0.18	0.00916288	0.65
2259	chr7	155275418	155276653	-0.16938	1.52442	166361	194069	194077	9	11	0.000577695	0.091	0.00918427	0.651
753	chr11	128812462	128813197	-0.138397	1.52236	37899	271577	271587	11	16	0.00236962	0.297	0.00922172	0.652
757	chr11	130059549	130060459	-0.190213	1.5217	38018	271843	271850	8	8	0.000197914	0.031	0.00924311	0.653
1678	chr3	190105524	190105986	-0.169069	1.52162	126278	95611	95619	9	9	0.000588393	0.092	0.00924311	0.653
1394	chr2	27497755	27498334	-0.169043	1.52139	95273	47444	47452	9	9	0.000588393	0.092	0.00924311	0.653
196	chr6	26183508	26184037	0.151978	1.51978	147100	141758	141767	10	10	0.00125167	0.188	0.00928056	0.655
1813	chr5	3853654	3855077	-0.151677	1.51677	135999	117973	117982	10	10	0.00127307	0.191	0.00935009	0.66
1364	chr2	583253	583975	-0.216251	1.51376	93180	42842	42848	7	7	3.20941e-05	0.005	0.00939823	0.661
2026	chr6	32169650	32170494	-0.151313	1.51313	148274	150582	150591	10	10	0.00129981	0.195	0.00941963	0.663
1340	chr19	52004630	52006105	-0.137562	1.51319	91953	403872	403882	11	11	0.0024873	0.304	0.00941963	0.663
2144	chr7	1248693	1249475	-0.189108	1.51286	156554	171401	171408	8	9	0.000208612	0.033	0.00942498	0.664
482	chr1	247614654	247615683	-0.167783	1.51004	18208	42305	42313	9	9	0.000647232	0.101	0.00946242	0.664
491	chr10	1415977	1416791	-0.188337	1.5067	18658	225154	225161	8	9	0.00021931	0.035	0.00952661	0.667
411	chr1	159173216	159175295	-0.150515	1.50515	12352	29840	29849	10	10	0.0013961	0.208	0.00953731	0.668
1885	chr5	173415533	173416883	-0.15044	1.5044	144039	134969	134978	10	10	0.00140679	0.209	0.00953731	0.668
1933	chr6	28553927	28554497	-0.214868	1.50407	147465	143013	143019	7	37	3.20941e-05	0.005	0.00955336	0.67
1516	chr20	31754868	31756024	-0.187757	1.50206	109109	410588	410595	8	8	0.000224659	0.036	0.00958545	0.67
966	chr14	21270407	21271355	-0.187753	1.50203	52797	306423	306430	8	10	0.000224659	0.036	0.00958545	0.67
2013	chr6	32034322	32035444	-0.214073	1.49851	148222	149645	149651	7	7	3.74432e-05	0.006	0.00962824	0.672
430	chr1	179555999	179556993	-0.249632	1.49779	13665	32731	32736	6	9	5.34902e-06	0.001	0.00964429	0.673
1076	chr15	62535062	62536089	-0.187242	1.49794	61271	325759	325766	8	8	0.000230008	0.037	0.00963894	0.673
2277	chr7	157322117	157323444	-0.187176	1.49741	166684	195005	195012	8	8	0.000230008	0.037	0.00965499	0.673
2418	chr8	143459374	143460768	-0.135987	1.49585	175014	212965	212975	11	11	0.0027494	0.325	0.00969778	0.676
384	chr1	92683403	92683821	-0.2134	1.4938	9384	22251	22257	7	7	4.81412e-05	0.008	0.00974592	0.677
517	chr10	49482695	49483700	-0.213332	1.49333	21398	231071	231077	7	7	4.81412e-05	0.008	0.00974592	0.677
619	chr10	134735402	134736248	-0.213151	1.49206	27466	245329	245335	7	7	5.34902e-05	0.008	0.00976197	0.677
834	chr12	130603995	130605112	-0.212658	1.48861	47115	292861	292867	7	7	5.34902e-05	0.008	0.00986895	0.677
2356	chr8	41507621	41508779	-0.186162	1.4893	170244	203207	203214	8	8	0.000230008	0.037	0.00983151	0.677
749	chr11	124805538	124806901	-0.186047	1.48838	37500	270787	270794	8	8	0.000230008	0.037	0.00986895	0.677
1754	chr4	155702172	155702931	-0.148941	1.48941	133744	112431	112440	10	12	0.00152982	0.222	0.00982081	0.677
2413	chr8	142439128	142440457	-0.185823	1.48658	174862	212611	212618	8	8	0.000235357	0.038	0.00993314	0.681
1733	chr4	85401758	85403409	-0.185793	1.48634	131286	107266	107273	8	8	0.000235357	0.038	0.00994384	0.682
152	chr3	129147230	129147846	0.185415	1.48332	123144	88951	88958	8	11	0.000246055	0.04	0.00999198	0.683
730	chr11	69624605	69625409	-0.210394	1.47276	33907	262851	262857	7	7	6.95373e-05	0.011	0.0103611	0.695
717	chr11	66488638	66489646	-0.184209	1.47367	33333	261216	261223	8	8	0.000283498	0.046	0.0103343	0.695
512	chr10	37413676	37414802	-0.184172	1.47338	20920	230026	230033	8	8	0.000283498	0.046	0.010345	0.695
1042	chr14	103691361	103692104	-0.163626	1.47263	57970	318208	318216	9	9	0.000807703	0.124	0.0103664	0.696
1367	chr2	1416855	1417431	-0.210129	1.4709	93301	43131	43137	7	7	6.95373e-05	0.011	0.0104092	0.697
2066	chr6	35764958	35766051	-0.209981	1.46987	148934	154322	154328	7	7	6.95373e-05	0.011	0.0104306	0.697
624	chr10	134790769	134791660	-0.183953	1.47162	27492	245422	245429	8	8	0.000288847	0.047	0.0103932	0.697
921	chr13	111972854	111973143	-0.16328	1.46952	51910	303714	303722	9	9	0.000829099	0.127	0.0104359	0.697
1488	chr2	239799440	239800268	-0.209559	1.46692	107083	72159	72165	7	7	7.48863e-05	0.012	0.0105269	0.699
609	chr10	133956824	133957726	-0.209374	1.46562	27174	244338	244344	7	7	7.48863e-05	0.012	0.010559	0.702
578	chr10	124901456	124903314	-0.133134	1.46447	26260	241974	241984	11	11	0.00351431	0.383	0.0106071	0.703
1929	chr6	28494054	28494863	-0.243848	1.46309	147442	142925	142930	6	15	1.0698e-05	0.001	0.0106553	0.704
572	chr10	118956639	118957259	-0.162622	1.4636	25805	240942	240950	9	9	0.000866542	0.133	0.0106285	0.704
392	chr1	117753313	117754304	-0.208454	1.45918	10683	25396	25402	7	7	7.48863e-05	0.012	0.0107515	0.708
183	chr5	78985425	78986160	0.121662	1.45994	138961	124031	124042	12	12	0.00517786	0.501	0.0107355	0.708
23	chr10	5488225	5488628	0.182149	1.45719	19052	226070	226077	8	9	0.00038513	0.061	0.010805	0.71
1671	chr3	181441345	181442137	-0.161801	1.45621	125549	94045	94053	9	9	0.000925381	0.143	0.0108264	0.711
1368	chr2	1425560	1426845	-0.181819	1.45456	93303	43144	43151	8	11	0.000395828	0.062	0.0108585	0.713
1325	chr19	35981224	35982442	-0.145396	1.45396	89319	396529	396538	10	10	0.00204333	0.273	0.0108906	0.714
498	chr10	2931961	2932620	-0.206367	1.44457	18800	225520	225526	7	7	9.62824e-05	0.015	0.0111206	0.719
597	chr10	132886634	132887718	-0.180509	1.44407	27012	243833	243840	8	8	0.000422573	0.067	0.0111367	0.719
504	chr10	14816201	14817327	-0.160235	1.44211	19721	227556	227564	9	9	0.00103771	0.157	0.0112169	0.72
2070	chr6	39290159	39290877	-0.205669	1.43968	149324	155103	155109	7	7	0.000101631	0.016	0.0112864	0.724
873	chr13	20805094	20805679	-0.143523	1.43523	47949	295367	295376	10	20	0.00230543	0.3	0.0114148	0.728
2374	chr8	65498708	65500144	-0.159361	1.43425	171277	205482	205490	9	12	0.00110725	0.167	0.0114469	0.729
2217	chr7	94953653	94954455	-0.130157	1.43173	162217	184632	184642	11	11	0.00428457	0.447	0.0115325	0.731
2423	chr8	143915776	143916377	-0.159027	1.43124	175139	213303	213311	9	9	0.00111795	0.167	0.0115432	0.732
586	chr10	131213577	131214585	-0.159011	1.4311	26822	243218	243226	9	10	0.00111795	0.167	0.0115485	0.732
271	chr1	3191219	3191876	-0.204143	1.429	1042	3219	3225	7	9	0.000112329	0.018	0.0116127	0.734
1527	chr20	42186621	42187837	-0.178562	1.4285	109673	412280	412287	8	8	0.000497459	0.076	0.0116288	0.734
541	chr10	100996070	100997023	-0.203287	1.42301	24490	237579	237585	7	12	0.000112329	0.018	0.0117465	0.737
1947	chr6	29430334	29431410	-0.202581	1.41806	147591	143834	143840	7	9	0.000112329	0.018	0.0118481	0.738
1341	chr19	54106593	54107821	-0.177283	1.41827	92186	404509	404516	8	8	0.000534902	0.083	0.0118427	0.738
232	chr8	49647579	49648363	0.128573	1.4143	170624	204039	204049	11	11	0.00474458	0.472	0.0119551	0.74
1537	chr20	61002595	61003303	-0.201418	1.40992	110834	415369	415375	7	7	0.000112329	0.018	0.012046	0.741
1276	chr18	19997864	19998049	-0.176319	1.41055	83064	379935	379942	8	8	0.000583044	0.09	0.012046	0.741
385	chr1	110081561	110082924	-0.176161	1.40929	10005	23757	23764	8	8	0.000583044	0.09	0.0120674	0.742
1880	chr5	172655841	172656713	-0.175933	1.40746	143936	134732	134739	8	8	0.000593742	0.092	0.0121262	0.743
2045	chr6	32916606	32917655	-0.140304	1.40304	148443	151467	151476	10	10	0.00290987	0.355	0.0122546	0.746
632	chr10	134928055	134929181	-0.200241	1.40169	27559	245699	245705	7	7	0.000128377	0.021	0.0123081	0.747
345	chr1	50573970	50574837	-0.199914	1.3994	7227	17669	17675	7	7	0.000133726	0.021	0.012383	0.75
1395	chr2	27505196	27505755	-0.174754	1.39803	95277	47456	47463	8	8	0.000647232	0.098	0.0124097	0.75
1782	chr5	1088442	1089800	-0.116564	1.39877	135481	116366	116377	12	21	0.00679326	0.581	0.0123883	0.75
1771	chr5	497397	498425	-0.19946	1.39622	135315	115842	115848	7	7	0.000139075	0.022	0.0124793	0.751
1075	chr15	62515771	62516670	-0.199288	1.39502	61262	325735	325741	7	8	0.000144424	0.023	0.0125328	0.751
448	chr1	203054722	203056504	-0.139279	1.39279	14800	35102	35111	10	10	0.00308639	0.366	0.0125916	0.752
469	chr1	228503693	228504761	-0.197912	1.38539	16826	39466	39472	7	8	0.000144424	0.023	0.0127895	0.753
1963	chr6	29711249	29712541	-0.154616	1.39154	147666	144301	144309	9	9	0.00152982	0.217	0.012613	0.753
419	chr1	165321741	165324679	-0.115936	1.39123	12900	31045	31056	12	25	0.00695373	0.588	0.0126183	0.753
2210	chr7	56515510	56516504	-0.115854	1.39024	160627	181274	181285	12	12	0.00696443	0.59	0.0126504	0.753
827	chr12	122658311	122659211	-0.197314	1.3812	46330	291075	291081	7	7	0.000160471	0.026	0.0129393	0.755
638	chr10	135008417	135009513	-0.196665	1.37666	27597	245845	245851	7	7	0.000171169	0.027	0.0130623	0.756
621	chr10	134754286	134755679	-0.196611	1.37628	27478	245368	245374	7	16	0.000176518	0.028	0.0130837	0.756
195	chr6	26043820	26044460	0.172263	1.3781	147072	141640	141647	8	9	0.000780957	0.117	0.0130356	0.756
1486	chr2	233322928	233324053	-0.153026	1.37723	106247	70394	70402	9	9	0.00174378	0.237	0.0130623	0.756
1769	chr5	404264	405986	-0.171994	1.37595	135267	115706	115713	8	8	0.000797005	0.118	0.0131105	0.757
872	chr13	19755670	19756318	-0.152572	1.37314	47876	295155	295163	9	9	0.00181332	0.246	0.013196	0.759
1999	chr6	31833747	31834178	-0.13726	1.3726	148166	149008	149017	10	114	0.00356245	0.385	0.013196	0.759
2043	chr6	32906460	32906923	-0.19561	1.36927	148440	151444	151450	7	7	0.000181867	0.029	0.0133619	0.761
334	chr1	43751270	43751563	-0.195564	1.36895	6613	16047	16053	7	7	0.000192565	0.031	0.0133833	0.761
1631	chr3	48697409	48697823	-0.171215	1.36972	119055	80501	80508	8	8	0.000813052	0.119	0.0133512	0.761
2316	chr8	884647	885656	-0.194841	1.36389	167369	196866	196872	7	7	0.000203263	0.033	0.0135651	0.763
671	chr11	2871400	2871992	-0.17085	1.3668	28658	249475	249482	8	8	0.00082375	0.121	0.0134688	0.763
662	chr11	2181595	2182783	-0.124073	1.36481	28462	248765	248775	11	13	0.00622091	0.553	0.013533	0.763
615	chr10	134672412	134672917	-0.194483	1.36138	27433	245235	245241	7	7	0.000208612	0.034	0.0136882	0.766
2198	chr7	50132903	50133212	-0.170322	1.36258	160255	180496	180503	8	12	0.000850495	0.124	0.01364	0.766
956	chr13	113635690	113636953	-0.193816	1.35672	52291	304901	304907	7	7	0.00021931	0.036	0.0138326	0.768
1382	chr2	10687583	10689015	-0.150847	1.35762	94167	45076	45084	9	9	0.00211821	0.271	0.0138058	0.768
1805	chr5	2169371	2170036	-0.225921	1.35553	135824	117493	117498	6	7	2.67451e-05	0.004	0.0138807	0.769
1285	chr18	44561718	44562918	-0.135566	1.35566	83529	381253	381262	10	10	0.00401712	0.411	0.0138807	0.769
623	chr10	134773853	134774781	-0.193393	1.35375	27484	245395	245401	7	7	0.000224659	0.037	0.0139717	0.77
1715	chr4	21699209	21699988	-0.150455	1.3541	129075	102661	102669	9	9	0.0021931	0.28	0.0139503	0.77
57	chr12	122355842	122356852	0.150427	1.35385	46286	290994	291002	9	10	0.0021931	0.28	0.0139663	0.77
407	chr1	156357839	156358612	-0.135527	1.35527	12034	29111	29120	10	10	0.00401712	0.411	0.0138968	0.77
1957	chr6	29623646	29624956	-0.168719	1.34975	147636	144148	144155	8	8	0.000909334	0.13	0.0140893	0.772
361	chr1	55504848	55505189	-0.15021	1.35189	7719	18854	18862	9	15	0.00223589	0.286	0.0140358	0.772
1349	chr19	55549414	55550338	-0.135181	1.35181	92427	405137	405146	10	10	0.00414549	0.421	0.0140358	0.772
2126	chr6	167535764	167536521	-0.192531	1.34771	155452	168310	168316	7	7	0.000235357	0.038	0.0141856	0.773
1629	chr3	46506104	46506864	-0.122576	1.34834	118753	79740	79750	11	11	0.00683605	0.58	0.0141482	0.773
790	chr12	52827847	52829316	-0.167997	1.34397	41886	280459	280466	8	8	0.000952126	0.137	0.0143568	0.775
714	chr11	65792781	65794352	-0.167786	1.34229	33185	260679	260686	8	8	0.000978871	0.141	0.0144049	0.777
277	chr1	3606702	3607425	-0.133977	1.33977	1256	3789	3798	10	10	0.00458946	0.45	0.0144638	0.778
544	chr10	101841253	101841973	-0.190686	1.33481	24577	237821	237827	7	7	0.000251404	0.041	0.0147045	0.782
1941	chr6	28971902	28972654	-0.166986	1.33589	147549	143644	143651	8	24	0.00101097	0.145	0.0146563	0.782
1151	chr16	57653169	57654347	-0.190308	1.33216	69409	344761	344767	7	7	0.000262102	0.043	0.0148596	0.785
1384	chr2	11774142	11775086	-0.190251	1.33176	94301	45367	45373	7	7	0.000262102	0.043	0.0148756	0.785
2307	chr7	158280410	158281613	-0.166507	1.33206	167037	196060	196067	8	8	0.00103236	0.147	0.0148649	0.785
2084	chr6	74072242	74072447	-0.190011	1.33008	150959	158566	158572	7	8	0.000262102	0.043	0.0149131	0.788
630	chr10	134890052	134891011	-0.147697	1.32927	27538	245612	245620	9	9	0.00267451	0.329	0.0149398	0.788
1345	chr19	54495381	54496611	-0.147614	1.32852	92295	404783	404791	9	11	0.00270126	0.33	0.0149612	0.788
1288	chr18	74175020	74175651	-0.189516	1.32661	84164	382914	382920	7	7	0.000267451	0.044	0.0150361	0.789
2245	chr7	150417343	150418241	-0.189252	1.32477	165858	192756	192762	7	7	0.0002728	0.045	0.0150789	0.789
555	chr10	102895708	102896869	-0.189198	1.32439	24760	238427	238433	7	7	0.0002728	0.045	0.0150949	0.789
1789	chr5	1257034	1257777	-0.18914	1.32398	135561	116635	116641	7	7	0.0002728	0.045	0.0151217	0.789
1895	chr5	179563497	179564602	-0.165753	1.32602	144863	136938	136945	8	9	0.00105376	0.151	0.0150415	0.789
1666	chr3	150690183	150690810	-0.165424	1.32339	124308	91595	91602	8	8	0.00105911	0.152	0.0151538	0.79
862	chr12	132920762	132921451	-0.21984	1.31904	47612	294286	294291	6	7	2.67451e-05	0.004	0.0152982	0.791
396	chr1	147379676	147380445	-0.188722	1.32105	11034	26238	26244	7	7	0.000288847	0.048	0.0152287	0.791
1432	chr2	108602361	108602937	-0.164625	1.317	99888	57304	57311	8	14	0.00112329	0.16	0.0153784	0.793
1429	chr2	105852798	105854051	-0.146293	1.31664	99717	56976	56984	9	9	0.00298476	0.357	0.0153891	0.793
89	chr17	14206774	14207701	0.131687	1.31687	74803	358429	358438	10	15	0.0054667	0.503	0.0153838	0.793
1304	chr19	6712321	6712593	-0.187582	1.31307	86595	388801	388807	7	7	0.000294196	0.049	0.0155175	0.795
2358	chr8	41654331	41655154	-0.164373	1.31498	170277	203287	203294	8	8	0.00114469	0.163	0.0154319	0.795
501	chr10	5540667	5541823	-0.164293	1.31434	19061	226090	226097	8	8	0.00114469	0.163	0.0154533	0.795
2411	chr8	142431437	142432283	-0.187448	1.31214	174858	212592	212598	7	7	0.000299545	0.05	0.0155603	0.796
2151	chr7	1351539	1352002	-0.164054	1.31243	156598	171587	171594	8	8	0.00118213	0.165	0.015555	0.796
281	chr1	3823410	3824447	-0.163803	1.31042	1337	4034	4041	8	8	0.00120353	0.168	0.0156245	0.796
1232	chr17	46871582	46872263	-0.186992	1.30894	78309	367365	367371	7	7	0.000299545	0.05	0.015678	0.797
1542	chr20	62037503	62038660	-0.186734	1.30714	111092	416053	416059	7	7	0.000299545	0.05	0.0157101	0.797
393	chr1	118165598	118166402	-0.186712	1.30699	10704	25442	25448	7	8	0.000299545	0.05	0.0157154	0.797
967	chr14	23510934	23512055	-0.145412	1.30871	53049	307040	307048	9	9	0.00318802	0.373	0.0156833	0.797
2214	chr7	72726489	72727502	-0.14526	1.30734	161139	182180	182188	9	9	0.00320407	0.374	0.0157047	0.797
1545	chr20	62795341	62796417	-0.118832	1.30715	111356	416696	416706	11	11	0.00839262	0.639	0.0157101	0.797
2367	chr8	55533655	55534103	-0.186425	1.30498	170874	204594	204600	7	7	0.000304894	0.051	0.0158064	0.8
1694	chr4	1600072	1601242	-0.186223	1.30356	127404	98630	98636	7	7	0.000304894	0.051	0.0158706	0.8
1734	chr4	85416865	85417969	-0.162923	1.30338	131293	107289	107296	8	27	0.00127842	0.177	0.0158919	0.8
1406	chr2	66809780	66810606	-0.162869	1.30295	97582	52169	52176	8	8	0.00128377	0.178	0.0159187	0.8
1788	chr5	1253833	1254777	-0.186015	1.3021	135559	116626	116632	7	7	0.000310243	0.052	0.0159508	0.801
916	chr13	107354273	107354993	-0.144681	1.30213	51526	302870	302878	9	9	0.00333779	0.381	0.0159454	0.801
2009	chr6	32020377	32021154	-0.260345	1.30173	148215	149585	149589	5	12	2.13961e-05	0.004	0.0159882	0.802
2357	chr8	41522721	41523968	-0.185565	1.29895	170251	203231	203237	7	7	0.000336988	0.055	0.0161006	0.803
2264	chr7	155855572	155856278	-0.185299	1.29709	166459	194347	194353	7	7	0.000342338	0.056	0.0161968	0.803
1163	chr16	86011615	86012840	-0.162089	1.29671	71637	349842	349849	8	8	0.0013533	0.189	0.0161968	0.803
2400	chr8	124193817	124195402	-0.144318	1.29886	173671	210395	210403	9	9	0.00343407	0.392	0.0161059	0.803
810	chr12	107973834	107974612	-0.144017	1.29615	44898	287417	287425	9	12	0.00349826	0.396	0.0162129	0.803
603	chr10	133507998	133508648	-0.161781	1.29425	27075	244021	244028	8	10	0.00136935	0.191	0.0162771	0.804
2008	chr6	32019042	32019840	-0.21525	1.2915	148215	149578	149583	6	12	3.20941e-05	0.005	0.0164215	0.808
2019	chr6	32052105	32053100	-0.107634	1.29161	148228	149780	149791	12	75	0.00949987	0.671	0.0164162	0.808
2290	chr7	157567895	157568392	-0.214915	1.28949	166806	195414	195419	6	7	3.20941e-05	0.005	0.0165231	0.809
1946	chr6	29425885	29426320	-0.214731	1.28839	147588	143820	143825	6	7	3.20941e-05	0.005	0.0165445	0.809
1949	chr6	29523592	29524117	-0.184281	1.28997	147603	143909	143915	7	7	0.00038513	0.063	0.0164857	0.809
1322	chr19	34174345	34175007	-0.161068	1.28854	89146	396015	396022	8	23	0.00144959	0.201	0.0165445	0.809
1725	chr4	56659770	56660460	-0.160981	1.28785	130260	105150	105157	8	8	0.00146028	0.201	0.016582	0.81
2287	chr7	157453775	157454207	-0.160877	1.28701	166741	195225	195232	8	8	0.00147633	0.201	0.0166248	0.812
600	chr10	133058169	133058988	-0.183551	1.28486	27038	243917	243923	7	7	0.000417224	0.068	0.016705	0.813
1682	chr3	195539133	195539463	-0.213321	1.27993	126670	96431	96436	6	8	4.81412e-05	0.008	0.0168655	0.817
2361	chr8	43146894	43147602	-0.183007	1.28105	170429	203657	203663	7	7	0.000449318	0.073	0.0168387	0.817
2155	chr7	1753396	1753909	-0.18288	1.28016	156753	172109	172115	7	7	0.000465365	0.075	0.0168601	0.817
197	chr6	26188969	26189597	0.159959	1.27967	147101	141768	141775	8	8	0.00160471	0.212	0.0168815	0.817
923	chr13	112275633	112276770	-0.182719	1.27903	51962	303838	303844	7	7	0.000470714	0.076	0.0168976	0.818
1425	chr2	105274698	105276153	-0.159581	1.27665	99670	56837	56844	8	8	0.00164215	0.215	0.0170206	0.818
1695	chr4	1656414	1657368	-0.182192	1.27535	127426	98685	98691	7	7	0.000497459	0.08	0.0170687	0.819
1649	chr3	128225824	128226818	-0.181829	1.2728	123004	88605	88611	7	7	0.000513506	0.082	0.0171811	0.82
856	chr12	132853954	132855381	-0.141412	1.27271	47576	294147	294155	9	9	0.00415084	0.445	0.0171811	0.82
302	chr1	20465170	20466132	-0.181744	1.27221	3816	9198	9204	7	7	0.000518855	0.082	0.0171918	0.821
255	chr1	2270516	2271665	-0.181687	1.27181	684	2100	2106	7	7	0.000518855	0.082	0.0172025	0.821
1794	chr5	1724892	1726243	-0.15874	1.26992	135712	117092	117099	8	8	0.00170099	0.223	0.017288	0.824
601	chr10	133273800	133274319	-0.158372	1.26698	27059	243972	243979	8	8	0.00175983	0.228	0.017395	0.826
1321	chr19	34111483	34112229	-0.180595	1.26416	89141	395989	395995	7	19	0.0005456	0.086	0.0175448	0.828
2308	chr7	158342105	158342963	-0.180575	1.26402	167056	196105	196111	7	7	0.0005456	0.086	0.0175448	0.828
1203	chr17	9729077	9729424	-0.140356	1.26321	74526	357878	357886	9	10	0.00450923	0.465	0.017609	0.829
1676	chr3	185911208	185912486	-0.140104	1.26094	125965	95035	95043	9	9	0.00457342	0.467	0.0177053	0.83
2244	chr7	150147536	150148073	-0.14006	1.26054	165835	192702	192710	9	9	0.00458946	0.468	0.0177213	0.83
604	chr10	133606294	133607033	-0.209664	1.25799	27090	244056	244061	6	7	6.95373e-05	0.011	0.0178443	0.831
1544	chr20	62737547	62738358	-0.157293	1.25834	111351	416681	416688	8	8	0.0019096	0.24	0.0178283	0.831
494	chr10	1595543	1596108	-0.139819	1.25837	18706	225281	225289	9	9	0.00464295	0.469	0.0178283	0.831
1449	chr2	133342838	133343657	-0.139766	1.2579	101307	60229	60237	9	9	0.0046697	0.472	0.0178497	0.831
863	chr12	132923567	132924516	-0.209428	1.25657	47614	294296	294301	6	8	7.48863e-05	0.012	0.0178978	0.832
2247	chr7	150498493	150499737	-0.209368	1.25621	165872	192795	192800	6	17	7.48863e-05	0.012	0.0179085	0.832
1786	chr5	1218507	1218916	-0.250764	1.25382	135539	116560	116564	5	13	2.13961e-05	0.004	0.0180583	0.834
1182	chr17	113233	114319	-0.179141	1.25398	72905	353134	353140	7	7	0.000615138	0.094	0.018053	0.834
1841	chr5	134872252	134872957	-0.178875	1.25212	141239	128781	128787	7	31	0.000631185	0.097	0.0181171	0.834
1494	chr20	748992	749620	-0.15684	1.25472	107935	407321	407328	8	8	0.001931	0.243	0.0180209	0.834
1624	chr3	42977777	42978248	-0.15667	1.25336	118438	79009	79016	8	8	0.00195239	0.244	0.018085	0.834
655	chr11	1471410	1471939	-0.178687	1.25081	28240	248005	248011	7	7	0.000636534	0.098	0.0181867	0.837
1817	chr5	6581683	6583001	-0.208111	1.24867	136113	118245	118250	6	12	8.02354e-05	0.013	0.0182669	0.838
811	chr12	111358188	111358639	-0.138811	1.24929	45269	288306	288314	9	9	0.00506018	0.494	0.0182455	0.838
2165	chr7	4304397	4305728	-0.178164	1.24715	157310	173824	173830	7	7	0.000652581	0.101	0.0183472	0.839
2114	chr6	164393165	164393860	-0.177759	1.24432	155182	167608	167614	7	7	0.000663279	0.102	0.0184381	0.839
1502	chr20	3065343	3066014	-0.155876	1.24701	108145	407920	407927	8	8	0.00205403	0.251	0.0183472	0.839
476	chr1	231155449	231155983	-0.11312	1.24432	17128	40121	40131	11	13	0.0108157	0.709	0.0184381	0.839
1157	chr16	84224470	84225080	-0.177387	1.24171	71178	348788	348794	7	7	0.000706071	0.109	0.0186039	0.842
694	chr11	32815865	32816254	-0.176909	1.23837	30595	254129	254135	7	7	0.000743514	0.115	0.0187751	0.847
1362	chr2	496713	497417	-0.176534	1.23574	93162	42799	42805	7	7	0.000754212	0.116	0.0188821	0.847
2401	chr8	124218573	124219725	-0.154773	1.23818	173676	210414	210421	8	8	0.00224659	0.279	0.0187804	0.847
602	chr10	133317015	133318755	-0.137668	1.23901	27061	243981	243989	9	9	0.00543461	0.511	0.0187483	0.847
704	chr11	47470633	47471400	-0.123661	1.23661	31559	256297	256306	10	11	0.00886333	0.66	0.01885	0.847
976	chr14	36982447	36983791	-0.112478	1.23726	53638	308560	308570	11	12	0.0110885	0.72	0.0188286	0.847
527	chr10	86001154	86001560	-0.154398	1.23519	23471	235229	235236	8	8	0.00231078	0.284	0.0189088	0.849
2353	chr8	39695697	39696062	-0.176239	1.23367	170115	202987	202993	7	7	0.000791656	0.122	0.018989	0.851
1128	chr16	2879393	2880431	-0.153916	1.23133	65985	336985	336992	8	8	0.00238032	0.292	0.0191067	0.852
380	chr1	91191813	91193193	-0.123119	1.23119	9293	22013	22022	10	24	0.00918427	0.668	0.0191067	0.852
304	chr1	20616440	20617456	-0.153474	1.22779	3838	9238	9245	8	8	0.00247125	0.3	0.0192993	0.855
2420	chr8	143545236	143545949	-0.175306	1.22714	175045	213044	213050	7	8	0.000866542	0.131	0.0193153	0.856
158	chr3	147141588	147142415	0.153406	1.22725	124086	91175	91182	8	18	0.00250869	0.306	0.0193153	0.856
372	chr1	75593476	75594592	-0.12271	1.2271	8654	20659	20668	10	12	0.00941963	0.676	0.0193207	0.856
676	chr11	3254065	3254504	-0.175273	1.22691	28751	249929	249935	7	15	0.000866542	0.131	0.0193367	0.857
2330	chr8	10261641	10262628	-0.174743	1.2232	168160	198732	198738	7	7	0.00087724	0.132	0.0195346	0.857
1767	chr5	139839	140418	-0.153328	1.22663	135193	115506	115513	8	8	0.00253009	0.309	0.0193367	0.857
2058	chr6	33871422	33872251	-0.203103	1.21862	148654	153689	153694	6	10	0.000123028	0.02	0.0197646	0.859
583	chr10	129845375	129846082	-0.173567	1.21497	26714	242934	242940	7	7	0.000957475	0.143	0.0199626	0.859
1114	chr16	979188	980633	-0.152173	1.21738	65247	334680	334687	8	8	0.00278149	0.327	0.0198342	0.859
436	chr1	183154778	183155644	-0.121933	1.21933	13940	33341	33350	10	10	0.00975127	0.682	0.0197379	0.859
1561	chr21	43135854	43136835	-0.173395	1.21376	112136	418638	418644	7	7	0.000962824	0.144	0.0200214	0.861
788	chr12	50344211	50344626	-0.172842	1.20989	41545	279647	279653	7	7	0.000994918	0.149	0.0202942	0.865
1327	chr19	36023909	36024375	-0.151401	1.21121	89330	396570	396577	8	12	0.00296336	0.343	0.0201926	0.865
1313	chr19	15083616	15084823	-0.134567	1.2111	87887	392644	392652	9	9	0.00672372	0.568	0.0202033	0.865
1243	chr17	62050038	62050468	-0.172285	1.20599	79528	370332	370338	7	7	0.00103771	0.152	0.0205028	0.87
585	chr10	130507705	130508795	-0.172231	1.20562	26778	243099	243105	7	7	0.00103771	0.152	0.0205135	0.87
1503	chr20	3149249	3149777	-0.172044	1.20431	108160	407964	407970	7	10	0.00105376	0.154	0.020567	0.87
1127	chr16	2848409	2849640	-0.17194	1.20358	65977	336965	336971	7	9	0.00106446	0.154	0.0206098	0.87
1912	chr6	10883376	10884891	-0.133689	1.2032	146030	139733	139741	9	13	0.00719444	0.589	0.0206419	0.87
2127	chr6	168120556	168122077	-0.12025	1.2025	155527	168454	168463	10	17	0.0108692	0.707	0.0206954	0.87
1904	chr6	10390039	10391412	-0.133433	1.2009	145966	139487	139495	9	9	0.00730142	0.591	0.0207328	0.871
559	chr10	102997382	102998117	-0.171101	1.1977	24784	238551	238557	7	7	0.00110725	0.16	0.0209254	0.872
743	chr11	117947214	117947997	-0.149876	1.19901	36727	268982	268989	8	8	0.0033057	0.37	0.0208398	0.872
2096	chr6	108495385	108496811	-0.149424	1.19539	152088	161282	161289	8	14	0.00342338	0.381	0.0210645	0.872
272	chr1	3276507	3277000	-0.198636	1.19181	1081	3314	3319	6	7	0.000160471	0.026	0.0212249	0.874
275	chr1	3425603	3426532	-0.17046	1.19322	1164	3526	3532	7	7	0.00115004	0.165	0.0211447	0.874
871	chr13	19692335	19692848	-0.170404	1.19283	47871	295144	295150	7	7	0.00116074	0.167	0.0211714	0.874
391	chr1	117284260	117284802	-0.170192	1.19134	10637	25291	25297	7	7	0.00117144	0.168	0.0212463	0.874
2192	chr7	44279162	44280051	-0.149264	1.19412	159878	179711	179718	8	9	0.00343942	0.383	0.0211126	0.874
543	chr10	101290029	101291397	-0.148968	1.19174	24517	237668	237675	8	9	0.00351431	0.385	0.0212303	0.874
712	chr11	62783123	62783573	-0.148913	1.1913	32516	258622	258629	8	8	0.00352501	0.385	0.0212463	0.874
664	chr11	2189562	2190134	-0.148891	1.19112	28466	248790	248797	8	8	0.00352501	0.385	0.021257	0.874
1293	chr19	292179	292898	-0.119167	1.19167	84687	383979	383988	10	14	0.0115111	0.725	0.0212303	0.874
1592	chr22	33195655	33196504	-0.118972	1.18972	114239	423645	423654	10	18	0.0116341	0.727	0.0213319	0.874
594	chr10	131812411	131813126	-0.148407	1.18725	26938	243655	243662	8	11	0.00364269	0.395	0.0214763	0.876
759	chr11	131778850	131779920	-0.1482	1.1856	38167	272121	272128	8	22	0.00371222	0.4	0.0215566	0.876
1504	chr20	3208921	3209945	-0.148114	1.18491	108173	408011	408018	8	10	0.00376036	0.404	0.0216154	0.876
2426	chr8	144213175	144213766	-0.197209	1.18325	175182	213408	213413	6	9	0.000181867	0.03	0.0217331	0.877
1118	chr16	1070957	1071884	-0.19717	1.18302	65290	334823	334828	6	7	0.000181867	0.03	0.0217491	0.877
1575	chr22	19554053	19554706	-0.169164	1.18415	113241	421081	421087	7	7	0.00123028	0.175	0.0216796	0.877
2432	chr8	144824078	144825116	-0.168784	1.18149	175412	214113	214119	7	7	0.00126237	0.179	0.0218668	0.877
1508	chr20	5451661	5451900	-0.168604	1.18022	108334	408449	408455	7	7	0.00126772	0.18	0.021931	0.877
296	chr1	17574178	17575607	-0.147829	1.18263	3417	8374	8381	8	8	0.00381385	0.41	0.0217652	0.877
2332	chr8	10586678	10587055	-0.16853	1.17971	168203	198838	198844	7	14	0.00127307	0.18	0.0219577	0.878
454	chr1	204966000	204966512	-0.168495	1.17947	15069	35638	35644	7	7	0.00127842	0.181	0.0219577	0.878
1785	chr5	1216726	1217797	-0.168379	1.17866	135539	116552	116558	7	13	0.00128911	0.183	0.0220273	0.878
2283	chr7	157368881	157369376	-0.168172	1.17721	166702	195089	195095	7	7	0.00131051	0.185	0.0221129	0.879
892	chr13	31506270	31506963	-0.11756	1.1756	48809	297282	297291	10	11	0.01249	0.746	0.0222091	0.881
1585	chr22	25159879	25160378	-0.195635	1.17381	113729	422308	422313	6	7	0.000208612	0.034	0.022284	0.883
451	chr1	203155737	203156764	-0.167438	1.17207	14820	35155	35161	7	7	0.00138005	0.195	0.0224017	0.884
1220	chr17	38118571	38119330	-0.166831	1.16782	76861	363393	363399	7	7	0.00142819	0.2	0.0227013	0.884
1837	chr5	121187445	121188228	-0.166687	1.16681	140408	126927	126933	7	7	0.00143354	0.201	0.0227761	0.884
2360	chr8	43131260	43132507	-0.146602	1.17281	170426	203644	203651	8	8	0.00422573	0.434	0.0223643	0.884
955	chr13	113633379	113634042	-0.146056	1.16845	52289	304891	304898	8	8	0.0043755	0.442	0.0226638	0.884
475	chr1	230882387	230883552	-0.129692	1.16723	17096	40052	40060	9	9	0.00937149	0.678	0.0227494	0.884
874	chr13	22298515	22299319	-0.166391	1.16474	48097	295733	295739	7	8	0.00144959	0.202	0.0229206	0.885
490	chr10	1245418	1246336	-0.166193	1.16335	18616	225071	225077	7	8	0.00145493	0.203	0.0230008	0.885
222	chr7	120968877	120969174	0.145425	1.1634	163884	188599	188606	8	9	0.00458411	0.454	0.0229955	0.885
2225	chr7	107300287	107301048	-0.145405	1.16324	163404	187673	187680	8	21	0.00458946	0.454	0.0230062	0.885
1420	chr2	98329337	98330087	-0.145373	1.16299	99165	55883	55890	8	8	0.00459481	0.454	0.0230275	0.885
1386	chr2	20870087	20871401	-0.129	1.161	94755	46226	46234	9	9	0.00979941	0.693	0.0231506	0.886
1159	chr16	85880914	85882097	-0.165622	1.15935	71610	349770	349776	7	7	0.00148703	0.207	0.0232843	0.887
640	chr10	135269638	135271052	-0.144779	1.15823	27711	246275	246282	8	8	0.00477668	0.465	0.0233431	0.888
691	chr11	32449450	32450692	-0.12841	1.15569	30583	254049	254057	9	16	0.0101417	0.699	0.0234608	0.889
1780	chr5	1083885	1085279	-0.144394	1.15516	135479	116348	116355	8	8	0.0049425	0.479	0.0235036	0.891
2405	chr8	142200020	142201025	-0.144024	1.15219	174772	212344	212351	8	8	0.00506553	0.484	0.0236587	0.891
889	chr13	28562668	28562902	-0.164061	1.14843	48574	296834	296840	7	7	0.0016475	0.224	0.0239369	0.892
2368	chr8	57233269	57233874	-0.163231	1.14262	170959	204775	204781	7	12	0.00173308	0.236	0.024322	0.892
1269	chr17	79099777	79100287	-0.143808	1.15046	81746	375993	376000	8	16	0.00510297	0.486	0.0237871	0.892
405	chr1	155005172	155006360	-0.14343	1.14744	11779	28334	28341	8	8	0.00525809	0.5	0.0239957	0.892
1950	chr6	29554942	29556415	-0.143035	1.14428	147610	143934	143941	8	8	0.00540251	0.505	0.0241936	0.892
2342	chr8	22785257	22786374	-0.16306	1.14142	169039	200612	200618	7	7	0.00175448	0.238	0.0243969	0.894
274	chr1	3331987	3332705	-0.1622	1.1354	1113	3400	3406	7	7	0.00187216	0.255	0.0248623	0.898
135	chr2	177029459	177030228	0.141812	1.13449	103242	64132	64139	8	23	0.00584648	0.526	0.0248944	0.898
1229	chr17	46719276	46720386	-0.161995	1.13397	78284	367255	367261	7	7	0.00189355	0.258	0.0249371	0.899
492	chr10	1444557	1445317	-0.141301	1.13041	18666	225174	225181	8	8	0.00606044	0.541	0.0251672	0.899
231	chr8	38964858	38965492	0.11306	1.1306	170108	202956	202965	10	12	0.0151912	0.799	0.0251511	0.899
265	chr1	3089076	3090345	-0.161377	1.12964	994	3038	3044	7	7	0.00197914	0.264	0.025242	0.9
468	chr1	227746111	227747468	-0.161028	1.12719	16700	39086	39092	7	7	0.00202728	0.27	0.0254293	0.902
2062	chr6	34123215	34123883	-0.187534	1.1252	148706	153823	153828	6	9	0.000342338	0.056	0.0255523	0.903
417	chr1	161059267	161060000	-0.160927	1.12649	12572	30365	30371	7	7	0.00204868	0.27	0.0254721	0.903
814	chr12	113495566	113496168	-0.160818	1.12572	45457	288769	288775	7	9	0.00205403	0.271	0.0255202	0.903
961	chr13	113802886	113803579	-0.160583	1.12408	52377	305184	305190	7	7	0.00210217	0.272	0.0256486	0.903
865	chr12	132981736	132982777	-0.140746	1.12597	47641	294388	294395	8	8	0.00633859	0.552	0.0255148	0.903
2300	chr7	157981849	157982589	-0.159859	1.11902	166945	195812	195818	7	7	0.00222519	0.282	0.0261567	0.909
1921	chr6	27215053	27215675	-0.159225	1.11458	147243	142231	142237	7	8	0.00230008	0.29	0.026467	0.909
2296	chr7	157785628	157786631	-0.158859	1.11201	166892	195658	195664	7	7	0.00233217	0.293	0.0266595	0.909
1831	chr5	78406928	78407566	-0.139861	1.11889	138934	123966	123973	8	13	0.00677186	0.572	0.0261674	0.909
1000	chr14	74705733	74706336	-0.139756	1.11805	55674	313019	313026	8	8	0.00682535	0.574	0.0262102	0.909
1703	chr4	6107021	6107791	-0.139632	1.11706	128125	100547	100554	8	8	0.00688954	0.58	0.0262905	0.909
389	chr1	115397374	115398123	-0.13962	1.11696	10493	24988	24995	8	8	0.00689489	0.58	0.0262905	0.909
1698	chr4	3643404	3644703	-0.138966	1.11173	127875	99900	99907	8	8	0.00727467	0.604	0.026697	0.91
919	chr13	111163978	111165457	-0.138682	1.10945	51765	303351	303358	8	8	0.00746724	0.61	0.0269216	0.912
1054	chr15	25491315	25492407	-0.184473	1.10684	58897	320475	320480	6	7	0.000443969	0.071	0.0271516	0.915
605	chr10	133878016	133878853	-0.184172	1.10503	27149	244240	244245	6	11	0.000449318	0.072	0.0272854	0.915
1093	chr15	89764836	89765425	-0.157179	1.10025	63806	331060	331066	7	7	0.00270661	0.326	0.0276758	0.916
365	chr1	62660188	62660861	-0.138029	1.10424	8118	19535	19542	8	8	0.00783632	0.622	0.0273817	0.916
2419	chr8	143535437	143535891	-0.219945	1.09973	175040	213032	213036	5	7	4.81412e-05	0.008	0.0277293	0.918
1952	chr6	29574225	29575145	-0.13729	1.09832	147615	143970	143977	8	8	0.00815726	0.634	0.0278952	0.918
191	chr5	178986131	178986906	0.122114	1.09902	144747	136655	136663	9	9	0.014651	0.791	0.0278042	0.918
1397	chr2	31806275	31806898	-0.156668	1.09668	95615	48197	48203	7	12	0.00275475	0.33	0.0279968	0.919
370	chr1	68516518	68517691	-0.121954	1.09759	8513	20342	20350	9	21	0.014774	0.792	0.0279593	0.919
1569	chr21	45926106	45926753	-0.182141	1.09285	112584	419627	419632	6	7	0.000577695	0.089	0.0283124	0.921
1056	chr15	26873818	26875014	-0.156197	1.09338	59000	320696	320702	7	7	0.00284568	0.337	0.0282803	0.921
1667	chr3	169781495	169782135	-0.155962	1.09174	124989	93047	93053	7	8	0.00286708	0.337	0.0284033	0.922
1540	chr20	61866960	61867533	-0.136233	1.08986	111027	415907	415914	8	8	0.008751	0.654	0.0285049	0.924
1998	chr6	31687914	31688702	-0.154905	1.08434	148115	148332	148338	7	8	0.00311848	0.366	0.0289115	0.925
1996	chr6	31554199	31555016	-0.136161	1.08929	148065	147716	147723	8	8	0.00879914	0.655	0.0285424	0.925
1310	chr19	11689715	11689997	-0.136131	1.08905	87374	391075	391082	8	12	0.00881519	0.655	0.0285531	0.925
1953	chr6	29576329	29577348	-0.135975	1.0878	147616	143978	143985	8	8	0.00890078	0.657	0.028628	0.925
496	chr10	2370970	2371438	-0.154645	1.08251	18775	225464	225470	7	7	0.00319337	0.371	0.0290773	0.927
721	chr11	67442067	67443131	-0.135392	1.08314	33549	261905	261912	8	8	0.00923242	0.673	0.0290238	0.927
1275	chr18	14747888	14748439	-0.108179	1.08179	83001	379772	379781	10	11	0.0180904	0.847	0.0291468	0.927
1850	chr5	140480507	140481267	-0.13497	1.07976	141838	130254	130261	8	13	0.00949987	0.684	0.0293501	0.929
2131	chr6	170373755	170374555	-0.153738	1.07617	155981	169646	169652	7	7	0.00340198	0.39	0.0296443	0.933
1178	chr16	89920010	89921102	-0.153484	1.07439	72800	352855	352861	7	7	0.00347152	0.392	0.0297887	0.933
904	chr13	70682525	70683127	-0.153451	1.07416	50392	300484	300490	7	17	0.00349291	0.395	0.0298262	0.933
1843	chr5	140207460	140208201	-0.153397	1.07378	141788	130100	130106	7	7	0.0035357	0.401	0.029885	0.933
301	chr1	20250501	20251280	-0.214454	1.07227	3803	9169	9173	5	8	6.41883e-05	0.011	0.0299813	0.934
745	chr11	120008025	120008607	-0.178669	1.07201	37026	269794	269799	6	12	0.000722118	0.106	0.0300134	0.934
91	chr17	38333933	38334439	0.153074	1.07152	76910	363541	363547	7	10	0.00359989	0.407	0.0300401	0.934
2263	chr7	155790277	155791371	-0.133848	1.07079	166450	194318	194325	8	8	0.0103183	0.704	0.0301204	0.934
1803	chr5	2006984	2007691	-0.212635	1.06318	135797	117421	117425	5	10	8.02354e-05	0.013	0.0308371	0.935
462	chr1	217309794	217310572	-0.177581	1.06549	16007	37623	37628	6	26	0.000813052	0.12	0.0306285	0.935
2212	chr7	57247619	57248018	-0.177178	1.06307	160654	181328	181333	6	7	0.000839797	0.123	0.0308532	0.935
1990	chr6	31512618	31513571	-0.132596	1.06077	148049	147579	147586	8	31	0.0112971	0.729	0.0310404	0.936
484	chr1	247712110	247712591	-0.132514	1.06011	18225	42349	42356	8	8	0.0113506	0.733	0.031126	0.936
1690	chr4	1496293	1497223	-0.131821	1.05457	127361	98495	98502	8	10	0.0118962	0.748	0.0316181	0.937
493	chr10	1453818	1454848	-0.150041	1.05029	18672	225195	225201	7	7	0.00458411	0.468	0.0319337	0.938
1529	chr20	43029468	43029997	-0.131394	1.05116	109734	412459	412466	8	8	0.0121958	0.752	0.0318641	0.938
2205	chr7	53102694	53103576	-0.131202	1.04961	160403	180816	180823	8	11	0.0123188	0.756	0.0320032	0.938
803	chr12	68647015	68647387	-0.174746	1.04847	43208	283983	283988	6	8	0.00104841	0.148	0.0321102	0.939
2191	chr7	44180604	44181791	-0.149312	1.04519	159852	179642	179648	7	7	0.00481947	0.48	0.0324472	0.939
762	chr11	133800241	133801225	-0.148665	1.04065	38326	272412	272418	7	7	0.00508157	0.495	0.0329714	0.941
1897	chr5	180071709	180072420	-0.148634	1.04044	144941	137137	137143	7	7	0.00509227	0.495	0.0329874	0.941
663	chr11	2183420	2183864	-0.148402	1.03882	28463	248776	248782	7	7	0.00516716	0.498	0.0331051	0.941
612	chr10	134630597	134631702	-0.130168	1.04134	27418	245167	245174	8	8	0.0132549	0.776	0.0329018	0.941
237	chr8	98289745	98290372	0.130047	1.04038	172567	208176	208183	8	11	0.0133619	0.777	0.0329874	0.941
1212	chr17	26850322	26851153	-0.148154	1.03708	75738	360477	360483	7	7	0.00527414	0.502	0.0332709	0.942
1015	chr14	97091067	97092205	-0.146681	1.02677	57160	316151	316157	7	7	0.00593207	0.531	0.0342498	0.948
650	chr11	1074682	1074885	-0.146193	1.02335	28110	247559	247565	7	7	0.00609789	0.536	0.0345921	0.949
2240	chr7	140103545	140104086	-0.128067	1.02454	165226	191347	191354	8	8	0.015004	0.808	0.0343996	0.949
1248	chr17	72462164	72463080	-0.127961	1.02369	80274	371822	371829	8	8	0.0151805	0.809	0.0345333	0.949
86	chr17	6899207	6899577	0.113855	1.0247	74007	356123	356131	9	17	0.0219684	0.883	0.0343835	0.949
2376	chr8	67090581	67090928	-0.170168	1.02101	171329	205612	205617	6	13	0.00138005	0.186	0.0348596	0.951
858	chr12	132863869	132865182	-0.127586	1.02069	47582	294171	294178	8	12	0.015555	0.82	0.0349024	0.951
1169	chr16	88568237	88569490	-0.113545	1.02191	72246	351314	351322	9	9	0.022268	0.886	0.0347847	0.951
2215	chr7	73275265	73275810	-0.145541	1.01878	161243	182470	182476	7	7	0.00641883	0.551	0.035111	0.952
1513	chr20	30028062	30028893	-0.145379	1.01766	108921	410085	410091	7	8	0.00647232	0.555	0.0352073	0.952
2299	chr7	157958049	157958748	-0.16885	1.0131	166935	195792	195797	6	7	0.00148703	0.198	0.0356512	0.953
1862	chr5	145758379	145759373	-0.145039	1.01527	142318	131414	131420	7	7	0.00659535	0.563	0.0354373	0.953
2204	chr7	50861927	50862266	-0.145017	1.01512	160320	180680	180686	7	25	0.00660604	0.564	0.0354533	0.953
156	chr3	147136586	147137503	0.144852	1.01397	124084	91154	91160	7	10	0.00668628	0.565	0.0355336	0.953
1250	chr17	72931569	72931792	-0.144801	1.01361	80353	372050	372056	7	12	0.00669163	0.565	0.0355657	0.953
1812	chr5	3535438	3536536	-0.126604	1.01283	135965	117876	117883	8	8	0.0165766	0.834	0.0356726	0.953
1637	chr3	58563609	58563907	-0.16835	1.0101	120075	83137	83142	6	8	0.00152447	0.203	0.0359829	0.954
278	chr1	3620638	3621445	-0.168336	1.01002	1265	3818	3823	6	7	0.00152447	0.203	0.0359829	0.954
1108	chr16	614645	615782	-0.144138	1.00897	65057	334003	334009	7	9	0.00707141	0.588	0.0361113	0.955
536	chr10	98946238	98946943	-0.200105	1.00052	24316	237112	237116	5	19	0.000171169	0.028	0.0371008	0.956
851	chr12	132835050	132835993	-0.1681	1.0086	47566	294107	294112	6	7	0.00156726	0.208	0.0361541	0.956
960	chr13	113776873	113777160	-0.125751	1.00601	52365	305155	305162	8	8	0.017502	0.843	0.0364482	0.956
917	chr13	110802517	110802968	-0.125512	1.0041	51681	303175	303182	8	8	0.0177588	0.843	0.0366729	0.956
1372	chr2	1926366	1927209	-0.142622	0.998356	93426	43448	43454	7	7	0.00788446	0.62	0.0373148	0.957
1110	chr16	891400	892435	-0.165516	0.993094	65196	334533	334538	6	9	0.00178122	0.234	0.0379727	0.958
626	chr10	134818683	134819662	-0.142277	0.995941	27506	245473	245479	7	7	0.00808772	0.625	0.037625	0.958
1539	chr20	61151391	61151899	-0.124504	0.996035	110848	415444	415451	8	8	0.0188553	0.859	0.037609	0.958
1659	chr3	138739874	138740313	-0.164624	0.987745	123730	90280	90285	6	7	0.00187216	0.244	0.0385558	0.96
2106	chr6	137813584	137814728	-0.164134	0.984801	153498	164164	164169	6	15	0.00194704	0.252	0.0389035	0.96
2083	chr6	74063982	74064594	-0.14116	0.988119	150955	158555	158561	7	8	0.0087724	0.656	0.0385237	0.96
779	chr12	29650574	29651041	-0.140525	0.983674	40559	277415	277421	7	7	0.00919497	0.666	0.0390051	0.96
398	chr1	147801025	147801789	-0.140247	0.981727	11051	26278	26284	7	7	0.00941428	0.67	0.0392886	0.96
2006	chr6	32015297	32015773	-0.109119	0.982072	148214	149546	149554	9	51	0.0263707	0.914	0.0392618	0.96
1597	chr22	42828386	42828946	-0.140056	0.980395	115126	425860	425866	7	8	0.0095694	0.675	0.0394384	0.961
568	chr10	118890977	118891706	-0.13976	0.978319	25792	240857	240863	7	7	0.00977802	0.683	0.039663	0.962
558	chr10	102995440	102996464	-0.139742	0.978193	24783	238541	238547	7	10	0.00979406	0.683	0.0396684	0.962
1744	chr4	122684903	122685675	-0.139567	0.976967	132531	109959	109965	7	17	0.00990104	0.686	0.0398021	0.962
1928	chr6	28493019	28493500	-0.194888	0.974441	147442	142916	142920	5	15	0.0002728	0.043	0.0400642	0.963
849	chr12	132686912	132687729	-0.139182	0.974271	47545	294041	294047	7	9	0.0102059	0.698	0.0400909	0.963
2103	chr6	130182053	130182967	-0.121975	0.975803	153008	163195	163202	8	8	0.0218187	0.875	0.0399251	0.963
625	chr10	134803138	134804447	-0.10833	0.974968	27500	245448	245456	9	9	0.0269109	0.919	0.0400053	0.963
2340	chr8	21771059	21771668	-0.139083	0.973578	168845	200104	200110	7	7	0.0102808	0.7	0.0402033	0.964
1828	chr5	76115810	76116535	-0.161318	0.967906	138761	123592	123597	6	17	0.00238032	0.295	0.0409575	0.966
537	chr10	99532367	99533109	-0.16129	0.967739	24406	237384	237389	6	20	0.00238032	0.295	0.0409842	0.966
2189	chr7	37888078	37888745	-0.138557	0.969899	159421	178788	178794	7	7	0.0107783	0.713	0.0406847	0.966
1060	chr15	27215448	27215757	-0.193387	0.966936	59041	320801	320805	5	19	0.000304894	0.048	0.0410752	0.967
458	chr1	208084942	208085455	-0.240283	0.961132	15423	36458	36461	4	13	0.000176518	0.031	0.0416903	0.968
669	chr11	2597528	2598653	-0.137782	0.964477	28580	249289	249295	7	7	0.0113185	0.725	0.0412784	0.968
2428	chr8	144294095	144295139	-0.137709	0.963965	175202	213461	213467	7	7	0.0113399	0.726	0.0413587	0.968
1122	chr16	1131266	1131907	-0.137553	0.962869	65327	334931	334937	7	7	0.0114523	0.729	0.0414977	0.968
1383	chr2	11679605	11680144	-0.137541	0.962784	94280	45330	45336	7	7	0.0114523	0.729	0.0415031	0.968
1501	chr20	2796729	2797721	-0.137084	0.959588	108113	407814	407820	7	7	0.0118481	0.74	0.0418775	0.968
1500	chr20	2516256	2517613	-0.120091	0.960727	108081	407697	407704	8	8	0.0242578	0.896	0.0417277	0.968
199	chr6	28092048	28092420	0.106713	0.960419	147372	142670	142678	9	9	0.02797	0.929	0.0417545	0.968
1354	chr19	56047224	56047884	-0.189327	0.946633	92584	405588	405592	5	8	0.000369083	0.059	0.0434929	0.969
2015	chr6	32039796	32039999	-0.157619	0.945713	148224	149695	149700	6	9	0.00314523	0.357	0.0436106	0.969
2153	chr7	1733430	1734325	-0.13672	0.957039	156747	172084	172090	7	9	0.0121369	0.748	0.0421182	0.969
1051	chr15	25068564	25068790	-0.1365	0.9555	58771	320169	320175	7	8	0.0123135	0.749	0.042284	0.969
66	chr14	95234658	95235127	0.136432	0.955023	56972	315744	315750	7	22	0.0123776	0.75	0.0423536	0.969
1236	chr17	48845009	48846189	-0.136138	0.952963	78678	368336	368342	7	7	0.0126344	0.755	0.0425889	0.969
731	chr11	69682593	69683619	-0.135807	0.950651	33916	262889	262895	7	7	0.0128965	0.758	0.0428885	0.969
1660	chr3	138763670	138764193	-0.119515	0.956121	123733	90289	90296	8	9	0.0249639	0.902	0.0422145	0.969
673	chr11	2891065	2891495	-0.119455	0.955638	28664	249530	249537	8	42	0.0250281	0.904	0.0422787	0.969
2248	chr7	150884003	150885027	-0.117967	0.943738	165983	193146	193153	8	13	0.0271944	0.914	0.0438566	0.97
314	chr1	27287181	27287776	-0.18823	0.941149	4759	11497	11501	5	11	0.000395828	0.064	0.0442204	0.971
1437	chr2	121107018	121107947	-0.15662	0.939718	100561	58746	58751	6	8	0.00330035	0.365	0.0444504	0.971
289	chr1	11107045	11107886	-0.134728	0.943098	2553	6599	6605	7	7	0.013977	0.783	0.0439476	0.971
2341	chr8	21916256	21917015	-0.134342	0.940393	168875	200175	200181	7	7	0.014437	0.789	0.0443541	0.971
354	chr1	53925192	53926227	-0.134317	0.94022	7496	18359	18365	7	16	0.0144638	0.789	0.0443862	0.971
1206	chr17	10741502	10742274	-0.155972	0.935831	74636	358097	358102	6	7	0.00345012	0.376	0.0449318	0.972
2082	chr6	70992907	70993440	-0.155493	0.93296	150812	158266	158271	6	8	0.0035678	0.387	0.0452848	0.972
1475	chr2	223166909	223167617	-0.116882	0.93506	105651	69158	69165	8	21	0.0284942	0.922	0.045012	0.972
321	chr1	35257475	35258061	-0.23057	0.922278	5642	13681	13684	4	8	0.000197914	0.035	0.0466488	0.973
2069	chr6	39282164	39282532	-0.185196	0.925982	149320	155095	155099	5	11	0.000465365	0.075	0.0461728	0.973
798	chr12	55378411	55378912	-0.18475	0.923752	42299	281727	281731	5	7	0.000497459	0.08	0.046483	0.973
1077	chr15	72103854	72104417	-0.154417	0.926503	62344	327847	327852	6	10	0.00389409	0.416	0.0461193	0.973
1136	chr16	23724774	23724943	-0.153935	0.923609	67660	340630	340635	6	9	0.00399037	0.424	0.0464884	0.973
709	chr11	60869601	60869969	-0.153506	0.921038	32186	257618	257623	6	7	0.00415619	0.431	0.0468361	0.973
260	chr1	2983926	2984470	-0.132557	0.9279	945	2839	2845	7	19	0.0163252	0.813	0.0459695	0.973
581	chr10	129533731	129534613	-0.131714	0.921995	26683	242859	242865	7	7	0.0172934	0.826	0.0466863	0.973
1480	chr2	223290012	223291007	-0.183154	0.915768	105663	69227	69231	5	16	0.000588393	0.091	0.0475849	0.975
4	chr1	19615358	19615480	0.152589	0.915536	3711	8964	8969	6	7	0.00447713	0.455	0.0476117	0.975
978	chr14	37123678	37124434	-0.130884	0.916187	53661	308652	308658	7	7	0.0182188	0.835	0.0475528	0.975
1879	chr5	170883661	170884347	-0.130588	0.914114	143716	134275	134281	7	7	0.0185879	0.838	0.0477882	0.975
1418	chr2	97651611	97652491	-0.130185	0.911298	99143	55820	55826	7	11	0.0190907	0.845	0.0481359	0.975
1467	chr2	219866072	219866512	-0.130021	0.910149	105369	68441	68447	7	14	0.0192618	0.848	0.0482803	0.975
1357	chr19	57742217	57742444	-0.113725	0.909798	92806	406207	406214	8	10	0.0329072	0.942	0.0483231	0.975
1018	chr14	101123263	101123682	-0.151078	0.90647	57519	316890	316895	6	7	0.00509762	0.492	0.0487189	0.976
1202	chr17	9694619	9695137	-0.150677	0.90406	74522	357867	357872	6	7	0.00526879	0.503	0.0491575	0.976
105	chr18	55862577	55862872	0.129501	0.906505	83827	382038	382044	7	10	0.0198502	0.855	0.0487136	0.976
1102	chr15	93652578	93653310	-0.128659	0.900611	64253	332163	332169	7	7	0.0210217	0.871	0.0496389	0.976
369	chr1	68512539	68513063	-0.112879	0.903032	8510	20320	20327	8	10	0.0341321	0.945	0.0493233	0.976
807	chr12	99548329	99549023	-0.112507	0.900059	44427	286347	286354	8	8	0.034667	0.946	0.0497138	0.976
1057	chr15	27019697	27020340	-0.224713	0.898853	59016	320731	320734	4	10	0.00021931	0.038	0.0498957	0.977
789	chr12	52695270	52695728	-0.128513	0.89959	41858	280403	280409	7	7	0.0211714	0.872	0.0497727	0.977
1190	chr17	4463911	4464400	-0.128469	0.899283	73725	355345	355351	7	7	0.021241	0.873	0.0498101	0.977
2158	chr7	3083541	3084516	-0.149403	0.896416	157183	173517	173522	6	8	0.00578764	0.532	0.0502648	0.979
1582	chr22	22901830	22902237	-0.148896	0.893377	113554	421884	421889	6	13	0.00601765	0.544	0.0508157	0.98
2171	chr7	18067282	18067463	-0.222333	0.889333	158095	175699	175702	4	9	0.00021931	0.038	0.0514362	0.981
1445	chr2	129659018	129659946	-0.127308	0.891153	101079	59775	59781	7	7	0.0230703	0.892	0.051142	0.981
1711	chr4	13536409	13537302	-0.127199	0.890391	128786	102056	102062	7	10	0.0232255	0.893	0.0512864	0.981
279	chr1	3623102	3624054	-0.127165	0.890156	1267	3826	3832	7	8	0.023295	0.893	0.0513185	0.981
2051	chr6	33091111	33091634	-0.126772	0.887405	148479	151855	151861	7	18	0.0238032	0.896	0.0516609	0.981
92	chr17	42082392	42083306	0.126751	0.887258	77616	365413	365419	7	22	0.0238353	0.896	0.0516769	0.981
1971	chr6	30080295	30081408	-0.126685	0.886798	147760	144972	144978	7	9	0.0239583	0.897	0.0517625	0.981
2252	chr7	153584582	153585368	-0.126282	0.883976	166231	193722	193728	7	8	0.0246269	0.899	0.0522279	0.981
793	chr12	53242733	53243489	-0.126143	0.883001	41952	280607	280613	7	8	0.0248516	0.901	0.0523509	0.981
2213	chr7	63497644	63498367	-0.125897	0.881277	160738	181453	181459	7	8	0.0252367	0.904	0.0526397	0.982
2319	chr8	1112755	1113432	-0.175801	0.879006	167446	197054	197058	5	7	0.00112329	0.161	0.0529339	0.983
1989	chr6	31431312	31431969	-0.146648	0.879886	148025	147415	147420	6	17	0.00718374	0.587	0.0528484	0.983
1821	chr5	23507450	23507656	-0.125208	0.876457	136791	119433	119439	7	9	0.0263493	0.909	0.0533833	0.984
1765	chr4	186434993	186435667	-0.174149	0.870743	134826	114752	114756	5	8	0.00127842	0.177	0.0543247	0.985
1901	chr6	792305	792778	-0.143987	0.863924	145139	137705	137710	6	7	0.00867612	0.648	0.0554801	0.986
2060	chr6	33995939	33996673	-0.123951	0.867656	148675	153751	153757	7	7	0.0284461	0.93	0.0548061	0.986
1935	chr6	28557846	28558113	-0.123752	0.866264	147466	143068	143074	7	25	0.0287831	0.931	0.0550842	0.986
1497	chr20	1974646	1975372	-0.123691	0.865839	108045	407587	407593	7	7	0.028874	0.931	0.0551912	0.986
1083	chr15	75104625	75105286	-0.123677	0.86574	62674	328644	328650	7	7	0.0288954	0.931	0.0552019	0.986
846	chr12	132328378	132329481	-0.123539	0.864775	47426	293677	293683	7	11	0.0291522	0.931	0.0553838	0.986
503	chr10	11046888	11047586	-0.123536	0.864753	19392	226867	226873	7	7	0.0291575	0.931	0.0553891	0.986
964	chr13	114321214	114321749	-0.108261	0.866091	52549	305726	305733	8	9	0.0404975	0.964	0.0551324	0.986
750	chr11	126872615	126872863	-0.212163	0.84865	37761	271297	271300	4	11	0.000288847	0.05	0.0580209	0.987
935	chr13	112979874	112980416	-0.171714	0.858572	52103	304282	304286	5	8	0.00148168	0.199	0.0562771	0.987
1598	chr22	44708669	44708908	-0.143712	0.862273	115299	426297	426302	6	9	0.00880984	0.653	0.0557208	0.987
2032	chr6	32191479	32192350	-0.14371	0.862261	148283	150690	150695	6	8	0.00880984	0.653	0.0557208	0.987
1134	chr16	11369940	11370688	-0.14364	0.86184	66877	339082	339087	6	7	0.00885263	0.654	0.0557903	0.987
1193	chr17	7036934	7037406	-0.143583	0.861497	74041	356250	356255	6	7	0.00890078	0.657	0.0558331	0.987
982	chr14	47121002	47121158	-0.143513	0.861076	53847	309146	309151	6	8	0.00897031	0.66	0.0558973	0.987
218	chr7	96625586	96626788	0.143489	0.860935	162304	184839	184844	6	12	0.00898101	0.66	0.055924	0.987
1630	chr3	48413146	48413769	-0.141873	0.85124	118989	80306	80311	6	7	0.0101257	0.69	0.0575448	0.987
14	chr1	116370764	116371337	0.141735	0.85041	10558	25105	25110	6	9	0.010238	0.695	0.057732	0.987
864	chr12	132928795	132929737	-0.141231	0.847386	47615	294302	294307	6	9	0.0106339	0.708	0.0581867	0.987
2201	chr7	50633896	50634648	-0.140816	0.844897	160297	180603	180608	6	12	0.0109708	0.715	0.0586467	0.987
2000	chr6	31838402	31838613	-0.122791	0.85954	148168	149020	149026	7	15	0.0305429	0.934	0.056122	0.987
551	chr10	102880841	102881545	-0.122628	0.858394	24753	238384	238390	7	7	0.030789	0.934	0.0562878	0.987
1222	chr17	39471414	39472237	-0.121772	0.852403	77106	363943	363949	7	9	0.0322386	0.941	0.0573522	0.987
734	chr11	69931206	69931514	-0.106886	0.855091	33942	262953	262960	8	9	0.0419203	0.968	0.0568334	0.987
816	chr12	113909932	113910545	-0.106732	0.853859	45537	288987	288994	8	8	0.0420968	0.968	0.0570527	0.987
198	chr6	26271587	26272355	0.106207	0.849653	147129	141892	141899	8	18	0.0426531	0.968	0.0578711	0.987
1798	chr5	1867978	1868357	-0.210279	0.841115	135762	117285	117288	4	7	0.000304894	0.053	0.0592886	0.988
497	chr10	2815189	2815988	-0.168254	0.841271	18794	225510	225514	5	7	0.00182937	0.238	0.0592565	0.988
2363	chr8	53326618	53327079	-0.167805	0.839026	170753	204282	204286	5	8	0.0019203	0.248	0.0596791	0.989
2086	chr6	90596146	90596921	-0.167757	0.838783	151516	159904	159908	5	9	0.0019203	0.248	0.0597058	0.989
1846	chr5	140235435	140236081	-0.140125	0.840752	141800	130133	130138	6	8	0.0115967	0.726	0.0593421	0.989
1924	chr6	28226885	28227093	-0.119373	0.835614	147399	142769	142775	7	11	0.0368655	0.955	0.0603156	0.989
918	chr13	111090453	111091294	-0.105047	0.840378	51740	303297	303304	8	9	0.0437604	0.97	0.0594277	0.989
1833	chr5	101834365	101835072	-0.138529	0.831173	139754	125677	125682	6	7	0.0132977	0.766	0.0611179	0.99
652	chr11	1242710	1243300	-0.138219	0.829316	28155	247691	247696	6	12	0.0135865	0.771	0.061364	0.99
1560	chr21	43098516	43099365	-0.138201	0.829204	112129	418624	418629	6	7	0.0135972	0.771	0.0613907	0.99
1081	chr15	74659901	74660566	-0.118593	0.830148	62605	328440	328446	7	7	0.0385397	0.959	0.0612838	0.99
214	chr7	27183196	27183591	0.10364	0.82912	158626	177019	177026	8	52	0.0447339	0.974	0.0613907	0.99
442	chr1	201082731	201083145	-0.20334	0.813361	14511	34438	34441	4	7	0.000374432	0.065	0.0643327	0.991
880	chr13	25945255	25945811	-0.200966	0.803864	48377	296307	296310	4	11	0.000401177	0.07	0.0659428	0.991
1856	chr5	140552505	140553150	-0.164618	0.823091	141851	130324	130328	5	11	0.00221984	0.278	0.0625354	0.991
1446	chr2	131512651	131512890	-0.163627	0.818135	101170	59952	59956	5	20	0.00239636	0.296	0.063525	0.991
474	chr1	230458271	230459114	-0.161366	0.806831	17061	39975	39979	5	9	0.00280289	0.333	0.0654988	0.991
210	chr6	152129036	152130058	0.136425	0.81855	154307	165913	165918	6	31	0.0153731	0.804	0.0634448	0.991
781	chr12	40019768	40020078	-0.135732	0.814394	40898	278047	278052	6	7	0.0162022	0.817	0.064199	0.991
470	chr1	228547769	228548708	-0.135072	0.810431	16835	39486	39491	6	7	0.017058	0.83	0.0648462	0.991
1511	chr20	23471627	23472171	-0.134661	0.807965	108787	409760	409765	6	7	0.0176304	0.837	0.0653223	0.991
2301	chr7	158059396	158060003	-0.134605	0.807632	166965	195867	195872	6	7	0.0176839	0.837	0.0653865	0.991
1986	chr6	31079110	31079698	-0.134474	0.806844	147971	147008	147013	6	9	0.0178604	0.839	0.0654934	0.991
2052	chr6	33092243	33093109	-0.134156	0.804934	148479	151867	151872	6	18	0.0183151	0.841	0.0658037	0.991
1966	chr6	29796351	29796614	-0.133913	0.803478	147678	144426	144431	6	14	0.0185718	0.841	0.0660123	0.991
506	chr10	18549036	18549536	-0.133492	0.800953	19898	227984	227989	6	11	0.0190853	0.847	0.066483	0.991
239	chr8	144660395	144660772	0.133308	0.79985	175353	213913	213918	6	12	0.0193902	0.85	0.0667184	0.991
1604	chr22	47022418	47022658	-0.117356	0.821492	115571	426974	426980	7	10	0.0411233	0.965	0.062835	0.991
1955	chr6	29580896	29581228	-0.114834	0.803836	147619	143998	144004	7	8	0.0463439	0.971	0.0659642	0.991
486	chr1	248004886	248005719	-0.114272	0.799904	18243	42390	42396	7	7	0.0475903	0.973	0.066697	0.991
2258	chr7	155252701	155252944	-0.198813	0.795251	166354	194037	194040	4	7	0.00043862	0.075	0.067494	0.992
1423	chr2	100937072	100937584	-0.263815	0.791444	99396	56353	56355	3	12	0.000679326	0.116	0.0681573	0.992
1882	chr5	172662463	172663219	-0.157407	0.787034	143941	134760	134764	5	17	0.0038299	0.405	0.0690185	0.992
2273	chr7	156832709	156833196	-0.13302	0.798122	166576	194690	194695	6	7	0.0198716	0.856	0.0669965	0.992
1171	chr16	88990161	88990746	-0.132225	0.793351	72446	351859	351864	6	11	0.0209949	0.873	0.0678791	0.992
1409	chr2	70188605	70189903	-0.132186	0.793115	97822	52630	52635	6	8	0.0210698	0.873	0.0679166	0.992
33	chr10	103603292	103603869	0.131707	0.790241	24860	238751	238756	6	9	0.0217866	0.879	0.0684033	0.992
31	chr10	89621419	89621822	0.112925	0.790476	23667	235645	235651	7	56	0.0506178	0.979	0.0683659	0.992
2309	chr7	158362966	158363642	-0.196058	0.78423	167064	196127	196130	4	7	0.000513506	0.085	0.0696336	0.993
2292	chr7	157643722	157644160	-0.195808	0.783233	166852	195523	195526	4	8	0.000513506	0.085	0.0697941	0.993
2350	chr8	30240920	30241280	-0.156618	0.783091	169647	201979	201983	5	9	0.00397432	0.41	0.0698208	0.993
718	chr11	67219859	67220318	-0.156217	0.781083	33489	261693	261697	5	9	0.00407596	0.419	0.0702327	0.993
2101	chr6	112375186	112375333	-0.130375	0.782249	152375	161897	161902	6	9	0.0238032	0.895	0.0700027	0.993
1295	chr19	2255419	2255658	-0.112033	0.784229	85493	386082	386088	7	9	0.0526932	0.984	0.0696336	0.993
1094	chr15	89919993	89920918	-0.155387	0.776935	63836	331148	331152	5	20	0.00433271	0.444	0.0711902	0.994
1227	chr17	44896877	44897512	-0.154721	0.773605	78009	366430	366434	5	15	0.00461086	0.466	0.0717892	0.994
2429	chr8	144462502	144462851	-0.154619	0.773093	175276	213685	213689	5	9	0.00464295	0.466	0.0719444	0.994
708	chr11	60738971	60739019	-0.192834	0.771337	32176	257593	257596	4	7	0.000577695	0.094	0.0722439	0.995
1844	chr5	140220686	140220822	-0.192577	0.770308	141794	130116	130119	4	7	0.000588393	0.096	0.0723937	0.995
257	chr1	2823297	2823928	-0.188896	0.755584	888	2682	2685	4	7	0.000663279	0.11	0.0750842	0.995
282	chr1	3826425	3826803	-0.25722	0.77166	1338	4042	4044	3	8	0.000732816	0.123	0.0722011	0.995
1351	chr19	55692003	55692526	-0.254594	0.763782	92473	405270	405272	3	17	0.000743514	0.125	0.0735009	0.995
783	chr12	45443808	45444203	-0.183328	0.733312	41069	278402	278405	4	17	0.000882589	0.142	0.0798235	0.995
1809	chr5	2866388	2866779	-0.182746	0.730982	135901	117728	117731	4	8	0.000946777	0.15	0.0803316	0.995
350	chr1	53904065	53904319	-0.181742	0.726968	7493	18332	18335	4	18	0.00103236	0.161	0.0812196	0.995
1315	chr19	17932244	17932369	-0.152499	0.762493	88334	393861	393865	5	9	0.00540251	0.515	0.0737095	0.995
225	chr7	127672458	127673038	0.15201	0.760052	164179	189166	189170	5	8	0.00571276	0.525	0.0742231	0.995
1296	chr19	3178413	3178844	-0.151358	0.756791	85760	386741	386745	5	11	0.0060016	0.542	0.0748221	0.995
2023	chr6	32065659	32066582	-0.150159	0.750794	148231	149923	149927	5	68	0.00659535	0.571	0.0760631	0.995
554	chr10	102893925	102894227	-0.149907	0.749533	24759	238417	238421	5	10	0.00672372	0.575	0.0763145	0.995
608	chr10	133955398	133955570	-0.148644	0.743218	27173	244330	244334	5	8	0.00741375	0.605	0.0776571	0.995
2088	chr6	100442105	100442489	-0.148521	0.742603	151762	160511	160515	5	8	0.00749398	0.608	0.0777802	0.995
1764	chr4	185937405	185937985	-0.14719	0.73595	134764	114590	114594	5	40	0.00835518	0.628	0.0791869	0.995
1268	chr17	79098060	79099246	-0.145739	0.728694	81746	375986	375990	5	16	0.00928591	0.655	0.0808558	0.995
791	chr12	52995250	52995634	-0.128155	0.768928	41914	280517	280522	6	7	0.027494	0.917	0.0726504	0.995
1741	chr4	113970617	113970935	-0.12741	0.764462	132260	109455	109460	6	7	0.0290505	0.928	0.0733779	0.995
224	chr7	127670993	127671195	0.126349	0.758097	164178	189157	189162	6	8	0.0310564	0.935	0.0745921	0.995
1218	chr17	36105117	36105517	-0.125413	0.752478	76564	362573	362578	6	11	0.0330035	0.944	0.0757422	0.995
1292	chr18	77623282	77623570	-0.12487	0.749218	84619	383794	383799	6	7	0.0341749	0.946	0.0763787	0.995
1238	chr17	54230419	54230878	-0.124776	0.748653	78840	368706	368711	6	7	0.034437	0.949	0.0765178	0.995
1312	chr19	12998099	12998927	-0.12476	0.74856	87583	391777	391782	6	7	0.0344477	0.949	0.0765338	0.995
910	chr13	95358092	95358540	-0.124	0.743999	50918	301549	301554	6	20	0.0362343	0.96	0.0775074	0.995
379	chr1	91185028	91185441	-0.123849	0.743092	9290	21987	21992	6	26	0.0365392	0.961	0.0776785	0.995
1847	chr5	140261653	140261810	-0.123786	0.742715	141812	130164	130169	6	7	0.0366729	0.961	0.0777481	0.995
748	chr11	124767720	124768015	-0.123695	0.742172	37493	270766	270771	6	7	0.0368708	0.961	0.0778978	0.995
832	chr12	130529058	130529673	-0.123601	0.741605	47105	292827	292832	6	9	0.0371115	0.961	0.0780476	0.995
1566	chr21	44868906	44869785	-0.122722	0.736332	112392	419203	419208	6	9	0.0392458	0.965	0.0790746	0.995
125	chr2	119606302	119607097	0.121999	0.731995	100427	58417	58422	6	40	0.0409468	0.971	0.0800963	0.995
1766	chr4	187454891	187455853	-0.121354	0.728125	134923	114982	114987	6	8	0.0427013	0.974	0.0810003	0.995
2260	chr7	155283424	155284355	-0.110229	0.771601	166363	194083	194089	7	11	0.0567104	0.989	0.0722118	0.995
84	chr17	4802692	4802981	0.109736	0.768155	73797	355560	355566	7	12	0.0577588	0.991	0.0727788	0.995
1643	chr3	123813191	123813465	-0.109537	0.766762	122532	87624	87630	7	10	0.0581439	0.991	0.0729981	0.995
2104	chr6	134210138	134210307	-0.109366	0.765564	153235	163654	163660	7	15	0.0584916	0.991	0.0731853	0.995
2129	chr6	168970774	168971450	-0.108868	0.762078	155749	169062	169068	7	13	0.0594223	0.992	0.0737844	0.995
1976	chr6	30124647	30124942	-0.105135	0.735945	147776	145085	145091	7	34	0.0655951	0.994	0.0791923	0.995
1400	chr2	44065550	44065791	-0.104897	0.734281	96311	49520	49526	7	21	0.0659214	0.994	0.0795667	0.995
1981	chr6	30135644	30136149	-0.1816	0.726399	147781	145156	145159	4	9	0.00104306	0.163	0.0813694	0.996
764	chr11	134147327	134147837	-0.179866	0.719463	38387	272607	272610	4	17	0.00114469	0.172	0.0829527	0.996
1899	chr6	467242	467810	-0.178875	0.7155	145095	137602	137605	4	7	0.00121423	0.182	0.0838032	0.996
1653	chr3	133502540	133502702	-0.227454	0.682361	123394	89472	89474	3	7	0.0010912	0.182	0.0909388	0.996
972	chr14	24809593	24810213	-0.224062	0.672186	53267	307738	307740	3	12	0.00117679	0.193	0.093533	0.996
1546	chr21	15645649	15645988	-0.177704	0.710818	111402	416783	416786	4	7	0.00130516	0.194	0.0847339	0.996
1223	chr17	39728478	39729237	-0.177556	0.710225	77169	364071	364074	4	9	0.00133726	0.2	0.0848462	0.996
292	chr1	13909161	13909743	-0.175509	0.702036	2874	7281	7284	4	17	0.00158331	0.222	0.0867558	0.996
882	chr13	27333481	27333986	-0.174039	0.696155	48455	296470	296473	4	16	0.00175448	0.238	0.0879433	0.996
1768	chr5	367976	368447	-0.173466	0.693863	135253	115668	115671	4	7	0.00181332	0.245	0.088414	0.996
2093	chr6	105400884	105401186	-0.173325	0.693301	151859	160761	160764	4	7	0.00182937	0.247	0.0885424	0.996
2262	chr7	155599026	155599780	-0.172622	0.69049	166417	194239	194242	4	12	0.0018989	0.253	0.0891147	0.996
897	chr13	37247048	37247708	-0.170292	0.68117	49106	297906	297909	4	14	0.00216635	0.279	0.0912329	0.996
657	chr11	1673436	1673766	-0.169729	0.678914	28308	248170	248173	4	10	0.00225194	0.288	0.0917999	0.996
1713	chr4	16085814	16086085	-0.169483	0.677933	128905	102342	102345	4	15	0.00226799	0.291	0.0920514	0.996
1910	chr6	10520874	10521452	-0.169195	0.676781	145992	139619	139622	4	7	0.00231078	0.295	0.09226	0.996
251	chr1	2014244	2014628	-0.169031	0.676125	535	1659	1662	4	7	0.00233217	0.297	0.0924311	0.996
1980	chr6	30134956	30135449	-0.168764	0.675057	147781	145151	145154	4	9	0.00236427	0.301	0.092736	0.996
1793	chr5	1443819	1444395	-0.16861	0.674439	135631	116856	116859	4	12	0.00236427	0.301	0.0928537	0.996
319	chr1	35245692	35246223	-0.168455	0.67382	5636	13657	13660	4	13	0.00239636	0.303	0.093057	0.996
1132	chr16	3243304	3243552	-0.166539	0.666157	66140	337419	337422	4	7	0.00269056	0.329	0.0952233	0.996
269	chr1	3157287	3157510	-0.165602	0.662409	1027	3163	3166	4	7	0.00278149	0.334	0.0962396	0.996
513	chr10	43429144	43429755	-0.164575	0.658299	21004	230243	230246	4	7	0.00296336	0.351	0.097395	0.996
614	chr10	134662206	134662594	-0.163963	0.65585	27428	245214	245217	4	8	0.00308639	0.358	0.0980583	0.996
1938	chr6	28945182	28945341	-0.14534	0.726702	147536	143576	143580	5	8	0.0095694	0.667	0.0812677	0.996
356	chr1	54484161	54484794	-0.145045	0.725226	7563	18499	18503	5	7	0.00974057	0.673	0.081578	0.996
447	chr1	202091865	202091944	-0.144636	0.723178	14689	34815	34819	5	9	0.0100615	0.681	0.0821289	0.996
959	chr13	113705910	113706721	-0.144571	0.722856	52326	305037	305041	5	7	0.0101204	0.682	0.0822466	0.996
550	chr10	102589840	102590401	-0.144178	0.720888	24681	238177	238181	5	14	0.010468	0.7	0.0826745	0.996
903	chr13	70680712	70681317	-0.142257	0.711283	50392	300474	300478	5	17	0.0120514	0.733	0.0846162	0.996
1297	chr19	3179364	3180035	-0.141868	0.709342	85760	386747	386751	5	11	0.0124632	0.744	0.0850762	0.996
1973	chr6	30104885	30105198	-0.139574	0.697871	147766	145022	145026	5	12	0.0149024	0.794	0.0875742	0.996
68	chr15	32933783	32934185	0.13887	0.694348	59382	321471	321475	5	7	0.0158438	0.813	0.0882856	0.996
1239	chr17	56408804	56409534	-0.138222	0.691109	79089	369213	369217	5	9	0.016721	0.821	0.088965	0.996
2017	chr6	32044869	32045525	-0.136761	0.683806	148225	149734	149738	5	35	0.0185665	0.85	0.0906339	0.996
81	chr16	66612955	66613220	0.13485	0.674248	69773	345448	345452	5	13	0.0215673	0.881	0.0928965	0.996
821	chr12	114885621	114886561	-0.134279	0.671396	45622	289223	289227	5	8	0.0226317	0.886	0.0937737	0.996
368	chr1	63795279	63795848	-0.134048	0.670238	8173	19686	19690	5	8	0.0230222	0.888	0.0941161	0.996
2005	chr6	32013974	32014300	-0.133102	0.665508	148214	149527	149531	5	51	0.0247285	0.899	0.0954159	0.996
287	chr1	10720111	10720716	-0.132604	0.663019	2450	6405	6409	5	8	0.0256325	0.905	0.0961059	0.996
2284	chr7	157369895	157370295	-0.13251	0.662552	166703	195096	195100	5	9	0.025793	0.905	0.0962129	0.996
1552	chr21	38076709	38077270	-0.132365	0.661823	111905	418079	418083	5	15	0.0260979	0.907	0.0963948	0.996
1506	chr20	3643863	3644192	-0.132265	0.661326	108199	408094	408098	5	7	0.0262744	0.908	0.0965392	0.996
950	chr13	113512310	113512709	-0.132122	0.660608	52242	304728	304732	5	7	0.0265686	0.91	0.096721	0.996
1738	chr4	113332969	113333163	-0.131971	0.659856	132221	109345	109349	5	8	0.0268681	0.911	0.0970366	0.996
227	chr7	134576216	134576386	0.131507	0.657537	164814	190516	190520	5	16	0.0277133	0.915	0.0975929	0.996
801	chr12	67072769	67073062	-0.131385	0.656925	43139	283869	283873	5	7	0.027938	0.917	0.0977588	0.996
1784	chr5	1201691	1202449	-0.131382	0.656912	135530	116528	116532	5	12	0.0279486	0.917	0.0977695	0.996
1242	chr17	59668571	59668616	-0.121143	0.726861	79339	369888	369893	6	9	0.0432201	0.975	0.0812356	0.996
167	chr4	81118794	81119473	0.119655	0.717928	131084	106801	106806	6	11	0.0471837	0.977	0.0832843	0.996
2018	chr6	32047093	32047711	-0.119576	0.717456	148226	149741	149746	6	8	0.0474458	0.978	0.0833806	0.996
256	chr1	2410885	2411403	-0.118994	0.713962	755	2327	2332	6	9	0.0492164	0.979	0.0841294	0.996
1861	chr5	140723455	140723684	-0.118654	0.711927	141900	130496	130501	6	13	0.0501257	0.982	0.0844825	0.996
1470	chr2	220282914	220283214	-0.118472	0.710832	105461	68737	68742	6	12	0.0506071	0.982	0.0847339	0.996
2238	chr7	138601935	138602695	-0.11741	0.704463	165064	190998	191003	6	13	0.0539342	0.983	0.0861942	0.996
1165	chr16	87102047	87102691	-0.116873	0.701238	71846	350367	350372	6	11	0.0555122	0.983	0.0869002	0.996
2384	chr8	88886301	88886432	-0.116571	0.699427	172103	207297	207302	6	9	0.056352	0.983	0.0872533	0.996
1535	chr20	57428282	57428473	-0.115739	0.694433	110529	414657	414662	6	72	0.0587804	0.984	0.0882535	0.996
947	chr13	113489392	113490012	-0.114737	0.688422	52232	304687	304692	6	7	0.0617545	0.985	0.089548	0.996
1103	chr15	94443541	94444099	-0.114679	0.688077	64293	332226	332231	6	7	0.0619631	0.986	0.0896229	0.996
2272	chr7	156812806	156813480	-0.113726	0.682354	166573	194675	194680	6	8	0.0649853	0.99	0.0909388	0.996
1505	chr20	3218145	3218500	-0.111303	0.667818	108179	408033	408038	6	11	0.0728484	0.994	0.0947847	0.996
85	chr17	6659164	6659562	0.103239	0.722676	73991	356065	356071	7	11	0.0677133	0.995	0.082268	0.996
1199	chr17	8770908	8771331	-0.102702	0.718917	74435	357670	357676	7	7	0.0681573	0.995	0.0830489	0.996
1487	chr2	233924713	233925030	-0.10231	0.716167	106328	70609	70615	7	9	0.0684622	0.995	0.0836534	0.996
87	chr17	7832479	7832943	0.101621	0.711344	74268	357142	357148	7	10	0.0687991	0.995	0.0846002	0.996
1176	chr16	89115353	89115733	-0.215647	0.64694	72500	352015	352017	3	11	0.0013854	0.221	0.10053	0.997
857	chr12	132862024	132862587	-0.162671	0.650685	47581	294163	294166	4	7	0.00327895	0.373	0.0995025	0.997
2115	chr6	166267271	166267865	-0.160771	0.643086	155265	167799	167802	4	8	0.00378711	0.405	0.101744	0.997
217	chr7	42267547	42268072	0.160625	0.642502	159701	179268	179271	4	8	0.00383525	0.407	0.101958	0.997
2046	chr6	32918306	32918659	-0.130539	0.652693	148444	151477	151481	5	9	0.0296603	0.925	0.0989195	0.997
1590	chr22	31536540	31537064	-0.130202	0.651009	114136	423346	423350	5	9	0.0304466	0.929	0.099417	0.997
1982	chr6	30140231	30140417	-0.129607	0.648036	147785	145187	145191	5	24	0.0317251	0.934	0.100203	0.997
2125	chr6	167507105	167507762	-0.129435	0.647175	155445	168288	168292	5	11	0.0320567	0.937	0.100449	0.997
1712	chr4	13538730	13539099	-0.128831	0.644156	128787	102066	102070	5	9	0.0335223	0.943	0.101476	0.997
413	chr1	159771711	159772194	-0.128513	0.642565	12381	29901	29905	5	7	0.034191	0.949	0.10192	0.997
75	chr15	101419262	101419333	0.108483	0.650895	64722	333176	333181	6	17	0.0814977	0.995	0.0994437	0.997
679	chr11	10476242	10476662	-0.107848	0.647088	29433	251467	251472	6	12	0.0832469	0.995	0.100476	0.997
1086	chr15	78914083	78914439	-0.212444	0.637331	63070	329572	329574	3	12	0.00148703	0.234	0.103445	0.998
1709	chr4	9783192	9783206	-0.16028	0.641118	128652	101790	101793	4	7	0.00391014	0.411	0.102348	0.998
383	chr1	92494898	92495083	-0.159741	0.638963	9375	22221	22224	4	10	0.00405456	0.416	0.102931	0.998
1533	chr20	44097320	44097731	-0.159488	0.637952	109840	412791	412794	4	15	0.00414014	0.422	0.103236	0.998
1111	chr16	928778	929333	-0.127878	0.639392	65218	334586	334590	5	11	0.0357208	0.951	0.102851	0.998
2234	chr7	130124971	130125585	-0.127417	0.637086	164510	189918	189922	5	20	0.0368601	0.956	0.103514	0.998
151	chr3	111717793	111718135	0.106349	0.638093	121788	86134	86139	6	11	0.0871677	0.997	0.103177	0.998
1139	chr16	28509238	28509637	-0.106197	0.637181	67935	341151	341156	6	7	0.0875903	0.997	0.103509	0.998
610	chr10	134150451	134150581	-0.106174	0.637046	27241	244560	244565	6	8	0.087617	0.997	0.103536	0.998
1246	chr17	71898817	71898904	-0.208262	0.624786	80195	371613	371615	3	8	0.00158866	0.245	0.107312	0.999
547	chr10	102496500	102497298	-0.207244	0.621733	24667	238106	238108	3	7	0.00160471	0.247	0.108211	0.999
363	chr1	59042065	59042275	-0.207138	0.621415	7939	19172	19174	3	15	0.00161006	0.247	0.108291	0.999
983	chr14	52735840	52736420	-0.205029	0.615088	54116	309724	309726	3	15	0.00168494	0.254	0.110168	0.999
1452	chr2	139538746	139539181	-0.20436	0.613079	101588	60724	60726	3	13	0.00170099	0.255	0.110891	0.999
1870	chr5	159655703	159655866	-0.203769	0.611306	143275	133380	133382	3	7	0.00171169	0.256	0.111415	0.999
1137	chr16	23765258	23765381	-0.202168	0.606505	67663	340638	340640	3	10	0.00179192	0.264	0.112693	0.999
1274	chr18	12254690	12255318	-0.20089	0.602671	82861	379467	379469	3	21	0.00184006	0.271	0.113742	0.999
410	chr1	159140372	159140702	-0.199998	0.599994	12342	29820	29822	3	10	0.00187216	0.275	0.114432	0.999
1916	chr6	17282853	17283113	-0.198955	0.596864	146580	140678	140680	3	22	0.0019203	0.279	0.11532	0.999
2124	chr6	167190034	167190226	-0.197955	0.593864	155415	168204	168206	3	7	0.0019417	0.282	0.116074	0.999
1121	chr16	1116106	1116397	-0.197646	0.592939	65315	334900	334902	3	7	0.00195774	0.282	0.116384	0.999
570	chr10	118895568	118896363	-0.19591	0.587729	25794	240877	240879	3	15	0.00205937	0.293	0.117834	0.999
1509	chr20	21685401	21685925	-0.158917	0.635667	108718	409553	409556	4	15	0.00427387	0.427	0.103996	0.999
525	chr10	72201943	72203124	-0.158784	0.635134	22378	233175	233178	4	18	0.00430062	0.43	0.104145	0.999
1670	chr3	181437712	181438328	-0.157299	0.629195	125547	94040	94043	4	8	0.00493715	0.471	0.105932	0.999
99	chr17	79372242	79372528	0.156965	0.627858	81860	376331	376334	4	15	0.00500669	0.474	0.106349	0.999
869	chr12	133020942	133021713	-0.155285	0.621138	47663	294477	294480	4	12	0.00559508	0.514	0.10835	0.999
1658	chr3	138725153	138725214	-0.154654	0.618616	123727	90270	90273	4	7	0.00589462	0.533	0.109147	0.999
2289	chr7	157513707	157514284	-0.15399	0.61596	166776	195336	195339	4	7	0.00615673	0.548	0.109938	0.999
697	chr11	43604758	43605269	-0.153898	0.615592	31045	255036	255039	4	24	0.00617812	0.548	0.11004	0.999
387	chr1	111218276	111218554	-0.153841	0.615365	10171	24178	24181	4	17	0.00620487	0.549	0.110094	0.999
1524	chr20	37433247	37433803	-0.152902	0.611609	109583	411983	411986	4	17	0.00668628	0.572	0.111335	0.999
324	chr1	38020899	38021830	-0.150933	0.603731	5939	14404	14407	4	19	0.00791121	0.621	0.113528	0.999
796	chr12	54346859	54347242	-0.150603	0.602412	42129	281151	281154	4	15	0.00816796	0.63	0.113854	0.999
617	chr10	134692167	134692616	-0.149367	0.597467	27440	245263	245266	4	7	0.00891147	0.654	0.115127	0.999
2064	chr6	34524278	34525026	-0.148134	0.592535	148764	153963	153966	4	7	0.00977802	0.678	0.11647	0.999
1479	chr2	223288331	223288714	-0.14728	0.589118	105663	69216	69219	4	16	0.0105108	0.695	0.117449	0.999
2231	chr7	128494225	128494696	-0.127159	0.635796	164307	189449	189453	5	7	0.0375234	0.957	0.103964	0.999
1714	chr4	17516550	17516819	-0.127029	0.635145	128986	102457	102461	5	7	0.0378336	0.959	0.104135	0.999
463	chr1	217311608	217312478	-0.126148	0.630741	16007	37636	37640	5	26	0.040123	0.968	0.10544	0.999
2373	chr8	65291990	65292498	-0.124527	0.622635	171267	205423	205427	5	20	0.0448783	0.974	0.108013	0.999
150	chr3	64253534	64253803	0.124508	0.622541	120375	83647	83651	5	7	0.0449425	0.974	0.10804	0.999
2007	chr6	32016678	32017048	-0.12226	0.611301	148214	149573	149577	5	51	0.0521048	0.987	0.111426	0.999
170	chr4	103998289	103998497	0.122177	0.610887	131899	108573	108577	5	12	0.0523616	0.987	0.111586	0.999
1730	chr4	76932131	76932316	-0.121283	0.606415	130829	106293	106297	5	7	0.0554961	0.989	0.112715	0.999
1909	chr6	10422139	10422636	-0.120644	0.603218	145980	139585	139589	5	26	0.0579567	0.989	0.113656	0.999
557	chr10	102978277	102979058	-0.11972	0.598602	24775	238482	238486	5	19	0.061257	0.991	0.114849	0.999
179	chr5	68710808	68710907	0.11924	0.5962	138376	122762	122766	5	9	0.0631934	0.991	0.115437	0.999
896	chr13	37004536	37004721	-0.118939	0.594693	49095	297860	297864	5	35	0.0645039	0.991	0.11586	0.999
243	chr1	1102276	1102446	-0.118537	0.592683	159	542	546	5	11	0.066039	0.992	0.116443	0.999
2326	chr8	2003810	2004050	-0.117751	0.588757	167755	197917	197921	5	7	0.0693822	0.992	0.117566	0.999
799	chr12	62583974	62584454	-0.193461	0.580383	42848	283309	283311	3	18	0.0021717	0.307	0.12008	1
2334	chr8	11549521	11549859	-0.190748	0.572243	168331	199138	199140	3	8	0.00228403	0.321	0.122995	1
293	chr1	14220177	14220614	-0.188603	0.565808	2918	7378	7380	3	8	0.00237497	0.331	0.125124	1
2398	chr8	117949637	117949839	-0.27195	0.5439	173348	209817	209818	2	11	0.0022038	0.335	0.133683	1
1422	chr2	98962105	98962444	-0.186392	0.559176	99222	56016	56018	3	18	0.00247125	0.343	0.127601	1
2065	chr6	35480625	35480916	-0.185888	0.557663	148885	154237	154239	3	10	0.00250869	0.347	0.128248	1
1983	chr6	30909820	30910113	-0.185006	0.555019	147941	146870	146872	3	9	0.00257823	0.353	0.129179	1
1410	chr2	70996014	70996021	-0.265902	0.531804	97893	52823	52824	2	14	0.00239636	0.361	0.139166	1
1092	chr15	84115433	84115529	-0.183656	0.550967	63474	330411	330413	3	12	0.002728	0.364	0.130725	1
1644	chr3	126113327	126113344	-0.264119	0.528238	122738	88018	88019	2	12	0.00242846	0.364	0.140776	1
1084	chr15	75117658	75118021	-0.182322	0.546966	62678	328656	328658	3	10	0.00289917	0.382	0.132404	1
1556	chr21	42219299	42219853	-0.182312	0.546937	112086	418515	418517	3	11	0.00289917	0.382	0.13241	1
997	chr14	70316621	70316670	-0.181952	0.545857	55343	312312	312314	3	9	0.00294731	0.383	0.13287	1
2175	chr7	21582131	21582502	-0.181938	0.545815	158235	176030	176032	3	11	0.00294731	0.383	0.13288	1
263	chr1	3055699	3055958	-0.257128	0.514256	979	2968	2969	2	25	0.00265846	0.389	0.147264	1
2394	chr8	109800287	109800379	-0.180031	0.540092	173195	209483	209485	3	10	0.00313988	0.397	0.13556	1
2194	chr7	45196262	45196849	-0.179336	0.538009	159991	180022	180024	3	9	0.00320941	0.404	0.136432	1
2059	chr6	33872665	33872861	-0.25009	0.500179	148654	153697	153698	2	10	0.00289917	0.423	0.15234	1
1072	chr15	57883392	57883511	-0.177853	0.53356	60981	325169	325171	3	10	0.00342338	0.425	0.138379	1
2256	chr7	155164294	155164762	-0.245462	0.490925	166334	193953	193954	2	21	0.0030329	0.435	0.15525	1
1233	chr17	47208515	47209216	-0.177236	0.531707	78359	367508	367510	3	16	0.00354105	0.436	0.139208	1
2396	chr8	110704757	110705093	-0.175268	0.525804	173233	209589	209591	3	11	0.00388874	0.457	0.141931	1
641	chr10	135340445	135340539	-0.174622	0.523865	27723	246310	246312	3	9	0.00399037	0.466	0.142835	1
2261	chr7	155325552	155325649	-0.173681	0.521044	166372	194114	194116	3	14	0.00414014	0.476	0.144119	1
1491	chr2	242750355	242750705	-0.173665	0.520994	107740	73839	73841	3	8	0.00414014	0.476	0.144145	1
386	chr1	111216000	111216387	-0.173546	0.520637	10171	24165	24167	3	17	0.00415619	0.478	0.144333	1
548	chr10	102501346	102501375	-0.173536	0.520607	24669	238119	238121	3	7	0.00415619	0.478	0.144333	1
2116	chr6	166268631	166268976	-0.17339	0.52017	155265	167804	167806	3	8	0.00417759	0.481	0.144488	1
1195	chr17	7907007	7907755	-0.172598	0.517793	74276	357185	357187	3	11	0.00430596	0.49	0.145702	1
433	chr1	179713788	179713950	-0.172224	0.516672	13674	32775	32777	3	19	0.00434876	0.491	0.146232	1
481	chr1	241588176	241588176	-0.260879	0.260879	17742	41366	41366	1	8	0.00385665	0.499	0.338353	1
450	chr1	203098067	203098085	-0.233769	0.467538	14804	35130	35131	2	14	0.00365873	0.502	0.165194	1
404	chr1	154539224	154539523	-0.233664	0.467329	11702	28109	28110	2	11	0.00366943	0.503	0.165296	1
1433	chr2	108993602	108993844	-0.170526	0.511578	99904	57338	57340	3	9	0.004659	0.506	0.148355	1
241	chr1	907618	907708	-0.170091	0.510274	57	170	172	3	8	0.00474993	0.508	0.148826	1
2148	chr7	1328627	1329016	-0.170083	0.510249	156588	171557	171559	3	7	0.00474993	0.508	0.148858	1
761	chr11	132934962	132935463	-0.169032	0.507097	38255	272276	272278	3	9	0.00494785	0.521	0.149955	1
388	chr1	111743368	111743537	-0.169015	0.507045	10198	24255	24257	3	7	0.00495855	0.522	0.149997	1
1647	chr3	127176006	127176257	-0.16875	0.50625	122853	88271	88273	3	12	0.00499599	0.526	0.150302	1
1934	chr6	28555918	28556338	-0.168503	0.50551	147465	143047	143049	3	37	0.00502273	0.527	0.15057	1
566	chr10	118607718	118608138	-0.227203	0.454406	25772	240811	240812	2	14	0.00397432	0.534	0.17241	1
1407	chr2	68871468	68871696	-0.168092	0.504277	97682	52356	52358	3	8	0.00515111	0.535	0.151008	1
2338	chr8	19094667	19094722	-0.226643	0.453285	168702	199853	199854	2	7	0.00402247	0.537	0.173062	1
1415	chr2	79220881	79221130	-0.226635	0.45327	98422	54180	54181	2	7	0.00402247	0.537	0.173078	1
1493	chr2	242954224	242954430	-0.166951	0.500853	107823	74090	74092	3	8	0.00542391	0.55	0.152164	1
2147	chr7	1286023	1286149	-0.223545	0.447091	156572	171510	171511	2	12	0.00424712	0.555	0.177133	1
771	chr12	4917426	4917740	-0.223385	0.446769	39027	274035	274036	2	11	0.00425782	0.556	0.177374	1
688	chr11	20617937	20618001	-0.16508	0.49524	30235	253181	253183	3	8	0.00581439	0.566	0.153859	1
420	chr1	165415040	165415157	-0.221693	0.443387	12907	31090	31091	2	12	0.00438085	0.566	0.179567	1
303	chr1	20511782	20512143	-0.221407	0.442814	3826	9218	9219	2	8	0.00439155	0.567	0.179995	1
1620	chr3	39544697	39544721	-0.220835	0.44167	118219	78513	78514	2	8	0.00442364	0.57	0.180845	1
905	chr13	78491982	78492306	-0.164502	0.493506	50645	300950	300952	3	49	0.00591602	0.573	0.154394	1
2140	chr7	612458	612781	-0.164017	0.492052	156257	170428	170430	3	8	0.00609254	0.582	0.15487	1
2236	chr7	138482402	138482826	-0.164013	0.492038	165049	190968	190970	3	7	0.00609789	0.582	0.154876	1
2254	chr7	154706880	154706964	-0.219047	0.438095	166276	193828	193829	2	12	0.00460016	0.583	0.183386	1
1101	chr15	92939006	92939006	-0.244318	0.244318	64152	331932	331932	1	17	0.00479807	0.583	0.358459	1
1314	chr19	15580010	15580310	-0.21431	0.42862	87995	392950	392951	2	7	0.00500669	0.61	0.19104	1
1339	chr19	51568863	51569106	-0.161864	0.485591	91879	403706	403708	3	8	0.00674512	0.614	0.157229	1
2417	chr8	143397718	143397718	-0.238503	0.238503	174990	212901	212901	1	7	0.00523135	0.614	0.369232	1
1823	chr5	32709200	32709396	-0.161574	0.484721	136940	119704	119706	3	32	0.0068521	0.617	0.157561	1
1175	chr16	89114089	89114193	-0.16136	0.48408	72500	352007	352009	3	11	0.00694303	0.62	0.157823	1
523	chr10	71177158	71177172	-0.161225	0.483674	22260	232875	232877	3	8	0.00699117	0.621	0.157957	1
2073	chr6	41704577	41704688	-0.160696	0.482088	149554	155604	155606	3	12	0.00723188	0.629	0.158609	1
2081	chr6	55444335	55444821	-0.160433	0.481299	150563	157819	157821	3	11	0.00731746	0.631	0.158984	1
1704	chr4	7436199	7436259	-0.211761	0.423523	128348	101109	101110	2	7	0.00524739	0.631	0.195213	1
2249	chr7	152591099	152591343	-0.16003	0.48009	166202	193660	193662	3	10	0.00749398	0.637	0.159583	1
746	chr11	121323934	121323934	-0.234765	0.234765	37155	270069	270069	1	10	0.00553089	0.638	0.377561	1
2375	chr8	65711916	65712412	-0.209076	0.418151	171280	205504	205505	2	13	0.00546135	0.644	0.199615	1
425	chr1	169397317	169397550	-0.209001	0.418002	13148	31666	31667	2	10	0.00547205	0.644	0.1997	1
1185	chr17	2699021	2699249	-0.159133	0.477398	73478	354704	354706	3	13	0.00781492	0.646	0.160674	1
429	chr1	179545790	179546285	-0.206521	0.413043	13661	32723	32724	2	15	0.0057716	0.66	0.203439	1
2433	chr8	144852118	144852570	-0.205715	0.411431	175419	214127	214128	2	10	0.00585183	0.666	0.204643	1
546	chr10	102090921	102090921	-0.230733	0.230733	24601	237916	237916	1	9	0.00589462	0.667	0.38766	1
1135	chr16	20359444	20359444	-0.229761	0.229761	67410	340067	340067	1	7	0.00596951	0.671	0.390431	1
15	chr1	150241941	150242418	0.204579	0.409157	11158	26565	26566	2	14	0.00599091	0.673	0.206189	1
1628	chr3	44753069	44753367	-0.204333	0.408666	118580	79348	79349	2	14	0.00599626	0.673	0.206488	1
1228	chr17	46622899	46622899	-0.227799	0.227799	78222	366974	366974	1	24	0.00612463	0.679	0.396186	1
542	chr10	101090471	101090558	-0.202235	0.40447	24494	237600	237601	2	11	0.00621557	0.681	0.208933	1
1722	chr4	47032678	47032678	-0.226956	0.226956	129892	104349	104349	1	9	0.00618882	0.683	0.398952	1
1499	chr20	2362041	2362041	-0.225129	0.225129	108063	407649	407649	1	7	0.00642418	0.69	0.405242	1
1411	chr2	71018044	71018354	-0.156064	0.468192	97896	52834	52836	3	10	0.00925916	0.693	0.164787	1
1428	chr2	105488038	105488326	-0.199962	0.399925	99696	56929	56930	2	11	0.00646697	0.694	0.210875	1
534	chr10	98031750	98031964	-0.155639	0.466917	24231	236938	236940	3	7	0.00948382	0.698	0.165435	1
1646	chr3	127007401	127007606	-0.198935	0.39787	122840	88241	88242	2	7	0.00659	0.701	0.211618	1
2180	chr7	27292554	27292614	-0.198893	0.397787	158681	177412	177413	2	8	0.00659	0.701	0.211656	1
1290	chr18	74799909	74800080	-0.155191	0.465574	84220	383051	383053	3	7	0.00974057	0.706	0.16621	1
1414	chr2	74875932	74876010	-0.198089	0.396178	98288	53925	53926	2	10	0.00664884	0.706	0.212255	1
1903	chr6	10385776	10386160	-0.146675	0.5867	145963	139481	139484	4	10	0.0110832	0.713	0.118117	1
2036	chr6	32552246	32552670	-0.146568	0.586273	148376	150913	150916	4	7	0.0111581	0.714	0.118262	1
1041	chr14	103388656	103388859	-0.146513	0.586053	57893	318003	318006	4	7	0.0111848	0.714	0.118315	1
1961	chr6	29697700	29697949	-0.154359	0.463076	147657	144278	144280	3	7	0.0102594	0.716	0.16751	1
852	chr12	132847641	132847907	-0.154319	0.462958	47573	294131	294133	3	7	0.0102755	0.716	0.167564	1
478	chr1	234039761	234040045	-0.154286	0.462858	17323	40498	40500	3	9	0.0102808	0.717	0.167612	1
1186	chr17	2699802	2700093	-0.154246	0.462737	73478	354714	354716	3	13	0.010329	0.718	0.167671	1
394	chr1	120438925	120439036	-0.154095	0.462286	10843	25760	25762	3	8	0.0103718	0.72	0.167965	1
1655	chr3	137488459	137488697	-0.153987	0.461962	123606	89947	89949	3	7	0.0104466	0.721	0.168131	1
1466	chr2	208989579	208990238	-0.15397	0.461911	104720	67148	67150	3	10	0.010452	0.721	0.168184	1
637	chr10	134997342	134997471	-0.153956	0.461869	27589	245826	245828	3	11	0.010468	0.722	0.168237	1
2351	chr8	32504965	32505269	-0.153906	0.461718	169750	202200	202202	3	7	0.0104948	0.722	0.168361	1
1674	chr3	183994242	183994568	-0.145638	0.582553	125755	94552	94555	4	16	0.0119444	0.725	0.119396	1
1125	chr16	1224897	1225588	-0.153704	0.461112	65375	335109	335111	3	7	0.0106232	0.726	0.168778	1
2173	chr7	21208923	21209165	-0.153611	0.460834	158220	176001	176003	3	7	0.0106927	0.728	0.168928	1
890	chr13	28673714	28673762	-0.195685	0.39137	48584	296851	296852	2	9	0.00698583	0.729	0.214025	1
2280	chr7	157361040	157361396	-0.195588	0.391175	166699	195072	195073	2	8	0.00699652	0.729	0.214089	1
794	chr12	54320564	54321346	-0.145523	0.582092	42121	281090	281093	4	10	0.012062	0.73	0.119524	1
2068	chr6	39017116	39017116	-0.21823	0.21823	149285	155033	155033	1	8	0.00723723	0.733	0.4318	1
968	chr14	23587687	23588616	-0.145393	0.581571	53071	307103	307106	4	8	0.0121583	0.735	0.119706	1
2431	chr8	144814911	144815275	-0.145363	0.581451	175408	214087	214090	4	14	0.0121744	0.735	0.119765	1
1579	chr22	21387497	21387497	-0.21752	0.21752	113459	421642	421642	1	10	0.00733351	0.735	0.434902	1
2076	chr6	44281749	44282149	-0.194528	0.389057	150001	156691	156692	2	13	0.00717839	0.736	0.215079	1
1016	chr14	97924317	97924509	-0.193507	0.387014	57203	316244	316245	2	7	0.00736026	0.743	0.216085	1
1840	chr5	134870506	134870977	-0.144902	0.579609	141239	128757	128760	4	31	0.0125702	0.747	0.120412	1
305	chr1	20878361	20878540	-0.152707	0.458121	3879	9337	9339	3	13	0.0113346	0.748	0.170329	1
995	chr14	69951839	69952104	-0.152396	0.457188	55293	312213	312215	3	12	0.0115378	0.753	0.170773	1
377	chr1	89664782	89664782	-0.21516	0.21516	9211	21816	21816	1	7	0.0076919	0.754	0.445461	1
1617	chr3	36420805	36421231	-0.191194	0.382388	117964	77928	77929	2	11	0.00770794	0.757	0.218267	1
1838	chr5	132948974	132948974	-0.21409	0.21409	141042	128255	128255	1	12	0.00779888	0.757	0.450441	1
2235	chr7	132262962	132263021	-0.187781	0.375562	164664	190272	190273	2	11	0.00814656	0.774	0.222305	1
2034	chr6	32407784	32408284	-0.151398	0.454194	148359	150868	150870	3	9	0.012399	0.775	0.172527	1
1180	chr17	32266	32503	-0.15099	0.452971	72883	353086	353088	3	7	0.012736	0.775	0.173298	1
1144	chr16	46603191	46603321	-0.150799	0.452396	68593	342947	342949	3	7	0.0129286	0.777	0.173645	1
1662	chr3	139259742	139260099	-0.150765	0.452296	123763	90373	90375	3	20	0.01295	0.777	0.173726	1
553	chr10	102892131	102892787	-0.14348	0.57392	24758	238413	238416	4	19	0.0140626	0.78	0.122396	1
27	chr10	54073047	54073281	0.143408	0.573633	21661	231639	231642	4	19	0.0141214	0.781	0.122482	1
2270	chr7	156799148	156799873	-0.143158	0.572632	166567	194639	194642	4	23	0.0143621	0.782	0.122883	1
1008	chr14	92790580	92790798	-0.150262	0.450785	56706	315201	315203	3	7	0.01341	0.782	0.174806	1
1064	chr15	34502993	34503491	-0.186425	0.372851	59481	321640	321641	2	10	0.00835518	0.782	0.224156	1
782	chr12	43946880	43946880	-0.209471	0.209471	41019	278292	278292	1	9	0.0084782	0.786	0.473431	1
1567	chr21	45705175	45705429	-0.14992	0.449759	112525	419492	419494	3	13	0.0137042	0.788	0.175464	1
622	chr10	134756994	134756994	-0.208797	0.208797	27478	245383	245383	1	16	0.00859588	0.789	0.476871	1
1723	chr4	55990582	55991202	-0.149478	0.448435	130222	105052	105054	3	15	0.0141321	0.796	0.176315	1
2168	chr7	4902015	4902603	-0.142399	0.569595	157415	174183	174186	4	11	0.0151859	0.797	0.123846	1
2197	chr7	49815751	49815938	-0.184337	0.368674	160246	180482	180483	2	10	0.00883124	0.799	0.227216	1
1995	chr6	31550612	31550842	-0.149013	0.447039	148062	147711	147713	3	37	0.0145814	0.803	0.177181	1
238	chr8	144416327	144416485	0.148765	0.446294	175263	213627	213629	3	14	0.014758	0.804	0.177652	1
1412	chr2	72080104	72080104	-0.205873	0.205873	98004	53135	53135	1	7	0.00909334	0.805	0.491656	1
1657	chr3	138667775	138668349	-0.148199	0.444598	123720	90252	90254	3	8	0.0153303	0.811	0.178839	1
1743	chr4	122302674	122302680	-0.182462	0.364924	132514	109928	109929	2	14	0.00926986	0.812	0.229981	1
453	chr1	204655147	204655678	-0.14165	0.566601	15036	35582	35585	4	11	0.0161487	0.813	0.124873	1
2	chr1	14027521	14027581	0.147996	0.443989	2884	7319	7321	3	15	0.0155924	0.814	0.179192	1
1271	chr17	79614795	79615101	-0.147481	0.442443	81937	376605	376607	3	7	0.0161808	0.821	0.180267	1
1580	chr22	22862144	22862144	-0.202627	0.202627	113547	421858	421858	1	9	0.0096122	0.821	0.506012	1
364	chr1	60391699	60391699	-0.201503	0.201503	8035	19359	19359	1	8	0.00977802	0.824	0.509436	1
1219	chr17	37896620	37897246	-0.147317	0.44195	76829	363327	363329	3	22	0.016352	0.825	0.180658	1
1417	chr2	88750864	88751158	-0.181277	0.362553	98855	55114	55115	2	13	0.00964964	0.826	0.232116	1
116	chr2	40006891	40007061	0.180887	0.361774	96052	49033	49034	2	8	0.00973522	0.827	0.232752	1
343	chr1	50513166	50513451	-0.180781	0.361561	7223	17653	17654	2	11	0.00975127	0.828	0.232923	1
479	chr1	234350875	234351342	-0.147025	0.441075	17334	40526	40528	3	10	0.0166943	0.829	0.1813	1
1562	chr21	43490967	43491319	-0.140605	0.562418	112211	418799	418802	4	7	0.0174592	0.83	0.126494	1
1119	chr16	1111708	1112322	-0.140595	0.562382	65313	334892	334895	4	7	0.0174592	0.83	0.12651	1
1507	chr20	3644719	3644719	-0.200236	0.200236	108199	408100	408100	1	7	0.0100348	0.832	0.51165	1
733	chr11	69706954	69707384	-0.140159	0.560637	33920	262904	262907	4	9	0.018053	0.835	0.127146	1
1541	chr20	61886262	61886587	-0.146753	0.440259	111035	415938	415940	3	13	0.0170366	0.836	0.181904	1
1596	chr22	42394048	42394382	-0.146445	0.439334	115073	425730	425732	3	10	0.0173897	0.837	0.182573	1
778	chr12	29303160	29303219	-0.146388	0.439165	40542	277384	277386	3	12	0.0174432	0.837	0.18268	1
792	chr12	53183047	53183508	-0.179637	0.359273	41938	280574	280575	2	7	0.0100883	0.838	0.235159	1
1066	chr15	35385118	35385240	-0.179155	0.35831	59548	321815	321816	2	7	0.0102166	0.839	0.23602	1
977	chr14	36992787	36993517	-0.145825	0.437475	53643	308602	308604	3	10	0.0180316	0.842	0.183771	1
1702	chr4	5021694	5021976	-0.145532	0.436595	128039	100366	100368	3	10	0.0184648	0.846	0.184461	1
1353	chr19	55874335	55874700	-0.139622	0.558489	92524	405413	405416	4	9	0.0188874	0.847	0.127911	1
1070	chr15	51972699	51972699	-0.196868	0.196868	60692	324513	324513	1	9	0.0107034	0.851	0.512041	1
689	chr11	22689281	22689814	-0.145324	0.435971	30281	253345	253347	3	12	0.0186895	0.852	0.184959	1
315	chr1	29138043	29138162	-0.145238	0.435715	5028	12250	12252	3	11	0.0187965	0.855	0.185178	1
42	chr11	16632636	16633070	0.145061	0.435184	29882	252355	252357	3	9	0.0189997	0.859	0.18552	1
2184	chr7	31233100	31233100	-0.195978	0.195978	159042	178107	178107	1	7	0.0109227	0.859	0.512142	1
1810	chr5	2867319	2867363	-0.176279	0.352558	135901	117734	117735	2	8	0.011126	0.861	0.241728	1
1842	chr5	137610645	137610920	-0.17626	0.35252	141413	129179	129180	2	11	0.011126	0.861	0.241754	1
2343	chr8	22959713	22960257	-0.13843	0.553719	169067	200676	200679	4	13	0.0208184	0.865	0.129655	1
2348	chr8	26047392	26047392	-0.195131	0.195131	169291	201202	201202	1	8	0.0111046	0.865	0.51219	1
295	chr1	17446545	17446768	-0.175484	0.350967	3394	8341	8342	2	11	0.0114362	0.866	0.243407	1
276	chr1	3529108	3529108	-0.194868	0.194868	1221	3639	3639	1	10	0.0111688	0.868	0.512206	1
931	chr13	112717484	112717707	-0.175023	0.350045	52040	304068	304069	2	7	0.0115699	0.87	0.244327	1
2281	chr7	157361752	157362094	-0.138032	0.552127	166699	195076	195079	4	8	0.0214389	0.872	0.13027	1
309	chr1	24470527	24470647	-0.174882	0.349764	4347	10402	10403	2	7	0.0116181	0.872	0.244734	1
1457	chr2	165478953	165479150	-0.174855	0.349711	102505	62371	62372	2	8	0.0116288	0.872	0.244798	1
308	chr1	23280066	23280477	-0.144352	0.433055	4214	10011	10013	3	7	0.0200856	0.875	0.187221	1
2269	chr7	156794879	156794879	-0.193359	0.193359	166567	194620	194620	1	23	0.0115432	0.877	0.512329	1
432	chr1	179561347	179561500	-0.174102	0.348204	13668	32751	32752	2	8	0.0119069	0.88	0.24666	1
297	chr1	18806517	18806854	-0.144043	0.432129	3573	8663	8665	3	7	0.0204814	0.881	0.187997	1
1716	chr4	25656514	25656865	-0.143767	0.431301	129279	103013	103015	3	12	0.0208131	0.881	0.188714	1
437	chr1	183388108	183388108	-0.191952	0.191952	13965	33388	33388	1	12	0.0119069	0.883	0.512479	1
507	chr10	18550033	18550223	-0.143399	0.430196	19898	227992	227994	3	11	0.02138	0.884	0.189623	1
611	chr10	134303076	134303310	-0.143162	0.429486	27288	244694	244696	3	7	0.0216689	0.885	0.190254	1
696	chr11	36615033	36615351	-0.173635	0.347269	30942	254834	254835	2	11	0.0120674	0.886	0.247831	1
2271	chr7	156801419	156801587	-0.172764	0.345528	166568	194643	194644	2	11	0.0123455	0.888	0.249997	1
165	chr4	53727431	53727839	0.136941	0.547762	130065	104759	104762	4	12	0.0232041	0.889	0.132062	1
552	chr10	102890038	102890514	-0.136886	0.547545	24758	238398	238401	4	19	0.023295	0.889	0.132196	1
1917	chr6	24126060	24126114	-0.142747	0.42824	146893	141200	141202	3	9	0.0223161	0.89	0.191361	1
2002	chr6	31894990	31895257	-0.136714	0.546855	148187	149282	149285	4	8	0.0235571	0.891	0.132442	1
802	chr12	67073760	67073760	-0.189904	0.189904	43139	283875	283875	1	7	0.0123616	0.892	0.512661	1
1366	chr2	947167	947634	-0.136298	0.545193	93256	43037	43040	4	7	0.0243113	0.894	0.1331	1
883	chr13	27335360	27335542	-0.171269	0.342538	48455	296484	296485	2	16	0.0128377	0.895	0.253891	1
804	chr12	69327779	69327947	-0.171176	0.342352	43254	284102	284103	2	9	0.0128698	0.895	0.254148	1
1987	chr6	31095276	31095276	-0.189454	0.189454	147981	147046	147046	1	7	0.0124846	0.895	0.512731	1
2186	chr7	32338950	32339497	-0.136061	0.544243	159082	178177	178180	4	8	0.0247981	0.899	0.133533	1
974	chr14	30397686	30397763	-0.17076	0.341521	53377	307998	307999	2	11	0.0129714	0.899	0.255218	1
1346	chr19	55172736	55172736	-0.188343	0.188343	92400	405077	405077	1	11	0.0127467	0.899	0.512859	1
20	chr1	223936508	223936838	0.135671	0.542685	16361	38369	38372	4	7	0.0255469	0.901	0.134303	1
561	chr10	115998493	115998493	-0.187642	0.187642	25612	240464	240464	1	11	0.0129072	0.902	0.512902	1
1207	chr17	12567873	12568092	-0.142048	0.426145	74716	358235	358237	3	18	0.0234394	0.903	0.193057	1
539	chr10	99791663	99791663	-0.186398	0.186398	24433	237452	237452	1	12	0.0132656	0.906	0.513062	1
758	chr11	130298880	130299333	-0.141562	0.424687	38043	271926	271928	3	19	0.0242739	0.911	0.194293	1
2425	chr8	144070780	144070960	-0.168467	0.336934	175150	213335	213336	2	7	0.0138433	0.913	0.261984	1
1639	chr3	63263076	63263308	-0.166947	0.333895	120283	83500	83501	2	10	0.0145386	0.916	0.266456	1
1481	chr2	228582073	228582073	-0.184287	0.184287	105920	69679	69679	1	9	0.0140733	0.916	0.513394	1
346	chr1	50798265	50798265	-0.183972	0.183972	7234	17682	17682	1	8	0.0142284	0.917	0.513463	1
1469	chr2	220197576	220197900	-0.140727	0.422182	105446	68693	68695	3	9	0.0257983	0.921	0.196293	1
1822	chr5	31193340	31193494	-0.165546	0.331092	136849	119527	119528	2	13	0.0151645	0.921	0.270912	1
1316	chr19	19373998	19374178	-0.164979	0.329959	88668	394802	394803	2	7	0.0154105	0.921	0.272907	1
2074	chr6	42186179	42186449	-0.140549	0.421646	149638	155794	155796	3	10	0.0260765	0.922	0.196716	1
737	chr11	71145665	71146211	-0.13344	0.53376	34128	263434	263437	4	8	0.0304145	0.925	0.138299	1
1192	chr17	6617124	6617580	-0.133425	0.533699	73987	356054	356057	4	12	0.0304627	0.925	0.138326	1
1471	chr2	220300568	220300568	-0.182643	0.182643	105468	68765	68765	1	13	0.0147473	0.925	0.513667	1
38	chr11	9685109	9685109	0.182506	0.182506	29374	251344	251344	1	11	0.0147794	0.926	0.513677	1
837	chr12	130822603	130822818	-0.13319	0.532761	47143	292945	292948	4	10	0.0310832	0.927	0.138813	1
1090	chr15	83317398	83317632	-0.140207	0.42062	63407	330201	330203	3	14	0.026713	0.927	0.197555	1
440	chr1	200010626	200010788	-0.140177	0.420532	14413	34236	34238	3	20	0.0267612	0.927	0.197625	1
1701	chr4	3748154	3748341	-0.139955	0.419864	127905	99990	99992	3	13	0.0271623	0.93	0.198213	1
1876	chr5	169931831	169931831	-0.181901	0.181901	143655	134115	134115	1	11	0.0150682	0.93	0.513774	1
355	chr1	54304846	54305131	-0.132508	0.530031	7543	18449	18452	4	14	0.0326772	0.932	0.139968	1
46	chr11	59323070	59323439	0.132476	0.529904	32034	257254	257257	4	15	0.0327574	0.932	0.140016	1
2150	chr7	1336729	1337353	-0.132107	0.528429	156592	171575	171578	4	10	0.0336935	0.937	0.140679	1
1614	chr3	27761408	27762095	-0.132076	0.528306	117607	77226	77229	4	15	0.0337684	0.937	0.140744	1
755	chr11	130028844	130029212	-0.163233	0.326467	38013	271827	271828	2	11	0.0163199	0.937	0.279016	1
1116	chr16	1029745	1030166	-0.162994	0.325988	65268	334753	334754	2	10	0.0164803	0.937	0.27985	1
1377	chr2	3705271	3705649	-0.162309	0.324619	93654	44074	44075	2	9	0.0168601	0.937	0.282097	1
533	chr10	94825257	94825547	-0.162055	0.324109	23992	236414	236415	2	8	0.0170259	0.937	0.282974	1
1441	chr2	127963067	127963330	-0.161858	0.323716	100865	59320	59321	2	7	0.017149	0.937	0.283685	1
1007	chr14	92788417	92788914	-0.139018	0.417053	56705	315190	315192	3	7	0.029088	0.94	0.200417	1
1264	chr17	79004850	79005047	-0.138979	0.416938	81696	375824	375826	3	12	0.0291736	0.94	0.200503	1
1286	chr18	48085671	48085839	-0.138832	0.416495	83673	381617	381619	3	11	0.0296068	0.94	0.200925	1
1994	chr6	31547704	31548107	-0.138765	0.416295	148062	147677	147679	3	37	0.0297459	0.94	0.20107	1
584	chr10	129949483	129949483	-0.180218	0.180218	26724	242971	242971	1	11	0.015785	0.94	0.514057	1
2209	chr7	55517538	55517538	-0.178953	0.178953	160542	181082	181082	1	7	0.0163841	0.942	0.51426	1
545	chr10	102089681	102090045	-0.138502	0.415506	24601	237908	237910	3	9	0.0304092	0.943	0.201733	1
1438	chr2	121224327	121224679	-0.138489	0.415468	100573	58781	58783	3	10	0.0304306	0.943	0.20176	1
352	chr1	53906380	53906948	-0.138134	0.414403	7493	18347	18349	3	18	0.031126	0.944	0.202493	1
1679	chr3	192959762	192959762	-0.178416	0.178416	126384	95823	95823	1	11	0.0166408	0.944	0.514367	1
954	chr13	113622038	113622102	-0.160236	0.320473	52281	304858	304859	2	14	0.0183311	0.945	0.289548	1
1208	chr17	18908694	18908923	-0.159587	0.319174	75294	359503	359504	2	7	0.0187109	0.947	0.291998	1
1156	chr16	82659960	82660206	-0.159091	0.318182	71067	348545	348546	2	15	0.0189997	0.947	0.293592	1
1337	chr19	49828293	49828413	-0.137664	0.412992	91469	402555	402557	3	9	0.0320888	0.948	0.203461	1
464	chr1	220102361	220102517	-0.137653	0.412959	16113	37814	37816	3	15	0.0321048	0.948	0.203477	1
2385	chr8	91803357	91803412	-0.158862	0.317724	172204	207463	207464	2	9	0.0191442	0.949	0.29433	1
1117	chr16	1040373	1040578	-0.158725	0.31745	65275	334783	334784	2	9	0.0192297	0.949	0.29486	1
760	chr11	132812607	132812683	-0.158722	0.317443	38244	272245	272246	2	7	0.0192297	0.949	0.29486	1
1465	chr2	208988453	208988863	-0.15857	0.317141	104720	67141	67142	2	10	0.0193314	0.949	0.295346	1
1280	chr18	24765643	24765781	-0.158496	0.316991	83188	380312	380313	2	9	0.0193849	0.949	0.29555	1
2243	chr7	142583555	142583836	-0.130619	0.522475	165408	191739	191742	4	7	0.0375394	0.95	0.143439	1
973	chr14	29227941	29227969	-0.157636	0.315272	53352	307908	307909	2	9	0.0201979	0.952	0.29855	1
1553	chr21	38077971	38078431	-0.157536	0.315073	111905	418088	418089	2	15	0.0202781	0.952	0.298845	1
2188	chr7	35297699	35297699	-0.177214	0.177214	159262	178503	178503	1	15	0.0172613	0.952	0.514581	1
2242	chr7	142582859	142582859	-0.176421	0.176421	165408	191736	191736	1	7	0.0175769	0.954	0.514678	1
1514	chr20	30225851	30226046	-0.156825	0.313649	108955	410200	410201	2	9	0.0207917	0.955	0.301391	1
371	chr1	75140187	75140289	-0.156559	0.313118	8640	20626	20627	2	12	0.0209735	0.955	0.302354	1
1004	chr14	77647063	77647482	-0.156443	0.312885	56033	313811	313812	2	12	0.0210912	0.955	0.302733	1
1391	chr2	27342798	27343123	-0.156344	0.312689	95240	47342	47343	2	10	0.0212196	0.955	0.303108	1
885	chr13	28495908	28496413	-0.136435	0.409304	48551	296734	296736	3	22	0.0349131	0.956	0.206098	1
1965	chr6	29795501	29795595	-0.136427	0.409282	147678	144418	144420	3	14	0.0349291	0.956	0.206135	1
2091	chr6	100916916	100917022	-0.136134	0.408401	151798	160634	160636	3	8	0.0357047	0.956	0.206681	1
1396	chr2	30145152	30145152	-0.175461	0.175461	95497	47998	47998	1	11	0.0181439	0.957	0.514865	1
306	chr1	20958921	20959355	-0.155735	0.311469	3893	9368	9369	2	17	0.0217545	0.958	0.305087	1
2366	chr8	55380663	55380663	-0.175027	0.175027	170863	204576	204576	1	9	0.0183418	0.958	0.514934	1
414	chr1	159916472	159916472	-0.17474	0.17474	12418	29991	29991	1	7	0.0185023	0.958	0.514983	1
1126	chr16	1480030	1480302	-0.155614	0.311228	65502	335495	335496	2	8	0.021824	0.959	0.30552	1
732	chr11	69706285	69706622	-0.135085	0.405255	33920	262899	262901	3	9	0.0385344	0.96	0.208473	1
2430	chr8	144790656	144790992	-0.134995	0.404986	175395	214042	214044	3	9	0.0388393	0.96	0.208665	1
2182	chr7	30720901	30721010	-0.155201	0.310402	158971	177977	177978	2	14	0.0222412	0.96	0.3069	1
2228	chr7	127880619	127880932	-0.155068	0.310136	164219	189241	189242	2	8	0.0223803	0.96	0.307301	1
1483	chr2	230934329	230934399	-0.155006	0.310011	105999	69836	69837	2	8	0.0224445	0.96	0.307494	1
2050	chr6	33049360	33049505	-0.134777	0.404331	148465	151812	151814	3	23	0.0394758	0.961	0.208986	1
100	chr17	79374515	79374741	0.134742	0.404225	81860	376343	376345	3	15	0.0395881	0.961	0.209035	1
1606	chr22	50987294	50987527	-0.134588	0.403763	116054	428006	428008	3	10	0.0400749	0.962	0.20927	1
1143	chr16	46602737	46602737	-0.17396	0.17396	68593	342943	342943	1	7	0.0189409	0.962	0.515154	1
229	chr8	18871817	18872143	0.134459	0.403376	168684	199833	199835	3	7	0.0404654	0.963	0.209489	1
25	chr10	21799143	21799395	0.134404	0.403211	20008	228215	228217	3	14	0.0405723	0.963	0.209553	1
1892	chr5	176171140	176171341	-0.134087	0.402261	144273	135510	135512	3	10	0.0415298	0.963	0.209997	1
36	chr11	830190	830527	0.133921	0.401764	28005	247252	247254	3	8	0.0420005	0.964	0.210174	1
427	chr1	178482132	178482328	-0.154169	0.308337	13583	32552	32553	2	8	0.0233003	0.964	0.31012	1
1209	chr17	19436770	19436881	-0.154157	0.308314	75355	359636	359637	2	8	0.0233003	0.964	0.310152	1
1424	chr2	100939477	100939477	-0.173008	0.173008	99396	56364	56364	1	12	0.0194437	0.965	0.515325	1
1962	chr6	29698866	29698866	-0.172806	0.172806	147657	144284	144284	1	7	0.0195453	0.965	0.515362	1
401	chr1	151762261	151762261	-0.172079	0.172079	11358	27192	27192	1	12	0.0199733	0.965	0.51555	1
1214	chr17	32905661	32905661	-0.171819	0.171819	76246	361706	361706	1	20	0.0201123	0.965	0.515598	1
776	chr12	6897731	6898149	-0.153312	0.306625	39290	274697	274698	2	8	0.0241829	0.966	0.312533	1
1140	chr16	30023615	30024074	-0.133678	0.401035	68132	341679	341681	3	16	0.0427494	0.967	0.2105	1
729	chr11	69468337	69468378	-0.152772	0.305543	33880	262752	262753	2	14	0.0248195	0.967	0.31394	1
1652	chr3	129692887	129692899	-0.152735	0.30547	123208	89088	89089	2	14	0.0248676	0.967	0.314047	1
836	chr12	130821453	130821607	-0.128741	0.514966	47143	292939	292942	4	10	0.0432362	0.968	0.146997	1
1877	chr5	170734856	170735347	-0.128738	0.514952	143687	134169	134172	4	15	0.0432522	0.968	0.147002	1
2291	chr7	157586294	157586866	-0.1286	0.5144	166817	195445	195448	4	7	0.0435411	0.968	0.1472	1
382	chr1	92415145	92415524	-0.152551	0.305103	9373	22217	22218	2	11	0.0250816	0.968	0.314453	1
2329	chr8	10192930	10192943	-0.152542	0.305085	168151	198717	198718	2	10	0.0250869	0.968	0.31448	1
936	chr13	112984478	112984728	-0.133413	0.400238	52106	304293	304295	3	15	0.0435357	0.969	0.210794	1
2203	chr7	50849168	50849415	-0.133374	0.400121	160315	180650	180652	3	7	0.0436641	0.969	0.210832	1
299	chr1	19990624	19990783	-0.133301	0.399902	3778	9096	9098	3	13	0.043862	0.969	0.210891	1
1873	chr5	169533120	169533372	-0.133226	0.399677	143624	134036	134038	3	10	0.0441615	0.969	0.210982	1
1067	chr15	38857695	38857695	-0.170316	0.170316	59703	322124	322124	1	8	0.0209147	0.969	0.515945	1
998	chr14	70317582	70317582	-0.170113	0.170113	55343	312320	312320	1	9	0.0210538	0.969	0.515994	1
957	chr13	113676726	113677034	-0.128482	0.513927	52314	304981	304984	4	8	0.0439101	0.97	0.147392	1
1673	chr3	183993080	183993394	-0.127982	0.511928	125755	94540	94543	4	16	0.0454721	0.973	0.148195	1
1781	chr5	1086625	1087252	-0.132646	0.397937	135481	116357	116359	3	21	0.0461193	0.973	0.211602	1
780	chr12	39538106	39538106	-0.169626	0.169626	40886	278016	278016	1	7	0.0213747	0.973	0.516122	1
310	chr1	26371865	26371865	-0.169397	0.169397	4603	11015	11015	1	11	0.0215245	0.973	0.516175	1
1061	chr15	27216819	27217186	-0.15157	0.303139	59041	320818	320819	2	19	0.0262958	0.974	0.316619	1
1472	chr2	220379635	220379968	-0.127656	0.510626	105500	68856	68859	4	13	0.0465205	0.975	0.148703	1
2246	chr7	150497065	150497157	-0.132287	0.39686	165872	192784	192786	3	17	0.0473335	0.975	0.211976	1
2152	chr7	1708566	1708659	-0.151488	0.302976	156741	172057	172058	2	11	0.0264188	0.975	0.316758	1
895	chr13	36788462	36788776	-0.127581	0.510325	49079	297796	297799	4	9	0.0467612	0.976	0.148815	1
1450	chr2	135477056	135477425	-0.151253	0.302506	101466	60465	60466	2	13	0.0267023	0.976	0.317202	1
1105	chr15	95870906	95870990	-0.15114	0.302281	64341	332304	332305	2	11	0.0268681	0.976	0.317379	1
2393	chr8	109798825	109798825	-0.168694	0.168694	173195	209476	209476	1	10	0.0220005	0.976	0.5164	1
567	chr10	118610187	118610187	-0.168258	0.168258	25772	240824	240824	1	14	0.0223054	0.976	0.516512	1
2424	chr8	144069457	144069697	-0.132233	0.396699	175150	213330	213332	3	7	0.0475154	0.977	0.212051	1
1760	chr4	174428790	174428790	-0.167721	0.167721	134272	113508	113508	1	14	0.0227494	0.977	0.516673	1
932	chr13	112720171	112720427	-0.12744	0.509761	52042	304071	304074	4	16	0.0473549	0.979	0.149013	1
2257	chr7	155249019	155249133	-0.150246	0.300492	166352	194020	194021	2	12	0.0281359	0.979	0.31854	1
1548	chr21	22368940	22368940	-0.166491	0.166491	111454	416910	416910	1	12	0.0235411	0.979	0.516962	1
1318	chr19	29217858	29217858	-0.166424	0.166424	88907	395416	395416	1	7	0.0235892	0.979	0.516994	1
1106	chr15	98837004	98837004	-0.166167	0.166167	64465	332623	332623	1	8	0.023739	0.979	0.517047	1
2221	chr7	100490570	100491337	-0.12731	0.50924	162822	186426	186429	4	20	0.0477882	0.98	0.149211	1
280	chr1	3649771	3649971	-0.131653	0.394959	1278	3856	3858	3	7	0.0496443	0.98	0.212709	1
1661	chr3	139257229	139257775	-0.131641	0.394923	123763	90356	90358	3	20	0.0496924	0.98	0.212741	1
1512	chr20	25128211	25128695	-0.131622	0.394867	108844	409901	409903	3	17	0.0497566	0.98	0.212752	1
969	chr14	23589255	23589419	-0.131228	0.393683	53071	307108	307110	3	8	0.0511206	0.98	0.213196	1
853	chr12	132848554	132848789	-0.148767	0.297533	47573	294136	294137	2	7	0.0302808	0.983	0.319396	1
1707	chr4	8593019	8593507	-0.148724	0.297448	128605	101691	101692	2	9	0.0303611	0.983	0.319422	1
1563	chr21	43491424	43491755	-0.148687	0.297373	112211	418804	418805	2	7	0.0304092	0.983	0.319433	1
487	chr1	248099757	248099880	-0.148569	0.297138	18256	42423	42424	2	13	0.0305536	0.983	0.319454	1
1443	chr2	129493539	129493678	-0.148429	0.296859	101070	59751	59752	2	9	0.0307462	0.983	0.319545	1
1188	chr17	3438026	3438413	-0.148152	0.296304	73544	354860	354861	2	9	0.0311902	0.983	0.319695	1
1522	chr20	37074185	37074631	-0.147855	0.295709	109541	411867	411868	2	13	0.0316448	0.983	0.319818	1
1651	chr3	128713921	128714144	-0.147742	0.295483	123066	88758	88759	2	13	0.0318641	0.983	0.319888	1
1196	chr17	8296690	8296856	-0.147583	0.295166	74383	357541	357542	2	7	0.0321583	0.983	0.319989	1
569	chr10	118894069	118894180	-0.147504	0.295009	25793	240875	240876	2	13	0.0322921	0.983	0.320032	1
1915	chr6	17102936	17102945	-0.147426	0.294852	146572	140650	140651	2	12	0.0324204	0.983	0.32008	1
1468	chr2	219907225	219907225	-0.163854	0.163854	105379	68481	68481	1	13	0.025686	0.983	0.517914	1
1645	chr3	127006462	127006803	-0.130191	0.390573	122840	88237	88239	3	7	0.0550415	0.984	0.214378	1
1442	chr2	128422433	128422717	-0.126109	0.504438	100939	59498	59501	4	10	0.0519765	0.985	0.150944	1
962	chr13	114305448	114305929	-0.126104	0.504415	52543	305692	305695	4	8	0.0519872	0.985	0.150949	1
1638	chr3	62362783	62363248	-0.125529	0.502115	120239	83418	83421	4	23	0.0541107	0.985	0.151757	1
323	chr1	37501164	37501164	-0.163678	0.163678	5896	14304	14304	1	7	0.0258679	0.985	0.517989	1
1719	chr4	41754125	41754125	-0.163597	0.163597	129789	104049	104049	1	9	0.0259535	0.985	0.51801	1
719	chr11	67290223	67290502	-0.147064	0.294128	33522	261797	261798	2	9	0.0330035	0.986	0.320241	1
1799	chr5	1874703	1874703	-0.162883	0.162883	135765	117295	117295	1	15	0.0266114	0.986	0.518246	1
73	chr15	79723173	79723173	0.16241	0.16241	63161	329769	329769	1	13	0.0270393	0.986	0.518411	1
2364	chr8	54164757	54164757	-0.161627	0.161627	170788	204376	204376	1	11	0.027938	0.986	0.51877	1
375	chr1	79472917	79472917	-0.161537	0.161537	8815	21031	21031	1	11	0.0280449	0.986	0.518807	1
2111	chr6	154359967	154359967	-0.161452	0.161452	154384	166077	166077	1	8	0.0281038	0.986	0.518823	1
1115	chr16	1021780	1021780	-0.161333	0.161333	65263	334742	334742	1	12	0.0282268	0.986	0.518877	1
2021	chr6	32061084	32061478	-0.124804	0.499217	148230	149856	149859	4	8	0.0570152	0.987	0.152602	1
441	chr1	200841646	200841861	-0.129684	0.389052	14476	34360	34362	3	12	0.0571008	0.987	0.215079	1
979	chr14	37135384	37135586	-0.129583	0.388748	53665	308697	308699	3	8	0.0575234	0.987	0.215239	1
2230	chr7	128355632	128355717	-0.146989	0.293978	164276	189367	189368	2	7	0.0331479	0.987	0.3203	1
754	chr11	129246394	129246718	-0.146606	0.293213	37934	271658	271659	2	12	0.0337898	0.987	0.320476	1
2337	chr8	16859924	16860121	-0.129199	0.387596	168543	199556	199558	3	12	0.0592244	0.988	0.215742	1
2391	chr8	105379368	105379411	-0.129085	0.387255	173043	209204	209206	3	7	0.0597219	0.988	0.215897	1
82	chr16	84538885	84539110	0.128936	0.386808	71226	348901	348903	3	8	0.0604172	0.988	0.216202	1
1476	chr2	223168453	223168575	-0.128693	0.386079	105652	69167	69169	3	22	0.0614977	0.988	0.216577	1
942	chr13	113419720	113419845	-0.128598	0.385794	52202	304566	304568	3	7	0.0618294	0.988	0.216716	1
101	chr18	24127237	24127588	0.146193	0.292386	83167	380238	380239	2	15	0.0344959	0.988	0.32076	1
2378	chr8	70984559	70984917	-0.145807	0.291614	171523	206060	206061	2	15	0.0351591	0.988	0.321016	1
1740	chr4	113738613	113738957	-0.145771	0.291541	132250	109437	109438	2	9	0.035234	0.988	0.321032	1
1515	chr20	30696538	30696827	-0.145559	0.291119	109018	410379	410380	2	13	0.0356619	0.988	0.32115	1
64	chr14	50155174	50155261	0.145513	0.291025	53894	309264	309265	2	9	0.0357261	0.988	0.321182	1
2387	chr8	99440522	99440522	-0.16045	0.16045	172658	208374	208374	1	11	0.0291682	0.988	0.51916	1
2190	chr7	43483977	43483977	-0.16028	0.16028	159770	179428	179428	1	7	0.0293929	0.988	0.519273	1
1800	chr5	1877135	1877309	-0.145197	0.290394	135765	117308	117309	2	15	0.0362985	0.989	0.321434	1
1581	chr22	22863655	22863663	-0.145019	0.290038	113547	421865	421866	2	9	0.036705	0.989	0.321589	1
631	chr10	134896232	134896377	-0.145008	0.290017	27541	245630	245631	2	7	0.0367264	0.989	0.321605	1
1663	chr3	140769274	140769274	-0.159135	0.159135	123823	90474	90474	1	22	0.0306018	0.989	0.519765	1
1305	chr19	7767229	7767584	-0.127998	0.383993	86736	389222	389224	3	7	0.0644343	0.99	0.217555	1
422	chr1	165513699	165513716	-0.144587	0.289174	12911	31101	31102	2	8	0.0376464	0.99	0.321894	1
1751	chr4	155413618	155413789	-0.144346	0.288693	133718	112354	112355	2	8	0.0382402	0.99	0.322118	1
2080	chr6	55038641	55038900	-0.144332	0.288664	150554	157795	157796	2	7	0.0382562	0.99	0.322124	1
465	chr1	223565773	223566278	-0.12787	0.383609	16334	38307	38309	3	12	0.0650923	0.991	0.217721	1
28	chr10	61122920	61123090	0.127815	0.383446	21793	231913	231915	3	14	0.0653116	0.991	0.217812	1
898	chr13	37249426	37249481	-0.127788	0.383365	49106	297917	297919	3	14	0.0653972	0.991	0.217844	1
556	chr10	102905681	102906057	-0.127733	0.383198	24766	238447	238449	3	8	0.0656218	0.991	0.21793	1
1172	chr16	88991917	88992178	-0.144175	0.28835	72446	351868	351869	2	11	0.0385825	0.991	0.322247	1
881	chr13	25946972	25947159	-0.144102	0.288203	48377	296316	296317	2	11	0.0387537	0.991	0.322289	1
847	chr12	132330383	132330505	-0.143852	0.287704	47426	293686	293687	2	11	0.0392511	0.991	0.322498	1
226	chr7	132936821	132937102	0.143325	0.286651	164695	190319	190320	2	10	0.0403958	0.991	0.322905	1
1266	chr17	79031643	79031712	-0.142573	0.285146	81709	375884	375885	2	10	0.0421717	0.991	0.323627	1
98	chr17	75278035	75278162	0.142547	0.285094	80843	373441	373442	2	11	0.0422733	0.991	0.323664	1
1254	chr17	75276069	75276069	-0.158248	0.158248	80843	373432	373432	1	11	0.0315913	0.991	0.520112	1
678	chr11	7272653	7272653	-0.158172	0.158172	29129	250785	250785	1	11	0.031693	0.991	0.520166	1
1758	chr4	168156813	168156813	-0.157941	0.157941	134052	113103	113103	1	12	0.0320246	0.991	0.520294	1
1390	chr2	27068753	27068753	-0.157621	0.157621	95185	47202	47202	1	13	0.0325328	0.991	0.520471	1
1636	chr3	54121271	54121271	-0.157484	0.157484	119751	82512	82512	1	7	0.0326772	0.991	0.520524	1
990	chr14	62583388	62583388	-0.156625	0.156625	54825	311206	311206	1	13	0.0338058	0.991	0.521016	1
339	chr1	47488757	47488757	-0.156625	0.156625	7092	17313	17313	1	8	0.0338058	0.991	0.521016	1
1584	chr22	24891666	24891666	-0.156236	0.156236	113699	422240	422240	1	16	0.03433	0.991	0.521182	1
93	chr17	43319137	43319382	0.127594	0.382781	77861	366126	366128	3	7	0.0662316	0.992	0.218122	1
1900	chr6	474297	474500	-0.14248	0.284959	145097	137609	137610	2	9	0.0424124	0.992	0.323707	1
1145	chr16	49312543	49312560	-0.142387	0.284774	68758	343277	343278	2	9	0.0426424	0.992	0.323787	1
144	chr22	24890330	24890690	0.142038	0.284075	113699	422225	422226	2	16	0.0434876	0.992	0.324049	1
2219	chr7	97360615	97360615	-0.155799	0.155799	162330	184988	184988	1	10	0.0349666	0.992	0.521423	1
1197	chr17	8702099	8702099	-0.155667	0.155667	74430	357652	357652	1	10	0.0351431	0.992	0.521498	1
1413	chr2	74875227	74875317	-0.117376	0.586881	98288	53917	53921	5	10	0.0709013	0.993	0.118096	1
2211	chr7	56551492	56552034	-0.117276	0.58638	160630	181291	181295	5	8	0.0712971	0.993	0.118229	1
2207	chr7	54900801	54901239	-0.117021	0.585105	160456	180927	180931	5	9	0.0724418	0.993	0.118631	1
1520	chr20	35504064	35504511	-0.117006	0.585028	109441	411493	411497	5	7	0.0725007	0.993	0.118647	1
674	chr11	2919689	2919808	-0.123515	0.494058	28670	249587	249590	4	19	0.0623108	0.993	0.154202	1
1608	chr3	10436197	10436325	-0.122858	0.49143	116597	75198	75201	4	7	0.0653009	0.993	0.155068	1
2179	chr7	24324976	24325371	-0.127486	0.382458	158421	176436	176438	3	15	0.0667451	0.993	0.218229	1
948	chr13	113492559	113492776	-0.127388	0.382165	52233	304698	304700	3	8	0.067264	0.993	0.218406	1
2434	chr8	144965509	144965915	-0.115753	0.578767	175473	214297	214301	5	7	0.0776946	0.994	0.120722	1
680	chr11	10715445	10715767	-0.115331	0.576654	29463	251538	251542	5	13	0.0795025	0.994	0.121434	1
1257	chr17	76226122	76226735	-0.126522	0.379567	81017	373853	373855	3	14	0.0714951	0.994	0.219893	1
146	chr3	13008800	13008958	0.126516	0.379549	116855	75760	75762	3	11	0.0715218	0.994	0.219898	1
2295	chr7	157696839	157697240	-0.126453	0.379359	166874	195605	195607	3	8	0.0718106	0.994	0.22	1
944	chr13	113464041	113464332	-0.126417	0.37925	52219	304640	304642	3	9	0.0720567	0.994	0.220075	1
1778	chr5	1074718	1075045	-0.126363	0.37909	135475	116324	116326	3	17	0.072383	0.994	0.220166	1
70	chr15	63570327	63570580	0.126305	0.378916	61407	326009	326011	3	15	0.0727467	0.994	0.220283	1
445	chr1	201368914	201369031	-0.126199	0.378596	14555	34535	34537	3	9	0.0732763	0.994	0.220439	1
1683	chr3	195942717	195943149	-0.125954	0.377861	126743	96607	96609	3	10	0.0745868	0.994	0.220915	1
1595	chr22	40391434	40391617	-0.125875	0.377625	114873	425193	425195	3	8	0.0749987	0.994	0.221059	1
2251	chr7	152621979	152622135	-0.125684	0.377053	166214	193687	193689	3	11	0.0760845	0.994	0.221391	1
1100	chr15	92936232	92936465	-0.125595	0.376786	64152	331916	331918	3	17	0.0765338	0.994	0.22153	1
2117	chr6	166402416	166402699	-0.125537	0.376611	155278	167842	167844	3	19	0.0768227	0.994	0.221621	1
642	chr10	135340850	135341025	-0.125523	0.376569	27723	246316	246318	3	9	0.0769136	0.994	0.221669	1
1200	chr17	8868541	8868688	-0.125495	0.376486	74451	357700	357702	3	10	0.0770527	0.994	0.221722	1
1307	chr19	8808017	8808334	-0.125202	0.375605	86923	389717	389719	3	9	0.078759	0.994	0.222284	1
1498	chr20	2361431	2361461	-0.125131	0.375394	108063	407643	407645	3	7	0.0791656	0.994	0.222402	1
911	chr13	95359162	95359203	-0.141106	0.282211	50918	301556	301557	2	20	0.0458304	0.994	0.324862	1
326	chr1	38258709	38258852	-0.140874	0.281747	5979	14528	14529	2	12	0.0463921	0.994	0.325023	1
112	chr19	36246395	36246816	0.115148	0.575742	89392	396758	396762	5	7	0.0802033	0.995	0.121717	1
1860	chr5	140614552	140614765	-0.124951	0.374853	141875	130405	130407	3	13	0.0802568	0.995	0.22283	1
1393	chr2	27371537	27371642	-0.124873	0.374618	95254	47367	47369	3	9	0.0805991	0.995	0.222969	1
1380	chr2	6072139	6072283	-0.124803	0.374408	93746	44245	44247	3	7	0.0810912	0.995	0.223092	1
996	chr14	70037728	70037973	-0.140783	0.281566	55302	312228	312229	2	10	0.046697	0.995	0.325108	1
1247	chr17	72321276	72321767	-0.14065	0.2813	80237	371719	371720	2	10	0.047034	0.995	0.32521	1
1379	chr2	5837929	5838258	-0.140368	0.280737	93728	44221	44222	2	13	0.0478096	0.995	0.325472	1
728	chr11	69464012	69464272	-0.140075	0.280151	33877	262747	262748	2	9	0.0486975	0.995	0.325814	1
424	chr1	167598521	167598560	-0.14005	0.280101	13047	31422	31423	2	10	0.0487777	0.995	0.325852	1
986	chr14	57275967	57276527	-0.113368	0.566841	54468	310399	310403	5	20	0.0883177	0.996	0.124782	1
1355	chr19	56686707	56687388	-0.112499	0.562496	92698	405868	405872	5	7	0.0923669	0.996	0.126472	1
1252	chr17	73720591	73720840	-0.122244	0.488977	80525	372553	372556	4	7	0.0680556	0.996	0.155983	1
1330	chr19	40896064	40896506	-0.121849	0.487396	90001	398553	398556	4	8	0.0698048	0.996	0.156545	1
1474	chr2	220491383	220491676	-0.139757	0.279514	105542	68972	68973	2	9	0.0496282	0.996	0.326119	1
374	chr1	79471984	79471984	-0.154108	0.154108	8815	21021	21021	1	11	0.0375929	0.996	0.522418	1
1198	chr17	8703341	8703341	-0.153928	0.153928	74430	357661	357661	1	10	0.0378657	0.996	0.522514	1
1338	chr19	51487968	51487968	-0.153905	0.153905	91859	403629	403629	1	11	0.0378871	0.996	0.522519	1
1612	chr3	12047002	12047002	-0.153809	0.153809	116743	75538	75538	1	10	0.0380369	0.996	0.522568	1
1302	chr19	6481945	6482169	-0.111853	0.559267	86563	388730	388734	5	10	0.095448	0.997	0.127553	1
884	chr13	28492265	28493057	-0.111554	0.55777	48550	296713	296717	5	14	0.0968815	0.997	0.128205	1
142	chr20	62693971	62694005	0.121524	0.486095	111330	416625	416628	4	15	0.0714523	0.997	0.157026	1
206	chr6	70576168	70576388	0.121206	0.484823	150803	158234	158237	4	15	0.0729286	0.997	0.157518	1
1601	chr22	46759538	46760120	-0.120152	0.480609	115523	426879	426882	4	7	0.0785076	0.997	0.159342	1
752	chr11	128736844	128737319	-0.119929	0.479716	37883	271521	271524	4	7	0.0796309	0.997	0.159722	1
929	chr13	112712424	112712795	-0.119455	0.477822	52035	304053	304056	4	9	0.0820647	0.997	0.160481	1
2255	chr7	154863176	154863381	-0.119338	0.477353	166289	193859	193862	4	14	0.0827547	0.997	0.16069	1
2327	chr8	2020507	2021126	-0.118476	0.473904	167761	197938	197941	4	7	0.0875742	0.997	0.162214	1
1097	chr15	89952299	89952904	-0.118102	0.472408	63845	331199	331202	4	21	0.0896603	0.997	0.162803	1
30	chr10	88728235	88728572	0.117669	0.470675	23623	235544	235547	4	10	0.0921369	0.997	0.163627	1
1783	chr5	1107098	1107192	-0.12411	0.372329	135490	116409	116411	3	12	0.0852206	0.997	0.224557	1
52	chr12	54392734	54392884	0.123909	0.371726	42151	281266	281268	3	23	0.0864402	0.997	0.224969	1
1692	chr4	1579287	1579657	-0.123837	0.37151	127396	98601	98603	3	8	0.0868521	0.997	0.22513	1
2232	chr7	129410657	129410792	-0.123764	0.371291	164416	189703	189705	3	7	0.0873335	0.997	0.225312	1
129	chr2	172965046	172965280	0.123644	0.370931	102914	63200	63202	3	25	0.0880663	0.997	0.225579	1
706	chr11	58667960	58668068	-0.123497	0.370491	31981	257116	257118	3	7	0.0889275	0.997	0.225868	1
2303	chr7	158111178	158111329	-0.123495	0.370485	166981	195921	195923	3	12	0.0889382	0.997	0.225868	1
449	chr1	203096048	203096277	-0.123038	0.369115	14804	35119	35121	3	14	0.0919497	0.997	0.226879	1
1886	chr5	173738315	173738479	-0.123011	0.369034	144054	134998	135000	3	9	0.0920941	0.997	0.226932	1
37	chr11	7695433	7695528	0.121764	0.365292	29162	250856	250858	3	12	0.100374	0.997	0.229714	1
1534	chr20	45522509	45522855	-0.121697	0.365091	110022	413299	413301	3	11	0.100808	0.997	0.229848	1
1183	chr17	1173700	1173767	-0.121632	0.364895	73174	353876	353878	3	8	0.101294	0.997	0.230024	1
128	chr2	172948725	172948825	0.139441	0.278883	102907	63142	63143	2	19	0.0504948	0.997	0.326381	1
2311	chr7	158938491	158938780	-0.139317	0.278633	167189	196457	196458	2	12	0.0508906	0.997	0.326515	1
2206	chr7	53104001	53104336	-0.139209	0.278419	160403	180825	180826	2	11	0.0512276	0.997	0.326627	1
2395	chr8	110374294	110374374	-0.139171	0.278342	173212	209522	209523	2	8	0.0513239	0.997	0.326654	1
535	chr10	98479703	98479757	-0.139109	0.278219	24277	237024	237025	2	11	0.0515111	0.997	0.326734	1
1301	chr19	6481540	6481729	-0.138869	0.277738	86563	388725	388726	2	10	0.0523562	0.997	0.326975	1
1558	chr21	42733397	42733433	-0.138102	0.276205	112110	418569	418570	2	8	0.0547954	0.997	0.327745	1
723	chr11	68451396	68451396	-0.153738	0.153738	33704	262281	262281	1	9	0.0381706	0.997	0.522626	1
877	chr13	25255297	25255297	-0.153648	0.153648	48319	296152	296152	1	8	0.0383632	0.997	0.522691	1
2119	chr6	166667897	166667897	-0.153645	0.153645	155307	167924	167924	1	7	0.0383632	0.997	0.522691	1
1623	chr3	42948626	42948626	-0.153608	0.153608	118431	79001	79001	1	12	0.0384541	0.997	0.522733	1
329	chr1	40136763	40136763	-0.152915	0.152915	6194	15019	15019	1	9	0.0396791	0.997	0.523183	1
1281	chr18	28682828	28682828	-0.152192	0.152192	83201	380366	380366	1	7	0.0408986	0.997	0.523584	1
1654	chr3	133503437	133503437	-0.151921	0.151921	123394	89478	89478	1	7	0.0415405	0.997	0.523841	1
327	chr1	38942976	38942976	-0.151456	0.151456	6061	14723	14723	1	7	0.0424231	0.997	0.524135	1
1123	chr16	1178445	1179689	-0.110968	0.554842	65350	335003	335007	5	8	0.0996256	0.998	0.129248	1
1170	chr16	88966346	88966903	-0.110591	0.552957	72431	351808	351812	5	7	0.101396	0.998	0.129906	1
965	chr14	20903913	20904303	-0.110509	0.552547	52723	306246	306250	5	10	0.101701	0.998	0.130078	1
1763	chr4	184931631	184932237	-0.110507	0.552534	134653	114368	114372	5	20	0.101712	0.998	0.130078	1
221	chr7	102790112	102790406	0.117084	0.468335	163121	187144	187147	4	8	0.0955389	0.998	0.164718	1
726	chr11	69285633	69285980	-0.116063	0.464252	33852	262648	262651	4	8	0.10169	0.998	0.166911	1
1911	chr6	10881782	10881949	-0.115964	0.463855	146029	139718	139721	4	11	0.102295	0.998	0.167093	1
785	chr12	48399140	48399295	-0.1157	0.462799	41276	278856	278859	4	24	0.103899	0.998	0.167628	1
22	chr1	235814365	235814814	0.115659	0.462636	17480	40849	40852	4	17	0.104135	0.998	0.167735	1
1967	chr6	29924256	29924404	-0.115473	0.46189	147698	144521	144524	4	8	0.105312	0.998	0.1682	1
1532	chr20	43937448	43938184	-0.115415	0.461662	109808	412696	412699	4	10	0.105729	0.998	0.168398	1
744	chr11	119294408	119294705	-0.115307	0.461228	36948	269667	269670	4	15	0.106446	0.998	0.168681	1
722	chr11	67764105	67764948	-0.114889	0.459555	33564	261936	261939	4	7	0.109024	0.998	0.169543	1
1011	chr14	94423872	94424156	-0.114801	0.459202	56880	315549	315552	4	8	0.109478	0.998	0.169714	1
1693	chr4	1594089	1594648	-0.114559	0.458235	127402	98619	98622	4	10	0.111158	0.998	0.170217	1
738	chr11	78387190	78387387	-0.113684	0.454736	34919	265210	265213	4	7	0.1167	0.998	0.172206	1
242	chr1	1052664	1053027	-0.113492	0.453969	131	449	452	4	13	0.117957	0.998	0.172645	1
1147	chr16	53407678	53407808	-0.113378	0.453514	69055	343850	343853	4	9	0.118738	0.998	0.172945	1
685	chr11	18477153	18477303	-0.113213	0.452852	30069	252779	252782	4	9	0.119807	0.998	0.173346	1
1705	chr4	7436861	7437156	-0.113117	0.452467	128348	101112	101115	4	7	0.120385	0.998	0.173592	1
812	chr12	111618925	111619077	-0.113084	0.452336	45293	288374	288377	4	8	0.120626	0.998	0.173672	1
39	chr11	11862611	11862879	0.11293	0.451718	29540	251686	251689	4	9	0.121835	0.998	0.174121	1
62	chr14	24779400	24780167	0.112734	0.450936	53255	307681	307684	4	14	0.123145	0.998	0.174699	1
575	chr10	119295619	119295875	-0.112526	0.450103	25828	241022	241025	4	36	0.124659	0.998	0.175304	1
1881	chr5	172660796	172661132	-0.112314	0.449257	143941	134748	134751	4	17	0.126055	0.998	0.175833	1
2187	chr7	35295588	35296213	-0.111963	0.447851	159262	178495	178498	4	15	0.128462	0.998	0.176657	1
2410	chr8	142377767	142378116	-0.121394	0.364181	174842	212561	212563	3	8	0.102979	0.998	0.23058	1
473	chr1	228653055	228653136	-0.121381	0.364144	16872	39621	39623	3	12	0.103086	0.998	0.230623	1
945	chr13	113473619	113473689	-0.121311	0.363932	52224	304658	304660	3	7	0.103584	0.998	0.230832	1
1918	chr6	24357720	24357816	-0.1213	0.3639	146908	141226	141228	3	12	0.103653	0.998	0.230859	1
2208	chr7	54902026	54902289	-0.120243	0.360729	160456	180933	180935	3	9	0.111784	0.998	0.233779	1
312	chr1	26516478	26516623	-0.120027	0.360082	4624	11103	11105	3	7	0.113373	0.998	0.23433	1
1167	chr16	88550365	88550695	-0.119739	0.359217	72237	351281	351283	3	9	0.115582	0.998	0.235202	1
24	chr10	13932842	13933021	0.119451	0.358354	19651	227439	227441	3	12	0.117823	0.998	0.23601	1
2072	chr6	41438590	41438700	-0.119355	0.358066	149490	155470	155472	3	7	0.118593	0.998	0.236229	1
592	chr10	131666017	131666314	-0.118895	0.356684	26902	243506	243508	3	9	0.122423	0.998	0.237497	1
143	chr21	26934576	26934885	0.118782	0.356347	111467	416938	416940	3	7	0.123306	0.998	0.237791	1
395	chr1	120439812	120440230	-0.118777	0.356331	10843	25765	25767	3	8	0.123343	0.998	0.237796	1
1602	chr22	46770870	46771084	-0.137872	0.275744	115528	426897	426898	2	7	0.055448	0.998	0.327943	1
1005	chr14	77737800	77738080	-0.137631	0.275263	56043	313846	313847	2	10	0.0562129	0.998	0.328227	1
2274	chr7	157260021	157260426	-0.137475	0.274949	166664	194938	194939	2	8	0.0567317	0.998	0.328361	1
408	chr1	156610966	156611087	-0.137456	0.274913	12093	29278	29279	2	8	0.0567799	0.998	0.328377	1
435	chr1	182923115	182923215	-0.136554	0.273109	13920	33311	33312	2	12	0.0597914	0.998	0.329318	1
141	chr20	50418554	50418959	0.136134	0.272268	110268	413910	413911	2	8	0.0613747	0.998	0.329864	1
775	chr12	6745057	6745171	-0.136004	0.272007	39252	274567	274568	2	7	0.0618026	0.998	0.330029	1
1752	chr4	155547491	155547539	-0.136002	0.272004	133736	112388	112389	2	8	0.0618026	0.998	0.330029	1
823	chr12	115138618	115138766	-0.135994	0.271987	45655	289396	289397	2	8	0.0618347	0.998	0.330035	1
439	chr1	200005833	200006247	-0.13593	0.271861	14411	34221	34222	2	16	0.0621236	0.998	0.330126	1
1459	chr2	175190821	175190867	-0.135831	0.271663	103093	63519	63520	2	18	0.0625515	0.998	0.330308	1
735	chr11	70516558	70516627	-0.13563	0.271261	34054	263253	263254	2	8	0.063311	0.998	0.330564	1
946	chr13	113474311	113474413	-0.135534	0.271068	52224	304663	304664	2	7	0.0636908	0.998	0.330698	1
1205	chr17	9930101	9930194	-0.135047	0.270094	74553	357942	357943	2	7	0.0657021	0.998	0.331286	1
1427	chr2	105479387	105479485	-0.134812	0.269624	99692	56915	56916	2	7	0.0667398	0.998	0.331602	1
1398	chr2	42990475	42990647	-0.134806	0.269612	96194	49257	49258	2	8	0.0667612	0.998	0.331607	1
681	chr11	13983009	13983273	-0.134744	0.269488	29738	251985	251986	2	15	0.0670179	0.998	0.331677	1
1510	chr20	22567920	22568116	-0.134392	0.268785	108742	409633	409634	2	10	0.068537	0.998	0.332196	1
2141	chr7	752979	753007	-0.134179	0.268358	156303	170566	170567	2	21	0.0694303	0.998	0.33241	1
1521	chr20	37064401	37064504	-0.133811	0.267623	109537	411862	411863	2	14	0.0710083	0.998	0.332966	1
1482	chr2	228735722	228735790	-0.132989	0.265977	105930	69701	69702	2	11	0.0748756	0.998	0.334218	1
1898	chr5	180541318	180541779	-0.132907	0.265815	145009	137312	137313	2	10	0.0752554	0.998	0.334298	1
2120	chr6	166720092	166720114	-0.13257	0.265139	155315	167938	167939	2	14	0.0767906	0.998	0.334726	1
17	chr1	201617042	201617056	0.1325	0.265	14612	34637	34638	2	16	0.0772185	0.998	0.334876	1
2143	chr7	1024224	1025118	-0.110218	0.55109	156449	171015	171019	5	7	0.103081	0.999	0.130677	1
2078	chr6	49681299	49681391	-0.108696	0.54348	150266	157221	157225	5	9	0.109944	0.999	0.133913	1
8	chr1	29585853	29586418	0.107504	0.53752	5082	12399	12403	5	13	0.115047	0.999	0.136571	1
1853	chr5	140515629	140516095	-0.107326	0.536632	141844	130286	130290	5	12	0.115764	0.999	0.136983	1
1772	chr5	502291	502920	-0.111463	0.445851	135318	115859	115862	4	8	0.131869	0.999	0.177978	1
1320	chr19	31640642	31640711	-0.111347	0.445388	89006	395650	395653	4	7	0.132725	0.999	0.178353	1
1267	chr17	79097051	79097243	-0.118258	0.354773	81745	375983	375985	3	13	0.127596	0.999	0.23938	1
358	chr1	55445834	55445880	-0.118057	0.354171	7707	18817	18819	3	12	0.129318	0.999	0.240032	1
1168	chr16	88564747	88565080	-0.117749	0.353246	72244	351308	351310	3	7	0.132067	0.999	0.241006	1
234	chr8	72468561	72468987	0.117248	0.351743	171587	206169	206171	3	14	0.136347	0.999	0.242589	1
866	chr12	133000497	133000830	-0.117208	0.351624	47649	294420	294422	3	8	0.136716	0.999	0.242723	1
80	chr16	55543049	55543166	0.117126	0.351377	69177	344192	344194	3	9	0.137427	0.999	0.242974	1
667	chr11	2464822	2464851	-0.116689	0.350067	28548	249159	249161	3	29	0.141204	0.999	0.244301	1
1857	chr5	140562236	140562819	-0.116581	0.349742	141855	130339	130341	3	13	0.142295	0.999	0.244777	1
2090	chr6	100915634	100915805	-0.116506	0.349519	151797	160631	160633	3	19	0.143049	0.999	0.245119	1
192	chr6	1607922	1608107	0.116192	0.348577	145238	137952	137954	3	10	0.146023	0.999	0.246232	1
397	chr1	147781600	147781887	-0.116158	0.348473	11046	26261	26263	3	8	0.146376	0.999	0.246381	1
1235	chr17	48608677	48608867	-0.115951	0.347852	78618	368172	368174	3	10	0.148323	0.999	0.247136	1
687	chr11	19737158	19737351	-0.115052	0.345157	30155	253018	253020	3	25	0.156903	0.999	0.250415	1
2174	chr7	21209509	21209781	-0.114869	0.344607	158220	176005	176007	3	7	0.158748	0.999	0.251105	1
1272	chr17	79615652	79615861	-0.114429	0.343287	81937	376609	376611	3	7	0.163215	0.999	0.25279	1
2089	chr6	100896674	100896803	-0.114427	0.34328	151792	160568	160570	3	17	0.163236	0.999	0.2528	1
1926	chr6	28480628	28481217	-0.114154	0.342461	147439	142898	142900	3	16	0.166076	0.999	0.253982	1
564	chr10	118429452	118429485	-0.113657	0.340972	25743	240749	240751	3	8	0.171137	0.999	0.256042	1
1043	chr14	104394430	104394621	-0.113433	0.340299	58096	318523	318525	3	7	0.173501	0.999	0.257031	1
1599	chr22	45072455	45072588	-0.113263	0.339788	115324	426348	426350	3	8	0.175443	0.999	0.257796	1
1891	chr5	176057924	176057996	-0.113255	0.339764	144248	135449	135451	3	13	0.175501	0.999	0.257818	1
1586	chr22	25595814	25595955	-0.113206	0.339618	113756	422375	422377	3	10	0.175961	0.999	0.258032	1
1550	chr21	36041334	36041579	-0.11312	0.339359	111809	417818	417820	3	15	0.176812	0.999	0.25839	1
2229	chr7	127910927	127911258	-0.11293	0.338789	164227	189258	189260	3	8	0.179043	0.999	0.259214	1
2156	chr7	1793191	1793263	-0.112859	0.338577	156764	172157	172159	3	9	0.179727	0.999	0.259476	1
1461	chr2	175197892	175198280	-0.112534	0.337602	103095	63541	63543	3	27	0.183397	0.999	0.260952	1
228	chr7	151217883	151217961	0.112423	0.33727	166076	193392	193394	3	14	0.184552	0.999	0.261444	1
172	chr4	124317955	124317983	0.112021	0.336063	132616	110187	110189	3	8	0.189083	0.999	0.263306	1
2200	chr7	50629634	50630083	-0.112011	0.336034	160296	180594	180596	3	9	0.189179	0.999	0.263359	1
123	chr2	85980500	85980609	0.111973	0.33592	98699	54736	54738	3	13	0.189639	0.999	0.263573	1
848	chr12	132657317	132657517	-0.111958	0.335873	47527	293983	293985	3	7	0.189842	0.999	0.263659	1
362	chr1	58716662	58716662	-0.150788	0.150788	7920	19142	19142	1	11	0.0438246	0.999	0.524584	1
1089	chr15	83239908	83239908	-0.150741	0.150741	63398	330173	330173	1	8	0.0439208	0.999	0.524611	1
715	chr11	65816027	65816027	-0.150232	0.150232	33193	260694	260694	1	10	0.045012	0.999	0.525012	1
452	chr1	204653629	204653629	-0.149368	0.149368	15036	35575	35575	1	11	0.0470607	0.999	0.525809	1
1334	chr19	46999840	46999840	-0.14931	0.14931	90935	401179	401179	1	11	0.0471784	0.999	0.525852	1
1484	chr2	232261238	232261238	-0.148875	0.148875	106117	70087	70087	1	12	0.048168	0.999	0.5262	1
751	chr11	126873943	126873943	-0.148262	0.148262	37761	271307	271307	1	11	0.0496978	0.999	0.526831	1
920	chr13	111521981	111521981	-0.147189	0.147189	51829	303554	303554	1	8	0.0524579	0.999	0.527815	1
970	chr14	24805349	24805349	-0.147133	0.147133	53265	307727	307727	1	13	0.052597	0.999	0.527863	1
2110	chr6	146348105	146348105	-0.147082	0.147082	153939	165057	165057	1	21	0.0527146	0.999	0.527911	1
991	chr14	65345381	65345381	-0.147023	0.147023	54980	311573	311573	1	13	0.0528965	0.999	0.527986	1
1403	chr2	48983679	48983679	-0.146854	0.146854	96764	50427	50427	1	8	0.0533512	0.999	0.528136	1
322	chr1	35258933	35258933	-0.146519	0.146519	5642	13688	13688	1	8	0.054207	0.999	0.528468	1
402	chr1	152595842	152596177	-0.103464	0.517318	11446	27397	27401	5	8	0.129826	1	0.145911	1
540	chr10	100993553	100993589	-0.10335	0.51675	24489	237560	237564	5	23	0.130126	1	0.146183	1
1908	chr6	10420798	10421372	-0.103104	0.515522	145980	139577	139581	5	26	0.130768	1	0.146799	1
2218	chr7	95026502	95027158	-0.101536	0.507682	162221	184668	184672	5	27	0.133699	1	0.149741	1
1462	chr2	178973065	178973147	-0.109968	0.439873	103343	64373	64376	4	8	0.142295	1	0.182225	1
133	chr2	177022056	177022285	0.109663	0.438653	103241	64094	64097	4	26	0.144338	1	0.183049	1
1230	chr17	46797042	46797764	-0.109564	0.438255	78288	367282	367285	4	10	0.145012	1	0.183311	1
209	chr6	149772707	149772892	0.109492	0.437967	154104	165377	165380	4	8	0.145531	1	0.183493	1
1191	chr17	4648949	4649333	-0.109112	0.436447	73766	355475	355478	4	7	0.148007	1	0.184536	1
1577	chr22	20236751	20236856	-0.10684	0.427359	113366	421387	421390	4	7	0.163653	1	0.192089	1
1750	chr4	154713748	154714287	-0.106395	0.425581	133699	112310	112313	4	55	0.166654	1	0.193592	1
456	chr1	207277450	207277581	-0.106276	0.425102	15363	36302	36305	4	8	0.167483	1	0.19403	1
3	chr1	19600673	19600730	0.105506	0.422024	3708	8953	8956	4	10	0.172206	1	0.196443	1
236	chr8	95962367	95962463	0.10532	0.421278	172439	207913	207916	4	11	0.173431	1	0.19701	1
822	chr12	115132761	115133159	-0.10508	0.420318	45654	289334	289337	4	56	0.175009	1	0.197844	1
2004	chr6	31915010	31915125	-0.10486	0.419441	148191	149307	149310	4	8	0.176448	1	0.198599	1
2412	chr8	142437128	142437236	-0.104095	0.41638	174861	212603	212606	4	8	0.180594	1	0.201011	1
53	chr12	54447807	54448265	0.103877	0.415506	42174	281441	281444	4	28	0.181754	1	0.201733	1
230	chr8	22223465	22223985	0.103733	0.414931	168948	200376	200379	4	15	0.182423	1	0.202129	1
47	chr11	61063062	61063144	0.111824	0.335472	32206	257672	257674	3	12	0.19119	1	0.264285	1
2372	chr8	65290848	65291341	-0.111451	0.334354	171267	205413	205415	3	20	0.195298	1	0.265841	1
29	chr10	70321874	70321959	0.110985	0.332954	22175	232664	232666	3	12	0.200615	1	0.268072	1
1343	chr19	54415702	54415925	-0.110884	0.332653	92276	404731	404733	3	7	0.201781	1	0.268585	1
1559	chr21	42879074	42879213	-0.110604	0.331811	112128	418611	418613	3	13	0.204926	1	0.269858	1
338	chr1	47010105	47010223	-0.110169	0.330507	7043	17214	17216	3	7	0.209997	1	0.271993	1
1492	chr2	242811830	242811962	-0.109848	0.329545	107772	73939	73941	3	7	0.213554	1	0.273538	1
2003	chr6	31914223	31914305	-0.109388	0.328163	148190	149302	149304	3	11	0.218925	1	0.275956	1
1737	chr4	96761377	96761598	-0.109342	0.328026	131659	108087	108089	3	7	0.219422	1	0.27617	1
845	chr12	131623236	131623508	-0.108823	0.32647	47308	293423	293425	3	7	0.225509	1	0.279	1
60	chr13	95202243	95202629	0.108775	0.326326	50903	301500	301502	3	10	0.226114	1	0.279256	1
49	chr11	93277161	93277191	0.108386	0.325158	35415	266147	266149	3	8	0.230677	1	0.281257	1
727	chr11	69462783	69463131	-0.108343	0.325028	33877	262741	262743	3	9	0.231163	1	0.281428	1
188	chr5	140792511	140792596	0.108259	0.324777	141936	130628	130630	3	10	0.232121	1	0.281851	1
580	chr10	125033770	125033932	-0.108181	0.324543	26271	242040	242042	3	10	0.232987	1	0.282209	1
831	chr12	130501516	130501758	-0.107888	0.323665	47103	292806	292808	3	12	0.236416	1	0.283771	1
1150	chr16	56702653	56703257	-0.10787	0.323609	69278	344454	344456	3	10	0.236662	1	0.283883	1
2109	chr6	144330162	144330345	-0.107828	0.323484	153845	164857	164859	3	23	0.23724	1	0.284151	1
1336	chr19	49109846	49109961	-0.107795	0.323384	91298	402070	402072	3	9	0.237636	1	0.284343	1
590	chr10	131640006	131640303	-0.106772	0.320315	26893	243471	243473	3	10	0.249532	1	0.289864	1
660	chr11	2154638	2154952	-0.106766	0.320297	28452	248657	248659	3	10	0.249569	1	0.289885	1
9	chr1	44399363	44399534	0.106625	0.319874	6721	16293	16295	3	11	0.25127	1	0.290714	1
952	chr13	113538039	113538109	-0.106339	0.319017	52254	304781	304783	3	10	0.254646	1	0.292206	1
97	chr17	60885491	60885671	0.106269	0.318807	79404	370029	370031	3	9	0.255512	1	0.292608	1
351	chr1	53905143	53905233	-0.105915	0.317745	7493	18338	18340	3	18	0.259262	1	0.294287	1
127	chr2	164204915	164205188	0.10565	0.31695	102476	62316	62318	3	7	0.262065	1	0.295608	1
901	chr13	44544993	44545173	-0.105649	0.316947	49482	298681	298683	3	10	0.262065	1	0.295608	1
908	chr13	91826885	91826938	-0.105551	0.316654	50817	301355	301357	3	8	0.263065	1	0.296063	1
817	chr12	113916609	113916664	-0.105545	0.316634	45540	289005	289007	3	14	0.26314	1	0.296106	1
1531	chr20	43935222	43935291	-0.105497	0.316491	109807	412680	412682	3	10	0.263632	1	0.296341	1
1096	chr15	89949617	89949776	-0.105487	0.31646	63845	331186	331188	3	21	0.263739	1	0.296373	1
190	chr5	168729554	168729847	0.105453	0.316359	143574	133956	133958	3	18	0.264145	1	0.296582	1
514	chr10	43818854	43818911	-0.105268	0.315805	21054	230361	230363	3	9	0.266226	1	0.297582	1
77	chr16	14403004	14403040	0.104799	0.314397	67089	339475	339477	3	7	0.271506	1	0.30007	1
284	chr1	6526049	6526073	-0.104664	0.313991	1697	4849	4851	3	10	0.27272	1	0.30069	1
813	chr12	111619406	111619455	-0.104636	0.313909	45293	288379	288381	3	8	0.273089	1	0.300909	1
2113	chr6	163731815	163731978	-0.104592	0.313777	155116	167488	167490	3	12	0.273554	1	0.301118	1
1600	chr22	45148218	45148229	-0.103788	0.311364	115338	426387	426389	3	11	0.281599	1	0.305306	1
589	chr10	131638584	131638824	-0.103411	0.310232	26893	243465	243467	3	10	0.285049	1	0.307168	1
1675	chr3	184347921	184348177	-0.10335	0.31005	125839	94770	94772	3	10	0.285552	1	0.30744	1
900	chr13	44543783	44543954	-0.10334	0.31002	49482	298676	298678	3	10	0.285627	1	0.307489	1
576	chr10	119296297	119296612	-0.103048	0.309143	25828	241027	241029	3	36	0.288141	1	0.308869	1
675	chr11	2925951	2925996	-0.102344	0.307032	28672	249643	249645	3	21	0.293833	1	0.312014	1
1071	chr15	53087599	53088156	-0.101449	0.304347	60793	324776	324778	3	11	0.299069	1	0.315357	1
205	chr6	56112216	56112392	0.101422	0.304266	150581	157842	157844	3	13	0.29924	1	0.315459	1
1931	chr6	28510281	28510286	-0.101388	0.304163	147451	142957	142959	3	16	0.299385	1	0.315598	1
187	chr5	138211149	138211184	0.101346	0.304037	141474	129337	129339	3	7	0.299551	1	0.31571	1
971	chr14	24808422	24808650	-0.132005	0.26401	53267	307729	307730	2	12	0.0797593	1	0.335689	1
661	chr11	2170412	2170443	-0.131794	0.263588	28459	248743	248744	2	13	0.0808879	1	0.336095	1
472	chr1	228634724	228634806	-0.13161	0.26322	16867	39581	39582	2	9	0.0818026	1	0.336325	1
520	chr10	50506293	50506317	-0.131551	0.263103	21495	231266	231267	2	11	0.0820647	1	0.336438	1
10	chr1	47899667	47899676	0.131467	0.262934	7128	17423	17424	2	8	0.0824712	1	0.336566	1
1622	chr3	42946536	42946772	-0.131415	0.26283	118431	78990	78991	2	12	0.0827654	1	0.336646	1
1142	chr16	31579647	31579805	-0.131106	0.262212	68471	342709	342710	2	9	0.0843274	1	0.337122	1
1573	chr22	19138822	19138856	-0.130736	0.261471	113204	420968	420969	2	7	0.0863653	1	0.337855	1
1830	chr5	78364769	78364863	-0.130686	0.261372	138930	123955	123956	2	8	0.0866595	1	0.337941	1
178	chr5	58335880	58335954	0.130602	0.261203	137977	121924	121925	2	8	0.0871089	1	0.338074	1
1098	chr15	89953295	89953370	-0.130079	0.260159	63845	331205	331206	2	21	0.0902059	1	0.339107	1
438	chr1	200003267	200003342	-0.129915	0.259829	14411	34207	34208	2	16	0.0911206	1	0.339331	1
1458	chr2	171574548	171574592	-0.129861	0.259722	102817	62923	62924	2	29	0.0913881	1	0.339396	1
176	chr5	14872934	14873039	0.129795	0.25959	136573	119068	119069	2	14	0.091832	1	0.339535	1
366	chr1	62785901	62786082	-0.129743	0.259486	8131	19566	19567	2	10	0.0920888	1	0.33961	1
1087	chr15	78934280	78934580	-0.129502	0.259004	63075	329589	329590	2	10	0.0934474	1	0.340064	1
899	chr13	39262147	39262298	-0.129182	0.258365	49180	298106	298107	2	17	0.0954908	1	0.340588	1
2297	chr7	157868234	157868346	-0.128633	0.257266	166905	195712	195713	2	10	0.0989141	1	0.341647	1
233	chr8	67344936	67345006	0.128558	0.257117	171341	205650	205651	2	9	0.0993421	1	0.341781	1
1291	chr18	74845154	74845422	-0.128066	0.256133	84238	383083	383084	2	7	0.102509	1	0.342851	1
705	chr11	50257256	50257496	-0.127905	0.25581	31688	256541	256542	2	9	0.103653	1	0.343199	1
134	chr2	177027043	177027075	0.127591	0.255181	103242	64117	64118	2	23	0.10574	1	0.343953	1
670	chr11	2846681	2846716	-0.127446	0.254893	28650	249458	249459	2	7	0.106767	1	0.344242	1
562	chr10	116164955	116165190	-0.126853	0.253706	25633	240507	240508	2	9	0.110789	1	0.345509	1
529	chr10	88023185	88023243	-0.12679	0.25358	23522	235328	235329	2	7	0.111201	1	0.345659	1
1489	chr2	241077006	241077066	-0.126452	0.252903	107346	72842	72843	2	28	0.113784	1	0.346483	1
461	chr1	217263805	217263847	-0.126388	0.252776	16003	37608	37609	2	8	0.114335	1	0.346633	1
528	chr10	86004395	86004424	-0.126252	0.252503	23473	235238	235239	2	7	0.1154	1	0.346943	1
378	chr1	91175627	91176081	-0.126156	0.252313	9287	21960	21961	2	7	0.116117	1	0.347157	1
988	chr14	57284319	57284528	-0.125975	0.251949	54469	310425	310426	2	8	0.117534	1	0.347574	1
2397	chr8	114444356	114444395	-0.125959	0.251918	173267	209651	209652	2	11	0.117646	1	0.347628	1
399	chr1	150692971	150693100	-0.125796	0.251593	11212	26739	26740	2	7	0.118973	1	0.348082	1
1742	chr4	115518992	115519006	-0.125725	0.25145	132324	109557	109558	2	11	0.119556	1	0.34827	1
2335	chr8	13424928	13425120	-0.125685	0.25137	168488	199474	199475	2	9	0.119856	1	0.348355	1
1913	chr6	10887980	10888129	-0.12529	0.25058	146032	139754	139755	2	13	0.122985	1	0.349361	1
1217	chr17	35298618	35298825	-0.125213	0.250425	76493	362398	362399	2	61	0.123691	1	0.349607	1
1905	chr6	10410042	10410284	-0.125124	0.250248	145976	139516	139517	2	20	0.124493	1	0.349906	1
815	chr12	113574276	113574368	-0.124739	0.249477	45478	288830	288831	2	18	0.127665	1	0.350864	1
855	chr12	132852389	132852593	-0.124416	0.248831	47575	294145	294146	2	7	0.130457	1	0.351661	1
313	chr1	26517321	26517586	-0.124394	0.248788	4624	11108	11109	2	7	0.130618	1	0.351725	1
1040	chr14	102094175	102094299	-0.124212	0.248425	57709	317532	317533	2	7	0.132217	1	0.352185	1
1888	chr5	174872330	174872371	-0.124208	0.248415	144113	135130	135131	2	10	0.132271	1	0.352196	1
1672	chr3	182879754	182879817	-0.124083	0.248166	125626	94187	94188	2	9	0.133324	1	0.35256	1
246	chr1	1132962	1132976	-0.123771	0.247542	173	601	602	2	7	0.136079	1	0.353437	1
690	chr11	32447944	32448067	-0.12355	0.247099	30583	254042	254043	2	16	0.138106	1	0.354079	1
1867	chr5	150326642	150326862	-0.123284	0.246568	142737	132306	132307	2	12	0.140519	1	0.354849	1
1808	chr5	2757976	2758088	-0.123124	0.246248	135894	117720	117721	2	8	0.142075	1	0.355368	1
648	chr11	1036307	1036471	-0.122838	0.245676	28099	247521	247522	2	9	0.144766	1	0.356159	1
1265	chr17	79030294	79030539	-0.122682	0.245365	81709	375876	375877	2	10	0.146248	1	0.356684	1
1815	chr5	5139069	5139334	-0.122613	0.245225	136047	118074	118075	2	17	0.146911	1	0.35693	1
795	chr12	54345862	54346155	-0.122579	0.245157	42129	281146	281147	2	15	0.147227	1	0.357015	1
2216	chr7	87936901	87936923	-0.122406	0.244813	161912	183851	183852	2	10	0.14904	1	0.357614	1
483	chr1	247681781	247681931	-0.122353	0.244706	18217	42332	42333	2	8	0.149495	1	0.357775	1
1718	chr4	41753032	41753227	-0.122062	0.244124	129789	104041	104042	2	9	0.152308	1	0.358834	1
145	chr22	32808764	32808786	0.122006	0.244012	114229	423614	423615	2	8	0.152929	1	0.359032	1
1485	chr2	232792285	232792397	-0.121972	0.243943	106205	70300	70301	2	7	0.15325	1	0.359133	1
1044	chr14	104395429	104395485	-0.121956	0.243911	58096	318528	318529	2	7	0.153431	1	0.359176	1
223	chr7	127291444	127291580	0.121888	0.243775	164122	189079	189080	2	14	0.154073	1	0.359369	1
1213	chr17	32483560	32483640	-0.121887	0.243774	76216	361638	361639	2	13	0.154079	1	0.359369	1
1495	chr20	896349	896564	-0.121879	0.243757	107948	407364	407365	2	7	0.15418	1	0.359401	1
682	chr11	17498819	17498952	-0.121733	0.243466	29956	252535	252536	2	14	0.155721	1	0.359898	1
1777	chr5	850745	851101	-0.121371	0.242742	135399	116095	116096	2	9	0.159535	1	0.361161	1
367	chr1	63787094	63787170	-0.121245	0.242489	8168	19662	19663	2	11	0.160808	1	0.361594	1
162	chr4	4858752	4858814	0.120723	0.241445	128028	100266	100267	2	16	0.166638	1	0.36352	1
1436	chr2	113993304	113993313	-0.120526	0.241053	100252	58042	58043	2	8	0.168735	1	0.364151	1
2037	chr6	32632338	32632568	-0.120472	0.240943	148385	150927	150928	2	12	0.169473	1	0.36437	1
184	chr5	79552470	79552537	0.120379	0.240758	138998	124112	124113	2	12	0.17058	1	0.364718	1
359	chr1	55446960	55447028	-0.120217	0.240435	7707	18827	18828	2	12	0.172538	1	0.365429	1
1448	chr2	131796728	131796948	-0.120165	0.24033	101209	60050	60051	2	7	0.173207	1	0.365643	1
1240	chr17	58216297	58216415	-0.120089	0.240178	79227	369595	369596	2	8	0.174025	1	0.365911	1
1189	chr17	3474873	3474950	-0.120048	0.240096	73549	354884	354885	2	7	0.174458	1	0.36606	1
582	chr10	129704488	129704503	-0.120025	0.24005	26698	242894	242895	2	11	0.174763	1	0.366183	1
137	chr2	241496830	241497060	0.119757	0.239514	107424	73016	73017	2	11	0.177802	1	0.367189	1
1739	chr4	113432770	113432911	-0.119627	0.239254	132226	109364	109365	2	7	0.179385	1	0.367671	1
94	chr17	48585216	48585270	0.119432	0.238864	78615	368159	368160	2	11	0.181466	1	0.368393	1
11	chr1	54203548	54203678	0.119177	0.238354	7535	18425	18426	2	7	0.184964	1	0.36965	1
909	chr13	95357042	95357223	-0.119162	0.238324	50918	301543	301544	2	20	0.185135	1	0.369698	1
415	chr1	160336994	160337038	-0.118955	0.23791	12492	30188	30189	2	7	0.187596	1	0.370532	1
428	chr1	179544476	179544584	-0.118737	0.237474	13661	32710	32711	2	15	0.190409	1	0.371581	1
1700	chr4	3746025	3746221	-0.118479	0.236957	127905	99980	99981	2	13	0.193597	1	0.372725	1
2185	chr7	32111342	32111453	-0.118422	0.236843	159076	178166	178167	2	14	0.194367	1	0.372982	1
1270	chr17	79304420	79304498	-0.118375	0.23675	81834	376255	376256	2	9	0.194977	1	0.373175	1
532	chr10	92913693	92913775	-0.118287	0.236575	23858	236087	236088	2	7	0.196015	1	0.373565	1
2421	chr8	143867129	143867304	-0.118228	0.236456	175130	213273	213274	2	20	0.196823	1	0.373843	1
1309	chr19	11649122	11649194	-0.118052	0.236105	87362	391039	391040	2	7	0.198962	1	0.374555	1
1832	chr5	79330096	79330259	-0.117384	0.234767	138976	124065	124066	2	11	0.20766	1	0.37755	1
344	chr1	50514319	50514460	-0.117157	0.234315	7223	17662	17663	2	11	0.210719	1	0.37855	1
1906	chr6	10416508	10416531	-0.11713	0.234259	145978	139557	139558	2	19	0.211078	1	0.378679	1
71	chr15	68851385	68851466	0.117084	0.234167	62006	327264	327265	2	8	0.211623	1	0.378866	1
1010	chr14	93699218	93699254	-0.116896	0.233791	56818	315419	315420	2	7	0.214271	1	0.379834	1
2383	chr8	88886051	88886243	-0.116785	0.233571	172103	207294	207295	2	9	0.215715	1	0.380332	1
1455	chr2	152831129	152831214	-0.11669	0.23338	102020	61392	61393	2	8	0.216978	1	0.380824	1
742	chr11	117668288	117668336	-0.116129	0.232258	36693	268909	268910	2	10	0.225039	1	0.383472	1
1099	chr15	89960644	89960743	-0.116022	0.232044	63850	331225	331226	2	10	0.226601	1	0.384049	1
244	chr1	1109983	1110107	-0.115887	0.231775	164	572	573	2	10	0.2285	1	0.384712	1
683	chr11	17566591	17566772	-0.115679	0.231358	29964	252558	252559	2	12	0.231656	1	0.385868	1
2392	chr8	105379985	105380480	-0.115573	0.231145	173043	209209	209210	2	7	0.233292	1	0.38644	1
2416	chr8	143396783	143396999	-0.115499	0.230999	174990	212895	212896	2	7	0.234528	1	0.386954	1
1224	chr17	40337760	40337892	-0.11543	0.230859	77306	364461	364462	2	7	0.235689	1	0.387334	1
1858	chr5	140579470	140579644	-0.115216	0.230432	141861	130368	130369	2	9	0.238861	1	0.388564	1
1576	chr22	19744239	19744670	-0.115127	0.230253	113267	421155	421156	2	11	0.240102	1	0.389056	1
400	chr1	150693464	150693482	-0.114756	0.229513	11212	26744	26745	2	7	0.245686	1	0.391083	1
348	chr1	53558066	53558245	-0.114124	0.228248	7431	18217	18218	2	7	0.255999	1	0.394795	1
1352	chr19	55873515	55873637	-0.114095	0.228191	92524	405409	405410	2	9	0.256512	1	0.394945	1
949	chr13	113498450	113498720	-0.113953	0.227907	52236	304715	304716	2	11	0.258791	1	0.395876	1
549	chr10	102502084	102502104	-0.113929	0.227858	24669	238124	238125	2	7	0.259256	1	0.39602	1
786	chr12	48578573	48578724	-0.113819	0.227638	41298	278922	278923	2	11	0.260915	1	0.396678	1
515	chr10	44500491	44500693	-0.113815	0.22763	21145	230576	230577	2	7	0.260984	1	0.39671	1
833	chr12	130529951	130530121	-0.113724	0.227448	47105	292834	292835	2	9	0.26253	1	0.397283	1
1263	chr17	79001419	79001543	-0.113684	0.227369	81694	375821	375822	2	13	0.263172	1	0.397523	1
194	chr6	4775203	4775222	0.113414	0.226829	145610	138752	138753	2	7	0.267804	1	0.399353	1
1572	chr22	17564615	17564750	-0.1134	0.226799	113049	420582	420583	2	13	0.268131	1	0.39946	1
951	chr13	113536797	113536955	-0.113377	0.226753	52254	304774	304775	2	10	0.268532	1	0.399626	1
1376	chr2	3704363	3704501	-0.113297	0.226595	93654	44067	44068	2	9	0.269928	1	0.400139	1
1668	chr3	170304031	170304045	-0.113258	0.226516	125036	93158	93159	2	14	0.270538	1	0.400332	1
181	chr5	77139964	77140012	0.11324	0.22648	138833	123777	123778	2	9	0.270864	1	0.400439	1
1685	chr3	196367487	196367555	-0.11323	0.22646	126791	96758	96759	2	12	0.271003	1	0.400492	1
1863	chr5	146256776	146256943	-0.113134	0.226268	142347	131462	131463	2	21	0.272554	1	0.401145	1
290	chr1	11713123	11713238	-0.11313	0.22626	2629	6771	6772	2	17	0.272645	1	0.401187	1
169	chr4	102712010	102712082	0.113023	0.226045	131844	108434	108435	2	7	0.27448	1	0.401819	1
140	chr20	33103246	33103252	0.112991	0.225981	109217	410863	410864	2	13	0.275031	1	0.402017	1
1053	chr15	25299211	25299260	-0.112963	0.225926	58800	320245	320246	2	7	0.275619	1	0.40222	1
83	chr16	86766712	86766828	0.11295	0.225901	71787	350226	350227	2	7	0.275817	1	0.402279	1
1166	chr16	88483242	88483312	-0.112922	0.225843	72199	351191	351192	2	7	0.276352	1	0.402487	1
353	chr1	53924218	53924389	-0.112906	0.225813	7496	18352	18353	2	16	0.276619	1	0.402605	1
213	chr7	27138712	27138751	0.112751	0.225501	158606	176854	176855	2	7	0.27938	1	0.40375	1
2239	chr7	138603645	138603662	-0.112689	0.225377	165064	191009	191010	2	13	0.280519	1	0.404252	1
2170	chr7	12444095	12444115	-0.112562	0.225125	157928	175355	175356	2	10	0.283006	1	0.405253	1
1619	chr3	39323420	39323539	-0.112459	0.224918	118188	78441	78442	2	9	0.284755	1	0.405884	1
485	chr1	247803033	247803166	-0.112411	0.224822	18233	42371	42372	2	7	0.285633	1	0.40621	1
1419	chr2	97653250	97653560	-0.111984	0.223968	99143	55828	55829	2	11	0.29326	1	0.409125	1
915	chr13	103047699	103047760	-0.111974	0.223949	51394	302597	302598	2	9	0.293453	1	0.409179	1
1146	chr16	51183363	51183473	-0.111971	0.223943	68967	343683	343684	2	31	0.293474	1	0.409184	1
357	chr1	55265830	55266296	-0.111913	0.223826	7687	18762	18763	2	12	0.294464	1	0.409575	1
1875	chr5	169724590	169724656	-0.111883	0.223767	143640	134068	134069	2	7	0.294988	1	0.409789	1
16	chr1	167682516	167682648	0.111841	0.223682	13059	31443	31444	2	14	0.295699	1	0.410024	1
808	chr12	100750899	100751051	-0.111782	0.223565	44461	286446	286447	2	8	0.296753	1	0.410399	1
1323	chr19	35772657	35772917	-0.111735	0.223471	89296	396462	396463	2	8	0.297641	1	0.410784	1
940	chr13	113410887	113410966	-0.111522	0.223045	52198	304552	304553	2	9	0.301626	1	0.412469	1
2349	chr8	28173732	28173887	-0.111464	0.222928	169481	201621	201622	2	12	0.302642	1	0.41288	1
444	chr1	201253537	201253971	-0.111436	0.222872	14541	34507	34508	2	13	0.303065	1	0.41303	1
1605	chr22	50986511	50986813	-0.111372	0.222744	116054	428003	428004	2	10	0.304188	1	0.413426	1
1736	chr4	96761026	96761135	-0.111355	0.22271	131659	108083	108084	2	7	0.30452	1	0.41357	1
2328	chr8	6637965	6637992	-0.111347	0.222694	167943	198303	198304	2	7	0.304664	1	0.413624	1
2079	chr6	50819054	50819236	-0.111233	0.222466	150317	157357	157358	2	15	0.306964	1	0.414565	1
595	chr10	131989784	131989849	-0.110755	0.221509	26960	243730	243731	2	12	0.316234	1	0.418411	1
1633	chr3	52479601	52479630	-0.110587	0.221174	119577	82082	82083	2	8	0.319374	1	0.419759	1
1019	chr14	101175123	101175302	-0.11043	0.220861	57531	316911	316912	2	8	0.322305	1	0.420974	1
2054	chr6	33362567	33362603	-0.11039	0.22078	148547	153164	153165	2	9	0.322963	1	0.421273	1
2435	chr8	145642421	145642456	-0.110257	0.220514	175630	214834	214835	2	11	0.325584	1	0.422279	1
879	chr13	25746587	25746644	-0.110065	0.22013	48360	296263	296264	2	14	0.32942	1	0.423792	1
104	chr18	45458243	45458303	0.109896	0.219793	83565	381344	381345	2	8	0.332715	1	0.425183	1
1538	chr20	61146941	61146952	-0.109869	0.219738	110846	415419	415420	2	22	0.333212	1	0.425424	1
1669	chr3	181412965	181413133	-0.109761	0.219523	125537	93986	93987	2	9	0.335314	1	0.426312	1
1641	chr3	122640625	122640778	-0.10965	0.219299	122405	87400	87401	2	7	0.337582	1	0.427264	1
2108	chr6	142409202	142409417	-0.109564	0.219127	153715	164588	164589	2	14	0.339374	1	0.428061	1
644	chr11	392508	392562	-0.109356	0.218712	27814	246596	246597	2	15	0.343562	1	0.429837	1
784	chr12	47471907	47471979	-0.109349	0.218698	41188	278655	278656	2	19	0.343664	1	0.42989	1
1578	chr22	21320131	21320349	-0.109279	0.218559	113440	421573	421574	2	9	0.345039	1	0.430484	1
2107	chr6	137815699	137815725	-0.109182	0.218363	153498	164177	164178	2	15	0.346959	1	0.431206	1
44	chr11	35439994	35440062	0.109132	0.218263	30828	254627	254628	2	16	0.347975	1	0.431704	1
1478	chr2	223176167	223176398	-0.109113	0.218227	105655	69191	69192	2	13	0.348259	1	0.4318	1
1708	chr4	9782891	9782931	-0.109057	0.218113	128652	101787	101788	2	7	0.349553	1	0.432313	1
1851	chr5	140502124	140502262	-0.108897	0.217794	141841	130275	130276	2	13	0.35279	1	0.43371	1
577	chr10	119306246	119306659	-0.108863	0.217726	25831	241070	241071	2	21	0.353469	1	0.433993	1
2237	chr7	138483273	138483314	-0.108705	0.21741	165049	190973	190974	2	7	0.356801	1	0.435394	1
1201	chr17	8905741	8905775	-0.108599	0.217199	74456	357716	357717	2	11	0.359048	1	0.436411	1
1824	chr5	38445916	38446192	-0.108271	0.216542	137231	120346	120347	2	9	0.365499	1	0.439224	1
720	chr11	67291020	67291026	-0.108136	0.216272	33522	261801	261802	2	9	0.368088	1	0.440321	1
636	chr10	134996319	134996411	-0.10793	0.215861	27589	245818	245819	2	11	0.372479	1	0.442231	1
21	chr1	226924739	226924846	0.107761	0.215522	16647	38967	38968	2	7	0.376138	1	0.443878	1
13	chr1	101004472	101004474	0.107676	0.215351	9749	23138	23139	2	9	0.377807	1	0.444606	1
2365	chr8	55372392	55372569	-0.107566	0.215132	170859	204563	204564	2	18	0.380059	1	0.445633	1
2145	chr7	1274142	1274166	-0.107513	0.215025	156563	171473	171474	2	29	0.381252	1	0.446178	1
524	chr10	72201600	72201611	-0.107232	0.214464	22378	233170	233171	2	18	0.387055	1	0.448767	1
1688	chr4	680234	680338	-0.107174	0.214347	127035	97400	97401	2	11	0.388355	1	0.449361	1
999	chr14	71277141	71277192	-0.107083	0.214167	55418	312486	312487	2	13	0.390147	1	0.450088	1
426	chr1	178481807	178481818	-0.106933	0.213867	13583	32546	32547	2	8	0.39334	1	0.4515	1
1	chr1	1565856	1565931	0.106855	0.213711	384	1234	1235	2	10	0.39494	1	0.452223	1
1727	chr4	72897281	72897317	-0.106851	0.213702	130652	105890	105891	2	8	0.395031	1	0.452265	1
193	chr6	1608977	1609223	0.106713	0.213426	145238	137959	137960	2	10	0.39778	1	0.453442	1
409	chr1	159047034	159047163	-0.10667	0.213341	12337	29814	29815	2	7	0.398663	1	0.453875	1
1656	chr3	138666732	138666885	-0.106567	0.213135	123719	90250	90251	2	16	0.400957	1	0.454892	1
1574	chr22	19513106	19513176	-0.106559	0.213119	113237	421075	421076	2	15	0.401139	1	0.454977	1
958	chr13	113699440	113699526	-0.106413	0.212825	52322	305022	305023	2	15	0.404338	1	0.456405	1
477	chr1	232940329	232940371	-0.106254	0.212507	17255	40365	40366	2	11	0.407826	1	0.458026	1
1388	chr2	23839710	23839842	-0.106006	0.212013	94863	46394	46395	2	8	0.413057	1	0.46061	1
902	chr13	46426238	46426263	-0.106003	0.212006	49643	299002	299003	2	14	0.413132	1	0.460647	1
1616	chr3	32861318	32861407	-0.105954	0.211908	117851	77702	77703	2	16	0.414143	1	0.461139	1
891	chr13	31479935	31480003	-0.105788	0.211575	48806	297268	297269	2	12	0.417395	1	0.462744	1
740	chr11	107582734	107582804	-0.105402	0.210805	35987	267291	267292	2	7	0.425263	1	0.46659	1
166	chr4	74702713	74702728	0.105388	0.210776	130712	106006	106007	2	7	0.425563	1	0.466724	1
157	chr3	147140118	147140124	0.105248	0.210496	124086	91165	91166	2	18	0.428468	1	0.468029	1
203	chr6	42928773	42928920	0.105204	0.210407	149726	156011	156012	2	32	0.429495	1	0.468516	1
571	chr10	118899788	118900001	-0.104901	0.209802	25795	240898	240899	2	12	0.43594	1	0.471586	1
509	chr10	18689471	18689503	-0.104581	0.209163	19902	228009	228010	2	7	0.442691	1	0.475036	1
[truncated: 440 more rows]
