# Supplementary material for: Genome-wide DNA methylation patterns reveal clinically relevant predictive and prognostic subtypes in human osteosarcoma
Source: Commun Biol. 2022 Mar 8;5:213. doi: 10.1038/s42003-022-03117-1 (PMC8904843; doi:10.1038/s42003-022-03117-1)
Supplement: Supplementary file 6 — Supplementary Data 4 [file 42003_2022_3117_MOESM6_ESM.xlsx]

## Sheet: legend
Supplementary Data 4. MissMethyl gometh GO and KEGG pathway enrichment in the methylation profiles.

## Sheet: GO Global
Identifier	Pathway	Ontology	Number of genes in pathway	Number of genes in methylation profile	P value	FDR		GO terms identified in the list of CpG sites differentially methylated in the global profile
GO:0007275	multicellular organism development	BP	5010	1826	1.49e-33	3.37e-29
GO:0048731	system development	BP	4502	1669	2.06e-32	2.33e-28
GO:0048856	anatomical structure development	BP	5456	1949	7.07e-32	4.04e-28
GO:0032501	multicellular organismal process	BP	6927	2324	7.15e-32	4.04e-28
GO:0044459	plasma membrane part	CC	2591	1024	1.31e-30	5.94e-27
GO:0071944	cell periphery	CC	4967	1732	7.68e-30	2.89e-26
GO:0032502	developmental process	BP	5808	2037	1.12e-29	3.6e-26
GO:0005886	plasma membrane	CC	4863	1697	1.34e-29	3.8e-26
GO:0031226	intrinsic component of plasma membrane	CC	1576	653	8.62e-28	2.17e-24
GO:0005887	integral component of plasma membrane	CC	1503	624	4.84e-27	1.09e-23
GO:0030154	cell differentiation	BP	3856	1400	5.59e-23	1.15e-19
GO:0031224	intrinsic component of membrane	CC	4920	1601	1.64e-22	3.1e-19
GO:0009653	anatomical structure morphogenesis	BP	2480	986	5.07e-22	8.82e-19
GO:0007399	nervous system development	BP	2178	904	5.46e-22	8.82e-19
GO:0048513	animal organ development	BP	3267	1197	4.75e-21	7.15e-18
GO:0016021	integral component of membrane	CC	4767	1543	7.57e-21	1.07e-17
GO:0048869	cellular developmental process	BP	4028	1433	3.33e-20	4.42e-17
GO:0044425	membrane part	CC	6116	1934	3.28e-17	4.12e-14
GO:0048468	cell development	BP	1993	797	4.43e-17	5.27e-14
GO:0022610	biological adhesion	BP	1335	551	5.76e-17	6.51e-14
GO:0043269	regulation of ion transport	BP	625	285	6.35e-17	6.84e-14
GO:0007155	cell adhesion	BP	1328	548	7.13e-17	7.33e-14
GO:0007267	cell-cell signaling	BP	1511	615	8.96e-17	8.81e-14
GO:0030182	neuron differentiation	BP	1254	551	2.87e-16	2.71e-13
GO:0098797	plasma membrane protein complex	CC	542	255	1.14e-15	1.03e-12
GO:0051239	regulation of multicellular organismal process	BP	2937	1061	1.5e-15	1.3e-12
GO:0007268	chemical synaptic transmission	BP	663	306	2.37e-15	1.91e-12
GO:0098916	anterograde trans-synaptic signaling	BP	663	306	2.37e-15	1.91e-12
GO:0099537	trans-synaptic signaling	BP	670	308	4.29e-15	3.34e-12
GO:0022008	neurogenesis	BP	1487	627	5.88e-15	4.43e-12
GO:0099536	synaptic signaling	BP	675	309	6.9e-15	5.03e-12
GO:0098609	cell-cell adhesion	BP	776	340	9.04e-15	6.39e-12
GO:0009887	animal organ morphogenesis	BP	957	422	9.71e-15	6.47e-12
GO:0048699	generation of neurons	BP	1392	593	9.74e-15	6.47e-12
GO:0022836	gated channel activity	MF	327	169	1.35e-14	8.7e-12
GO:0022838	substrate-specific channel activity	MF	417	200	1.42e-14	8.94e-12
GO:0048646	anatomical structure formation involved in morphogenesis	BP	1099	452	1.53e-14	9.33e-12
GO:0015267	channel activity	MF	438	207	1.83e-14	1.09e-11
GO:0022803	passive transmembrane transporter activity	MF	439	207	2.35e-14	1.36e-11
GO:0005216	ion channel activity	MF	403	195	3.25e-14	1.84e-11
GO:0034765	regulation of ion transmembrane transport	BP	430	206	4.73e-14	2.61e-11
GO:0045165	cell fate commitment	BP	251	143	6.23e-14	3.35e-11
GO:0022839	ion gated channel activity	MF	318	163	8.64e-14	4.54e-11
GO:0048598	embryonic morphogenesis	BP	563	273	9.53e-14	4.88e-11
GO:2000026	regulation of multicellular organismal development	BP	1949	739	9.71e-14	4.88e-11
GO:0098742	cell-cell adhesion via plasma-membrane adhesion molecules	BP	257	143	1.66e-13	8.18e-11
GO:0043565	sequence-specific DNA binding	MF	1035	438	2.26e-13	1.09e-10
GO:0006811	ion transport	BP	1537	567	3.3e-13	1.56e-10
GO:0034702	ion channel complex	CC	285	149	4.57e-13	2.11e-10
GO:1902495	transmembrane transporter complex	CC	307	157	7.52e-13	3.4e-10
GO:0030001	metal ion transport	BP	818	334	9.35e-13	4.14e-10
GO:0005261	cation channel activity	MF	307	155	1.09e-12	4.72e-10
GO:0006812	cation transport	BP	1061	413	1.41e-12	6.03e-10
GO:0035295	tube development	BP	1041	423	1.67e-12	6.99e-10
GO:1990351	transporter complex	CC	315	159	1.7e-12	6.99e-10
GO:0038023	signaling receptor activity	MF	1291	428	1.86e-12	7.52e-10
GO:0051240	positive regulation of multicellular organismal process	BP	1663	621	5.71e-12	2.26e-09
GO:0007389	pattern specification process	BP	417	205	7.01e-12	2.73e-09
GO:0003002	regionalization	BP	329	170	1.24e-11	4.75e-09
GO:0034762	regulation of transmembrane transport	BP	509	225	1.65e-11	6.2e-09
GO:0022843	voltage-gated cation channel activity	MF	135	83	1.7e-11	6.29e-09
GO:0051094	positive regulation of developmental process	BP	1321	511	2.04e-11	7.45e-09
GO:0009888	tissue development	BP	1862	678	2.17e-11	7.78e-09
GO:0060089	molecular transducer activity	MF	1346	440	2.63e-11	9.28e-09
GO:0001012	RNA polymerase II regulatory region DNA binding	MF	703	311	2.74e-11	9.53e-09
GO:0097060	synaptic membrane	CC	405	197	3.22e-11	1.1e-08
GO:0000977	RNA polymerase II regulatory region sequence-specific DNA binding	MF	697	308	3.94e-11	1.33e-08
GO:0009986	cell surface	CC	745	292	4.35e-11	1.45e-08
GO:0009790	embryo development	BP	922	390	4.67e-11	1.53e-08
GO:0001501	skeletal system development	BP	490	228	5.66e-11	1.83e-08
GO:0035239	tube morphogenesis	BP	863	353	6.28e-11	2e-08
GO:0009952	anterior/posterior pattern specification	BP	201	113	6.47e-11	2.03e-08
GO:0048568	embryonic organ development	BP	410	200	1.02e-10	3.17e-08
GO:0000976	transcription regulatory region sequence-specific DNA binding	MF	747	325	1.08e-10	3.31e-08
GO:0023052	signaling	BP	5890	1866	1.15e-10	3.44e-08
GO:0048666	neuron development	BP	1015	432	1.17e-10	3.44e-08
GO:0048562	embryonic organ morphogenesis	BP	279	149	1.17e-10	3.44e-08
GO:0034220	ion transmembrane transport	BP	1049	402	1.37e-10	3.96e-08
GO:0051241	negative regulation of multicellular organismal process	BP	1194	448	1.64e-10	4.67e-08
GO:0015318	inorganic molecular entity transmembrane transporter activity	MF	794	312	1.65e-10	4.67e-08
GO:0003008	system process	BP	1948	655	1.72e-10	4.8e-08
GO:0031012	extracellular matrix	CC	463	200	1.77e-10	4.86e-08
GO:0071804	cellular potassium ion transport	BP	201	105	1.83e-10	4.86e-08
GO:0071805	potassium ion transmembrane transport	BP	201	105	1.83e-10	4.86e-08
GO:0005244	voltage-gated ion channel activity	MF	185	102	1.85e-10	4.86e-08
GO:0022832	voltage-gated channel activity	MF	185	102	1.85e-10	4.86e-08
GO:0050808	synapse organization	BP	353	175	2.26e-10	5.87e-08
GO:0007610	behavior	BP	556	244	2.4e-10	6.16e-08
GO:0046873	metal ion transmembrane transporter activity	MF	424	191	2.75e-10	7e-08
GO:0004888	transmembrane signaling receptor activity	MF	1090	351	2.81e-10	7.06e-08
GO:0007154	cell communication	BP	5937	1873	2.96e-10	7.35e-08
GO:0006813	potassium ion transport	BP	227	114	3.25e-10	7.97e-08
GO:0007416	synapse assembly	BP	152	90	3.39e-10	8.24e-08
GO:0050793	regulation of developmental process	BP	2458	875	3.53e-10	8.49e-08
GO:0045211	postsynaptic membrane	CC	301	152	4.72e-10	1.12e-07
GO:0051960	regulation of nervous system development	BP	842	362	5.91e-10	1.38e-07
GO:0032879	regulation of localization	BP	2606	900	5.93e-10	1.38e-07
GO:0001228	DNA-binding transcription activator activity, RNA polymerase II-specific	MF	430	199	6.92e-10	1.6e-07
GO:0001067	regulatory region nucleic acid binding	MF	859	360	7.23e-10	1.64e-07
GO:0007156	homophilic cell adhesion via plasma membrane adhesion molecules	BP	159	94	7.24e-10	1.64e-07
GO:0044212	transcription regulatory region DNA binding	MF	857	359	7.96e-10	1.78e-07
GO:0034703	cation channel complex	CC	209	111	1.23e-09	2.72e-07
GO:0045595	regulation of cell differentiation	BP	1697	632	1.36e-09	2.99e-07
GO:0007423	sensory organ development	BP	520	232	1.49e-09	3.25e-07
GO:0007626	locomotory behavior	BP	189	101	1.56e-09	3.36e-07
GO:0021953	central nervous system neuron differentiation	BP	168	99	1.96e-09	4.15e-07
GO:0022857	transmembrane transporter activity	MF	988	366	1.97e-09	4.15e-07
GO:0045597	positive regulation of cell differentiation	BP	931	370	2.02e-09	4.23e-07
GO:0090596	sensory organ morphogenesis	BP	246	127	2.34e-09	4.85e-07
GO:1990837	sequence-specific double-stranded DNA binding	MF	786	330	2.37e-09	4.86e-07
GO:0042127	regulation of cell proliferation	BP	1576	561	2.57e-09	5.23e-07
GO:0051962	positive regulation of nervous system development	BP	489	222	2.6e-09	5.24e-07
GO:0042391	regulation of membrane potential	BP	405	179	3.32e-09	6.64e-07
GO:0043235	receptor complex	CC	376	170	3.73e-09	7.39e-07
GO:0022890	inorganic cation transmembrane transporter activity	MF	568	232	4.07e-09	7.89e-07
GO:0006928	movement of cell or subcellular component	BP	1969	704	4.08e-09	7.89e-07
GO:0048736	appendage development	BP	172	98	4.12e-09	7.89e-07
GO:0060173	limb development	BP	172	98	4.12e-09	7.89e-07
GO:0015075	ion transmembrane transporter activity	MF	842	320	4.18e-09	7.94e-07
GO:0072359	circulatory system development	BP	1089	416	4.41e-09	8.31e-07
GO:0000981	DNA-binding transcription factor activity, RNA polymerase II-specific	MF	1525	553	4.58e-09	8.56e-07
GO:0005249	voltage-gated potassium channel activity	MF	83	52	6.15e-09	1.14e-06
GO:0055085	transmembrane transport	BP	1422	503	6.69e-09	1.23e-06
GO:0098660	inorganic ion transmembrane transport	BP	774	301	6.77e-09	1.23e-06
GO:0022603	regulation of anatomical structure morphogenesis	BP	1030	402	7.94e-09	1.44e-06
GO:0040011	locomotion	BP	1747	628	9.5e-09	1.7e-06
GO:0007417	central nervous system development	BP	898	374	1.15e-08	2.04e-06
GO:0005215	transporter activity	MF	1169	418	1.16e-08	2.04e-06
GO:0045664	regulation of neuron differentiation	BP	602	267	1.66e-08	2.9e-06
GO:0050804	modulation of chemical synaptic transmission	BP	405	186	1.67e-08	2.9e-06
GO:0098662	inorganic cation transmembrane transport	BP	694	272	1.68e-08	2.9e-06
GO:0001708	cell fate specification	BP	83	54	1.72e-08	2.95e-06
GO:0098655	cation transmembrane transport	BP	777	300	1.78e-08	3.03e-06
GO:0008324	cation transmembrane transporter activity	MF	615	244	1.81e-08	3.05e-06
GO:0099177	regulation of trans-synaptic signaling	BP	406	186	1.94e-08	3.24e-06
GO:0048870	cell motility	BP	1532	548	2.08e-08	3.42e-06
GO:0051674	localization of cell	BP	1532	548	2.08e-08	3.42e-06
GO:0045202	synapse	CC	1099	437	2.12e-08	3.47e-06
GO:0005267	potassium channel activity	MF	119	67	2.24e-08	3.64e-06
GO:0000982	transcription factor activity, RNA polymerase II proximal promoter sequence-specific DNA binding	MF	433	195	2.35e-08	3.8e-06
GO:0048812	neuron projection morphogenesis	BP	585	267	2.41e-08	3.87e-06
GO:0065008	regulation of biological quality	BP	3671	1208	2.45e-08	3.9e-06
GO:0008284	positive regulation of cell proliferation	BP	895	331	2.86e-08	4.53e-06
GO:1904062	regulation of cation transmembrane transport	BP	297	135	2.92e-08	4.58e-06
GO:0015079	potassium ion transmembrane transporter activity	MF	152	80	3.05e-08	4.75e-06
GO:0048663	neuron fate commitment	BP	67	47	3.55e-08	5.5e-06
GO:0044057	regulation of system process	BP	544	224	4.55e-08	6.99e-06
GO:0050767	regulation of neurogenesis	BP	748	317	4.79e-08	7.32e-06
GO:0048665	neuron fate specification	BP	34	28	4.84e-08	7.35e-06
GO:0005576	extracellular region	CC	4024	1198	4.98e-08	7.51e-06
GO:0015672	monovalent inorganic cation transport	BP	492	197	5.15e-08	7.71e-06
GO:0051049	regulation of transport	BP	1730	600	5.21e-08	7.75e-06
GO:0048514	blood vessel morphogenesis	BP	639	251	5.38e-08	7.95e-06
GO:0055074	calcium ion homeostasis	BP	438	174	5.44e-08	7.98e-06
GO:0120039	plasma membrane bounded cell projection morphogenesis	BP	599	270	6.08e-08	8.84e-06
GO:0015276	ligand-gated ion channel activity	MF	134	71	6.14e-08	8.84e-06
GO:0022834	ligand-gated channel activity	MF	134	71	6.14e-08	8.84e-06
GO:0061564	axon development	BP	464	216	6.71e-08	9.59e-06
GO:0048858	cell projection morphogenesis	BP	600	270	6.74e-08	9.59e-06
GO:0048706	embryonic skeletal system development	BP	123	75	7.33e-08	1.04e-05
GO:0060284	regulation of cell development	BP	872	355	7.52e-08	1.06e-05
GO:0062023	collagen-containing extracellular matrix	CC	309	136	7.88e-08	1.1e-05
GO:0097458	neuron part	CC	1607	598	8.01e-08	1.11e-05
GO:0072507	divalent inorganic cation homeostasis	BP	479	187	8.59e-08	1.18e-05
GO:0016020	membrane	CC	8420	2504	9.44e-08	1.29e-05
GO:0000987	proximal promoter sequence-specific DNA binding	MF	498	218	9.45e-08	1.29e-05
GO:0072358	cardiovascular system development	BP	754	292	9.71e-08	1.31e-05
GO:0035107	appendage morphogenesis	BP	144	83	9.92e-08	1.33e-05
GO:0035108	limb morphogenesis	BP	144	83	9.92e-08	1.33e-05
GO:0008076	voltage-gated potassium channel complex	CC	86	53	1.01e-07	1.34e-05
GO:0007166	cell surface receptor signaling pathway	BP	2704	912	1.05e-07	1.39e-05
GO:0034705	potassium channel complex	CC	95	57	1.06e-07	1.39e-05
GO:0031175	neuron projection development	BP	889	368	1.12e-07	1.46e-05
GO:0003700	DNA-binding transcription factor activity	MF	1631	577	1.14e-07	1.48e-05
GO:0043005	neuron projection	CC	1219	465	1.32e-07	1.7e-05
GO:0001525	angiogenesis	BP	550	217	1.33e-07	1.7e-05
GO:0001568	blood vessel development	BP	714	277	1.33e-07	1.7e-05
GO:0050877	nervous system process	BP	1241	407	1.38e-07	1.75e-05
GO:0010959	regulation of metal ion transport	BP	359	153	1.38e-07	1.75e-05
GO:0098590	plasma membrane region	CC	1115	423	1.39e-07	1.75e-05
GO:0016477	cell migration	BP	1391	499	1.76e-07	2.2e-05
GO:0048729	tissue morphogenesis	BP	594	253	1.95e-07	2.42e-05
GO:0032990	cell part morphogenesis	BP	618	273	2e-07	2.47e-05
GO:0009605	response to external stimulus	BP	2163	707	2.05e-07	2.52e-05
GO:0060429	epithelium development	BP	1168	419	2.06e-07	2.52e-05
GO:0044331	cell-cell adhesion mediated by cadherin	BP	40	29	2.25e-07	2.74e-05
GO:0001944	vasculature development	BP	746	286	2.39e-07	2.89e-05
GO:0045596	negative regulation of cell differentiation	BP	680	272	2.53e-07	3.04e-05
GO:0045666	positive regulation of neuron differentiation	BP	335	155	2.66e-07	3.18e-05
GO:0048705	skeletal system morphogenesis	BP	233	117	2.7e-07	3.22e-05
GO:0099699	integral component of synaptic membrane	CC	150	79	2.96e-07	3.5e-05
GO:0000978	RNA polymerase II proximal promoter sequence-specific DNA binding	MF	483	209	3.17e-07	3.73e-05
GO:0006936	muscle contraction	BP	340	145	4.11e-07	4.81e-05
GO:0007409	axonogenesis	BP	425	198	4.23e-07	4.93e-05
GO:0005251	delayed rectifier potassium channel activity	MF	31	24	4.4e-07	5.1e-05
GO:0048880	sensory system development	BP	348	156	4.65e-07	5.37e-05
GO:0048704	embryonic skeletal system morphogenesis	BP	92	58	4.77e-07	5.48e-05
GO:0021675	nerve development	BP	76	48	5.3e-07	6.05e-05
GO:0001709	cell fate determination	BP	41	31	5.43e-07	6.17e-05
GO:0006874	cellular calcium ion homeostasis	BP	425	165	5.48e-07	6.19e-05
GO:0021545	cranial nerve development	BP	48	34	6.29e-07	7.07e-05
GO:0016339	calcium-dependent cell-cell adhesion via plasma membrane cell adhesion molecules	BP	47	30	6.83e-07	7.64e-05
GO:0050769	positive regulation of neurogenesis	BP	430	188	7e-07	7.79e-05
GO:0099240	intrinsic component of synaptic membrane	CC	161	82	8.12e-07	8.99e-05
GO:0051093	negative regulation of developmental process	BP	947	355	8.18e-07	9.02e-05
GO:0051270	regulation of cellular component movement	BP	982	363	9.4e-07	0.000103192
GO:0003690	double-stranded DNA binding	MF	872	343	9.76e-07	0.00010657
GO:0001654	eye development	BP	342	152	9.83e-07	0.000106814
GO:0051216	cartilage development	BP	201	99	1.08e-06	0.00011729
GO:0150063	visual system development	BP	343	152	1.13e-06	0.00012159
GO:0005102	signaling receptor binding	MF	1469	494	1.31e-06	0.000140654
GO:0072503	cellular divalent inorganic cation homeostasis	BP	459	174	1.52e-06	0.000162392
GO:0030326	embryonic limb morphogenesis	BP	124	71	1.54e-06	0.00016312
GO:0035113	embryonic appendage morphogenesis	BP	124	71	1.54e-06	0.00016312
GO:0045944	positive regulation of transcription by RNA polymerase II	BP	1124	421	1.78e-06	0.000186811
GO:0030155	regulation of cell adhesion	BP	639	249	1.79e-06	0.000186811
GO:0052813	phosphatidylinositol bisphosphate kinase activity	MF	70	42	1.82e-06	0.000189124
GO:0048592	eye morphogenesis	BP	142	75	1.93e-06	0.000200422
GO:0042734	presynaptic membrane	CC	155	79	2.03e-06	0.000209715
GO:0044456	synapse part	CC	877	348	2.14e-06	0.000219745
GO:0021515	cell differentiation in spinal cord	BP	51	36	2.24e-06	0.000229614
GO:0023051	regulation of signaling	BP	3361	1111	2.54e-06	0.000258317
GO:0010720	positive regulation of cell development	BP	504	211	2.55e-06	0.000258317
GO:0006816	calcium ion transport	BP	395	160	2.97e-06	0.000299388
GO:0010646	regulation of cell communication	BP	3328	1099	3.17e-06	0.000318369
GO:0042330	taxis	BP	589	234	3.31e-06	0.000330843
GO:0071625	vocalization behavior	BP	14	14	3.32e-06	0.000330948
GO:0000902	cell morphogenesis	BP	930	375	3.36e-06	0.000331478
GO:0098802	plasma membrane receptor complex	CC	178	83	3.36e-06	0.000331478
GO:0045785	positive regulation of cell adhesion	BP	383	157	3.53e-06	0.000345353
GO:0070838	divalent metal ion transport	BP	439	174	3.53e-06	0.000345353
GO:0046934	phosphatidylinositol-4,5-bisphosphate 3-kinase activity	MF	67	40	3.61e-06	0.000352187
GO:0006875	cellular metal ion homeostasis	BP	535	196	3.85e-06	0.000373514
GO:0001077	proximal promoter DNA-binding transcription activator activity, RNA polymerase II-specific	MF	288	130	3.88e-06	0.000374335
GO:0006935	chemotaxis	BP	587	233	4.01e-06	0.00038542
GO:0032101	regulation of response to external stimulus	BP	746	261	4.53e-06	0.000433736
GO:0099055	integral component of postsynaptic membrane	CC	114	61	4.7e-06	0.000448707
GO:0060485	mesenchyme development	BP	256	119	4.94e-06	0.000469343
GO:0072511	divalent inorganic cation transport	BP	442	174	5.48e-06	0.000518473
GO:0030900	forebrain development	BP	357	161	5.63e-06	0.000529896
GO:0010092	specification of animal organ identity	BP	32	25	5.95e-06	0.000557873
GO:0032989	cellular component morphogenesis	BP	1028	404	6.15e-06	0.000574299
GO:0002682	regulation of immune system process	BP	1348	437	6.35e-06	0.000590715
GO:0035136	forelimb morphogenesis	BP	40	29	6.38e-06	0.000590715
GO:0098794	postsynapse	CC	574	240	6.51e-06	0.000600305
GO:0048589	developmental growth	BP	611	248	7.01e-06	0.000644419
GO:0099056	integral component of presynaptic membrane	CC	74	42	7.29e-06	0.000666168
GO:0048667	cell morphogenesis involved in neuron differentiation	BP	526	234	7.31e-06	0.000666168
GO:0001508	action potential	BP	127	63	7.54e-06	0.000684802
GO:0006959	humoral immune response	BP	216	78	7.65e-06	0.000690484
GO:0055065	metal ion homeostasis	BP	611	222	7.67e-06	0.000690484
GO:0060076	excitatory synapse	CC	42	29	7.91e-06	0.000709596
GO:0007165	signal transduction	BP	5464	1675	7.98e-06	0.000710813
GO:0000904	cell morphogenesis involved in differentiation	BP	672	286	8.02e-06	0.000710813
GO:0043010	camera-type eye development	BP	294	132	8.02e-06	0.000710813
GO:0035637	multicellular organismal signaling	BP	169	81	8.27e-06	0.000730634
GO:0003012	muscle system process	BP	442	176	8.33e-06	0.000732817
GO:0035270	endocrine system development	BP	126	68	8.39e-06	0.00073545
GO:0070371	ERK1 and ERK2 cascade	BP	329	131	8.54e-06	0.000745022
GO:0018108	peptidyl-tyrosine phosphorylation	BP	368	150	8.76e-06	0.000761242
GO:0048863	stem cell differentiation	BP	196	97	9e-06	0.000776777
GO:0021879	forebrain neuron differentiation	BP	48	33	9e-06	0.000776777
GO:0008015	blood circulation	BP	469	182	9.34e-06	0.000802441
GO:0014706	striated muscle tissue development	BP	364	154	9.84e-06	0.00084233
GO:0051480	regulation of cytosolic calcium ion concentration	BP	331	132	1.01e-05	0.000860572
GO:0007517	muscle organ development	BP	384	161	1.02e-05	0.000867594
GO:0098889	intrinsic component of presynaptic membrane	CC	82	45	1.07e-05	0.000907488
GO:0030424	axon	CC	567	234	1.08e-05	0.000907488
GO:0009792	embryo development ending in birth or egg hatching	BP	569	233	1.1e-05	0.000924699
GO:0003013	circulatory system process	BP	477	185	1.2e-05	0.0010017
GO:0002521	leukocyte differentiation	BP	473	180	1.36e-05	0.00113077
GO:0099094	ligand-gated cation channel activity	MF	102	52	1.37e-05	0.00114249
GO:0048593	camera-type eye morphogenesis	BP	105	58	1.39e-05	0.00114913
GO:0048518	positive regulation of biological process	BP	5580	1755	1.45e-05	0.0011948
GO:0048583	regulation of response to stimulus	BP	3864	1226	1.52e-05	0.00124722
GO:0022898	regulation of transmembrane transporter activity	BP	229	101	1.53e-05	0.0012541
GO:0050803	regulation of synapse structure or activity	BP	203	97	1.56e-05	0.00127248
GO:0035004	phosphatidylinositol 3-kinase activity	MF	78	43	1.56e-05	0.00127248
GO:0018212	peptidyl-tyrosine modification	BP	371	150	1.58e-05	0.0012838
GO:1903522	regulation of blood circulation	BP	247	107	1.64e-05	0.0013202
GO:0046649	lymphocyte activation	BP	605	218	1.66e-05	0.00133165
GO:0003205	cardiac chamber development	BP	167	83	1.73e-05	0.00139071
GO:0060537	muscle tissue development	BP	380	158	1.81e-05	0.00144624
GO:0002009	morphogenesis of an epithelium	BP	463	197	1.82e-05	0.00144624
GO:0021510	spinal cord development	BP	102	56	1.82e-05	0.00144624
GO:0070372	regulation of ERK1 and ERK2 cascade	BP	312	124	1.9e-05	0.00149854
GO:0071772	response to BMP	BP	152	74	1.91e-05	0.00149987
GO:0071773	cellular response to BMP stimulus	BP	152	74	1.91e-05	0.00149987
GO:0030054	cell junction	CC	1205	450	1.92e-05	0.00149987
GO:0003206	cardiac chamber morphogenesis	BP	129	67	2.03e-05	0.00158454
GO:0050807	regulation of synapse organization	BP	197	94	2.06e-05	0.00160085
GO:0008283	cell proliferation	BP	1963	656	2.1e-05	0.00162859
GO:0043009	chordate embryonic development	BP	551	225	2.15e-05	0.00165191
GO:0021516	dorsal spinal cord development	BP	22	18	2.15e-05	0.00165191
GO:0003015	heart process	BP	239	105	2.19e-05	0.00167551
GO:0098936	intrinsic component of postsynaptic membrane	CC	119	61	2.22e-05	0.00169442
GO:0050896	response to stimulus	BP	8217	2431	2.23e-05	0.00169442
GO:0060021	roof of mouth development	BP	88	50	2.3e-05	0.0017426
GO:0022409	positive regulation of cell-cell adhesion	BP	241	100	2.34e-05	0.00176558
GO:0032409	regulation of transporter activity	BP	244	105	2.46e-05	0.00184486
GO:0097485	neuron projection guidance	BP	251	124	2.46e-05	0.00184486
GO:0005509	calcium ion binding	MF	663	252	2.58e-05	0.00193087
GO:0051271	negative regulation of cellular component movement	BP	344	138	2.68e-05	0.0020014
GO:0060047	heart contraction	BP	231	101	2.69e-05	0.0020039
GO:0050801	ion homeostasis	BP	745	260	2.8e-05	0.00207849
GO:0098552	side of membrane	CC	457	170	2.86e-05	0.00211129
GO:0045893	positive regulation of transcription, DNA-templated	BP	1437	513	2.95e-05	0.00217325
GO:0015800	acidic amino acid transport	BP	55	31	3e-05	0.00220528
GO:1901379	regulation of potassium ion transmembrane transport	BP	83	44	3.09e-05	0.00225456
GO:2000145	regulation of cell motility	BP	900	325	3.1e-05	0.00225456
GO:0060850	regulation of transcription involved in cell fate commitment	BP	17	15	3.1e-05	0.00225456
GO:0060560	developmental growth involved in morphogenesis	BP	213	103	3.23e-05	0.00234064
GO:0007411	axon guidance	BP	250	123	3.29e-05	0.00237719
GO:0003151	outflow tract morphogenesis	BP	78	45	3.37e-05	0.00242574
GO:0098982	GABA-ergic synapse	CC	68	40	3.38e-05	0.00242776
GO:0032412	regulation of ion transmembrane transporter activity	BP	222	97	3.58e-05	0.00256349
GO:0061061	muscle structure development	BP	628	244	3.77e-05	0.00269054
GO:0006937	regulation of muscle contraction	BP	158	71	3.81e-05	0.00270859
GO:0010469	regulation of signaling receptor activity	BP	516	174	3.87e-05	0.00274082
GO:0040012	regulation of locomotion	BP	973	349	3.9e-05	0.00275609
GO:0007186	G protein-coupled receptor signaling pathway	BP	1188	350	3.97e-05	0.00279919
GO:0098793	presynapse	CC	463	188	4.03e-05	0.00282756
GO:0030534	adult behavior	BP	134	65	4.06e-05	0.0028423
GO:0051897	positive regulation of protein kinase B signaling	BP	164	73	4.23e-05	0.00294863
GO:0010975	regulation of neuron projection development	BP	450	193	4.24e-05	0.00295023
GO:0050776	regulation of immune response	BP	853	277	4.34e-05	0.00301093
GO:0051924	regulation of calcium ion transport	BP	230	96	4.46e-05	0.00308282
GO:0086003	cardiac muscle cell contraction	BP	64	37	4.74e-05	0.00326464
GO:0098771	inorganic ion homeostasis	BP	681	239	5e-05	0.00343282
GO:2000049	positive regulation of cell-cell adhesion mediated by cadherin	BP	10	10	5.06e-05	0.00346474
GO:0007204	positive regulation of cytosolic calcium ion concentration	BP	291	116	5.08e-05	0.00346474
GO:0009897	external side of plasma membrane	CC	271	102	5.09e-05	0.00346474
GO:0042613	MHC class II protein complex	CC	14	12	5.26e-05	0.00357176
GO:0048048	embryonic eye morphogenesis	BP	34	25	5.35e-05	0.00360912
GO:0009954	proximal/distal pattern formation	BP	32	23	5.35e-05	0.00360912
GO:0051046	regulation of secretion	BP	742	264	5.36e-05	0.00360912
GO:0006873	cellular ion homeostasis	BP	602	211	5.53e-05	0.00371202
GO:0042471	ear morphogenesis	BP	114	60	5.77e-05	0.00385803
GO:0060322	head development	BP	717	287	5.84e-05	0.00389484
GO:0050954	sensory perception of mechanical stimulus	BP	154	74	5.89e-05	0.00391802
GO:0005539	glycosaminoglycan binding	MF	217	90	6e-05	0.00397557
GO:0030003	cellular cation homeostasis	BP	590	207	6.09e-05	0.00402581
GO:0055080	cation homeostasis	BP	670	235	6.11e-05	0.00402831
GO:0060078	regulation of postsynaptic membrane potential	BP	131	65	6.19e-05	0.00406798
GO:0015077	monovalent inorganic cation transmembrane transporter activity	MF	363	141	6.22e-05	0.00407746
GO:0043266	regulation of potassium ion transport	BP	98	49	6.77e-05	0.00442563
GO:0044304	main axon	CC	67	40	7e-05	0.00455593
GO:0031644	regulation of neurological system process	BP	123	60	7.01e-05	0.00455593
GO:0045765	regulation of angiogenesis	BP	350	131	7.12e-05	0.00461339
GO:0060048	cardiac muscle contraction	BP	126	60	7.16e-05	0.00462452
GO:0140110	transcription regulator activity	MF	1926	651	7.36e-05	0.00473995
GO:0090287	regulation of cellular response to growth factor stimulus	BP	264	115	7.68e-05	0.00493361
GO:0048762	mesenchymal cell differentiation	BP	204	94	7.71e-05	0.00493987
GO:0008016	regulation of heart contraction	BP	203	89	7.75e-05	0.00494724
GO:0051963	regulation of synapse assembly	BP	93	51	7.88e-05	0.00501514
GO:0042472	inner ear morphogenesis	BP	94	51	8.06e-05	0.00511534
GO:0061448	connective tissue development	BP	256	114	8.19e-05	0.00518446
GO:0008285	negative regulation of cell proliferation	BP	714	259	8.94e-05	0.00564404
GO:0022407	regulation of cell-cell adhesion	BP	371	142	8.97e-05	0.00565116
GO:0098978	glutamatergic synapse	CC	329	141	9.09e-05	0.00570785
GO:0005201	extracellular matrix structural constituent	MF	145	68	9.33e-05	0.00584018
GO:1903508	positive regulation of nucleic acid-templated transcription	BP	1515	533	9.65e-05	0.00602486
GO:0040013	negative regulation of locomotion	BP	355	139	9.85e-05	0.00613187
GO:0072079	nephron tubule formation	BP	19	15	9.97e-05	0.00617943
GO:0035137	hindlimb morphogenesis	BP	35	25	9.98e-05	0.00617943
GO:1902680	positive regulation of RNA biosynthetic process	BP	1516	533	0.000101656	0.00627852
GO:0050806	positive regulation of synaptic transmission	BP	156	75	0.000104208	0.00640633
GO:0060562	epithelial tube morphogenesis	BP	304	135	0.000104292	0.00640633
GO:0050671	positive regulation of lymphocyte proliferation	BP	127	53	0.000107404	0.00657961
GO:0003407	neural retina development	BP	59	34	0.000109019	0.00666046
GO:0046717	acid secretion	BP	111	49	0.000110166	0.00671243
GO:0048018	receptor ligand activity	MF	438	144	0.000111016	0.006746
GO:0004713	protein tyrosine kinase activity	MF	171	79	0.000115046	0.00696889
GO:0070374	positive regulation of ERK1 and ERK2 cascade	BP	236	95	0.0001153	0.00696889
GO:0086002	cardiac muscle cell action potential involved in contraction	BP	53	31	0.000116368	0.00701467
GO:0016247	channel regulator activity	MF	131	60	0.000120851	0.00726552
GO:0001653	peptide receptor activity	MF	139	56	0.000121867	0.00730715
GO:0007187	G protein-coupled receptor signaling pathway, coupled to cyclic nucleotide second messenger	BP	245	94	0.000122712	0.00733835
GO:0003231	cardiac ventricle development	BP	126	63	0.000125478	0.00748397
GO:0007420	brain development	BP	675	270	0.000126314	0.00751401
GO:0065007	biological regulation	BP	11373	3287	0.000130153	0.00770617
GO:1901342	regulation of vasculature development	BP	389	143	0.000130226	0.00770617
GO:0032946	positive regulation of mononuclear cell proliferation	BP	128	53	0.000131653	0.00777025
GO:0007611	learning or memory	BP	236	104	0.000132705	0.007812
GO:0007167	enzyme linked receptor protein signaling pathway	BP	968	354	0.000134422	0.00789248
GO:0016342	catenin complex	CC	28	19	0.000136829	0.00801299
GO:0086005	ventricular cardiac muscle cell action potential	BP	36	23	0.000143422	0.00837741
GO:0003006	developmental process involved in reproduction	BP	618	222	0.000147046	0.00854544
GO:0031344	regulation of cell projection organization	BP	622	248	0.000147055	0.00854544
GO:0050900	leukocyte migration	BP	405	139	0.000148889	0.00862985
GO:0030098	lymphocyte differentiation	BP	322	125	0.000149537	0.0086452
GO:0035282	segmentation	BP	99	50	0.000150912	0.00870244
GO:0030278	regulation of ossification	BP	184	81	0.000152242	0.00875679
GO:0021872	forebrain generation of neurons	BP	60	36	0.000153097	0.00878368
GO:0021520	spinal cord motor neuron cell fate specification	BP	13	12	0.000154396	0.00882362
GO:0008528	G protein-coupled peptide receptor activity	MF	134	54	0.000154574	0.00882362
GO:0006952	defense response	BP	1429	427	0.000158742	0.00903869
GO:0035019	somatic stem cell population maintenance	BP	59	35	0.000159787	0.00907536
GO:0060042	retina morphogenesis in camera-type eye	BP	46	28	0.000160787	0.00910925
GO:0060348	bone development	BP	201	92	0.000162665	0.00919258
GO:0043025	neuronal cell body	CC	457	179	0.000164466	0.00927119
GO:0007188	adenylate cyclase-modulating G protein-coupled receptor signaling pathway	BP	214	85	0.000165966	0.00932935
GO:0030334	regulation of cell migration	BP	847	303	0.000166323	0.00932935
GO:0051952	regulation of amine transport	BP	91	41	0.000167605	0.00937801
GO:0035115	embryonic forelimb morphogenesis	BP	33	23	0.000170925	0.00954015
GO:0006955	immune response	BP	1813	539	0.000176654	0.00981531
GO:0031214	biomineral tissue development	BP	140	62	0.000176723	0.00981531
GO:0048588	developmental cell growth	BP	210	96	0.000179059	0.00992069
GO:0050789	regulation of biological process	BP	10744	3115	0.000179499	0.00992074
GO:0048565	digestive tract development	BP	128	64	0.000183623	0.0101239
GO:1904888	cranial skeletal system development	BP	64	37	0.000184884	0.0101627
GO:0098839	postsynaptic density membrane	CC	73	40	0.000185226	0.0101627
GO:0042476	odontogenesis	BP	123	59	0.000187063	0.0102171
GO:0090288	negative regulation of cellular response to growth factor stimulus	BP	147	68	0.000187122	0.0102171
GO:0043270	positive regulation of ion transport	BP	245	96	0.000190508	0.0103769
GO:0005891	voltage-gated calcium channel complex	CC	42	27	0.000194115	0.010545
GO:0060411	cardiac septum morphogenesis	BP	76	43	0.000194922	0.010545
GO:0004012	phospholipid-translocating ATPase activity	MF	22	16	0.000194992	0.010545
GO:0006939	smooth muscle contraction	BP	105	49	0.000216387	0.0116741
GO:0007605	sensory perception of sound	BP	136	65	0.000218663	0.0117687
GO:0010721	negative regulation of cell development	BP	313	134	0.000224247	0.0120406
GO:0042995	cell projection	CC	2028	690	0.00022772	0.0121981
GO:0007492	endoderm development	BP	72	38	0.00022833	0.0122019
GO:0048534	hematopoietic or lymphoid organ development	BP	819	289	0.000230327	0.0122796
GO:0070665	positive regulation of leukocyte proliferation	BP	134	54	0.000233706	0.0124173
GO:0030217	T cell differentiation	BP	228	93	0.000234009	0.0124173
GO:0050670	regulation of lymphocyte proliferation	BP	197	75	0.000237566	0.0125765
GO:0071542	dopaminergic neuron differentiation	BP	34	23	0.000238691	0.0126066
GO:0035116	embryonic hindlimb morphogenesis	BP	27	20	0.000243288	0.0128194
GO:0030198	extracellular matrix organization	BP	334	136	0.000248938	0.0130866
GO:0051965	positive regulation of synapse assembly	BP	58	34	0.000252671	0.013252
GO:0048006	antigen processing and presentation, endogenous lipid antigen via MHC class Ib	BP	5	5	0.000255849	0.0132953
GO:0030882	lipid antigen binding	MF	5	5	0.000255849	0.0132953
GO:0030883	endogenous lipid antigen binding	MF	5	5	0.000255849	0.0132953
GO:0030884	exogenous lipid antigen binding	MF	5	5	0.000255849	0.0132953
GO:0006820	anion transport	BP	558	194	0.000258332	0.0133936
GO:0006865	amino acid transport	BP	124	56	0.000262995	0.0136041
GO:0031128	developmental induction	BP	32	22	0.000263817	0.0136155
GO:0042383	sarcolemma	CC	131	63	0.00026659	0.0137273
GO:0010976	positive regulation of neuron projection development	BP	250	110	0.000267483	0.0137419
GO:0036477	somatodendritic compartment	CC	781	293	0.000268331	0.0137542
GO:0003007	heart morphogenesis	BP	251	109	0.000275602	0.0140686
GO:0032944	regulation of mononuclear cell proliferation	BP	198	75	0.000275709	0.0140686
GO:0042755	eating behavior	BP	33	19	0.000282726	0.0143942
GO:0030509	BMP signaling pathway	BP	140	65	0.000284748	0.0144645
GO:0006942	regulation of striated muscle contraction	BP	88	43	0.00028651	0.0145215
GO:0006941	striated muscle contraction	BP	159	70	0.000288941	0.0146119
GO:0030545	receptor regulator activity	MF	470	152	0.000296659	0.0149471
GO:0055123	digestive system development	BP	140	68	0.000296892	0.0149471
GO:0031346	positive regulation of cell projection organization	BP	348	144	0.000298657	0.0150025
GO:0015711	organic anion transport	BP	437	154	0.000299905	0.0150029
GO:0031646	positive regulation of neurological system process	BP	57	33	0.000299991	0.0150029
GO:0010817	regulation of hormone levels	BP	486	180	0.000311539	0.0155335
GO:0120035	regulation of plasma membrane bounded cell projection organization	BP	612	243	0.000311975	0.0155335
GO:0005604	basement membrane	CC	86	45	0.000314637	0.0156034
GO:0001503	ossification	BP	364	144	0.000315128	0.0156034
GO:0005230	extracellular ligand-gated ion channel activity	MF	69	34	0.000315738	0.0156034
GO:0120025	plasma membrane bounded cell projection	CC	1960	667	0.000316142	0.0156034
GO:0090185	negative regulation of kidney development	BP	16	13	0.000318542	0.0156877
GO:0030855	epithelial cell differentiation	BP	717	240	0.000326642	0.0160133
GO:0006954	inflammatory response	BP	685	215	0.000327232	0.0160133
GO:1903530	regulation of secretion by cell	BP	686	240	0.00032728	0.0160133
GO:2001257	regulation of cation channel activity	BP	154	68	0.000330423	0.0161322
GO:1905652	negative regulation of artery morphogenesis	BP	5	5	0.000335521	0.0163458
GO:0048701	embryonic cranial skeleton morphogenesis	BP	44	28	0.000339267	0.0164927
GO:0030414	peptidase inhibitor activity	MF	167	59	0.000340283	0.0165066
GO:0070588	calcium ion transmembrane transport	BP	289	116	0.00034134	0.0165225
GO:0072160	nephron tubule epithelial cell differentiation	BP	14	12	0.000342973	0.016566
GO:1990138	neuron projection extension	BP	151	73	0.000354946	0.0171078
GO:0045471	response to ethanol	BP	121	53	0.00036349	0.0174171
GO:0048645	animal organ formation	BP	61	36	0.000363576	0.0174171
GO:0060911	cardiac cell fate commitment	BP	13	11	0.000363676	0.0174171
GO:0021536	diencephalon development	BP	72	39	0.000366686	0.0175242
GO:0048638	regulation of developmental growth	BP	311	130	0.00036786	0.0175432
GO:0048738	cardiac muscle tissue development	BP	215	91	0.000371492	0.0176791
GO:0007507	heart development	BP	543	209	0.000376068	0.0178593
GO:0030594	neurotransmitter receptor activity	MF	108	46	0.00038002	0.0180091
GO:0032395	MHC class II receptor activity	MF	9	8	0.00038685	0.0182945
GO:0050768	negative regulation of neurogenesis	BP	268	118	0.000388698	0.0183435
GO:0014047	glutamate secretion	BP	34	20	0.0003927	0.0184811
GO:0090257	regulation of muscle system process	BP	244	97	0.000393249	0.0184811
GO:0019233	sensory perception of pain	BP	100	45	0.000398933	0.0187093
GO:0021517	ventral spinal cord development	BP	45	28	0.00040269	0.0188464
GO:0044305	calyx of Held	CC	23	16	0.000403681	0.0188537
GO:0003128	heart field specification	BP	14	12	0.000411354	0.0191725
GO:0009953	dorsal/ventral pattern formation	BP	89	45	0.00041898	0.0194786
GO:0048584	positive regulation of response to stimulus	BP	2148	686	0.000419721	0.0194786
GO:0008201	heparin binding	MF	161	67	0.000420507	0.0194786
GO:0004896	cytokine receptor activity	MF	82	34	0.000424091	0.0196045
GO:0060219	camera-type eye photoreceptor cell differentiation	BP	18	13	0.000445145	0.0205357
GO:0005217	intracellular ligand-gated ion channel activity	MF	32	21	0.000456573	0.02102
GO:0007351	tripartite regional subdivision	BP	15	12	0.000468052	0.0214611
GO:0008595	anterior/posterior axis specification, embryo	BP	15	12	0.000468052	0.0214611
GO:0010647	positive regulation of cell communication	BP	1693	562	0.000472815	0.0216356
GO:0007215	glutamate receptor signaling pathway	BP	86	45	0.00047847	0.0218305
GO:0003279	cardiac septum development	BP	109	56	0.000479006	0.0218305
GO:2000027	regulation of animal organ morphogenesis	BP	199	90	0.000482479	0.0219445
GO:0033605	positive regulation of catecholamine secretion	BP	13	10	0.000487917	0.0220667
GO:0022824	transmitter-gated ion channel activity	MF	56	29	0.000488093	0.0220667
GO:0022835	transmitter-gated channel activity	MF	56	29	0.000488093	0.0220667
GO:0009880	embryonic pattern specification	BP	57	32	0.000493974	0.022288
GO:0019226	transmission of nerve impulse	BP	71	35	0.000501876	0.0225994
GO:0048732	gland development	BP	421	167	0.000503797	0.022603
GO:0002376	immune system process	BP	2663	798	0.000504396	0.022603
GO:0048871	multicellular organismal homeostasis	BP	455	169	0.00050548	0.022603
GO:0072073	kidney epithelium development	BP	135	66	0.000505955	0.022603
GO:0042110	T cell activation	BP	426	152	0.000508486	0.0226267
GO:0070252	actin-mediated cell contraction	BP	110	51	0.000508493	0.0226267
GO:0048878	chemical homeostasis	BP	1094	360	0.000509488	0.0226267
GO:0098831	presynaptic active zone cytoplasmic component	CC	16	13	0.000518633	0.0229876
GO:1905331	negative regulation of morphogenesis of an epithelium	BP	18	14	0.000520808	0.0230389
GO:0086001	cardiac muscle cell action potential	BP	69	36	0.000529757	0.023389
GO:0006835	dicarboxylic acid transport	BP	84	38	0.000531927	0.0234203
GO:0048596	embryonic camera-type eye morphogenesis	BP	26	19	0.000532539	0.0234203
GO:0019897	extrinsic component of plasma membrane	CC	154	69	0.000533609	0.0234218
GO:2000146	negative regulation of cell motility	BP	310	118	0.000538413	0.0235869
GO:0048865	stem cell fate commitment	BP	9	8	0.000542832	0.0237345
GO:0097305	response to alcohol	BP	223	88	0.000546806	0.0238081
GO:0005262	calcium channel activity	MF	118	56	0.000547594	0.0238081
GO:0099068	postsynapse assembly	BP	28	20	0.000547675	0.0238081
GO:0072080	nephron tubule development	BP	88	46	0.000567651	0.0246291
GO:0021537	telencephalon development	BP	238	106	0.000572083	0.0247738
GO:0019199	transmembrane receptor protein kinase activity	MF	81	44	0.000574561	0.0248335
GO:0003208	cardiac ventricle morphogenesis	BP	72	38	0.000576801	0.0248828
GO:0072202	cell differentiation involved in metanephros development	BP	25	17	0.000579358	0.0249188
GO:0061326	renal tubule development	BP	90	47	0.000579841	0.0249188
GO:0055082	cellular chemical homeostasis	BP	733	248	0.000581823	0.0249566
GO:0071723	lipopeptide binding	MF	10	7	0.00059005	0.0252615
GO:0015837	amine transport	BP	98	42	0.000619837	0.0264866
GO:0042693	muscle cell fate commitment	BP	18	13	0.000622687	0.0265582
GO:0046903	secretion	BP	1534	488	0.000628166	0.0267414
GO:0043583	ear development	BP	207	92	0.000647865	0.0275282
GO:0021602	cranial nerve morphogenesis	BP	27	19	0.000663003	0.0281185
GO:0001706	endoderm formation	BP	50	27	0.00066553	0.0281728
GO:0030097	hemopoiesis	BP	777	270	0.000669635	0.0282936
GO:0005245	voltage-gated calcium channel activity	MF	45	27	0.00067125	0.028309
GO:2000696	regulation of epithelial cell differentiation involved in kidney development	BP	15	12	0.000682238	0.0287188
GO:0070663	regulation of leukocyte proliferation	BP	208	76	0.00069734	0.0293
GO:0061035	regulation of cartilage development	BP	66	35	0.000714064	0.029947
GO:0043367	CD4-positive, alpha-beta T cell differentiation	BP	71	34	0.000725788	0.0303823
GO:0033267	axon part	CC	354	147	0.000727417	0.0303942
GO:0033273	response to vitamin	BP	85	39	0.000732665	0.030557
GO:0031016	pancreas development	BP	76	40	0.000736213	0.0306484
GO:0023056	positive regulation of signaling	BP	1700	562	0.000749342	0.0311376
GO:0043491	protein kinase B signaling	BP	245	94	0.000756489	0.031377
GO:0002520	immune system development	BP	866	298	0.000766631	0.0317394
GO:0015849	organic acid transport	BP	298	107	0.000771299	0.0318161
GO:0046942	carboxylic acid transport	BP	298	107	0.000771299	0.0318161
GO:1903169	regulation of calcium ion transmembrane transport	BP	140	60	0.000772775	0.0318189
GO:0006357	regulation of transcription by RNA polymerase II	BP	2451	797	0.000774529	0.0318331
GO:0060455	negative regulation of gastric acid secretion	BP	7	6	0.000779441	0.0319769
GO:0022412	cellular process involved in reproduction in multicellular organism	BP	328	115	0.000796676	0.0326248
GO:0050890	cognition	BP	269	111	0.000801275	0.0327537
GO:0098796	membrane protein complex	CC	1096	365	0.000810063	0.033023
GO:0098698	postsynaptic specialization assembly	BP	21	16	0.000810783	0.033023
GO:0001837	epithelial to mesenchymal transition	BP	132	60	0.000813383	0.0330392
GO:0001754	eye photoreceptor cell differentiation	BP	45	24	0.000814104	0.0330392
GO:0060677	ureteric bud elongation	BP	8	8	0.000823342	0.0333542
GO:0005179	hormone activity	MF	110	41	0.00084839	0.0342578
GO:0000578	embryonic axis specification	BP	33	20	0.000848679	0.0342578
GO:0007281	germ cell development	BP	237	87	0.000865741	0.0348415
GO:0030282	bone mineralization	BP	97	45	0.00086622	0.0348415
GO:0007369	gastrulation	BP	172	76	0.00087229	0.0350233
GO:0098915	membrane repolarization during ventricular cardiac muscle cell action potential	BP	17	12	0.000878258	0.0352004
GO:0005160	transforming growth factor beta receptor binding	MF	50	25	0.000884202	0.0353263
GO:0051254	positive regulation of RNA metabolic process	BP	1597	548	0.000884525	0.0353263
GO:0008289	lipid binding	MF	681	235	0.000900105	0.0358345
GO:0007350	blastoderm segmentation	BP	19	14	0.000900419	0.0358345
GO:0019932	second-messenger-mediated signaling	BP	422	153	0.000906705	0.0360212
GO:0033555	multicellular organismal response to stress	BP	70	36	0.000913756	0.0362377
GO:0030510	regulation of BMP signaling pathway	BP	84	42	0.000933377	0.0369509
GO:0051896	regulation of protein kinase B signaling	BP	220	86	0.000936167	0.0369966
GO:0006836	neurotransmitter transport	BP	251	104	0.000946708	0.0373479
GO:0009914	hormone transport	BP	303	118	0.000955377	0.0376242
GO:0048522	positive regulation of cellular process	BP	4945	1546	0.00096108	0.0377581
GO:0098598	learned vocalization behavior or vocal learning	BP	10	9	0.000962118	0.0377581
GO:0003197	endocardial cushion development	BP	43	25	0.000966027	0.0378458
GO:0050920	regulation of chemotaxis	BP	198	79	0.000979622	0.038312
GO:0051961	negative regulation of nervous system development	BP	287	123	0.000993049	0.0387701
GO:0005581	collagen trimer	CC	84	39	0.00100036	0.0389883
GO:0035051	cardiocyte differentiation	BP	159	69	0.00100483	0.0390068
GO:0051954	positive regulation of amine transport	BP	34	18	0.00100565	0.0390068
GO:0016048	detection of temperature stimulus	BP	19	13	0.00100602	0.0390068
GO:0010171	body morphogenesis	BP	47	27	0.00101172	0.0391431
GO:0043584	nose development	BP	14	11	0.00101299	0.0391431
GO:0002250	adaptive immune response	BP	357	118	0.00102264	0.039402
GO:0055117	regulation of cardiac muscle contraction	BP	74	36	0.00102318	0.039402
GO:0021954	central nervous system neuron development	BP	70	38	0.00103525	0.0397482
GO:0050730	regulation of peptidyl-tyrosine phosphorylation	BP	233	90	0.00103568	0.0397482
GO:0044306	neuron projection terminus	CC	129	58	0.00104201	0.0399233
GO:0005178	integrin binding	MF	124	55	0.00106185	0.0406145
GO:0030673	axolemma	CC	15	12	0.00107309	0.040975
GO:0002683	negative regulation of immune system process	BP	418	144	0.00108885	0.0415066
GO:0099634	postsynaptic specialization membrane	CC	98	47	0.00109635	0.0417223
GO:0070887	cellular response to chemical stimulus	BP	2961	921	0.00110135	0.04178
GO:0099084	postsynaptic specialization organization	BP	32	21	0.00110157	0.04178
GO:0021521	ventral spinal cord interneuron specification	BP	11	10	0.00111082	0.04199
GO:0060573	cell fate specification involved in pattern specification	BP	11	10	0.00111082	0.04199
GO:0072087	renal vesicle development	BP	19	14	0.00111478	0.0420696
GO:0002526	acute inflammatory response	BP	145	52	0.0011211	0.0422141
GO:0086011	membrane repolarization during action potential	BP	28	17	0.00112235	0.0422141
GO:0001763	morphogenesis of a branching structure	BP	191	86	0.00113999	0.0428066
GO:0045892	negative regulation of transcription, DNA-templated	BP	1105	390	0.00115365	0.0432474
GO:0097107	postsynaptic density assembly	BP	18	14	0.00115829	0.0433495
GO:0035148	tube formation	BP	142	66	0.00117311	0.0438318
GO:0070268	cornification	BP	110	38	0.00118065	0.0440404
GO:0010996	response to auditory stimulus	BP	23	15	0.00118615	0.0441728
GO:0004866	endopeptidase inhibitor activity	MF	161	55	0.00120232	0.0447013
GO:0002791	regulation of peptide secretion	BP	446	158	0.001212	0.0449873
GO:0016323	basolateral plasma membrane	CC	203	82	0.00121623	0.0450704
GO:0005088	Ras guanyl-nucleotide exchange factor activity	MF	241	104	0.0012324	0.0455947
GO:2000698	positive regulation of epithelial cell differentiation involved in kidney development	BP	7	7	0.00124016	0.0458068
GO:0033612	receptor serine/threonine kinase binding	MF	20	13	0.00124473	0.0458883
GO:0030336	negative regulation of cell migration	BP	297	112	0.00124689	0.0458883
GO:0009611	response to wounding	BP	622	223	0.00124845	0.0458883
GO:0034113	heterotypic cell-cell adhesion	BP	58	28	0.00125233	0.0458884
GO:0004714	transmembrane receptor protein tyrosine kinase activity	MF	64	36	0.00125252	0.0458884
GO:0003093	regulation of glomerular filtration	BP	8	7	0.00125708	0.0459811
GO:0043588	skin development	BP	388	124	0.00126295	0.0461212
GO:0060041	retina development in camera-type eye	BP	138	63	0.00127061	0.0463261
GO:0071837	HMG box domain binding	MF	16	13	0.00128279	0.046673
GO:0072009	nephron epithelium development	BP	104	51	0.00128518	0.046673
GO:0043062	extracellular structure organization	BP	388	148	0.00128632	0.046673
GO:0048167	regulation of synaptic plasticity	BP	168	76	0.00129837	0.0469979
GO:1903507	negative regulation of nucleic acid-templated transcription	BP	1147	403	0.00129961	0.0469979
GO:0048634	regulation of muscle organ development	BP	145	63	0.00130151	0.0469979
GO:0019933	cAMP-mediated signaling	BP	181	70	0.00132986	0.047945
GO:0000122	negative regulation of transcription by RNA polymerase II	BP	782	291	0.00134049	0.0482512
GO:0042102	positive regulation of T cell proliferation	BP	92	37	0.00134604	0.0483741
GO:0019935	cyclic-nucleotide-mediated signaling	BP	207	79	0.00135373	0.048573
GO:1902679	negative regulation of RNA biosynthetic process	BP	1148	403	0.00136275	0.0488192
GO:0099173	postsynapse organization	BP	143	67	0.00137455	0.0491641
GO:0045332	phospholipid translocation	BP	25	16	0.00139265	0.0497327
GO:0099565	chemical synaptic transmission, postsynaptic	BP	105	50	0.00139792	0.0498119
GO:0050731	positive regulation of peptidyl-tyrosine phosphorylation	BP	176	69	0.00139927	0.0498119
GO:0097447	dendritic tree	CC	576	220	0.00140945	0.0500546
GO:0060923	cardiac muscle cell fate commitment	BP	9	8	0.00141116	0.0500546
GO:0001078	proximal promoter DNA-binding transcription repressor activity, RNA polymerase II-specific	MF	165	73	0.00141426	0.0500546
GO:0042475	odontogenesis of dentin-containing tooth	BP	85	41	0.00141495	0.0500546
GO:0098743	cell aggregation	BP	21	13	0.00144134	0.0509085
GO:0032102	negative regulation of response to external stimulus	BP	314	114	0.00145086	0.051165
GO:0021700	developmental maturation	BP	264	104	0.00145998	0.0514064
GO:1902106	negative regulation of leukocyte differentiation	BP	95	42	0.00146956	0.0516631
GO:0040007	growth	BP	934	332	0.00147471	0.0517638
GO:1903859	regulation of dendrite extension	BP	22	15	0.00148033	0.0518804
GO:0021781	glial cell fate commitment	BP	13	10	0.0014866	0.0520194
GO:1903861	positive regulation of dendrite extension	BP	20	14	0.00151313	0.0527925
GO:0035249	synaptic transmission, glutamatergic	BP	88	44	0.00151336	0.0527925
GO:0050951	sensory perception of temperature stimulus	BP	21	14	0.00151851	0.0528905
GO:0016525	negative regulation of angiogenesis	BP	157	58	0.00155386	0.0540385
GO:0042165	neurotransmitter binding	MF	51	24	0.00156275	0.054264
GO:0110110	positive regulation of animal organ morphogenesis	BP	78	39	0.00156834	0.0543327
GO:0098911	regulation of ventricular cardiac muscle cell action potential	BP	19	13	0.00156955	0.0543327
GO:0048643	positive regulation of skeletal muscle tissue development	BP	27	17	0.00157278	0.0543327
GO:0045778	positive regulation of ossification	BP	81	39	0.00157434	0.0543327
GO:1905330	regulation of morphogenesis of an epithelium	BP	126	61	0.00157684	0.0543361
GO:0072182	regulation of nephron tubule epithelial cell differentiation	BP	12	10	0.00157933	0.0543389
GO:0002684	positive regulation of immune system process	BP	929	292	0.00160143	0.0550157
GO:0007189	adenylate cyclase-activating G protein-coupled receptor signaling pathway	BP	134	53	0.0016066	0.0551095
GO:0030315	T-tubule	CC	51	28	0.00161906	0.0554305
GO:0030425	dendrite	CC	574	219	0.00162086	0.0554305
GO:0015085	calcium ion transmembrane transporter activity	MF	133	61	0.00165288	0.0564402
GO:0061218	negative regulation of mesonephros development	BP	6	6	0.00167267	0.0570297
GO:0060579	ventral spinal cord interneuron fate commitment	BP	15	12	0.0016819	0.0571721
GO:0060581	cell fate commitment involved in pattern specification	BP	15	12	0.0016819	0.0571721
GO:1901343	negative regulation of vasculature development	BP	171	64	0.00168861	0.057314
GO:0048003	antigen processing and presentation of lipid antigen via MHC class Ib	BP	7	6	0.00169797	0.0573956
GO:0048007	antigen processing and presentation, exogenous lipid antigen via MHC class Ib	BP	7	6	0.00169797	0.0573956
GO:0032526	response to retinoic acid	BP	104	48	0.00169863	0.0573956
GO:0030879	mammary gland development	BP	135	61	0.00171095	0.0577254
GO:0044297	cell body	CC	520	193	0.00171481	0.0577693
GO:0046632	alpha-beta T cell differentiation	BP	97	44	0.00172417	0.0579984
GO:0023061	signal release	BP	436	165	0.00172776	0.0580328
GO:0050770	regulation of axonogenesis	BP	168	79	0.00173224	0.0580968
GO:0010470	regulation of gastrulation	BP	41	23	0.00174416	0.0582814
GO:0023019	signal transduction involved in regulation of gene expression	BP	20	13	0.00174482	0.0582814
GO:0030517	negative regulation of axon extension	BP	40	24	0.0017473	0.0582814
GO:0033993	response to lipid	BP	872	288	0.00174806	0.0582814
GO:0034704	calcium channel complex	CC	63	33	0.00175604	0.0584613
GO:0045777	positive regulation of blood pressure	BP	34	17	0.00176808	0.0587582
GO:0042063	gliogenesis	BP	260	107	0.00177016	0.0587582
GO:0006814	sodium ion transport	BP	205	81	0.00178613	0.0591906
GO:0090103	cochlea morphogenesis	BP	23	15	0.00178842	0.0591906
GO:0001775	cell activation	BP	1265	397	0.00179783	0.059415
GO:0099175	regulation of postsynapse organization	BP	88	43	0.00180658	0.0595087
GO:0050961	detection of temperature stimulus involved in sensory perception	BP	15	11	0.00180949	0.0595087
GO:0050965	detection of temperature stimulus involved in sensory perception of pain	BP	15	11	0.00180949	0.0595087
GO:0060326	cell chemotaxis	BP	274	95	0.00181119	0.0595087
GO:0072210	metanephric nephron development	BP	39	23	0.00181756	0.0596313
GO:0048585	negative regulation of response to stimulus	BP	1521	502	0.00183958	0.0602663
GO:0051956	negative regulation of amino acid transport	BP	12	9	0.00184758	0.0604406
GO:0021522	spinal cord motor neuron differentiation	BP	31	20	0.00185272	0.060475
GO:0030888	regulation of B cell proliferation	BP	56	26	0.00185488	0.060475
GO:0061134	peptidase regulator activity	MF	204	68	0.00185665	0.060475
GO:0001704	formation of primary germ layer	BP	115	53	0.00188026	0.0611557
GO:0042166	acetylcholine binding	MF	17	10	0.00190606	0.0618412
GO:0086013	membrane repolarization during cardiac muscle cell action potential	BP	25	15	0.0019068	0.0618412
GO:0030018	Z disc	CC	121	54	0.00191745	0.0620212
GO:0046879	hormone secretion	BP	295	114	0.00191784	0.0620212
GO:0060900	embryonic camera-type eye formation	BP	12	10	0.00194129	0.0626898
GO:0044421	extracellular region part	CC	3300	951	0.00195816	0.0631445
GO:0048644	muscle organ morphogenesis	BP	88	41	0.00196928	0.0634124
GO:0048641	regulation of skeletal muscle tissue development	BP	51	27	0.00197355	0.0634597
GO:0046530	photoreceptor cell differentiation	BP	61	30	0.00200803	0.0644764
GO:0051953	negative regulation of amine transport	BP	25	14	0.00203261	0.0651732
GO:0090101	negative regulation of transmembrane receptor protein serine/threonine kinase signaling pathway	BP	117	52	0.00206774	0.0661416
GO:0050870	positive regulation of T cell activation	BP	193	73	0.00206866	0.0661416
GO:0048015	phosphatidylinositol-mediated signaling	BP	160	67	0.00207839	0.0662927
GO:1903039	positive regulation of leukocyte cell-cell adhesion	BP	204	77	0.00207925	0.0662927
GO:0051716	cellular response to stimulus	BP	6782	2005	0.00208904	0.0665109
GO:0007271	synaptic transmission, cholinergic	BP	29	15	0.00210499	0.0669243
GO:0060065	uterus development	BP	22	15	0.00211074	0.0670132
GO:1905114	cell surface receptor signaling pathway involved in cell-cell signaling	BP	543	210	0.00215598	0.0683154
GO:0019955	cytokine binding	MF	116	45	0.00215781	0.0683154
GO:0010628	positive regulation of gene expression	BP	1848	615	0.00218478	0.0689973
GO:0060079	excitatory postsynaptic potential	BP	97	46	0.00218545	0.0689973
GO:0005416	amino acid:cation symporter activity	MF	20	13	0.00219855	0.0693142
GO:0061548	ganglion development	BP	14	10	0.00222026	0.0698763
GO:0030280	structural constituent of epidermis	MF	15	8	0.00222256	0.0698763
GO:0072077	renal vesicle morphogenesis	BP	18	13	0.00223175	0.070006
GO:0050678	regulation of epithelial cell proliferation	BP	345	127	0.00223353	0.070006
GO:0044463	cell projection part	CC	1349	463	0.00223908	0.070006
GO:0120038	plasma membrane bounded cell projection part	CC	1349	463	0.00223908	0.070006
GO:0034204	lipid translocation	BP	26	16	0.00225465	0.0703954
GO:0098772	molecular function regulator	MF	1734	547	0.0022684	0.0706957
GO:0003139	secondary heart field specification	BP	9	8	0.00227052	0.0706957
GO:2000463	positive regulation of excitatory postsynaptic potential	BP	26	18	0.00228917	0.0711782
GO:0099106	ion channel regulator activity	MF	98	44	0.00229602	0.0712934
GO:2000047	regulation of cell-cell adhesion mediated by cadherin	BP	15	11	0.00230293	0.0714098
GO:0014068	positive regulation of phosphatidylinositol 3-kinase signaling	BP	69	32	0.00231095	0.0715603
GO:0042221	response to chemical	BP	4290	1266	0.00231929	0.0717204
GO:0003823	antigen binding	MF	51	23	0.00233144	0.0719974
GO:0048017	inositol lipid-mediated signaling	BP	163	68	0.00233835	0.0721125
GO:2000181	negative regulation of blood vessel morphogenesis	BP	159	58	0.0023535	0.0724809
GO:0042711	maternal behavior	BP	13	9	0.00236408	0.0726088
GO:0060746	parental behavior	BP	13	9	0.00236408	0.0726088
GO:0050878	regulation of body fluid levels	BP	462	164	0.00237977	0.0729914
GO:1990868	response to chemokine	BP	91	33	0.00243263	0.0742976
GO:1990869	cellular response to chemokine	BP	91	33	0.00243263	0.0742976
GO:0051705	multi-organism behavior	BP	62	32	0.00243287	0.0742976
GO:0032589	neuron projection membrane	CC	54	29	0.0024355	0.0742976
GO:0032279	asymmetric synapse	CC	304	128	0.00244013	0.0743383
GO:0061135	endopeptidase regulator activity	MF	168	56	0.00248001	0.0754519
GO:0072175	epithelial tube formation	BP	129	59	0.00254572	0.0771791
GO:0048839	inner ear development	BP	181	79	0.00254597	0.0771791
GO:0061036	positive regulation of cartilage development	BP	31	19	0.00254703	0.0771791
GO:0010717	regulation of epithelial to mesenchymal transition	BP	86	41	0.00256188	0.0775251
GO:0021527	spinal cord association neuron differentiation	BP	14	11	0.00257597	0.0777532
GO:0035176	social behavior	BP	47	26	0.00257974	0.0777532
GO:0051703	intraspecies interaction between organisms	BP	47	26	0.00257974	0.0777532
GO:0086004	regulation of cardiac muscle cell contraction	BP	40	22	0.00260293	0.0783478
GO:0021514	ventral spinal cord interneuron differentiation	BP	17	13	0.00264775	0.079591
GO:0044070	regulation of anion transport	BP	86	36	0.00268444	0.0805866
GO:0097484	dendrite extension	BP	31	19	0.00269667	0.0808465
GO:0099061	integral component of postsynaptic density membrane	CC	51	27	0.00273904	0.0820079
GO:0060914	heart formation	BP	27	17	0.00274328	0.0820262
GO:0061387	regulation of extent of cell growth	BP	97	48	0.0027481	0.082062
GO:0030516	regulation of axon extension	BP	85	43	0.00279679	0.0834057
GO:0050794	regulation of cellular process	BP	9845	2869	0.00280239	0.0834625
GO:0010562	positive regulation of phosphorus metabolic process	BP	1056	349	0.00282466	0.0839047
GO:0045937	positive regulation of phosphate metabolic process	BP	1056	349	0.00282466	0.0839047
GO:0043194	axon initial segment	CC	19	14	0.00283521	0.0840026
GO:0048788	cytoskeleton of presynaptic active zone	CC	6	6	0.00283539	0.0840026
GO:0032890	regulation of organic acid transport	BP	53	24	0.00285334	0.0844237
GO:1903707	negative regulation of hemopoiesis	BP	142	58	0.0028604	0.0845221
GO:0070696	transmembrane receptor protein serine/threonine kinase binding	MF	14	10	0.00289063	0.0853039
GO:0071695	anatomical structure maturation	BP	152	64	0.00291741	0.0859817
GO:1903998	regulation of eating behavior	BP	7	6	0.00292331	0.0860265
GO:0051048	negative regulation of secretion	BP	209	76	0.00292654	0.0860265
GO:0030595	leukocyte chemotaxis	BP	207	70	0.00293611	0.0861959
GO:0140115	export across plasma membrane	BP	31	17	0.00295864	0.0867446
GO:0050805	negative regulation of synaptic transmission	BP	65	32	0.00296995	0.086902
GO:0042327	positive regulation of phosphorylation	BP	991	329	0.0029717	0.086902
GO:0050764	regulation of phagocytosis	BP	79	34	0.00298786	0.0872617
GO:0014013	regulation of gliogenesis	BP	110	50	0.00301853	0.0880437
GO:0031223	auditory behavior	BP	13	10	0.00305382	0.0889582
GO:0070848	response to growth factor	BP	685	249	0.00305978	0.0890171
GO:0001934	positive regulation of protein phosphorylation	BP	948	314	0.00307034	0.0892094
GO:0021871	forebrain regionalization	BP	24	16	0.0031373	0.0910381
GO:0023014	signal transduction by protein phosphorylation	BP	900	302	0.00317993	0.0921568
GO:0021903	rostrocaudal neural tube patterning	BP	11	9	0.0031906	0.0923476
GO:0001656	metanephros development	BP	86	42	0.00320089	0.092496
GO:1901016	regulation of potassium ion transmembrane transporter activity	BP	58	27	0.00320391	0.092496
GO:0046834	lipid phosphorylation	BP	123	53	0.00321467	0.0925987
GO:0045924	regulation of female receptivity	BP	7	6	0.00321566	0.0925987
GO:0016202	regulation of striated muscle tissue development	BP	141	60	0.0032246	0.0927381
GO:0060292	long-term synaptic depression	BP	28	17	0.00323106	0.0928058
GO:0014069	postsynaptic density	CC	301	126	0.00324245	0.0930148
GO:0090092	regulation of transmembrane receptor protein serine/threonine kinase signaling pathway	BP	225	91	0.00324712	0.0930306
GO:0031045	dense core granule	CC	19	12	0.00325507	0.0931403
GO:0003148	outflow tract septum morphogenesis	BP	27	18	0.00327909	0.0936313
GO:1904861	excitatory synapse assembly	BP	23	16	0.00328051	0.0936313
GO:0021877	forebrain neuron fate commitment	BP	10	9	0.0032862	0.0936752
GO:0097106	postsynaptic density organization	BP	30	19	0.00329279	0.093745
GO:0000003	reproduction	BP	1306	407	0.00340465	0.0968078
GO:0009966	regulation of signal transduction	BP	2990	946	0.00342213	0.0971826
GO:0061333	renal tubule morphogenesis	BP	74	38	0.00346234	0.0979161
GO:0003341	cilium movement	BP	59	25	0.00346342	0.0979161
GO:0050863	regulation of T cell activation	BP	294	103	0.00346787	0.0979161
GO:0099150	regulation of postsynaptic specialization assembly	BP	13	10	0.00346962	0.0979161
GO:0150052	regulation of postsynapse assembly	BP	13	10	0.00346962	0.0979161
GO:0071435	potassium ion export	BP	17	11	0.00349955	0.0985146
GO:0097623	potassium ion export across plasma membrane	BP	17	11	0.00349955	0.0985146
GO:0099572	postsynaptic specialization	CC	323	133	0.00352607	0.0991378
GO:0050673	epithelial cell proliferation	BP	396	142	0.00353859	0.0993302
GO:0016331	morphogenesis of embryonic epithelium	BP	146	66	0.0035417	0.0993302
GO:0048791	calcium ion-regulated exocytosis of neurotransmitter	BP	16	11	0.00355518	0.0995848
GO:0061138	morphogenesis of a branching epithelium	BP	177	78	0.00358288	0.100236
GO:0044058	regulation of digestive system process	BP	39	20	0.00359194	0.100366
GO:0022414	reproductive process	BP	1303	406	0.00361173	0.100794
GO:1990845	adaptive thermogenesis	BP	148	62	0.00362934	0.101161
GO:0098900	regulation of action potential	BP	51	25	0.00366593	0.101683
GO:0061743	motor learning	BP	5	5	0.00366602	0.101683
GO:0002287	alpha-beta T cell activation involved in immune response	BP	58	27	0.00366608	0.101683
GO:0002293	alpha-beta T cell differentiation involved in immune response	BP	58	27	0.00366608	0.101683
GO:0086091	regulation of heart rate by cardiac conduction	BP	36	21	0.00371407	0.102865
GO:0060415	muscle tissue morphogenesis	BP	82	38	0.0037178	0.102865
GO:0001502	cartilage condensation	BP	20	12	0.00375156	0.103672
GO:0005326	neurotransmitter transporter activity	MF	50	25	0.00376686	0.103905
GO:0051955	regulation of amino acid transport	BP	32	16	0.00377091	0.103905
GO:0034330	cell junction organization	BP	278	113	0.00377375	0.103905
GO:0006940	regulation of smooth muscle contraction	BP	62	28	0.00377962	0.103919
GO:0030593	neutrophil chemotaxis	BP	98	35	0.00378346	0.103919
GO:0071300	cellular response to retinoic acid	BP	69	34	0.00379436	0.104092
GO:0086009	membrane repolarization	BP	45	23	0.00380198	0.104174
GO:0002790	peptide secretion	BP	555	188	0.00381215	0.104324
GO:0007600	sensory perception	BP	823	231	0.00381666	0.104324
GO:0030665	clathrin-coated vesicle membrane	CC	102	43	0.00382335	0.10438
GO:0004930	G protein-coupled receptor activity	MF	719	183	0.00383413	0.104548
GO:1902282	voltage-gated potassium channel activity involved in ventricular cardiac muscle cell action potential repolarization	MF	10	8	0.00386106	0.105156
GO:1903034	regulation of response to wounding	BP	155	61	0.00389672	0.105999
GO:1902105	regulation of leukocyte differentiation	BP	255	95	0.00390177	0.106009
GO:0043586	tongue development	BP	20	13	0.00391595	0.106267
GO:0042093	T-helper cell differentiation	BP	55	26	0.00394022	0.106797
GO:0060453	regulation of gastric acid secretion	BP	12	9	0.00395212	0.106991
GO:0021513	spinal cord dorsal/ventral patterning	BP	22	15	0.00397264	0.107418
GO:0045665	negative regulation of neuron differentiation	BP	208	90	0.0039992	0.107916
GO:0060538	skeletal muscle organ development	BP	162	69	0.00400061	0.107916
GO:0070098	chemokine-mediated signaling pathway	BP	83	29	0.00405998	0.109387
GO:0046854	phosphatidylinositol phosphorylation	BP	110	47	0.004074	0.109613
GO:0043268	positive regulation of potassium ion transport	BP	41	21	0.00408131	0.109613
GO:0021631	optic nerve morphogenesis	BP	6	6	0.0040829	0.109613
GO:0046883	regulation of hormone secretion	BP	252	97	0.00410135	0.109978
GO:0048519	negative regulation of biological process	BP	5222	1568	0.00411547	0.110225
GO:0009948	anterior/posterior axis specification	BP	44	23	0.00414228	0.11056
GO:0004112	cyclic-nucleotide phosphodiesterase activity	MF	29	18	0.00414669	0.11056
GO:0110111	negative regulation of animal organ morphogenesis	BP	33	19	0.00414739	0.11056
GO:0034329	cell junction assembly	BP	230	96	0.00414753	0.11056
GO:0007519	skeletal muscle tissue development	BP	154	66	0.0041596	0.110742
GO:0072283	metanephric renal vesicle morphogenesis	BP	15	11	0.00416415	0.110742
GO:0045638	negative regulation of myeloid cell differentiation	BP	87	38	0.00417812	0.110966
GO:1903037	regulation of leukocyte cell-cell adhesion	BP	278	97	0.00418532	0.110966
GO:0032940	secretion by cell	BP	1404	440	0.00418731	0.110966
GO:0030030	cell projection organization	BP	1420	496	0.0041977	0.111111
GO:0007178	transmembrane receptor protein serine/threonine kinase signaling pathway	BP	321	124	0.00420914	0.111115
GO:0030669	clathrin-coated endocytic vesicle membrane	CC	41	21	0.00421837	0.111115
GO:0030500	regulation of bone mineralization	BP	64	30	0.00422638	0.111115
GO:0003810	protein-glutamine gamma-glutamyltransferase activity	MF	9	6	0.00422785	0.111115
GO:0001659	temperature homeostasis	BP	168	69	0.00422911	0.111115
GO:0043410	positive regulation of MAPK cascade	BP	536	185	0.00423062	0.111115
GO:0048546	digestive tract morphogenesis	BP	49	27	0.00423984	0.111115
GO:0010454	negative regulation of cell fate commitment	BP	11	8	0.00424156	0.111115
GO:0045321	leukocyte activation	BP	1122	347	0.00424209	0.111115
GO:0009617	response to bacterium	BP	571	172	0.00426495	0.111494
GO:1900133	regulation of renin secretion into blood stream	BP	4	4	0.00427398	0.111494
GO:0061337	cardiac conduction	BP	105	48	0.0042746	0.111494
GO:0072217	negative regulation of metanephros development	BP	8	7	0.00427627	0.111494
GO:0003094	glomerular filtration	BP	15	10	0.00428567	0.111523
GO:0009744	response to sucrose	BP	6	5	0.00429219	0.111523
GO:0034285	response to disaccharide	BP	6	5	0.00429219	0.111523
GO:0050853	B cell receptor signaling pathway	BP	51	25	0.00430072	0.111616
GO:0035987	endodermal cell differentiation	BP	45	23	0.00432849	0.112208
GO:0099625	ventricular cardiac muscle cell membrane repolarization	BP	28	16	0.00435962	0.112877
GO:0034767	positive regulation of ion transmembrane transport	BP	138	55	0.00436427	0.112877
GO:0090659	walking behavior	BP	30	17	0.00437036	0.112905
GO:0099560	synaptic membrane adhesion	BP	25	16	0.0043813	0.113059
GO:0042060	wound healing	BP	515	182	0.00442929	0.114167
GO:0015293	symporter activity	MF	138	54	0.00444273	0.114383
GO:0048483	autonomic nervous system development	BP	44	25	0.00447141	0.11499
GO:0044703	multi-organism reproductive process	BP	906	280	0.00448038	0.11509
GO:0098984	neuron to neuron synapse	CC	325	134	0.00448819	0.11516
GO:0099622	cardiac muscle cell membrane repolarization	BP	38	20	0.00449908	0.115308
GO:0021554	optic nerve development	BP	12	9	0.00450623	0.115361
GO:0072006	nephron development	BP	131	60	0.00451499	0.115454
GO:0010648	negative regulation of cell communication	BP	1285	431	0.00452487	0.115576
GO:0021544	subpallium development	BP	24	15	0.00454391	0.115931
GO:0008066	glutamate receptor activity	MF	26	17	0.00459358	0.117066
GO:0023057	negative regulation of signaling	BP	1289	432	0.00460427	0.117207
GO:0070570	regulation of neuron projection regeneration	BP	26	16	0.00461416	0.117326
GO:0007631	feeding behavior	BP	97	39	0.00463564	0.117637
GO:1904064	positive regulation of cation transmembrane transport	BP	126	51	0.00463677	0.117637
GO:0070700	BMP receptor binding	MF	9	7	0.00464415	0.117692
GO:0060457	negative regulation of digestive system process	BP	18	11	0.00466851	0.118176
GO:0014065	phosphatidylinositol 3-kinase signaling	BP	135	56	0.00468883	0.118558
GO:0022604	regulation of cell morphogenesis	BP	447	174	0.00470024	0.118714
GO:0001655	urogenital system development	BP	313	125	0.0047256	0.119206
GO:0046651	lymphocyte proliferation	BP	241	82	0.00473182	0.119206
GO:0042462	eye photoreceptor cell development	BP	34	17	0.00473554	0.119206
GO:0007612	learning	BP	136	60	0.00476677	0.119858
GO:0072678	T cell migration	BP	52	22	0.00479703	0.120485
GO:0021889	olfactory bulb interneuron differentiation	BP	11	9	0.00481007	0.120679
GO:1901861	regulation of muscle tissue development	BP	143	60	0.0048223	0.120802
GO:0001816	cytokine production	BP	680	215	0.00482565	0.120802
GO:0098815	modulation of excitatory postsynaptic potential	BP	37	22	0.00486991	0.121775
GO:0072028	nephron morphogenesis	BP	74	37	0.00492852	0.123104
GO:0051249	regulation of lymphocyte activation	BP	386	131	0.00493658	0.123169
GO:0050433	regulation of catecholamine secretion	BP	59	26	0.00498519	0.124154
GO:0042363	fat-soluble vitamin catabolic process	BP	9	7	0.00498705	0.124154
GO:0099172	presynapse organization	BP	37	21	0.00506397	0.125931
GO:0044447	axoneme part	CC	35	17	0.00511083	0.126794
GO:0003306	Wnt signaling pathway involved in heart development	BP	11	8	0.00511536	0.126794
GO:0060706	cell differentiation involved in embryonic placenta development	BP	26	15	0.0051155	0.126794
GO:0051051	negative regulation of transport	BP	468	155	0.00516568	0.127859
GO:0048709	oligodendrocyte differentiation	BP	84	41	0.00516977	0.127859
GO:0042220	response to cocaine	BP	50	24	0.00519158	0.128121
GO:0009798	axis specification	BP	77	37	0.0051917	0.128121
GO:0000165	MAPK cascade	BP	882	294	0.00521112	0.128459
GO:1901509	regulation of endothelial tube morphogenesis	BP	5	5	0.00522586	0.128683
GO:0005283	amino acid:sodium symporter activity	MF	14	10	0.0052518	0.129045
GO:0072088	nephron epithelium morphogenesis	BP	72	36	0.00525202	0.129045
GO:0051253	negative regulation of RNA metabolic process	BP	1223	419	0.00526889	0.129319
GO:0021884	forebrain neuron development	BP	26	16	0.00528627	0.129605
GO:0050708	regulation of protein secretion	BP	421	145	0.0053064	0.129958
GO:1903115	regulation of actin filament-based movement	BP	45	23	0.00531589	0.13005
GO:0015844	monoamine transport	BP	83	34	0.00534257	0.130561
GO:0051251	positive regulation of lymphocyte activation	BP	251	90	0.00536567	0.130984
GO:0061756	leukocyte adhesion to vascular endothelial cell	BP	33	15	0.00538673	0.131356
GO:0042562	hormone binding	MF	101	42	0.00540326	0.131617
GO:0008217	regulation of blood pressure	BP	165	61	0.00542881	0.131967
GO:0016528	sarcoplasm	CC	75	36	0.00542932	0.131967
GO:0071363	cellular response to growth factor stimulus	BP	659	238	0.00544515	0.13221
GO:0071310	cellular response to organic substance	BP	2449	765	0.00549646	0.133313
GO:0001667	ameboidal-type cell migration	BP	422	155	0.005511	0.133382
GO:0032504	multicellular organism reproduction	BP	761	239	0.00551113	0.133382
GO:0001101	response to acid chemical	BP	318	117	0.00554691	0.134105
GO:0045844	positive regulation of striated muscle tissue development	BP	80	37	0.00556143	0.134169
GO:0048636	positive regulation of muscle organ development	BP	80	37	0.00556143	0.134169
GO:0072189	ureter development	BP	13	10	0.00559734	0.134891
GO:0002253	activation of immune response	BP	501	163	0.00561284	0.134968
GO:0090102	cochlea development	BP	45	24	0.00561422	0.134968
GO:0099060	integral component of postsynaptic specialization membrane	CC	72	34	0.00561844	0.134968
GO:0007413	axonal fasciculation	BP	23	15	0.00564969	0.135327
GO:0106030	neuron projection fasciculation	BP	23	15	0.00564969	0.135327
GO:0002292	T cell differentiation involved in immune response	BP	64	28	0.00565135	0.135327
GO:0032330	regulation of chondrocyte differentiation	BP	48	26	0.00567715	0.135801
GO:0050865	regulation of cell activation	BP	497	166	0.00568837	0.135904
GO:0048639	positive regulation of developmental growth	BP	166	71	0.00569561	0.135904
GO:0061844	antimicrobial humoral immune response mediated by antimicrobial peptide	BP	63	21	0.00569949	0.135904
GO:1901078	negative regulation of relaxation of muscle	BP	5	5	0.00571298	0.136082
GO:0042670	retinal cone cell differentiation	BP	10	7	0.00573187	0.136245
GO:0046549	retinal cone cell development	BP	10	7	0.00573187	0.136245
GO:0070661	leukocyte proliferation	BP	260	87	0.00573912	0.136274
GO:0098773	skin epidermis development	BP	86	38	0.00574592	0.136292
GO:0099095	ligand-gated anion channel activity	MF	15	10	0.00577599	0.13658
GO:0043455	regulation of secondary metabolic process	BP	12	8	0.00578041	0.13658
GO:0060795	cell fate commitment involved in formation of primary germ layer	BP	33	18	0.00578511	0.13658
GO:0062009	secondary palate development	BP	24	15	0.00578532	0.13658
GO:0099146	intrinsic component of postsynaptic density membrane	CC	54	27	0.00578825	0.13658
GO:0060324	face development	BP	47	25	0.00579445	0.136583
GO:0000786	nucleosome	CC	94	32	0.00586116	0.137946
GO:0001838	embryonic epithelial tube formation	BP	122	55	0.00586445	0.137946
GO:0002294	CD4-positive, alpha-beta T cell differentiation involved in immune response	BP	57	26	0.00587405	0.138028
GO:0030048	actin filament-based movement	BP	131	56	0.00591182	0.138771
GO:0031674	I band	CC	131	55	0.00592797	0.139006
GO:0032943	mononuclear cell proliferation	BP	243	82	0.00600104	0.14044
GO:0061037	negative regulation of cartilage development	BP	27	15	0.00600156	0.14044
GO:0002697	regulation of immune effector process	BP	362	115	0.00602815	0.140917
GO:0034332	adherens junction organization	BP	136	62	0.00604044	0.141058
GO:0097479	synaptic vesicle localization	BP	159	67	0.00604862	0.141103
GO:0007218	neuropeptide signaling pathway	BP	96	36	0.00605727	0.141159
GO:0060402	calcium ion transport into cytosol	BP	145	60	0.00606959	0.141301
GO:0042733	embryonic digit morphogenesis	BP	61	32	0.00610493	0.141931
GO:0010769	regulation of cell morphogenesis involved in differentiation	BP	272	115	0.00610924	0.141931
GO:1903035	negative regulation of response to wounding	BP	83	36	0.00612785	0.142218
GO:0048640	negative regulation of developmental growth	BP	101	47	0.00615936	0.142802
GO:0048806	genitalia development	BP	45	22	0.00618624	0.143279
GO:0009967	positive regulation of signal transduction	BP	1536	497	0.00620002	0.143317
GO:0007586	digestion	BP	125	46	0.00620553	0.143317
GO:0043679	axon terminus	CC	113	49	0.00620951	0.143317
GO:0050926	regulation of positive chemotaxis	BP	25	14	0.00621326	0.143317
GO:0098857	membrane microdomain	CC	293	111	0.00623738	0.143727
GO:0030193	regulation of blood coagulation	BP	77	32	0.00627888	0.144389
GO:1900046	regulation of hemostasis	BP	77	32	0.00627888	0.144389
GO:2000738	positive regulation of stem cell differentiation	BP	20	13	0.0062984	0.144451
GO:0150034	distal axon	CC	263	107	0.0063006	0.144451
GO:0008083	growth factor activity	MF	156	56	0.00630074	0.144451
GO:0050818	regulation of coagulation	BP	81	33	0.00631833	0.144707
GO:0002694	regulation of leukocyte activation	BP	461	153	0.00634282	0.145121
GO:0072676	lymphocyte migration	BP	95	35	0.00635774	0.145224
GO:0031076	embryonic camera-type eye development	BP	37	22	0.00636016	0.145224
GO:0098589	membrane region	CC	304	114	0.00644832	0.147088
GO:0051146	striated muscle cell differentiation	BP	268	103	0.00645539	0.147101
GO:0010466	negative regulation of peptidase activity	BP	239	76	0.00649101	0.147643
GO:0048866	stem cell fate specification	BP	4	4	0.00649433	0.147643
GO:0005911	cell-cell junction	CC	417	154	0.00650259	0.147643
GO:1902533	positive regulation of intracellular signal transduction	BP	1029	332	0.00650843	0.147643
GO:0045766	positive regulation of angiogenesis	BP	188	70	0.00651184	0.147643
GO:0030551	cyclic nucleotide binding	MF	35	19	0.00654569	0.148262
GO:0072171	mesonephric tubule morphogenesis	BP	62	32	0.00656022	0.148442
GO:0005548	phospholipid transporter activity	MF	64	30	0.00657464	0.14862
GO:0071229	cellular response to acid chemical	BP	197	78	0.0065964	0.148963
GO:0038063	collagen-activated tyrosine kinase receptor signaling pathway	BP	8	7	0.00662514	0.149462
GO:0090191	negative regulation of branching involved in ureteric bud morphogenesis	BP	4	4	0.00664061	0.149662
GO:1901863	positive regulation of muscle tissue development	BP	81	37	0.00672101	0.151323
GO:0060479	lung cell differentiation	BP	22	13	0.00680965	0.153074
GO:0019722	calcium-mediated signaling	BP	211	79	0.00681601	0.153074
GO:0004114	3',5'-cyclic-nucleotide phosphodiesterase activity	MF	28	17	0.00681909	0.153074
GO:0030072	peptide hormone secretion	BP	236	92	0.00684474	0.153416
GO:0042611	MHC protein complex	CC	23	13	0.0068479	0.153416
GO:0003158	endothelium development	BP	121	51	0.00690609	0.154567
GO:0043271	negative regulation of ion transport	BP	141	56	0.00695037	0.155345
GO:0099054	presynapse assembly	BP	35	20	0.0069546	0.155345
GO:0072078	nephron tubule morphogenesis	BP	70	35	0.00700236	0.156209
GO:0014066	regulation of phosphatidylinositol 3-kinase signaling	BP	105	44	0.00700714	0.156209
GO:0004497	monooxygenase activity	MF	95	33	0.00704217	0.156836
GO:0008061	chitin binding	MF	8	6	0.0070583	0.15704
GO:0032332	positive regulation of chondrocyte differentiation	BP	21	14	0.00709118	0.157617
GO:0014048	regulation of glutamate secretion	BP	16	9	0.00713595	0.158456
GO:0072376	protein activation cascade	BP	85	30	0.00715163	0.158562
GO:0014014	negative regulation of gliogenesis	BP	40	22	0.00715476	0.158562
GO:0098688	parallel fiber to Purkinje cell synapse	CC	15	10	0.00718138	0.158996
GO:0021562	vestibulocochlear nerve development	BP	9	7	0.00723481	0.160022
GO:1904994	regulation of leukocyte adhesion to vascular endothelial cell	BP	17	9	0.00725087	0.160221
GO:0048485	sympathetic nervous system development	BP	21	14	0.00728924	0.160759
GO:0035850	epithelial cell differentiation involved in kidney development	BP	41	23	0.00728944	0.160759
GO:1904889	regulation of excitatory synapse assembly	BP	14	10	0.00730145	0.160867
GO:0050432	catecholamine secretion	BP	60	26	0.00730964	0.16089
GO:0001227	DNA-binding transcription repressor activity, RNA polymerase II-specific	MF	255	103	0.00732091	0.160899
GO:0097205	renal filtration	BP	16	10	0.00732427	0.160899
GO:0045121	membrane raft	CC	292	110	0.00736024	0.161378
GO:0060349	bone morphogenesis	BP	110	51	0.00736035	0.161378
GO:0035094	response to nicotine	BP	45	21	0.00737392	0.161519
GO:0048609	multicellular organismal reproductive process	BP	746	234	0.00749262	0.16396
GO:0007621	negative regulation of female receptivity	BP	4	4	0.00751727	0.164281
GO:0019953	sexual reproduction	BP	756	235	0.00752184	0.164281
GO:0005667	transcription factor complex	CC	339	128	0.00754819	0.164698
GO:0099151	regulation of postsynaptic density assembly	BP	12	9	0.00763859	0.16651
GO:0010453	regulation of cell fate commitment	BP	34	17	0.00769352	0.167545
GO:0060681	branch elongation involved in ureteric bud branching	BP	5	5	0.00770913	0.167616
GO:0120036	plasma membrane bounded cell projection organization	BP	1386	483	0.00771159	0.167616
GO:0060022	hard palate development	BP	6	5	0.00772063	0.167651
GO:0003357	noradrenergic neuron differentiation	BP	7	6	0.00774202	0.167954
GO:0003281	ventricular septum development	BP	72	36	0.00776587	0.16831
GO:0002067	glandular epithelial cell differentiation	BP	47	25	0.00778268	0.168513
GO:0005640	nuclear outer membrane	CC	24	13	0.00792413	0.171411
GO:0007159	leukocyte cell-cell adhesion	BP	311	105	0.00796241	0.172075
GO:0070167	regulation of biomineral tissue development	BP	79	34	0.00797585	0.172201
GO:0021772	olfactory bulb development	BP	30	18	0.00800389	0.172641
GO:0042596	fear response	BP	36	19	0.00801242	0.17266
GO:0086008	voltage-gated potassium channel activity involved in cardiac muscle cell action potential repolarization	MF	13	9	0.00806711	0.173673
GO:0060180	female mating behavior	BP	8	6	0.00809393	0.174085
GO:1901381	positive regulation of potassium ion transmembrane transport	BP	35	18	0.00811708	0.174417
GO:0051966	regulation of synaptic transmission, glutamatergic	BP	65	32	0.00813412	0.174534
GO:0004653	polypeptide N-acetylgalactosaminyltransferase activity	MF	19	12	0.00813796	0.174534
GO:0035710	CD4-positive, alpha-beta T cell activation	BP	84	35	0.00815613	0.174629
GO:0060325	face morphogenesis	BP	30	17	0.00815787	0.174629
GO:0032609	interferon-gamma production	BP	99	36	0.00821065	0.175449
GO:0008329	signaling pattern recognition receptor activity	MF	18	9	0.00821942	0.175449
GO:0038187	pattern recognition receptor activity	MF	18	9	0.00821942	0.175449
GO:0001714	endodermal cell fate specification	BP	8	6	0.00824306	0.175646
GO:0003705	transcription factor activity, RNA polymerase II distal enhancer sequence-specific binding	MF	101	45	0.00824833	0.175646
GO:1902667	regulation of axon guidance	BP	42	23	0.00825198	0.175646
GO:0015291	secondary active transmembrane transporter activity	MF	210	77	0.00834229	0.177401
GO:0010001	glial cell differentiation	BP	191	80	0.00835232	0.177447
GO:0097529	myeloid leukocyte migration	BP	193	63	0.00843197	0.178972
GO:0031328	positive regulation of cellular biosynthetic process	BP	1836	603	0.00851676	0.180602
GO:0032496	response to lipopolysaccharide	BP	309	102	0.00853406	0.180764
GO:1900452	regulation of long-term synaptic depression	BP	12	9	0.00854039	0.180764
GO:1904315	transmitter-gated ion channel activity involved in regulation of postsynaptic membrane potential	MF	38	18	0.0085561	0.180927
GO:0050778	positive regulation of immune response	BP	671	208	0.0085776	0.181212
GO:0060369	positive regulation of Fc receptor mediated stimulatory signaling pathway	BP	6	5	0.00861502	0.181832
GO:0002764	immune response-regulating signaling pathway	BP	457	150	0.00866923	0.182564
GO:1900376	regulation of secondary metabolite biosynthetic process	BP	10	7	0.00866999	0.182564
GO:0042592	homeostatic process	BP	1772	552	0.00867391	0.182564
GO:0031424	keratinization	BP	205	54	0.00872132	0.183391
GO:0001755	neural crest cell migration	BP	54	28	0.00876949	0.184233
GO:0007628	adult walking behavior	BP	29	16	0.00878222	0.184329
GO:0048286	lung alveolus development	BP	39	20	0.00881989	0.184948
GO:0070093	negative regulation of glucagon secretion	BP	5	4	0.00883266	0.185044
GO:0051047	positive regulation of secretion	BP	391	134	0.00884811	0.185196
GO:0098960	postsynaptic neurotransmitter receptor activity	MF	43	20	0.00890748	0.186266
GO:0048523	negative regulation of cellular process	BP	4442	1365	0.00895686	0.187125
GO:0099604	ligand-gated calcium channel activity	MF	27	17	0.00896982	0.187223
GO:0005085	guanyl-nucleotide exchange factor activity	MF	311	123	0.00899088	0.18749
GO:0098901	regulation of cardiac muscle cell action potential	BP	32	17	0.00900636	0.187615
GO:0099504	synaptic vesicle cycle	BP	185	76	0.00901349	0.187615
GO:1903523	negative regulation of blood circulation	BP	34	17	0.00907353	0.188685
GO:0019730	antimicrobial humoral response	BP	102	32	0.00909556	0.188685
GO:0031225	anchored component of membrane	CC	161	60	0.00910981	0.188685
GO:0060749	mammary gland alveolus development	BP	17	11	0.00911399	0.188685
GO:0061377	mammary gland lobule development	BP	17	11	0.00911399	0.188685
GO:0010557	positive regulation of macromolecule biosynthetic process	BP	1744	575	0.00911728	0.188685
GO:0042461	photoreceptor cell development	BP	45	21	0.0091233	0.188685
GO:0002237	response to molecule of bacterial origin	BP	321	105	0.00917975	0.189679
GO:0016019	peptidoglycan receptor activity	MF	5	4	0.00920574	0.189875
GO:0004673	protein histidine kinase activity	MF	7	6	0.00920608	0.189875
GO:0004697	protein kinase C activity	MF	16	11	0.00922033	0.189933
GO:0015081	sodium ion transmembrane transporter activity	MF	144	56	0.00922568	0.189933
GO:0045935	positive regulation of nucleobase-containing compound metabolic process	BP	1766	585	0.00926309	0.19053
GO:0048023	positive regulation of melanin biosynthetic process	BP	4	4	0.00932588	0.191647
GO:0001711	endodermal cell fate commitment	BP	15	9	0.00943686	0.193751
GO:0014046	dopamine secretion	BP	39	19	0.00947797	0.194243
GO:0014059	regulation of dopamine secretion	BP	39	19	0.00947797	0.194243
GO:0007276	gamete generation	BP	612	192	0.00951083	0.194739
GO:0002768	immune response-regulating cell surface receptor signaling pathway	BP	312	107	0.00953981	0.195008
GO:0015294	solute:cation symporter activity	MF	101	40	0.00954497	0.195008
GO:0007379	segment specification	BP	16	10	0.00954982	0.195008
GO:0008038	neuron recognition	BP	47	25	0.0095718	0.19528
GO:0010033	response to organic substance	BP	2991	912	0.00960126	0.195705
GO:0060675	ureteric bud morphogenesis	BP	61	31	0.00962845	0.195917
GO:0021798	forebrain dorsal/ventral pattern formation	BP	7	6	0.00962899	0.195917
GO:0002072	optic cup morphogenesis involved in camera-type eye development	BP	8	7	0.0096441	0.19592
GO:0021511	spinal cord patterning	BP	24	15	0.00964647	0.19592
GO:0048675	axon extension	BP	107	50	0.00971681	0.197171
GO:0001823	mesonephros development	BP	97	46	0.00973801	0.197251
GO:0030216	keratinocyte differentiation	BP	278	78	0.00973821	0.197251
GO:0098948	intrinsic component of postsynaptic specialization membrane	CC	75	34	0.00980535	0.198433
GO:0051272	positive regulation of cellular component movement	BP	523	181	0.00982702	0.198694
GO:0004115	3',5'-cyclic-AMP phosphodiesterase activity	MF	15	11	0.00983801	0.198738
GO:0048841	regulation of axon extension involved in axon guidance	BP	31	18	0.00990792	0.199888
GO:0002027	regulation of heart rate	BP	95	40	0.00991262	0.199888
GO:1904995	negative regulation of leukocyte adhesion to vascular endothelial cell	BP	8	5	0.00993632	0.200188
GO:0001505	regulation of neurotransmitter levels	BP	331	122	0.0100031	0.201182
GO:0030100	regulation of endocytosis	BP	252	92	0.0100035	0.201182
GO:0050851	antigen receptor-mediated signaling pathway	BP	174	64	0.0100478	0.201893
GO:0098878	neurotransmitter receptor complex	CC	50	26	0.0100676	0.202111
GO:0001657	ureteric bud development	BP	92	44	0.0100927	0.202353
GO:0072172	mesonephric tubule formation	BP	9	7	0.0100975	0.202353
GO:0061098	positive regulation of protein tyrosine kinase activity	BP	50	24	0.0101198	0.202516
GO:0048754	branching morphogenesis of an epithelial tube	BP	145	64	0.0101236	0.202516
GO:0003309	type B pancreatic cell differentiation	BP	25	15	0.0101469	0.202684
GO:0003203	endocardial cushion morphogenesis	BP	33	18	0.0101499	0.202684
GO:0051937	catecholamine transport	BP	73	30	0.0101923	0.203244
GO:2001023	regulation of response to drug	BP	98	38	0.0101977	0.203244
GO:0098801	regulation of renal system process	BP	30	15	0.0102049	0.203244
GO:0061316	canonical Wnt signaling pathway involved in heart development	BP	6	5	0.0102487	0.203937
GO:0072001	renal system development	BP	278	111	0.0103074	0.204925
GO:0090276	regulation of peptide hormone secretion	BP	196	78	0.0103387	0.205367
GO:0002696	positive regulation of leukocyte activation	BP	288	99	0.0103837	0.205852
GO:0035265	organ growth	BP	181	73	0.0103949	0.205852
GO:1902476	chloride transmembrane transport	BP	79	34	0.0104094	0.205852
GO:0038128	ERBB2 signaling pathway	BP	31	17	0.0104193	0.205852
GO:0021761	limbic system development	BP	101	45	0.0104243	0.205852
GO:0099529	neurotransmitter receptor activity involved in regulation of postsynaptic membrane potential	MF	41	19	0.0104336	0.205852
GO:0099171	presynaptic modulation of chemical synaptic transmission	BP	14	10	0.0104389	0.205852
GO:1901681	sulfur compound binding	MF	238	87	0.0104399	0.205852
GO:0051279	regulation of release of sequestered calcium ion into cytosol	BP	78	33	0.0104581	0.205852
GO:0106106	cold-induced thermogenesis	BP	140	57	0.0104633	0.205852
GO:0120161	regulation of cold-induced thermogenesis	BP	140	57	0.0104633	0.205852
GO:0022404	molting cycle process	BP	86	37	0.010485	0.20592
GO:0022405	hair cycle process	BP	86	37	0.010485	0.20592
GO:0046541	saliva secretion	BP	12	7	0.0105012	0.206058
GO:0030431	sleep	BP	31	15	0.0105297	0.206438
GO:0051179	localization	BP	6079	1809	0.0105528	0.206713
GO:0042493	response to drug	BP	959	308	0.0106546	0.208163
GO:0005319	lipid transporter activity	MF	143	53	0.0106547	0.208163
GO:0048934	peripheral nervous system neuron differentiation	BP	12	9	0.0106637	0.208163
GO:0048935	peripheral nervous system neuron development	BP	12	9	0.0106637	0.208163
GO:0018149	peptide cross-linking	BP	53	19	0.0107313	0.209232
GO:0050771	negative regulation of axonogenesis	BP	64	32	0.010737	0.209232
GO:0002762	negative regulation of myeloid leukocyte differentiation	BP	47	22	0.0108778	0.211759
GO:0009306	protein secretion	BP	525	174	0.0108902	0.211759
GO:0002062	chondrocyte differentiation	BP	114	52	0.0109048	0.211759
GO:0030506	ankyrin binding	MF	20	13	0.0109057	0.211759
GO:0007169	transmembrane receptor protein tyrosine kinase signaling pathway	BP	666	234	0.0109135	0.211759
GO:0009891	positive regulation of biosynthetic process	BP	1867	609	0.0109624	0.212375
GO:0033634	positive regulation of cell-cell adhesion mediated by integrin	BP	6	5	0.010964	0.212375
GO:1902866	regulation of retina development in camera-type eye	BP	7	6	0.0109877	0.212652
GO:0021983	pituitary gland development	BP	41	22	0.011101	0.214661
GO:0003207	cardiac chamber formation	BP	12	9	0.011158	0.215579
GO:0014034	neural crest cell fate commitment	BP	4	4	0.0111973	0.216076
GO:0002573	myeloid leukocyte differentiation	BP	190	70	0.0112029	0.216076
GO:0010951	negative regulation of endopeptidase activity	BP	229	72	0.0112244	0.216306
GO:0048843	negative regulation of axon extension involved in axon guidance	BP	25	15	0.0112935	0.217368
GO:0060323	head morphogenesis	BP	35	19	0.0112987	0.217368
GO:0021650	vestibulocochlear nerve formation	BP	4	4	0.0113227	0.217539
GO:0008344	adult locomotory behavior	BP	76	34	0.0113269	0.217539
GO:0014701	junctional sarcoplasmic reticulum membrane	CC	9	7	0.0113607	0.217834
GO:0060037	pharyngeal system development	BP	26	15	0.0113615	0.217834
GO:0019221	cytokine-mediated signaling pathway	BP	677	205	0.0113896	0.218188
GO:0050927	positive regulation of positive chemotaxis	BP	24	13	0.0114525	0.219204
GO:0009111	vitamin catabolic process	BP	13	8	0.011462	0.219204
GO:0043616	keratinocyte proliferation	BP	39	18	0.0114875	0.21947
GO:0048489	synaptic vesicle transport	BP	149	61	0.011505	0.21947
GO:0097480	establishment of synaptic vesicle localization	BP	149	61	0.011505	0.21947
GO:0001662	behavioral fear response	BP	34	18	0.0115554	0.219994
GO:0002209	behavioral defense response	BP	34	18	0.0115554	0.219994
GO:0001942	hair follicle development	BP	84	36	0.011569	0.219994
GO:0014902	myotube differentiation	BP	105	45	0.0115714	0.219994
GO:0060384	innervation	BP	27	16	0.011663	0.221549
GO:0019725	cellular homeostasis	BP	876	278	0.0116944	0.221958
GO:0099174	regulation of presynapse organization	BP	25	15	0.0117513	0.222665
GO:1905606	regulation of presynapse assembly	BP	25	15	0.0117513	0.222665
GO:1901700	response to oxygen-containing compound	BP	1511	475	0.0117727	0.222704
GO:0045667	regulation of osteoblast differentiation	BP	117	49	0.0117731	0.222704
GO:1903532	positive regulation of secretion by cell	BP	360	123	0.0119005	0.224881
GO:0097035	regulation of membrane lipid distribution	BP	41	20	0.0119081	0.224881
GO:0005184	neuropeptide hormone activity	MF	26	12	0.0119231	0.224977
GO:0007613	memory	BP	108	47	0.0119561	0.22541
GO:0021559	trigeminal nerve development	BP	11	8	0.0120584	0.226982
GO:0060017	parathyroid gland development	BP	7	6	0.0120595	0.226982
GO:0072163	mesonephric epithelium development	BP	93	44	0.0120981	0.227329
GO:0072164	mesonephric tubule development	BP	93	44	0.0120981	0.227329
GO:0060456	positive regulation of digestive system process	BP	11	7	0.0121432	0.227987
GO:0048566	embryonic digestive tract development	BP	34	19	0.0121943	0.228757
GO:0005221	intracellular cyclic nucleotide activated cation channel activity	MF	10	7	0.0122518	0.229233
GO:0043855	cyclic nucleotide-gated ion channel activity	MF	10	7	0.0122518	0.229233
GO:0072132	mesenchyme morphogenesis	BP	49	25	0.0122738	0.229233
GO:1902302	regulation of potassium ion export	BP	6	5	0.012275	0.229233
GO:1903764	regulation of potassium ion export across plasma membrane	BP	6	5	0.012275	0.229233
GO:0060374	mast cell differentiation	BP	5	5	0.0122805	0.229233
GO:0051959	dynein light intermediate chain binding	MF	29	16	0.0123177	0.229668
GO:0015872	dopamine transport	BP	51	23	0.0123242	0.229668
GO:0030514	negative regulation of BMP signaling pathway	BP	49	24	0.0123627	0.23019
GO:0048021	regulation of melanin biosynthetic process	BP	8	6	0.0123725	0.23019
GO:0022600	digestive system process	BP	94	37	0.0123881	0.23029
GO:0005332	gamma-aminobutyric acid:sodium symporter activity	MF	4	4	0.0124811	0.231829
GO:0050680	negative regulation of epithelial cell proliferation	BP	145	55	0.012542	0.232769
GO:0006366	transcription by RNA polymerase II	BP	2581	813	0.012562	0.232948
GO:0010718	positive regulation of epithelial to mesenchymal transition	BP	47	23	0.0125767	0.23303
GO:0001759	organ induction	BP	21	13	0.0125973	0.23322
GO:0002718	regulation of cytokine production involved in immune response	BP	71	28	0.0126184	0.233421
GO:0086080	protein binding involved in heterotypic cell-cell adhesion	MF	13	8	0.0126298	0.233439
GO:0005109	frizzled binding	MF	38	20	0.0127082	0.234696
GO:0048608	reproductive structure development	BP	396	141	0.0127315	0.234934
GO:0030325	adrenal gland development	BP	23	14	0.0128404	0.236752
GO:0008188	neuropeptide receptor activity	MF	46	19	0.0128729	0.236829
GO:0034764	positive regulation of transmembrane transport	BP	180	67	0.012874	0.236829
GO:0060993	kidney morphogenesis	BP	89	41	0.012876	0.236829
GO:0097179	protease inhibitor complex	CC	5	4	0.0129113	0.237092
GO:1904090	peptidase inhibitor complex	CC	5	4	0.0129113	0.237092
GO:0014033	neural crest cell differentiation	BP	85	39	0.0129542	0.237687
GO:0009886	post-embryonic animal morphogenesis	BP	11	8	0.0130194	0.238552
GO:0021988	olfactory lobe development	BP	31	18	0.0130225	0.238552
GO:0001658	branching involved in ureteric bud morphogenesis	BP	56	28	0.0130715	0.239255
GO:0060099	regulation of phagocytosis, engulfment	BP	13	8	0.0132681	0.242659
GO:1902710	GABA receptor complex	CC	17	10	0.0132807	0.242692
GO:0005242	inward rectifier potassium channel activity	MF	20	11	0.0132929	0.242719
GO:0016917	GABA receptor activity	MF	19	11	0.0133406	0.243394
GO:0030501	positive regulation of bone mineralization	BP	34	18	0.0133603	0.243555
GO:0033603	positive regulation of dopamine secretion	BP	6	5	0.0134069	0.243793
GO:0010002	cardioblast differentiation	BP	19	13	0.0134164	0.243793
GO:0097120	receptor localization to synapse	BP	46	23	0.0134276	0.243793
GO:0004180	carboxypeptidase activity	MF	43	19	0.0134349	0.243793
GO:0009996	negative regulation of cell fate specification	BP	6	5	0.0134355	0.243793
GO:0042100	B cell proliferation	BP	75	29	0.013438	0.243793
GO:0007638	mechanosensory behavior	BP	15	10	0.0135878	0.246312
GO:0061458	reproductive system development	BP	399	142	0.0136291	0.246814
GO:0015108	chloride transmembrane transporter activity	MF	92	38	0.0136373	0.246814
GO:0002118	aggressive behavior	BP	8	6	0.0137006	0.247762
GO:0046631	alpha-beta T cell activation	BP	128	50	0.0137552	0.24855
GO:0008328	ionotropic glutamate receptor complex	CC	48	25	0.0138285	0.249675
GO:1901213	regulation of transcription from RNA polymerase II promoter involved in heart development	BP	14	10	0.0138516	0.249863
GO:0052547	regulation of peptidase activity	BP	416	132	0.0138704	0.249863
GO:0031018	endocrine pancreas development	BP	45	23	0.013872	0.249863
GO:2000404	regulation of T cell migration	BP	37	16	0.0139215	0.250365
GO:0009994	oocyte differentiation	BP	48	21	0.0139326	0.250365
GO:1990266	neutrophil migration	BP	108	36	0.0139332	0.250365
GO:0030552	cAMP binding	MF	22	13	0.0140237	0.251792
GO:0043408	regulation of MAPK cascade	BP	741	242	0.0141432	0.253301
GO:0042445	hormone metabolic process	BP	207	74	0.0141602	0.253301
GO:0038111	interleukin-7-mediated signaling pathway	BP	26	13	0.0141638	0.253301
GO:0098760	response to interleukin-7	BP	26	13	0.0141638	0.253301
GO:0098761	cellular response to interleukin-7	BP	26	13	0.0141638	0.253301
GO:0046877	regulation of saliva secretion	BP	7	5	0.0142033	0.253808
GO:0009791	post-embryonic development	BP	86	37	0.0142236	0.253969
GO:0001664	G protein-coupled receptor binding	MF	264	88	0.0142418	0.254092
GO:0098656	anion transmembrane transport	BP	249	90	0.0142566	0.254156
GO:0098685	Schaffer collateral - CA1 synapse	CC	78	37	0.0142743	0.254159
GO:0044815	DNA packaging complex	CC	102	33	0.0142792	0.254159
GO:0001756	somitogenesis	BP	69	31	0.0143019	0.254362
GO:2000147	positive regulation of cell motility	BP	509	174	0.0144065	0.256021
GO:0019898	extrinsic component of membrane	CC	271	101	0.0144498	0.256589
GO:0042303	molting cycle	BP	108	43	0.0145015	0.257103
GO:0042633	hair cycle	BP	108	43	0.0145015	0.257103
GO:0060394	negative regulation of pathway-restricted SMAD protein phosphorylation	BP	12	8	0.0145373	0.257535
GO:0010522	regulation of calcium ion transport into cytosol	BP	98	40	0.0146465	0.259266
GO:0060487	lung epithelial cell differentiation	BP	21	12	0.0146935	0.259896
GO:0060393	regulation of pathway-restricted SMAD protein phosphorylation	BP	61	26	0.0147076	0.259942
GO:0043395	heparan sulfate proteoglycan binding	MF	14	9	0.0147361	0.260242
GO:0007601	visual perception	BP	195	70	0.01478	0.260814
GO:0042053	regulation of dopamine metabolic process	BP	18	11	0.0148303	0.261294
GO:0042069	regulation of catecholamine metabolic process	BP	18	11	0.0148303	0.261294
GO:0001696	gastric acid secretion	BP	19	11	0.0148905	0.262149
GO:0097553	calcium ion transmembrane import into cytosol	BP	128	52	0.0149331	0.262591
GO:0030666	endocytic vesicle membrane	CC	151	59	0.0149388	0.262591
GO:0061383	trabecula morphogenesis	BP	48	23	0.0149626	0.262805
GO:0038065	collagen-activated signaling pathway	BP	11	8	0.0150005	0.263266
GO:0001757	somite specification	BP	4	4	0.0150386	0.263729
GO:0046982	protein heterodimerization activity	MF	471	157	0.0150721	0.264113
GO:0003215	cardiac right ventricle morphogenesis	BP	20	13	0.0151712	0.265643
GO:0055007	cardiac muscle cell differentiation	BP	125	50	0.0152093	0.266103
GO:0071621	granulocyte chemotaxis	BP	116	38	0.0152638	0.266611
GO:0030111	regulation of Wnt signaling pathway	BP	297	116	0.0152639	0.266611
GO:0004867	serine-type endopeptidase inhibitor activity	MF	88	30	0.0152737	0.266611
GO:0002673	regulation of acute inflammatory response	BP	86	30	0.0153317	0.267417
GO:0050922	negative regulation of chemotaxis	BP	57	26	0.0154039	0.268401
GO:0002757	immune response-activating signal transduction	BP	429	140	0.0154118	0.268401
GO:0050839	cell adhesion molecule binding	MF	472	168	0.0155807	0.271133
GO:0048265	response to pain	BP	28	15	0.0157461	0.273673
GO:1900449	regulation of glutamate receptor signaling pathway	BP	46	23	0.0157509	0.273673
GO:0090130	tissue migration	BP	327	118	0.0157664	0.273732
GO:0045123	cellular extravasation	BP	53	22	0.015814	0.274292
GO:0005328	neurotransmitter:sodium symporter activity	MF	25	14	0.0158229	0.274292
GO:0030917	midbrain-hindbrain boundary development	BP	9	7	0.0158756	0.274995
GO:0071295	cellular response to vitamin	BP	27	13	0.0159108	0.275393
GO:0060602	branch elongation of an epithelium	BP	20	12	0.0159676	0.276164
GO:0007520	myoblast fusion	BP	38	19	0.0160284	0.277004
GO:0003323	type B pancreatic cell development	BP	20	12	0.0160479	0.277129
GO:0070160	tight junction	CC	117	47	0.0160612	0.277148
GO:0032103	positive regulation of response to external stimulus	BP	284	91	0.0161893	0.278963
GO:0005923	bicellular tight junction	CC	112	45	0.0161967	0.278963
GO:2000826	regulation of heart morphogenesis	BP	39	20	0.0162034	0.278963
GO:0007548	sex differentiation	BP	244	89	0.0162806	0.280078
GO:0003253	cardiac neural crest cell migration involved in outflow tract morphogenesis	BP	7	6	0.0163027	0.280246
GO:0005004	GPI-linked ephrin receptor activity	MF	7	6	0.0163175	0.280283
GO:0036457	keratohyalin granule	CC	4	3	0.0163335	0.280283
GO:0005615	extracellular space	CC	3111	878	0.0163421	0.280283
GO:1904018	positive regulation of vasculature development	BP	215	76	0.0163772	0.280673
GO:0030676	Rac guanyl-nucleotide exchange factor activity	MF	17	11	0.0163962	0.280785
GO:0048679	regulation of axon regeneration	BP	22	13	0.0164482	0.281462
GO:0005126	cytokine receptor binding	MF	258	79	0.0164923	0.282003
GO:0007596	blood coagulation	BP	310	109	0.0165091	0.282078
GO:0060401	cytosolic calcium ion transport	BP	156	61	0.0165424	0.282433
GO:0006590	thyroid hormone generation	BP	16	10	0.0165989	0.283184
GO:0030073	insulin secretion	BP	197	77	0.0166544	0.283916
GO:0003401	axis elongation	BP	30	17	0.0166734	0.284026
GO:1902953	positive regulation of ER to Golgi vesicle-mediated transport	BP	4	4	0.0167091	0.284419
GO:0021533	cell differentiation in hindbrain	BP	17	11	0.0167521	0.284936
GO:0031589	cell-substrate adhesion	BP	324	123	0.0167781	0.28495
GO:0050918	positive chemotaxis	BP	60	26	0.0167901	0.28495
GO:0045216	cell-cell junction organization	BP	150	60	0.0167907	0.28495
GO:0072224	metanephric glomerulus development	BP	15	10	0.0168358	0.285502
GO:0050817	coagulation	BP	315	110	0.0168633	0.285753
GO:0019883	antigen processing and presentation of endogenous antigen	BP	21	11	0.0169236	0.286542
GO:0098659	inorganic cation import across plasma membrane	BP	73	32	0.0169479	0.286542
GO:0099587	inorganic ion import across plasma membrane	BP	73	32	0.0169479	0.286542
GO:0030449	regulation of complement activation	BP	46	17	0.0170023	0.287112
GO:0090280	positive regulation of calcium ion import	BP	16	9	0.017007	0.287112
GO:0072095	regulation of branch elongation involved in ureteric bud branching	BP	4	4	0.0170427	0.2875
GO:0035235	ionotropic glutamate receptor signaling pathway	BP	24	14	0.0170903	0.288088
GO:0003159	morphogenesis of an endothelium	BP	15	10	0.0171657	0.288887
GO:0061154	endothelial tube morphogenesis	BP	15	10	0.0171657	0.288887
GO:0002429	immune response-activating cell surface receptor signaling pathway	BP	284	97	0.017176	0.288887
GO:0050953	sensory perception of light stimulus	BP	199	71	0.0172189	0.289393
GO:0005021	vascular endothelial growth factor-activated receptor activity	MF	7	6	0.0172615	0.289893
GO:0006898	receptor-mediated endocytosis	BP	275	95	0.0173133	0.290547
GO:0022851	GABA-gated chloride ion channel activity	MF	10	7	0.01737	0.291282
GO:0020037	heme binding	MF	125	43	0.0174807	0.292921
GO:0010633	negative regulation of epithelial cell migration	BP	101	38	0.0176071	0.294798
GO:0016529	sarcoplasmic reticulum	CC	66	30	0.0176187	0.294798
GO:0120162	positive regulation of cold-induced thermogenesis	BP	95	39	0.0176795	0.295595
GO:0099601	regulation of neurotransmitter receptor activity	BP	53	25	0.0177416	0.296415
GO:0005222	intracellular cAMP-activated cation channel activity	MF	8	6	0.0178033	0.297226
GO:0001534	radial spoke	CC	5	4	0.0179438	0.299045
GO:0060713	labyrinthine layer morphogenesis	BP	21	12	0.0179517	0.299045
GO:1905874	regulation of postsynaptic density organization	BP	16	10	0.0179519	0.299045
GO:0007588	excretion	BP	63	26	0.0179864	0.299399
GO:0042692	muscle cell differentiation	BP	360	131	0.0180516	0.300262
GO:0052548	regulation of endopeptidase activity	BP	392	124	0.0181551	0.301761
GO:0007625	grooming behavior	BP	17	9	0.0182731	0.303499
GO:0048786	presynaptic active zone	CC	66	31	0.0183041	0.303791
GO:0030215	semaphorin receptor binding	MF	23	13	0.0183664	0.304601
GO:0017158	regulation of calcium ion-dependent exocytosis	BP	98	42	0.0184341	0.3055
GO:0042129	regulation of T cell proliferation	BP	147	50	0.018476	0.30589
GO:0005892	acetylcholine-gated channel complex	CC	17	8	0.0184939	0.30589
GO:0045992	negative regulation of embryonic development	BP	25	14	0.0184982	0.30589
GO:0001822	kidney development	BP	263	103	0.0186039	0.307356
GO:0071556	integral component of lumenal side of endoplasmic reticulum membrane	CC	26	13	0.0186276	0.307356
GO:0098553	lumenal side of endoplasmic reticulum membrane	CC	26	13	0.0186276	0.307356
GO:1903305	regulation of regulated secretory pathway	BP	140	55	0.0186989	0.308307
GO:1903999	negative regulation of eating behavior	BP	3	3	0.0187859	0.309374
GO:0060272	embryonic skeletal joint morphogenesis	BP	11	8	0.0188026	0.309374
GO:0098543	detection of other organism	BP	13	7	0.0188047	0.309374
GO:0048469	cell maturation	BP	165	61	0.0188393	0.309718
GO:0031102	neuron projection regeneration	BP	52	25	0.0188907	0.310338
GO:0009968	negative regulation of signal transduction	BP	1183	391	0.018944	0.310861
GO:0005858	axonemal dynein complex	CC	16	9	0.0189501	0.310861
GO:0007614	short-term memory	BP	9	6	0.0189676	0.310891
GO:0007162	negative regulation of cell adhesion	BP	261	93	0.0189794	0.310891
GO:0042834	peptidoglycan binding	MF	16	8	0.0190121	0.3112
GO:0050702	interleukin-1 beta secretion	BP	46	18	0.019062	0.311791
GO:0007599	hemostasis	BP	314	110	0.0191554	0.312919
GO:0098727	maintenance of cell number	BP	142	58	0.0191586	0.312919
GO:0045956	positive regulation of calcium ion-dependent exocytosis	BP	24	14	0.0192012	0.313388
GO:0004869	cysteine-type endopeptidase inhibitor activity	MF	53	19	0.0193009	0.314633
GO:0071305	cellular response to vitamin D	BP	19	10	0.0193053	0.314633
GO:0008401	retinoic acid 4-hydroxylase activity	MF	4	4	0.0193537	0.315085
GO:0061074	regulation of neural retina development	BP	6	5	0.0193609	0.315085
GO:2000177	regulation of neural precursor cell proliferation	BP	83	37	0.0194048	0.315477
GO:0005913	cell-cell adherens junction	CC	106	46	0.0194129	0.315477
GO:0006956	complement activation	BP	63	22	0.0194582	0.315986
GO:0048846	axon extension involved in axon guidance	BP	36	20	0.0195513	0.317042
GO:1902284	neuron projection extension involved in neuron projection guidance	BP	36	20	0.0195513	0.317042
GO:0060389	pathway-restricted SMAD protein phosphorylation	BP	64	27	0.0195694	0.317109
GO:0071626	mastication	BP	3	3	0.0196452	0.317426
GO:0098583	learned vocalization behavior	BP	3	3	0.0196452	0.317426
GO:1905747	negative regulation of saliva secretion	BP	3	3	0.0196452	0.317426
GO:1905748	hard palate morphogenesis	BP	3	3	0.0196452	0.317426
GO:0018958	phenol-containing compound metabolic process	BP	92	38	0.0197066	0.318192
GO:0031290	retinal ganglion cell axon guidance	BP	21	13	0.0197427	0.318547
GO:0002367	cytokine production involved in immune response	BP	88	32	0.0197833	0.318899
GO:0043587	tongue morphogenesis	BP	8	6	0.0197928	0.318899
GO:0090132	epithelium migration	BP	321	115	0.0199043	0.320468
GO:0060839	endothelial cell fate commitment	BP	7	6	0.0199863	0.321559
GO:0008569	ATP-dependent microtubule motor activity, minus-end-directed	MF	18	11	0.0201621	0.324156
GO:0048477	oogenesis	BP	81	31	0.020223	0.324905
GO:0034707	chloride channel complex	CC	44	20	0.0202545	0.325177
GO:0086019	cell-cell signaling involved in cardiac conduction	BP	30	16	0.0202687	0.325177
GO:0005496	steroid binding	MF	85	34	0.0202899	0.325285
GO:0030279	negative regulation of ossification	BP	74	32	0.0203603	0.325961
GO:0050908	detection of light stimulus involved in visual perception	BP	15	9	0.0203752	0.325961
GO:0050962	detection of light stimulus involved in sensory perception	BP	15	9	0.0203752	0.325961
GO:0042573	retinoic acid metabolic process	BP	22	12	0.0205272	0.327795
GO:0050727	regulation of inflammatory response	BP	349	107	0.0205292	0.327795
GO:0047961	glycine N-acyltransferase activity	MF	4	3	0.0205334	0.327795
GO:0034154	toll-like receptor 7 signaling pathway	BP	6	4	0.0206323	0.329142
GO:0070169	positive regulation of biomineral tissue development	BP	42	20	0.0207734	0.331065
GO:0051707	response to other organism	BP	844	243	0.0207822	0.331065
GO:2000257	regulation of protein activation cascade	BP	47	17	0.0209025	0.332747
GO:0061045	negative regulation of wound healing	BP	71	29	0.020921	0.332807
GO:0006775	fat-soluble vitamin metabolic process	BP	42	18	0.0209547	0.333109
GO:0002460	adaptive immune response based on somatic recombination of immune receptors built from immunoglobulin superfamily domains	BP	237	76	0.0210385	0.334206
GO:0031093	platelet alpha granule lumen	CC	59	23	0.0210739	0.334533
GO:0060676	ureteric bud formation	BP	6	5	0.0211492	0.335493
GO:0019827	stem cell population maintenance	BP	139	57	0.0211799	0.335519
GO:0045058	T cell selection	BP	47	22	0.0211805	0.335519
GO:0050867	positive regulation of cell activation	BP	299	100	0.0212105	0.335736
GO:0001894	tissue homeostasis	BP	209	74	0.0212239	0.335736
GO:0061325	cell proliferation involved in outflow tract morphogenesis	BP	4	4	0.0212555	0.336001
GO:0040017	positive regulation of locomotion	BP	540	182	0.0212751	0.336075
GO:0099569	presynaptic cytoskeleton	CC	8	6	0.0213327	0.33675
GO:0061005	cell differentiation involved in kidney development	BP	50	26	0.0213844	0.33733
GO:0021603	cranial nerve formation	BP	8	6	0.0214221	0.337687
GO:0003337	mesenchymal to epithelial transition involved in metanephros morphogenesis	BP	12	8	0.0214369	0.337687
GO:0060100	positive regulation of phagocytosis, engulfment	BP	11	7	0.0214688	0.337719
GO:1905155	positive regulation of membrane invagination	BP	11	7	0.0214688	0.337719
GO:1904894	positive regulation of STAT cascade	BP	83	30	0.0214907	0.337828
GO:0055091	phospholipid homeostasis	BP	10	6	0.0215459	0.338228
GO:0007589	body fluid secretion	BP	87	34	0.021546	0.338228
GO:1905153	regulation of membrane invagination	BP	14	8	0.0215907	0.338694
GO:2001053	regulation of mesenchymal cell apoptotic process	BP	11	8	0.021642	0.339263
GO:1905071	tight junction disassembly	BP	3	3	0.0217734	0.340119
GO:1905073	regulation of tight junction disassembly	BP	3	3	0.0217734	0.340119
GO:1905075	positive regulation of tight junction disassembly	BP	3	3	0.0217734	0.340119
GO:0043207	response to external biotic stimulus	BP	845	243	0.021782	0.340119
GO:0044848	biological phase	BP	9	6	0.0218019	0.340119
GO:0044851	hair cycle phase	BP	9	6	0.0218019	0.340119
GO:0048819	regulation of hair follicle maturation	BP	9	6	0.0218019	0.340119
GO:0051781	positive regulation of cell division	BP	79	31	0.0218725	0.340985
GO:0021563	glossopharyngeal nerve development	BP	5	5	0.0218882	0.340995
GO:0060536	cartilage morphogenesis	BP	29	16	0.022011	0.342671
GO:0010842	retina layer formation	BP	21	13	0.0220881	0.343381
GO:0015278	calcium-release channel activity	MF	21	13	0.0220922	0.343381
GO:0032809	neuronal cell body membrane	CC	26	13	0.0221263	0.343381
GO:0044298	cell body membrane	CC	26	13	0.0221263	0.343381
GO:0086065	cell communication involved in cardiac conduction	BP	53	25	0.0221326	0.343381
GO:0021543	pallium development	BP	162	67	0.0221613	0.343405
GO:0098657	import into cell	BP	763	252	0.0221645	0.343405
GO:0035418	protein localization to synapse	BP	62	30	0.0222418	0.344153
GO:2000401	regulation of lymphocyte migration	BP	54	21	0.0222432	0.344153
GO:0031256	leading edge membrane	CC	162	67	0.0223121	0.344983
GO:0032414	positive regulation of ion transmembrane transporter activity	BP	89	36	0.0224102	0.346263
GO:0051968	positive regulation of synaptic transmission, glutamatergic	BP	30	16	0.0224281	0.346303
GO:0072347	response to anesthetic	BP	72	30	0.0224836	0.346923
GO:0015272	ATP-activated inward rectifier potassium channel activity	MF	5	4	0.0225217	0.347274
GO:0010632	regulation of epithelial cell migration	BP	260	94	0.0226185	0.348528
GO:0016755	transferase activity, transferring amino-acyl groups	MF	16	8	0.0226477	0.348642
GO:1905332	positive regulation of morphogenesis of an epithelium	BP	29	16	0.0226567	0.348642
GO:0055008	cardiac muscle tissue morphogenesis	BP	69	30	0.0227388	0.349668
GO:0005219	ryanodine-sensitive calcium-release channel activity	MF	4	4	0.0227827	0.350104
GO:0097186	amelogenesis	BP	24	12	0.0228664	0.351151
GO:0045499	chemorepellent activity	MF	27	15	0.0229487	0.351827
GO:1900039	positive regulation of cellular response to hypoxia	BP	3	3	0.0229677	0.351827
GO:0042297	vocal learning	BP	7	6	0.0229862	0.351827
GO:0098596	imitative learning	BP	7	6	0.0229862	0.351827
GO:0044060	regulation of endocrine process	BP	42	18	0.0229913	0.351827
GO:0035640	exploration behavior	BP	23	12	0.0230038	0.351827
GO:0071715	icosanoid transport	BP	45	17	0.0230413	0.351924
GO:1901571	fatty acid derivative transport	BP	45	17	0.0230413	0.351924
GO:0002251	organ or tissue specific immune response	BP	32	12	0.0231712	0.35367
GO:0050866	negative regulation of cell activation	BP	177	62	0.0231902	0.35372
GO:0002920	regulation of humoral immune response	BP	64	22	0.023403	0.356726
GO:0060998	regulation of dendritic spine development	BP	59	29	0.0234584	0.35733
GO:0002699	positive regulation of immune effector process	BP	199	64	0.0234858	0.357506
GO:0042113	B cell activation	BP	210	73	0.0235309	0.357951
GO:0001957	intramembranous ossification	BP	6	5	0.0236161	0.358764
GO:0036072	direct ossification	BP	6	5	0.0236161	0.358764
GO:0061217	regulation of mesonephros development	BP	24	14	0.0236539	0.359097
GO:0046532	regulation of photoreceptor cell differentiation	BP	10	7	0.0237102	0.359711
GO:0001523	retinoid metabolic process	BP	78	31	0.023728	0.359739
GO:0061097	regulation of protein tyrosine kinase activity	BP	82	34	0.0238762	0.361683
GO:0004181	metallocarboxypeptidase activity	MF	28	13	0.0238982	0.361683
GO:0003156	regulation of animal organ formation	BP	37	20	0.0239042	0.361683
GO:0048599	oocyte development	BP	44	19	0.0239265	0.361778
GO:0016101	diterpenoid metabolic process	BP	84	33	0.0240641	0.363615
GO:0097530	granulocyte migration	BP	129	41	0.024133	0.364413
GO:0060592	mammary gland formation	BP	7	6	0.0243536	0.367201
GO:0030890	positive regulation of B cell proliferation	BP	39	17	0.0243632	0.367201
GO:0070444	oligodendrocyte progenitor proliferation	BP	8	6	0.0243975	0.367201
GO:0070445	regulation of oligodendrocyte progenitor proliferation	BP	8	6	0.0243975	0.367201
GO:0010594	regulation of endothelial cell migration	BP	200	72	0.0244124	0.367201
GO:0050679	positive regulation of epithelial cell proliferation	BP	195	71	0.0244151	0.367201
GO:0072289	metanephric nephron tubule formation	BP	4	4	0.0244315	0.367203
GO:0002685	regulation of leukocyte migration	BP	170	55	0.0244807	0.367699
GO:0016324	apical plasma membrane	CC	294	102	0.0245057	0.36783
GO:0051346	negative regulation of hydrolase activity	BP	424	132	0.0247134	0.370701
GO:0003014	renal system process	BP	108	42	0.0248711	0.372819
GO:0043267	negative regulation of potassium ion transport	BP	39	18	0.0249007	0.372986
GO:0009893	positive regulation of metabolic process	BP	3341	1039	0.0249152	0.372986
GO:0060687	regulation of branching involved in prostate gland morphogenesis	BP	7	6	0.0249617	0.373434
GO:0050795	regulation of behavior	BP	64	25	0.0249858	0.373547
GO:0001536	radial spoke stalk	CC	3	3	0.025008	0.373632
GO:0044420	extracellular matrix component	CC	47	22	0.0250571	0.374118
GO:0021797	forebrain anterior/posterior pattern specification	BP	4	4	0.0251163	0.374699
GO:0019374	galactolipid metabolic process	BP	9	5	0.0251291	0.374699
GO:0060669	embryonic placenta morphogenesis	BP	26	14	0.025249	0.375483
GO:0006909	phagocytosis	BP	233	83	0.0252783	0.375483
GO:1903317	regulation of protein maturation	BP	107	37	0.0253045	0.375483
GO:0015732	prostaglandin transport	BP	15	8	0.0253084	0.375483
GO:0048521	negative regulation of behavior	BP	16	8	0.0253306	0.375483
GO:0060688	regulation of morphogenesis of a branching structure	BP	53	26	0.0253375	0.375483
GO:0099550	trans-synaptic signaling, modulating synaptic transmission	BP	12	7	0.0253552	0.375483
GO:0006721	terpenoid metabolic process	BP	96	36	0.0253634	0.375483
GO:0097109	neuroligin family protein binding	MF	5	5	0.0253876	0.375483
GO:0002438	acute inflammatory response to antigenic stimulus	BP	20	10	0.0253985	0.375483
GO:0014050	negative regulation of glutamate secretion	BP	5	4	0.0253995	0.375483
GO:0006335	DNA replication-dependent nucleosome assembly	BP	29	11	0.025405	0.375483
GO:0034723	DNA replication-dependent nucleosome organization	BP	29	11	0.025405	0.375483
GO:0010533	regulation of activation of Janus kinase activity	BP	9	5	0.0254367	0.375483
GO:0001977	renal system process involved in regulation of blood volume	BP	13	7	0.0254388	0.375483
GO:0086042	cardiac muscle cell-cardiac muscle cell adhesion	BP	7	5	0.0254475	0.375483
GO:0035883	enteroendocrine cell differentiation	BP	27	15	0.0254936	0.375919
GO:0015464	acetylcholine receptor activity	MF	23	10	0.0256142	0.377354
GO:0016303	1-phosphatidylinositol-3-kinase activity	MF	45	21	0.0256244	0.377354
GO:0036158	outer dynein arm assembly	BP	17	9	0.0256821	0.377958
GO:0046427	positive regulation of JAK-STAT cascade	BP	81	29	0.0257263	0.378108
GO:0002090	regulation of receptor internalization	BP	47	22	0.0257278	0.378108
GO:0003229	ventricular cardiac muscle tissue development	BP	54	25	0.0257425	0.378108
GO:0072178	nephric duct morphogenesis	BP	11	8	0.0257898	0.378557
GO:0030178	negative regulation of Wnt signaling pathway	BP	158	64	0.025833	0.378946
GO:0007158	neuron cell-cell adhesion	BP	13	9	0.0260433	0.381783
GO:0030858	positive regulation of epithelial cell differentiation	BP	65	27	0.0260802	0.382075
GO:0009719	response to endogenous stimulus	BP	1549	499	0.0261536	0.382242
GO:0034992	microtubule organizing center attachment site	CC	11	7	0.0261761	0.382242
GO:0034993	meiotic nuclear membrane microtubule tethering complex	CC	11	7	0.0261761	0.382242
GO:0106083	nuclear membrane protein complex	CC	11	7	0.0261761	0.382242
GO:0106094	nuclear membrane microtubule tethering complex	CC	11	7	0.0261761	0.382242
GO:0003358	noradrenergic neuron development	BP	3	3	0.0263271	0.384199
GO:0001527	microfibril	CC	10	7	0.0263621	0.384461
GO:0031623	receptor internalization	BP	101	41	0.0264111	0.384928
GO:0050706	regulation of interleukin-1 beta secretion	BP	40	16	0.0265072	0.38579
GO:0016079	synaptic vesicle exocytosis	BP	118	48	0.0265145	0.38579
GO:0072108	positive regulation of mesenchymal to epithelial transition involved in metanephros morphogenesis	BP	4	4	0.0265285	0.38579
GO:0006821	chloride transport	BP	98	39	0.0265474	0.38579
GO:0021892	cerebral cortex GABAergic interneuron differentiation	BP	10	7	0.026583	0.38579
GO:0072106	regulation of ureteric bud formation	BP	4	4	0.0266068	0.38579
GO:0072107	positive regulation of ureteric bud formation	BP	4	4	0.0266068	0.38579
GO:1905278	positive regulation of epithelial tube formation	BP	4	4	0.0266068	0.38579
GO:0050663	cytokine secretion	BP	198	63	0.026706	0.386981
GO:0061041	regulation of wound healing	BP	131	48	0.0267653	0.387439
GO:0002830	positive regulation of type 2 immune response	BP	15	8	0.0267775	0.387439
GO:0050905	neuromuscular process	BP	104	44	0.0267977	0.387439
GO:0000155	phosphorelay sensor kinase activity	MF	6	5	0.0268063	0.387439
GO:0042310	vasoconstriction	BP	70	28	0.0269064	0.38847
GO:0019227	neuronal action potential propagation	BP	9	6	0.0269367	0.38847
GO:0098870	action potential propagation	BP	9	6	0.0269367	0.38847
GO:0061550	cranial ganglion development	BP	6	5	0.0269463	0.38847
GO:0048210	Golgi vesicle fusion to target membrane	BP	3	3	0.0269739	0.388619
GO:0009913	epidermal cell differentiation	BP	329	93	0.0270674	0.389719
GO:0070613	regulation of protein processing	BP	105	36	0.0271094	0.390075
GO:0048531	beta-1,3-galactosyltransferase activity	MF	14	8	0.0271786	0.390744
GO:0009636	response to toxic substance	BP	488	155	0.0271905	0.390744
GO:0065009	regulation of molecular function	BP	2991	904	0.0272507	0.39136
GO:0021529	spinal cord oligodendrocyte cell differentiation	BP	3	3	0.0273148	0.391784
GO:0021530	spinal cord oligodendrocyte cell fate specification	BP	3	3	0.0273148	0.391784
GO:0033017	sarcoplasmic reticulum membrane	CC	38	19	0.0273721	0.392356
GO:0005944	phosphatidylinositol 3-kinase complex, class IB	CC	3	3	0.0274058	0.392591
GO:1902711	GABA-A receptor complex	CC	16	9	0.0275097	0.393581
GO:0004890	GABA-A receptor activity	MF	16	9	0.0275097	0.393581
GO:0048569	post-embryonic animal organ development	BP	15	9	0.0275782	0.394117
GO:0007283	spermatogenesis	BP	473	145	0.0275909	0.394117
GO:0051725	protein de-ADP-ribosylation	BP	4	4	0.0275995	0.394117
GO:0060259	regulation of feeding behavior	BP	26	12	0.027623	0.394204
GO:0001649	osteoblast differentiation	BP	208	80	0.0277488	0.395631
GO:0007196	adenylate cyclase-inhibiting G protein-coupled glutamate receptor signaling pathway	BP	7	6	0.0277581	0.395631
GO:0098903	regulation of membrane repolarization during action potential	BP	12	7	0.0278324	0.39644
GO:0002385	mucosal immune response	BP	30	11	0.0279099	0.397295
GO:0010107	potassium ion import	BP	42	19	0.0279354	0.397407
GO:1905651	regulation of artery morphogenesis	BP	13	7	0.0279708	0.39766
GO:0098661	inorganic anion transmembrane transport	BP	101	40	0.028034	0.398308
GO:0048232	male gamete generation	BP	488	149	0.0281816	0.400154
GO:0098739	import across plasma membrane	BP	99	40	0.0282047	0.400231
GO:0055024	regulation of cardiac muscle tissue development	BP	90	37	0.0282491	0.400529
GO:0002548	monocyte chemotaxis	BP	61	21	0.0282646	0.400529
GO:0010631	epithelial cell migration	BP	319	113	0.0282789	0.400529
GO:0048844	artery morphogenesis	BP	72	31	0.028402	0.402021
GO:0035754	B cell chemotaxis	BP	7	5	0.0284339	0.40222
GO:0005412	glucose:sodium symporter activity	MF	4	3	0.0284686	0.4024
GO:0042253	granulocyte macrophage colony-stimulating factor biosynthetic process	BP	4	3	0.0284822	0.4024
GO:0032026	response to magnesium ion	BP	18	10	0.0285327	0.402812
GO:0010810	regulation of cell-substrate adhesion	BP	201	78	0.028547	0.402812
GO:0021648	vestibulocochlear nerve morphogenesis	BP	6	5	0.0286181	0.403564
GO:1902668	negative regulation of axon guidance	BP	27	15	0.0287124	0.404641
GO:0038162	erythropoietin-mediated signaling pathway	BP	4	3	0.0287633	0.405088
GO:0003073	regulation of systemic arterial blood pressure	BP	82	31	0.0287799	0.405088
GO:0051588	regulation of neurotransmitter transport	BP	131	51	0.0288559	0.405903
GO:0032095	regulation of response to food	BP	18	9	0.0289422	0.406865
GO:0045669	positive regulation of osteoblast differentiation	BP	59	26	0.0290769	0.408504
GO:0016049	cell growth	BP	459	165	0.0291166	0.408808
GO:2000679	positive regulation of transcription regulatory region DNA binding	BP	24	12	0.0291862	0.409531
GO:0007354	zygotic determination of anterior/posterior axis, embryo	BP	6	5	0.0293863	0.412083
GO:0030348	syntaxin-3 binding	MF	3	3	0.0294203	0.412167
GO:0042008	interleukin-18 receptor activity	MF	2	2	0.0294288	0.412167
GO:0048266	behavioral response to pain	BP	11	7	0.0294623	0.412381
GO:0090051	negative regulation of cell migration involved in sprouting angiogenesis	BP	37	15	0.0295774	0.413736
GO:0071871	response to epinephrine	BP	16	10	0.0295976	0.413763
GO:0021684	cerebellar granular layer formation	BP	6	5	0.0296532	0.414028
GO:0021707	cerebellar granule cell differentiation	BP	6	5	0.0296532	0.414028
GO:0072273	metanephric nephron morphogenesis	BP	25	14	0.0297352	0.414916
GO:0004089	carbonate dehydratase activity	MF	13	7	0.0299099	0.417096
GO:0030316	osteoclast differentiation	BP	92	34	0.0300527	0.41883
GO:0070405	ammonium ion binding	MF	66	24	0.0301499	0.419924
GO:0034505	tooth mineralization	BP	21	11	0.0302245	0.420706
GO:0030512	negative regulation of transforming growth factor beta receptor signaling pathway	BP	75	32	0.0303572	0.422292
GO:0031941	filamentous actin	CC	25	13	0.0304234	0.422825
GO:0017147	Wnt-protein binding	MF	34	16	0.0304329	0.422825
GO:0001640	adenylate cyclase inhibiting G protein-coupled glutamate receptor activity	MF	4	4	0.0304956	0.423072
GO:0098988	G protein-coupled glutamate receptor activity	MF	4	4	0.0304956	0.423072
GO:0035556	intracellular signal transduction	BP	2649	819	0.0305069	0.423072
GO:0035583	sequestering of TGFbeta in extracellular matrix	BP	4	4	0.0305434	0.42332
GO:1905024	regulation of membrane repolarization during ventricular cardiac muscle cell action potential	BP	8	5	0.0305708	0.423372
GO:0008343	adult feeding behavior	BP	9	5	0.0305847	0.423372
GO:0090189	regulation of branching involved in ureteric bud morphogenesis	BP	21	12	0.0306983	0.4243
GO:1903845	negative regulation of cellular response to transforming growth factor beta stimulus	BP	77	33	0.0307089	0.4243
GO:0035914	skeletal muscle cell differentiation	BP	69	30	0.0307157	0.4243
GO:0008092	cytoskeletal protein binding	MF	890	307	0.0307388	0.4243
GO:0045334	clathrin-coated endocytic vesicle	CC	60	25	0.0307456	0.4243
GO:1900378	positive regulation of secondary metabolite biosynthetic process	BP	5	4	0.0307823	0.424461
GO:0014704	intercalated disc	CC	50	22	0.0307948	0.424461
GO:1901387	positive regulation of voltage-gated calcium channel activity	BP	12	7	0.0308293	0.42464
GO:0043542	endothelial cell migration	BP	241	86	0.0308454	0.42464
GO:0097755	positive regulation of blood vessel diameter	BP	55	23	0.031154	0.428629
GO:0048714	positive regulation of oligodendrocyte differentiation	BP	17	10	0.0312535	0.42936
GO:0008361	regulation of cell size	BP	164	67	0.0312625	0.42936
GO:0098918	structural constituent of synapse	MF	14	9	0.0312642	0.42936
GO:0007269	neurotransmitter secretion	BP	161	64	0.0314907	0.431947
GO:0099643	signal release from synapse	BP	161	64	0.0314907	0.431947
GO:0030335	positive regulation of cell migration	BP	491	165	0.0315722	0.432802
GO:0002068	glandular epithelial cell development	BP	25	14	0.0317303	0.434705
GO:0031726	CCR1 chemokine receptor binding	MF	5	3	0.0317889	0.435245
GO:0034157	positive regulation of toll-like receptor 7 signaling pathway	BP	2	2	0.0318602	0.435956
GO:0032411	positive regulation of transporter activity	BP	97	38	0.0319757	0.437272
GO:0071253	connexin binding	MF	5	4	0.0320681	0.437995
GO:0002576	platelet degranulation	BP	116	40	0.032083	0.437995
GO:0021902	commitment of neuronal cell to specific neuron type in forebrain	BP	7	6	0.0320867	0.437995
GO:0060526	prostate glandular acinus morphogenesis	BP	6	5	0.032194	0.438529
GO:0060527	prostate epithelial cord arborization involved in prostate glandular acinus morphogenesis	BP	6	5	0.032194	0.438529
GO:0098693	regulation of synaptic vesicle cycle	BP	107	45	0.0321953	0.438529
GO:0005253	anion channel activity	MF	80	31	0.0322196	0.438529
GO:0016103	diterpenoid catabolic process	BP	4	4	0.0322422	0.438529
GO:0034653	retinoic acid catabolic process	BP	4	4	0.0322422	0.438529
GO:0044691	tooth eruption	BP	5	4	0.0323141	0.439243
GO:0072239	metanephric glomerulus vasculature development	BP	8	6	0.0323363	0.43928
GO:0014031	mesenchymal cell development	BP	81	36	0.0323985	0.439533
GO:0001999	renal response to blood flow involved in circulatory renin-angiotensin regulation of systemic arterial blood pressure	BP	6	4	0.0324319	0.439533
GO:0002001	renin secretion into blood stream	BP	6	4	0.0324319	0.439533
GO:0048864	stem cell development	BP	81	36	0.0324327	0.439533
GO:0033280	response to vitamin D	BP	34	15	0.0325093	0.440307
GO:0001764	neuron migration	BP	139	60	0.0325313	0.440341
GO:1901018	positive regulation of potassium ion transmembrane transporter activity	BP	22	11	0.0325703	0.440492
GO:0008395	steroid hydroxylase activity	MF	33	12	0.0325814	0.440492
GO:2000543	positive regulation of gastrulation	BP	11	7	0.0326657	0.441368
GO:0006911	phagocytosis, engulfment	BP	42	19	0.0327107	0.441595
GO:0008509	anion transmembrane transporter activity	MF	309	103	0.0327216	0.441595
GO:2001016	positive regulation of skeletal muscle cell differentiation	BP	8	6	0.0327503	0.441665
GO:0008544	epidermis development	BP	430	125	0.0327693	0.441665
GO:0038156	interleukin-3-mediated signaling pathway	BP	4	3	0.0327854	0.441665
GO:0045630	positive regulation of T-helper 2 cell differentiation	BP	7	5	0.0329382	0.443459
GO:0032104	regulation of response to extracellular stimulus	BP	24	11	0.0330317	0.444189
GO:0032107	regulation of response to nutrient levels	BP	24	11	0.0330317	0.444189
GO:0060221	retinal rod cell differentiation	BP	3	3	0.0330626	0.44434
GO:1901701	cellular response to oxygen-containing compound	BP	1048	333	0.0331008	0.444381
GO:0015370	solute:sodium symporter activity	MF	70	27	0.0331135	0.444381
GO:0002063	chondrocyte development	BP	44	22	0.0331246	0.444381
GO:0010596	negative regulation of endothelial cell migration	BP	84	30	0.0332325	0.445564
GO:0090183	regulation of kidney development	BP	49	24	0.0334772	0.448424
GO:0030151	molybdenum ion binding	MF	4	3	0.0334855	0.448424
GO:0009582	detection of abiotic stimulus	BP	123	45	0.0335842	0.449479
GO:0050855	regulation of B cell receptor signaling pathway	BP	24	12	0.0336972	0.450725
GO:1905276	regulation of epithelial tube formation	BP	18	11	0.0337586	0.45128
GO:0045763	negative regulation of cellular amino acid metabolic process	BP	3	3	0.0338446	0.452162
GO:0051928	positive regulation of calcium ion transport	BP	112	41	0.0339036	0.452683
GO:0042379	chemokine receptor binding	MF	61	18	0.0339575	0.453134
GO:0019815	B cell receptor complex	CC	4	3	0.0341052	0.454837
GO:0033630	positive regulation of cell adhesion mediated by integrin	BP	20	10	0.0341417	0.454925
GO:0042403	thyroid hormone metabolic process	BP	20	11	0.0341679	0.454925
GO:0043279	response to alkaloid	BP	103	40	0.0341722	0.454925
GO:0090025	regulation of monocyte chemotaxis	BP	22	10	0.0342242	0.455349
GO:0031325	positive regulation of cellular metabolic process	BP	3073	959	0.0342529	0.455463
GO:0035068	micro-ribonucleoprotein complex	CC	388	87	0.0343253	0.456104
GO:0060686	negative regulation of prostatic bud formation	BP	4	4	0.0343414	0.456104
GO:0010559	regulation of glycoprotein biosynthetic process	BP	35	15	0.0344412	0.457159
GO:0060385	axonogenesis involved in innervation	BP	6	5	0.0345195	0.457805
GO:0010543	regulation of platelet activation	BP	30	15	0.0345303	0.457805
GO:0097094	craniofacial suture morphogenesis	BP	18	10	0.0345662	0.458012
GO:0008376	acetylgalactosaminyltransferase activity	MF	46	21	0.0346186	0.458438
GO:0060788	ectodermal placode formation	BP	11	7	0.0346901	0.458672
GO:0071697	ectodermal placode morphogenesis	BP	11	7	0.0346901	0.458672
GO:0072497	mesenchymal stem cell differentiation	BP	8	6	0.0346971	0.458672
GO:0061317	canonical Wnt signaling pathway involved in cardiac muscle cell fate commitment	BP	5	4	0.034751	0.459116
GO:0050766	positive regulation of phagocytosis	BP	56	22	0.0348075	0.459593
GO:0005922	connexin complex	CC	19	9	0.0348452	0.459692
GO:0033625	positive regulation of integrin activation	BP	7	5	0.0348556	0.459692
GO:0060346	bone trabecula formation	BP	9	6	0.0350387	0.461799
GO:0004970	ionotropic glutamate receptor activity	MF	18	11	0.0350788	0.461799
GO:0045580	regulation of T cell differentiation	BP	132	49	0.0350935	0.461799
GO:0071791	chemokine (C-C motif) ligand 5 binding	MF	2	2	0.0350971	0.461799
GO:0001791	IgM binding	MF	2	2	0.035123	0.46187
GO:0061053	somite development	BP	87	36	0.0351771	0.462312
GO:0007567	parturition	BP	15	8	0.0352474	0.462749
GO:0005343	organic acid:sodium symporter activity	MF	28	13	0.0352512	0.462749
GO:0072215	regulation of metanephros development	BP	21	12	0.0353407	0.463655
GO:0009410	response to xenobiotic stimulus	BP	271	90	0.0354537	0.464867
GO:1990573	potassium ion import across plasma membrane	BP	38	17	0.0354884	0.465052
GO:0060343	trabecula formation	BP	25	12	0.035517	0.465157
GO:0002125	maternal aggressive behavior	BP	4	3	0.0355457	0.465264
GO:0033627	cell adhesion mediated by integrin	BP	64	26	0.0355696	0.465307
GO:0040019	positive regulation of embryonic development	BP	36	18	0.0356523	0.466119
GO:0045776	negative regulation of blood pressure	BP	43	17	0.0357404	0.467001
GO:0055081	anion homeostasis	BP	54	22	0.0357729	0.467149
GO:0032729	positive regulation of interferon-gamma production	BP	59	22	0.0357931	0.467149
GO:0005313	L-glutamate transmembrane transporter activity	MF	14	8	0.0358449	0.467286
GO:0015172	acidic amino acid transmembrane transporter activity	MF	14	8	0.0358449	0.467286
GO:1990454	L-type voltage-gated calcium channel complex	CC	12	8	0.0358913	0.467622
GO:0043372	positive regulation of CD4-positive, alpha-beta T cell differentiation	BP	28	12	0.0359811	0.468521
GO:0099003	vesicle-mediated transport in synapse	BP	196	74	0.0360698	0.469406
GO:0009581	detection of external stimulus	BP	120	44	0.0361088	0.469643
GO:0002761	regulation of myeloid leukocyte differentiation	BP	112	42	0.0362592	0.471328
GO:0003214	cardiac left ventricle morphogenesis	BP	14	9	0.036374	0.472549
GO:0001992	regulation of systemic arterial blood pressure by vasopressin	BP	4	3	0.0364552	0.472847
GO:0005501	retinoid binding	MF	35	16	0.0365284	0.472847
GO:0048755	branching morphogenesis of a nerve	BP	10	7	0.0365397	0.472847
GO:0070509	calcium ion import	BP	70	30	0.0365603	0.472847
GO:0050796	regulation of insulin secretion	BP	167	65	0.0365665	0.472847
GO:0038114	interleukin-21-mediated signaling pathway	BP	7	5	0.0365736	0.472847
GO:0098756	response to interleukin-21	BP	7	5	0.0365736	0.472847
GO:0098757	cellular response to interleukin-21	BP	7	5	0.0365736	0.472847
GO:0001817	regulation of cytokine production	BP	613	186	0.0365993	0.472847
GO:0036157	outer dynein arm	CC	9	5	0.0366062	0.472847
GO:0015696	ammonium transport	BP	102	37	0.0367172	0.47401
GO:0032148	activation of protein kinase B activity	BP	33	16	0.0367812	0.474532
GO:0070447	positive regulation of oligodendrocyte progenitor proliferation	BP	3	3	0.0367996	0.474532
GO:0005882	intermediate filament	CC	188	52	0.0369044	0.475613
GO:0022804	active transmembrane transporter activity	MF	326	108	0.0369929	0.476481
GO:0043951	negative regulation of cAMP-mediated signaling	BP	25	13	0.0370228	0.476595
GO:0004222	metalloendopeptidase activity	MF	107	39	0.0370644	0.47661
GO:0048771	tissue remodeling	BP	164	57	0.0370662	0.47661
GO:0005125	cytokine activity	MF	201	56	0.0371915	0.477679
GO:0046906	tetrapyrrole binding	MF	135	44	0.0371916	0.477679
GO:0097651	phosphatidylinositol 3-kinase complex, class I	CC	5	4	0.0372218	0.477746
GO:0005544	calcium-dependent phospholipid binding	MF	50	21	0.037239	0.477746
GO:0007185	transmembrane receptor protein tyrosine phosphatase signaling pathway	BP	6	5	0.0372696	0.477867
GO:0006198	cAMP catabolic process	BP	9	7	0.0373014	0.47799
GO:0046533	negative regulation of photoreceptor cell differentiation	BP	8	6	0.0373215	0.47799
GO:1903367	positive regulation of fear response	BP	5	4	0.0373879	0.478298
GO:2000987	positive regulation of behavioral fear response	BP	5	4	0.0373879	0.478298
GO:0036018	cellular response to erythropoietin	BP	7	4	0.0374718	0.47884
GO:0070891	lipoteichoic acid binding	MF	4	3	0.0374726	0.47884
GO:0045671	negative regulation of osteoclast differentiation	BP	27	12	0.0376605	0.480681
GO:0007043	cell-cell junction assembly	BP	119	47	0.0376619	0.480681
GO:0014032	neural crest cell development	BP	77	34	0.0377586	0.480681
GO:0002686	negative regulation of leukocyte migration	BP	44	17	0.0377622	0.480681
GO:0002089	lens morphogenesis in camera-type eye	BP	19	11	0.0377766	0.480681
GO:0060231	mesenchymal to epithelial transition	BP	19	11	0.0377895	0.480681
GO:0070571	negative regulation of neuron projection regeneration	BP	14	9	0.037794	0.480681
GO:0032651	regulation of interleukin-1 beta production	BP	62	23	0.0378728	0.480681
GO:1903867	extraembryonic membrane development	BP	9	6	0.0378747	0.480681
GO:0002703	regulation of leukocyte mediated immunity	BP	185	58	0.0378821	0.480681
GO:0009898	cytoplasmic side of plasma membrane	CC	143	56	0.0378845	0.480681
GO:0044706	multi-multicellular organism process	BP	202	67	0.0378885	0.480681
GO:0035880	embryonic nail plate morphogenesis	BP	3	3	0.0378931	0.480681
GO:0048681	negative regulation of axon regeneration	BP	12	8	0.0379271	0.480843
GO:0051668	localization within membrane	BP	136	53	0.0379543	0.480917
GO:0045619	regulation of lymphocyte differentiation	BP	158	57	0.0380518	0.481661
GO:0099024	plasma membrane invagination	BP	51	22	0.0380556	0.481661
GO:1990791	dorsal root ganglion development	BP	5	4	0.0381084	0.482059
GO:0060561	apoptotic process involved in morphogenesis	BP	24	13	0.0382168	0.482929
GO:0009308	amine metabolic process	BP	81	29	0.0382602	0.482929
GO:0099612	protein localization to axon	BP	8	6	0.0382759	0.482929
GO:0001972	retinoic acid binding	MF	19	11	0.0382988	0.482929
GO:0032924	activin receptor signaling pathway	BP	39	18	0.0383055	0.482929
GO:0061549	sympathetic ganglion development	BP	9	6	0.0383584	0.482929
GO:0032824	negative regulation of natural killer cell differentiation	BP	4	3	0.0383694	0.482929
GO:0032827	negative regulation of natural killer cell differentiation involved in immune response	BP	4	3	0.0383694	0.482929
GO:0008745	N-acetylmuramoyl-L-alanine amidase activity	MF	4	3	0.0383694	0.482929
GO:0001819	positive regulation of cytokine production	BP	401	123	0.0385282	0.484375
GO:0072033	renal vesicle formation	BP	8	6	0.0385785	0.484375
GO:0072039	regulation of mesenchymal cell apoptotic process involved in nephron morphogenesis	BP	4	4	0.0385915	0.484375
GO:0072040	negative regulation of mesenchymal cell apoptotic process involved in nephron morphogenesis	BP	4	4	0.0385915	0.484375
GO:1901145	mesenchymal cell apoptotic process involved in nephron morphogenesis	BP	4	4	0.0385915	0.484375
GO:0043197	dendritic spine	CC	160	66	0.0386736	0.485134
GO:0071345	cellular response to cytokine stimulus	BP	964	285	0.0386949	0.485134
GO:0021913	regulation of transcription from RNA polymerase II promoter involved in ventral spinal cord interneuron specification	BP	4	4	0.0387832	0.485972
GO:1901385	regulation of voltage-gated calcium channel activity	BP	34	16	0.0389043	0.48722
GO:0060541	respiratory system development	BP	189	74	0.0390186	0.488188
GO:0002064	epithelial cell development	BP	191	74	0.0390616	0.488188
GO:0000270	peptidoglycan metabolic process	BP	7	4	0.0390767	0.488188
GO:0009253	peptidoglycan catabolic process	BP	7	4	0.0390767	0.488188
GO:0060307	regulation of ventricular cardiac muscle cell membrane repolarization	BP	24	12	0.0390902	0.488188
GO:0002861	regulation of inflammatory response to antigenic stimulus	BP	20	9	0.0391463	0.488188
GO:0003707	steroid hormone receptor activity	MF	52	24	0.0391769	0.488188
GO:0060363	cranial suture morphogenesis	BP	9	6	0.0391979	0.488188
GO:0003170	heart valve development	BP	53	26	0.039215	0.488188
GO:0022408	negative regulation of cell-cell adhesion	BP	162	56	0.0392177	0.488188
GO:0003333	amino acid transmembrane transport	BP	80	32	0.0392192	0.488188
GO:0060306	regulation of membrane repolarization	BP	35	16	0.0394433	0.490708
GO:0005000	vasopressin receptor activity	MF	6	4	0.0395136	0.491312
GO:0021801	cerebral cortex radial glia guided migration	BP	21	12	0.0397932	0.494149
GO:0022030	telencephalon glial cell migration	BP	21	12	0.0397932	0.494149
GO:0036092	phosphatidylinositol-3-phosphate biosynthetic process	BP	51	23	0.0398074	0.494149
GO:0035747	natural killer cell chemotaxis	BP	10	5	0.0399072	0.495117
GO:0035082	axoneme assembly	BP	59	23	0.0399915	0.495326
GO:0030910	olfactory placode formation	BP	3	3	0.0400117	0.495326
GO:0071698	olfactory placode development	BP	3	3	0.0400117	0.495326
GO:0071699	olfactory placode morphogenesis	BP	3	3	0.0400117	0.495326
GO:0001936	regulation of endothelial cell proliferation	BP	159	54	0.0400488	0.495514
GO:0070950	regulation of neutrophil mediated killing of bacterium	BP	2	2	0.0401434	0.49614
GO:0070951	regulation of neutrophil mediated killing of gram-negative bacterium	BP	2	2	0.0401434	0.49614
GO:0032611	interleukin-1 beta production	BP	71	25	0.0402092	0.496157
GO:0060627	regulation of vesicle-mediated transport	BP	477	160	0.0402176	0.496157
GO:0045624	positive regulation of T-helper cell differentiation	BP	22	10	0.0402255	0.496157
GO:0060996	dendritic spine development	BP	78	36	0.0402468	0.496157
GO:0032891	negative regulation of organic acid transport	BP	19	10	0.0402544	0.496157
GO:0031664	regulation of lipopolysaccharide-mediated signaling pathway	BP	23	11	0.0402933	0.496365
GO:0045446	endothelial cell differentiation	BP	107	42	0.0403304	0.496551
GO:0007422	peripheral nervous system development	BP	74	34	0.0405228	0.49839
GO:0047275	glucosaminylgalactosylglucosylceramide beta-galactosyltransferase activity	MF	2	2	0.0405238	0.49839
GO:0035725	sodium ion transmembrane transport	BP	133	51	0.040549	0.498429
GO:0042609	CD4 receptor binding	MF	8	5	0.0406688	0.499473
GO:0060828	regulation of canonical Wnt signaling pathway	BP	227	86	0.0406916	0.499473
GO:0099508	voltage-gated ion channel activity involved in regulation of presynaptic membrane potential	MF	3	3	0.0407161	0.499473
GO:0031681	G-protein beta-subunit binding	MF	10	6	0.0407223	0.499473
GO:0002286	T cell activation involved in immune response	BP	87	31	0.0407854	0.49984
GO:0099538	synaptic signaling via neuropeptide	BP	2	2	0.0408186	0.49984
GO:0099540	trans-synaptic signaling by neuropeptide	BP	2	2	0.0408186	0.49984
GO:0002688	regulation of leukocyte chemotaxis	BP	103	34	0.0408995	0.500559
GO:0010172	embryonic body morphogenesis	BP	11	7	0.0409997	0.501515
GO:0040037	negative regulation of fibroblast growth factor receptor signaling pathway	BP	17	10	0.0410327	0.501647
GO:0051050	positive regulation of transport	BP	897	284	0.0411121	0.502345
GO:0000768	syncytium formation by plasma membrane fusion	BP	50	22	0.0411673	0.502422
GO:0140253	cell-cell fusion	BP	50	22	0.0411673	0.502422
GO:0061783	peptidoglycan muralytic activity	MF	11	5	0.041185	0.502422
GO:0031750	D3 dopamine receptor binding	MF	3	3	0.041229	0.502687
GO:0002537	nitric oxide production involved in inflammatory response	BP	2	2	0.0415342	0.505911
GO:0007292	female gamete generation	BP	126	43	0.0415382	0.505911
GO:0016266	O-glycan processing	BP	55	23	0.0417382	0.507964
GO:0008449	N-acetylglucosamine-6-sulfatase activity	MF	3	3	0.0417517	0.507964
GO:0090279	regulation of calcium ion import	BP	33	14	0.0418853	0.509315
GO:1900454	positive regulation of long-term synaptic depression	BP	5	4	0.0419786	0.510176
GO:0042983	amyloid precursor protein biosynthetic process	BP	10	6	0.0420465	0.510452
GO:0042984	regulation of amyloid precursor protein biosynthetic process	BP	10	6	0.0420465	0.510452
GO:0072197	ureter morphogenesis	BP	3	3	0.0420891	0.510694
GO:0003071	renal system process involved in regulation of systemic arterial blood pressure	BP	21	9	0.0421325	0.510933
GO:2000252	negative regulation of feeding behavior	BP	9	5	0.0421539	0.510933
GO:0034097	response to cytokine	BP	1044	308	0.0422605	0.511872
GO:0044309	neuron spine	CC	161	66	0.0423022	0.511872
GO:1901380	negative regulation of potassium ion transmembrane transport	BP	31	14	0.0423146	0.511872
GO:1904798	positive regulation of core promoter binding	BP	6	4	0.0423229	0.511872
GO:0045060	negative thymic T cell selection	BP	11	7	0.0423446	0.511872
GO:0060395	SMAD protein signal transduction	BP	67	28	0.042439	0.512739
GO:0051209	release of sequestered calcium ion into cytosol	BP	113	43	0.0424656	0.512786
GO:0005593	FACIT collagen trimer	CC	6	5	0.0425673	0.51374
GO:0055006	cardiac cell development	BP	90	35	0.0426683	0.514683
GO:0003211	cardiac ventricle formation	BP	10	7	0.0427159	0.514802
GO:0002026	regulation of the force of heart contraction	BP	27	13	0.0427237	0.514802
GO:0042478	regulation of eye photoreceptor cell development	BP	3	3	0.0427505	0.514851
GO:0003339	regulation of mesenchymal to epithelial transition involved in metanephros morphogenesis	BP	7	5	0.0428024	0.515202
GO:0061140	lung secretory cell differentiation	BP	10	6	0.0428818	0.515882
GO:0032649	regulation of interferon-gamma production	BP	89	30	0.0429718	0.51669
GO:0046586	regulation of calcium-dependent cell-cell adhesion	BP	2	2	0.0430105	0.516881
GO:0030312	external encapsulating structure	CC	2	2	0.0430374	0.516929
GO:0045670	regulation of osteoclast differentiation	BP	62	23	0.0430605	0.516932
GO:2000179	positive regulation of neural precursor cell proliferation	BP	51	23	0.0430903	0.517015
GO:0090286	cytoskeletal anchoring at nuclear membrane	BP	9	6	0.0431377	0.517309
GO:0098868	bone growth	BP	45	21	0.0431818	0.517563
GO:0072190	ureter urothelium development	BP	3	3	0.0433529	0.519339
GO:0042923	neuropeptide binding	MF	23	10	0.0434431	0.519729
GO:0060907	positive regulation of macrophage cytokine production	BP	7	5	0.0434508	0.519729
GO:0099511	voltage-gated calcium channel activity involved in regulation of cytosolic calcium levels	MF	9	6	0.0434545	0.519729
GO:0005231	excitatory extracellular ligand-gated ion channel activity	MF	32	13	0.0434989	0.519986
GO:0007566	embryo implantation	BP	47	19	0.0435368	0.520164
GO:0022029	telencephalon cell migration	BP	53	25	0.0436119	0.520786
GO:0032461	positive regulation of protein oligomerization	BP	23	11	0.0436609	0.520979
GO:0030850	prostate gland development	BP	46	21	0.0436742	0.520979
GO:0038083	peptidyl-tyrosine autophosphorylation	BP	35	17	0.0437716	0.521866
GO:0019838	growth factor binding	MF	135	54	0.043806	0.522
GO:0072498	embryonic skeletal joint development	BP	14	9	0.0438837	0.522406
GO:0097756	negative regulation of blood vessel diameter	BP	77	29	0.0438863	0.522406
GO:0047555	3',5'-cyclic-GMP phosphodiesterase activity	MF	20	11	0.0440125	0.523366
GO:2000851	positive regulation of glucocorticoid secretion	BP	6	4	0.0440132	0.523366
GO:0005089	Rho guanyl-nucleotide exchange factor activity	MF	71	34	0.0441033	0.524161
GO:0050921	positive regulation of chemotaxis	BP	124	44	0.0441808	0.524807
GO:0000983	transcription factor activity, RNA polymerase II core promoter sequence-specific DNA binding	MF	21	11	0.0442981	0.525924
GO:0021759	globus pallidus development	BP	3	3	0.04433	0.526026
GO:0036022	limb joint morphogenesis	BP	3	3	0.0444318	0.526681
GO:0036023	embryonic skeletal limb joint morphogenesis	BP	3	3	0.0444318	0.526681
GO:0021615	glossopharyngeal nerve morphogenesis	BP	4	4	0.0445114	0.527349
GO:0021778	oligodendrocyte cell fate specification	BP	5	4	0.0446427	0.527799
GO:0021779	oligodendrocyte cell fate commitment	BP	5	4	0.0446427	0.527799
GO:0021780	glial cell fate specification	BP	5	4	0.0446427	0.527799
GO:0060359	response to ammonium ion	BP	124	46	0.0446429	0.527799
GO:0007141	male meiosis I	BP	23	10	0.0446725	0.527873
GO:0005362	low-affinity glucose:sodium symporter activity	MF	2	2	0.0446959	0.527874
GO:0015185	gamma-aminobutyric acid transmembrane transporter activity	MF	5	4	0.0448821	0.529618
GO:0005146	leukemia inhibitory factor receptor binding	MF	2	2	0.0448904	0.529618
GO:0099081	supramolecular polymer	CC	892	279	0.0449575	0.530133
GO:1903792	negative regulation of anion transport	BP	24	12	0.0450505	0.530952
GO:0035860	glial cell-derived neurotrophic factor receptor signaling pathway	BP	9	6	0.0451109	0.531209
GO:0045425	positive regulation of granulocyte macrophage colony-stimulating factor biosynthetic process	BP	2	2	0.0451193	0.531209
GO:0050886	endocrine process	BP	78	29	0.0451735	0.53157
GO:0048617	embryonic foregut morphogenesis	BP	9	6	0.0452536	0.532236
GO:0004955	prostaglandin receptor activity	MF	9	5	0.0453277	0.53283
GO:2000854	positive regulation of corticosterone secretion	BP	2	2	0.0453587	0.532918
GO:0010804	negative regulation of tumor necrosis factor-mediated signaling pathway	BP	20	8	0.0454381	0.533573
GO:0048145	regulation of fibroblast proliferation	BP	87	34	0.0454719	0.533693
GO:0021885	forebrain cell migration	BP	56	26	0.045533	0.534132
GO:0042531	positive regulation of tyrosine phosphorylation of STAT protein	BP	66	23	0.0456149	0.534711
GO:0002295	T-helper cell lineage commitment	BP	16	8	0.0456533	0.534711
GO:0043373	CD4-positive, alpha-beta T cell lineage commitment	BP	16	8	0.0456533	0.534711
GO:1900154	regulation of bone trabecula formation	BP	2	2	0.0457339	0.534913
GO:1900155	negative regulation of bone trabecula formation	BP	2	2	0.0457339	0.534913
GO:0002726	positive regulation of T cell cytokine production	BP	17	8	0.0457481	0.534913
GO:0006355	regulation of transcription, DNA-templated	BP	3171	970	0.0457651	0.534913
GO:1901019	regulation of calcium ion transmembrane transporter activity	BP	82	33	0.0458215	0.535294
GO:0060796	regulation of transcription involved in primary germ layer cell fate commitment	BP	2	2	0.0458612	0.535482
GO:0022848	acetylcholine-gated cation-selective channel activity	MF	16	7	0.0459226	0.535521
GO:0001558	regulation of cell growth	BP	394	140	0.0459278	0.535521
GO:0060251	regulation of glial cell proliferation	BP	31	15	0.0459356	0.535521
GO:0045087	innate immune response	BP	767	215	0.0459898	0.535635
GO:0004912	interleukin-3 receptor activity	MF	2	2	0.0459928	0.535635
GO:2000300	regulation of synaptic vesicle exocytosis	BP	75	31	0.0461775	0.537509
GO:0070286	axonemal dynein complex assembly	BP	30	13	0.0462016	0.537512
GO:0099512	supramolecular fiber	CC	887	277	0.046275	0.53809
GO:2001141	regulation of RNA biosynthetic process	BP	3225	986	0.0463422	0.538594
GO:0098581	detection of external biotic stimulus	BP	18	8	0.0463941	0.53892
GO:0014015	positive regulation of gliogenesis	BP	64	27	0.0464217	0.538964
GO:0021915	neural tube development	BP	158	63	0.04652	0.539827
GO:0031099	regeneration	BP	179	64	0.0465774	0.539875
GO:1900135	positive regulation of renin secretion into blood stream	BP	2	2	0.0465852	0.539875
GO:1902869	regulation of amacrine cell differentiation	BP	3	3	0.0465957	0.539875
GO:0002363	alpha-beta T cell lineage commitment	BP	18	9	0.0467152	0.540958
GO:0061323	cell proliferation involved in heart morphogenesis	BP	18	10	0.0467371	0.540958
GO:0070373	negative regulation of ERK1 and ERK2 cascade	BP	71	28	0.0468964	0.542316
GO:0043296	apical junction complex	CC	131	50	0.0469179	0.542316
GO:1905031	regulation of membrane repolarization during cardiac muscle cell action potential	BP	9	5	0.0469635	0.542316
GO:0032590	dendrite membrane	CC	37	17	0.0469709	0.542316
GO:0031103	axon regeneration	BP	43	20	0.0469743	0.542316
GO:0008037	cell recognition	BP	143	51	0.0471187	0.543705
GO:0003366	cell-matrix adhesion involved in ameboidal cell migration	BP	2	2	0.0472427	0.54458
GO:0034669	integrin alpha4-beta7 complex	CC	2	2	0.0472427	0.54458
GO:0021895	cerebral cortex neuron differentiation	BP	20	11	0.047415	0.5462
GO:0019828	aspartic-type endopeptidase inhibitor activity	MF	4	3	0.0474316	0.5462
GO:0060291	long-term synaptic potentiation	BP	75	32	0.0474921	0.546619
GO:0031894	V1A vasopressin receptor binding	MF	2	2	0.047549	0.54676
GO:0005185	neurohypophyseal hormone activity	MF	2	2	0.0475527	0.54676
GO:0072176	nephric duct development	BP	15	9	0.0476158	0.547206
GO:0031347	regulation of defense response	BP	667	193	0.0477179	0.548102
GO:0048147	negative regulation of fibroblast proliferation	BP	31	14	0.0477487	0.548177
GO:1903506	regulation of nucleic acid-templated transcription	BP	3218	984	0.047783	0.548281
GO:0034110	regulation of homotypic cell-cell adhesion	BP	24	13	0.0478099	0.548281
GO:0060066	oviduct development	BP	3	3	0.0478306	0.548281
GO:0099080	supramolecular complex	CC	893	279	0.0478616	0.548359
GO:0010604	positive regulation of macromolecule metabolic process	BP	3103	962	0.0479605	0.548908
GO:0030029	actin filament-based process	BP	699	243	0.0479613	0.548908
GO:0002675	positive regulation of acute inflammatory response	BP	26	11	0.0479854	0.548908
GO:1905209	positive regulation of cardiocyte differentiation	BP	40	18	0.0480067	0.548908
GO:0016045	detection of bacterium	BP	12	6	0.0480839	0.549513
GO:0048670	regulation of collateral sprouting	BP	17	10	0.0481784	0.550315
GO:0070050	neuron cellular homeostasis	BP	31	14	0.0482303	0.550365
GO:0033238	regulation of cellular amine metabolic process	BP	36	16	0.0482315	0.550365
GO:0050919	negative chemotaxis	BP	40	20	0.0482624	0.55044
GO:0006949	syncytium formation	BP	51	22	0.0484139	0.551889
GO:0007500	mesodermal cell fate determination	BP	3	3	0.0484962	0.552549
GO:0070166	enamel mineralization	BP	16	8	0.0485268	0.552619
GO:0015701	bicarbonate transport	BP	42	16	0.0485782	0.552926
GO:0005246	calcium channel regulator activity	MF	42	19	0.0487309	0.554385
GO:0060253	negative regulation of glial cell proliferation	BP	15	9	0.0487627	0.554467
GO:0097152	mesenchymal cell apoptotic process	BP	12	8	0.0488298	0.554951
GO:0032309	icosanoid secretion	BP	43	15	0.0489322	0.555836
GO:0017156	calcium ion regulated exocytosis	BP	146	57	0.0490153	0.5565
GO:0044557	relaxation of smooth muscle	BP	10	6	0.0491365	0.557595
GO:0035718	macrophage migration inhibitory factor binding	MF	2	2	0.0491897	0.557919
GO:0055010	ventricular cardiac muscle tissue morphogenesis	BP	47	21	0.0493187	0.558434
GO:0035723	interleukin-15-mediated signaling pathway	BP	12	7	0.0493339	0.558434
GO:0070672	response to interleukin-15	BP	12	7	0.0493339	0.558434
GO:0071350	cellular response to interleukin-15	BP	12	7	0.0493339	0.558434
GO:0045582	positive regulation of T cell differentiation	BP	80	31	0.0493894	0.558763
GO:0071495	cellular response to endogenous stimulus	BP	1305	424	0.0494124	0.558763
[truncated: 20,606 more rows]

## Sheet: KEGG Global
Identifier	Pathway	Number of genes in pathway	Number of genes in methylation profile	P value	FDR		KEGG terms identified in the list of CpG sites differentially methylated in the global profile
path:hsa04080	Neuroactive ligand-receptor interaction	316	126	2.70727e-08	9.28594e-06
path:hsa05322	Systemic lupus erythematosus	119	54	9.26376e-08	1.58873e-05
path:hsa04672	Intestinal immune network for IgA production	44	26	1.55671e-06	0.000177984
path:hsa04514	Cell adhesion molecules	135	64	1.45214e-05	0.00124521
path:hsa04640	Hematopoietic cell lineage	91	40	2.67399e-05	0.00183436
path:hsa04060	Cytokine-cytokine receptor interaction	266	89	3.65304e-05	0.00208832
path:hsa05321	Inflammatory bowel disease	61	31	5.31405e-05	0.00260389
path:hsa05323	Rheumatoid arthritis	89	38	0.00036132	0.0142918
path:hsa05033	Nicotine addiction	36	22	0.000375004	0.0142918
path:hsa05032	Morphine addiction	88	45	0.001257	0.0431152
path:hsa05202	Transcriptional misregulation in cancer	178	76	0.00158061	0.0492862
path:hsa04024	cAMP signaling pathway	209	83	0.00333791	0.0872869
path:hsa04610	Complement and coagulation cascades	80	29	0.00369068	0.0872869
path:hsa04072	Phospholipase D signaling pathway	144	64	0.0037815	0.0872869
path:hsa05226	Gastric cancer	147	65	0.00381721	0.0872869
path:hsa04020	Calcium signaling pathway	228	92	0.00506505	0.108582
path:hsa04940	Type I diabetes mellitus	41	20	0.00557391	0.112462
path:hsa04061	Viral protein interaction with cytokine and cytokine receptor	94	30	0.00590341	0.112493
path:hsa05412	Arrhythmogenic right ventricular cardiomyopathy	74	36	0.00730444	0.127949
path:hsa05150	Staphylococcus aureus infection	84	28	0.00811579	0.127949
path:hsa05310	Asthma	27	13	0.00815295	0.127949
path:hsa04510	Focal adhesion	193	80	0.00820665	0.127949
path:hsa05416	Viral myocarditis	55	25	0.0102086	0.152241
path:hsa04950	Maturity onset diabetes of the young	26	14	0.012479	0.178345
path:hsa04550	Signaling pathways regulating pluripotency of stem cells	138	58	0.0146381	0.200835
path:hsa05332	Graft-versus-host disease	33	15	0.0153419	0.202395
path:hsa00512	Mucin type O-glycan biosynthesis	29	15	0.0162104	0.205932
path:hsa05320	Autoimmune thyroid disease	40	17	0.0175631	0.215148
path:hsa05330	Allograft rejection	34	15	0.0200755	0.237445
path:hsa00514	Other types of O-glycan biosynthesis	43	21	0.021521	0.24289
path:hsa04670	Leukocyte transendothelial migration	106	41	0.0220498	0.24289
path:hsa01521	EGFR tyrosine kinase inhibitor resistance	77	36	0.0230856	0.24289
path:hsa04727	GABAergic synapse	84	37	0.0239744	0.24289
path:hsa04810	Regulation of actin cytoskeleton	207	79	0.0250067	0.24289
path:hsa04512	ECM-receptor interaction	86	37	0.0252842	0.24289
path:hsa04151	PI3K-Akt signaling pathway	331	120	0.0254929	0.24289
path:hsa04974	Protein digestion and absorption	92	37	0.0270232	0.250512
path:hsa05340	Primary immunodeficiency	32	14	0.0299991	0.270782
path:hsa04659	Th17 cell differentiation	102	39	0.0313296	0.275539
path:hsa04390	Hippo signaling pathway	154	64	0.0355343	0.304706
path:hsa05200	Pathways in cancer	504	176	0.0366287	0.306431
path:hsa05145	Toxoplasmosis	106	40	0.0379162	0.309649
path:hsa05034	Alcoholism	169	57	0.0483871	0.385972
path:hsa05224	Breast cancer	145	58	0.0569808	0.444191
path:hsa00910	Nitrogen metabolism	15	7	0.0594027	0.448478
path:hsa04613	Neutrophil extracellular trap formation	166	51	0.0601457	0.448478
path:hsa04066	HIF-1 signaling pathway	104	40	0.0619205	0.450322
path:hsa04310	Wnt signaling pathway	159	63	0.0630188	0.450322
path:hsa04911	Insulin secretion	82	34	0.0653665	0.457565
path:hsa05225	Hepatocellular carcinoma	163	62	0.0686518	0.470951
path:hsa04721	Synaptic vesicle cycle	78	31	0.0712706	0.47778
path:hsa04630	JAK-STAT signaling pathway	141	45	0.0724332	0.47778
path:hsa05414	Dilated cardiomyopathy	92	37	0.0756994	0.489904
path:hsa04662	B cell receptor signaling pathway	77	28	0.0789302	0.501353
path:hsa05410	Hypertrophic cardiomyopathy	87	34	0.0820389	0.508041
path:hsa00830	Retinol metabolism	61	20	0.0829454	0.508041
path:hsa04730	Long-term depression	58	24	0.0878511	0.528648
path:hsa05217	Basal cell carcinoma	63	27	0.0918919	0.541253
path:hsa04530	Tight junction	161	57	0.0931019	0.541253
path:hsa04650	Natural killer cell mediated cytotoxicity	104	36	0.0968629	0.544715
path:hsa05218	Melanoma	70	28	0.0968734	0.544715
path:hsa04724	Glutamatergic synapse	113	45	0.104998	0.573011
path:hsa04915	Estrogen signaling pathway	137	49	0.105247	0.573011
path:hsa05146	Amoebiasis	98	34	0.107076	0.573861
path:hsa04930	Type II diabetes mellitus	45	20	0.11279	0.593376
path:hsa04612	Antigen processing and presentation	60	22	0.114177	0.593376
path:hsa00140	Steroid hormone biosynthesis	55	18	0.118031	0.604246
path:hsa04015	Rap1 signaling pathway	207	75	0.120918	0.609924
path:hsa00601	Glycosphingolipid biosynthesis - lacto and neolacto series	27	10	0.128682	0.639682
path:hsa04658	Th1 and Th2 cell differentiation	88	32	0.132125	0.647414
path:hsa04978	Mineral absorption	53	18	0.135199	0.653143
path:hsa04742	Taste transduction	82	26	0.138077	0.657785
path:hsa02010	ABC transporters	43	16	0.142903	0.671448
path:hsa05214	Glioma	74	29	0.148012	0.680097
path:hsa05223	Non-small cell lung cancer	71	29	0.148709	0.680097
path:hsa05215	Prostate cancer	94	35	0.17505	0.790027
path:hsa04064	NF-kappa B signaling pathway	93	30	0.186302	0.829892
path:hsa04260	Cardiac muscle contraction	77	26	0.192658	0.841991
path:hsa05140	Leishmaniasis	69	22	0.193928	0.841991
path:hsa04725	Cholinergic synapse	111	42	0.203217	0.871295
path:hsa04928	Parathyroid hormone synthesis, secretion and action	105	40	0.212328	0.899116
path:hsa00230	Purine metabolism	123	41	0.215124	0.899847
path:hsa05210	Colorectal cancer	85	31	0.219578	0.900284
path:hsa04972	Pancreatic secretion	92	30	0.220478	0.900284
path:hsa05204	Chemical carcinogenesis	76	20	0.224523	0.906016
path:hsa04713	Circadian entrainment	96	37	0.230994	0.92129
path:hsa04062	Chemokine signaling pathway	186	58	0.239943	0.939535
path:hsa04014	Ras signaling pathway	223	76	0.241047	0.939535
path:hsa04350	TGF-beta signaling pathway	93	32	0.245842	0.943352
path:hsa04961	Endocrine and other factor-regulated calcium reabsorption	50	19	0.247527	0.943352
path:hsa00010	Glycolysis / Gluconeogenesis	63	18	0.273952	1
path:hsa04976	Bile secretion	84	27	0.274066	1
path:hsa05213	Endometrial cancer	56	22	0.2922	1
path:hsa05221	Acute myeloid leukemia	64	23	0.29653	1
path:hsa04215	Apoptosis - multiple species	30	10	0.300587	1
path:hsa05135	Yersinia infection	129	42	0.309841	1
path:hsa04918	Thyroid hormone synthesis	72	25	0.309927	1
path:hsa04970	Salivary secretion	85	27	0.320439	1
path:hsa05216	Thyroid cancer	37	14	0.322256	1
path:hsa04921	Oxytocin signaling pathway	151	52	0.333406	1
path:hsa04145	Phagosome	141	41	0.33546	1
path:hsa04657	IL-17 signaling pathway	88	24	0.339781	1
path:hsa05231	Choline metabolism in cancer	94	32	0.349143	1
path:hsa05165	Human papillomavirus infection	314	104	0.35589	1
path:hsa00030	Pentose phosphate pathway	24	8	0.357771	1
path:hsa05230	Central carbon metabolism in cancer	67	24	0.364612	1
path:hsa00980	Metabolism of xenobiotics by cytochrome P450	69	17	0.381873	1
path:hsa04012	ErbB signaling pathway	81	29	0.382006	1
path:hsa04360	Axon guidance	175	65	0.387711	1
path:hsa04520	Adherens junction	70	25	0.402619	1
path:hsa04152	AMPK signaling pathway	117	40	0.406369	1
path:hsa00450	Selenocompound metabolism	16	5	0.411736	1
path:hsa00650	Butanoate metabolism	27	8	0.412713	1
path:hsa00040	Pentose and glucuronate interconversions	30	9	0.416056	1
path:hsa04666	Fc gamma R-mediated phagocytosis	94	31	0.417438	1
path:hsa04916	Melanogenesis	101	34	0.417499	1
path:hsa05030	Cocaine addiction	47	17	0.427621	1
path:hsa04723	Retrograde endocannabinoid signaling	133	42	0.435509	1
path:hsa04929	GnRH secretion	62	22	0.435594	1
path:hsa04010	MAPK signaling pathway	283	92	0.447881	1
path:hsa00590	Arachidonic acid metabolism	61	15	0.451168	1
path:hsa05205	Proteoglycans in cancer	199	67	0.458071	1
path:hsa00730	Thiamine metabolism	15	5	0.458498	1
path:hsa04664	Fc epsilon RI signaling pathway	66	20	0.463649	1
path:hsa04913	Ovarian steroidogenesis	50	15	0.465627	1
path:hsa00400	Phenylalanine, tyrosine and tryptophan biosynthesis	6	2	0.466479	1
path:hsa04960	Aldosterone-regulated sodium reabsorption	35	12	0.467731	1
path:hsa05133	Pertussis	75	19	0.47028	1
path:hsa04380	Osteoclast differentiation	120	33	0.477031	1
path:hsa04923	Regulation of lipolysis in adipocytes	54	18	0.477581	1
path:hsa00603	Glycosphingolipid biosynthesis - globo and isoglobo series	13	4	0.485725	1
path:hsa00053	Ascorbate and aldarate metabolism	26	7	0.493145	1
path:hsa04022	cGMP-PKG signaling pathway	160	51	0.500351	1
path:hsa04710	Circadian rhythm	30	10	0.501859	1
path:hsa04973	Carbohydrate digestion and absorption	40	12	0.509376	1
path:hsa00410	beta-Alanine metabolism	30	9	0.512831	1
path:hsa04261	Adrenergic signaling in cardiomyocytes	143	46	0.513739	1
path:hsa00770	Pantothenate and CoA biosynthesis	21	6	0.5151	1
path:hsa00500	Starch and sucrose metabolism	30	8	0.523828	1
path:hsa04917	Prolactin signaling pathway	70	21	0.524914	1
path:hsa00524	Neomycin, kanamycin and gentamicin biosynthesis	5	2	0.531961	1
path:hsa05222	Small cell lung cancer	88	28	0.548213	1
path:hsa04971	Gastric acid secretion	74	24	0.551899	1
path:hsa00120	Primary bile acid biosynthesis	17	4	0.55324	1
path:hsa03320	PPAR signaling pathway	72	19	0.555449	1
path:hsa04934	Cushing syndrome	154	50	0.555625	1
path:hsa00340	Histidine metabolism	20	5	0.560261	1
path:hsa05164	Influenza A	148	39	0.565258	1
path:hsa04744	Phototransduction	27	7	0.57873	1
path:hsa00982	Drug metabolism - cytochrome P450	62	13	0.585202	1
path:hsa04726	Serotonergic synapse	108	31	0.59116	1
path:hsa04925	Aldosterone synthesis and secretion	94	31	0.598643	1
path:hsa00260	Glycine, serine and threonine metabolism	35	8	0.599663	1
path:hsa04071	Sphingolipid signaling pathway	117	35	0.599934	1
path:hsa05144	Malaria	48	12	0.600037	1
path:hsa00561	Glycerolipid metabolism	57	16	0.60031	1
path:hsa00604	Glycosphingolipid biosynthesis - ganglio series	15	5	0.605641	1
path:hsa00983	Drug metabolism - other enzymes	73	17	0.606445	1
path:hsa00740	Riboflavin metabolism	8	2	0.616552	1
path:hsa00232	Caffeine metabolism	5	1	0.629814	1
path:hsa00051	Fructose and mannose metabolism	32	9	0.633776	1
path:hsa04750	Inflammatory mediator regulation of TRP channels	97	30	0.639481	1
path:hsa04927	Cortisol synthesis and secretion	63	20	0.640409	1
path:hsa05203	Viral carcinogenesis	191	55	0.648232	1
path:hsa00785	Lipoic acid metabolism	4	1	0.652173	1
path:hsa05206	MicroRNAs in cancer	286	77	0.658385	1
path:hsa04920	Adipocytokine signaling pathway	66	19	0.66271	1
path:hsa04975	Fat digestion and absorption	43	10	0.666157	1
path:hsa00100	Steroid biosynthesis	18	4	0.667495	1
path:hsa04216	Ferroptosis	38	10	0.670942	1
path:hsa04910	Insulin signaling pathway	131	38	0.672555	1
path:hsa04213	Longevity regulating pathway - multiple species	61	19	0.672905	1
path:hsa00515	Mannose type O-glycan biosynthesis	22	6	0.678928	1
path:hsa00600	Sphingolipid metabolism	47	12	0.685235	1
path:hsa05211	Renal cell carcinoma	65	19	0.68559	1
path:hsa04660	T cell receptor signaling pathway	99	27	0.690762	1
path:hsa04144	Endocytosis	242	71	0.694101	1
path:hsa04933	AGE-RAGE signaling pathway in diabetic complications	95	27	0.696672	1
path:hsa05143	African trypanosomiasis	36	8	0.700632	1
path:hsa05169	Epstein-Barr virus infection	186	52	0.701076	1
path:hsa05220	Chronic myeloid leukemia	74	22	0.703911	1
path:hsa05134	Legionellosis	57	14	0.708808	1
path:hsa04931	Insulin resistance	105	30	0.709315	1
path:hsa00130	Ubiquinone and other terpenoid-quinone biosynthesis	11	2	0.712927	1
path:hsa04962	Vasopressin-regulated water reabsorption	43	11	0.713227	1
path:hsa05212	Pancreatic cancer	73	21	0.715929	1
path:hsa04540	Gap junction	86	25	0.718332	1
path:hsa05100	Bacterial invasion of epithelial cells	76	23	0.720104	1
path:hsa04270	Vascular smooth muscle contraction	131	37	0.720824	1
path:hsa00250	Alanine, aspartate and glutamate metabolism	36	9	0.725001	1
path:hsa04668	TNF signaling pathway	108	28	0.727432	1
path:hsa05120	Epithelial cell signaling in Helicobacter pylori infection	68	17	0.730916	1
path:hsa04926	Relaxin signaling pathway	124	36	0.732926	1
path:hsa03450	Non-homologous end-joining	13	3	0.736578	1
path:hsa00290	Valine, leucine and isoleucine biosynthesis	4	1	0.739599	1
path:hsa00052	Galactose metabolism	28	7	0.744532	1
path:hsa00270	Cysteine and methionine metabolism	47	11	0.747	1
path:hsa00591	Linoleic acid metabolism	29	5	0.748752	1
path:hsa05130	Pathogenic Escherichia coli infection	187	50	0.753674	1
path:hsa00640	Propanoate metabolism	34	8	0.757141	1
path:hsa00531	Glycosaminoglycan degradation	18	5	0.760582	1
path:hsa05031	Amphetamine addiction	66	19	0.767144	1
path:hsa04611	Platelet activation	123	34	0.767563	1
path:hsa00564	Glycerophospholipid metabolism	93	25	0.76801	1
path:hsa04935	Growth hormone synthesis, secretion and action	116	34	0.768179	1
path:hsa04150	mTOR signaling pathway	151	44	0.768747	1
path:hsa04330	Notch signaling pathway	58	17	0.770829	1
path:hsa00380	Tryptophan metabolism	39	8	0.77356	1
path:hsa05219	Bladder cancer	40	11	0.782043	1
path:hsa04728	Dopaminergic synapse	128	38	0.782631	1
path:hsa05152	Tuberculosis	162	40	0.784108	1
path:hsa04371	Apelin signaling pathway	135	38	0.793527	1
path:hsa00534	Glycosaminoglycan biosynthesis - heparan sulfate / heparin	23	6	0.796654	1
path:hsa00360	Phenylalanine metabolism	15	3	0.800886	1
path:hsa03022	Basal transcription factors	41	9	0.805677	1
path:hsa00760	Nicotinate and nicotinamide metabolism	34	7	0.808295	1
path:hsa04919	Thyroid hormone signaling pathway	116	34	0.80945	1
path:hsa04964	Proximal tubule bicarbonate reclamation	20	4	0.814423	1
path:hsa03030	DNA replication	34	7	0.817483	1
path:hsa05418	Fluid shear stress and atherosclerosis	134	33	0.820331	1
path:hsa04340	Hedgehog signaling pathway	55	16	0.824028	1
path:hsa04392	Hippo signaling pathway - multiple species	28	8	0.828848	1
path:hsa04621	NOD-like receptor signaling pathway	158	35	0.832268	1
path:hsa05142	Chagas disease	99	24	0.835947	1
path:hsa00330	Arginine and proline metabolism	46	9	0.839985	1
path:hsa00511	Other glycan degradation	18	4	0.840241	1
path:hsa03410	Base excision repair	32	6	0.842135	1
path:hsa05417	Lipid and atherosclerosis	198	49	0.843579	1
path:hsa04720	Long-term potentiation	64	17	0.846503	1
path:hsa05235	PD-L1 expression and PD-1 checkpoint pathway in cancer	88	22	0.847019	1
path:hsa04370	VEGF signaling pathway	59	15	0.851567	1
path:hsa04130	SNARE interactions in vesicular transport	32	6	0.851825	1
path:hsa00532	Glycosaminoglycan biosynthesis - chondroitin sulfate / dermatan sulfate	19	5	0.854933	1
path:hsa00240	Pyrimidine metabolism	54	11	0.861412	1
path:hsa00440	Phosphonate and phosphinate metabolism	5	1	0.862669	1
path:hsa00565	Ether lipid metabolism	49	10	0.864134	1
path:hsa04068	FoxO signaling pathway	124	32	0.868879	1
path:hsa04115	p53 signaling pathway	73	18	0.868933	1
path:hsa00592	alpha-Linolenic acid metabolism	25	4	0.869012	1
path:hsa01210	2-Oxocarboxylic acid metabolism	17	3	0.870521	1
path:hsa01522	Endocrine resistance	95	27	0.871957	1
path:hsa00430	Taurine and hypotaurine metabolism	11	2	0.872072	1
path:hsa04620	Toll-like receptor signaling pathway	88	18	0.873729	1
path:hsa05017	Spinocerebellar ataxia	138	37	0.878795	1
path:hsa04922	Glucagon signaling pathway	99	24	0.880373	1
path:hsa00510	N-Glycan biosynthesis	48	10	0.887293	1
path:hsa04070	Phosphatidylinositol signaling system	92	24	0.896036	1
path:hsa05166	Human T-cell leukemia virus 1 infection	211	56	0.897687	1
path:hsa04136	Autophagy - other	29	6	0.899425	1
path:hsa04211	Longevity regulating pathway	88	24	0.901138	1
path:hsa00790	Folate biosynthesis	26	4	0.903026	1
path:hsa04977	Vitamin digestion and absorption	23	4	0.905244	1
path:hsa00563	Glycosylphosphatidylinositol (GPI)-anchor biosynthesis	25	4	0.906307	1
path:hsa04966	Collecting duct acid secretion	27	5	0.91055	1
path:hsa04924	Renin secretion	68	15	0.912487	1
path:hsa05163	Human cytomegalovirus infection	211	56	0.915708	1
path:hsa04914	Progesterone-mediated oocyte maturation	86	21	0.918064	1
path:hsa00670	One carbon pool by folate	19	3	0.919813	1
path:hsa00562	Inositol phosphate metabolism	69	16	0.922314	1
path:hsa00280	Valine, leucine and isoleucine degradation	47	9	0.923468	1
path:hsa00920	Sulfur metabolism	10	1	0.927552	1
path:hsa00220	Arginine biosynthesis	19	3	0.927774	1
path:hsa04979	Cholesterol metabolism	49	9	0.93248	1
path:hsa00071	Fatty acid degradation	42	7	0.936045	1
path:hsa00860	Porphyrin and chlorophyll metabolism	37	6	0.936604	1
path:hsa00061	Fatty acid biosynthesis	16	3	0.937391	1
path:hsa00072	Synthesis and degradation of ketone bodies	10	1	0.938714	1
path:hsa03060	Protein export	23	3	0.940515	1
path:hsa05132	Salmonella infection	239	56	0.94081	1
path:hsa04740	Olfactory transduction	352	53	0.941463	1
path:hsa01230	Biosynthesis of amino acids	64	12	0.944995	1
path:hsa00900	Terpenoid backbone biosynthesis	22	3	0.948218	1
path:hsa00310	Lysine degradation	60	14	0.948374	1
path:hsa03430	Mismatch repair	22	3	0.948705	1
path:hsa00480	Glutathione metabolism	53	8	0.948751	1
path:hsa05110	Vibrio cholerae infection	49	10	0.950752	1
path:hsa00520	Amino sugar and nucleotide sugar metabolism	47	8	0.951686	1
path:hsa00630	Glyoxylate and dicarboxylate metabolism	30	4	0.951797	1
path:hsa00620	Pyruvate metabolism	46	7	0.953412	1
path:hsa04622	RIG-I-like receptor signaling pathway	55	9	0.953515	1
path:hsa04217	Necroptosis	139	28	0.955122	1
path:hsa00513	Various types of N-glycan biosynthesis	37	7	0.955748	1
path:hsa00350	Tyrosine metabolism	34	5	0.958277	1
path:hsa05161	Hepatitis B	146	35	0.959561	1
path:hsa05160	Hepatitis C	142	32	0.960751	1
path:hsa05171	Coronavirus disease - COVID-19	206	41	0.961242	1
path:hsa00533	Glycosaminoglycan biosynthesis - keratan sulfate	14	2	0.964265	1
path:hsa01200	Carbon metabolism	104	20	0.966143	1
path:hsa05131	Shigellosis	234	56	0.966356	1
path:hsa00062	Fatty acid elongation	27	4	0.966528	1
path:hsa04722	Neurotrophin signaling pathway	114	27	0.97198	1
path:hsa01212	Fatty acid metabolism	55	11	0.973219	1
path:hsa04614	Renin-angiotensin system	20	2	0.973286	1
path:hsa05162	Measles	122	25	0.975528	1
path:hsa01040	Biosynthesis of unsaturated fatty acids	27	4	0.97799	1
path:hsa04714	Thermogenesis	212	47	0.980843	1
path:hsa04623	Cytosolic DNA-sensing pathway	50	6	0.98154	1
path:hsa01240	Biosynthesis of cofactors	148	28	0.983447	1
path:hsa00020	Citrate cycle (TCA cycle)	28	3	0.984154	1
path:hsa04142	Lysosome	123	25	0.9854	1
path:hsa01524	Platinum drug resistance	69	12	0.987204	1
path:hsa04210	Apoptosis	132	27	0.988807	1
path:hsa03460	Fanconi anemia pathway	48	7	0.98943	1
path:hsa03420	Nucleotide excision repair	42	5	0.989485	1
path:hsa05167	Kaposi sarcoma-associated herpesvirus infection	181	39	0.989986	1
path:hsa04912	GnRH signaling pathway	91	18	0.992245	1
path:hsa04140	Autophagy - animal	129	27	0.99588	1
path:hsa04625	C-type lectin receptor signaling pathway	102	18	0.997066	1
path:hsa05170	Human immunodeficiency virus 1 infection	194	40	0.997273	1
path:hsa04114	Oocyte meiosis	115	21	0.997445	1
path:hsa04137	Mitophagy - animal	64	10	0.997486	1
path:hsa01523	Antifolate resistance	30	2	0.998152	1
path:hsa03020	RNA polymerase	29	2	0.998462	1
path:hsa05022	Pathways of neurodegeneration - multiple diseases	444	100	0.9986	1
path:hsa01100	Metabolic pathways	1404	335	0.998868	1
path:hsa04120	Ubiquitin mediated proteolysis	132	23	0.998989	1
path:hsa04932	Non-alcoholic fatty liver disease	147	24	0.999167	1
path:hsa03015	mRNA surveillance pathway	84	12	0.999242	1
path:hsa04218	Cellular senescence	152	30	0.999426	1
path:hsa03010	Ribosome	125	16	0.999437	1
path:hsa03440	Homologous recombination	39	3	0.999461	1
path:hsa03008	Ribosome biogenesis in eukaryotes	68	7	0.999505	1
path:hsa05415	Diabetic cardiomyopathy	178	31	0.999574	1
path:hsa03018	RNA degradation	74	8	0.99972	1
path:hsa05016	Huntington disease	282	53	0.999746	1
path:hsa04141	Protein processing in endoplasmic reticulum	164	25	0.999832	1
path:hsa00970	Aminoacyl-tRNA biosynthesis	44	3	0.999888	1
path:hsa03040	Spliceosome	126	17	0.999895	1
path:hsa04110	Cell cycle	121	18	0.99992	1
path:hsa00190	Oxidative phosphorylation	115	13	0.999938	1
path:hsa05020	Prion disease	250	42	0.999947	1
path:hsa05014	Amyotrophic lateral sclerosis	337	60	0.999956	1
path:hsa03013	RNA transport	148	19	0.999957	1
path:hsa04146	Peroxisome	80	7	0.999964	1
path:hsa03050	Proteasome	46	2	0.999969	1
path:hsa05010	Alzheimer disease	341	64	0.999987	1
path:hsa05168	Herpes simplex virus 1 infection	451	72	0.999992	1
path:hsa05012	Parkinson disease	226	31	1	1
path:hsa00471	D-Glutamine and D-glutamate metabolism	4	0	1	1
path:hsa00472	D-Arginine and D-ornithine metabolism	1	0	1	1
path:hsa00750	Vitamin B6 metabolism	6	0	1	1
path:hsa00780	Biotin metabolism	3	0	1	1
path:hsa04122	Sulfur relay system	8	0	1	1

## Sheet: GO Global cluster dif meth
Identifier	Pathway	Ontology	Number of genes in pathway	Number of genes in methylation profile	P value	FDR		GO terms identified in the list of CpG sites differentially methylated between the global cluster group
GO:0031224	intrinsic component of membrane	CC	1601	1101	1.94303e-14	3.19182e-10
GO:0016021	integral component of membrane	CC	1543	1055	1.18942e-12	9.76929e-09
GO:0005886	plasma membrane	CC	1697	1158	2.45801e-12	1.34592e-08
GO:0071944	cell periphery	CC	1732	1177	6.53613e-12	2.68422e-08
GO:0044425	membrane part	CC	1934	1293	3.27127e-11	1.07474e-07
GO:0044459	plasma membrane part	CC	1024	708	2.49502e-08	6.83094e-05
GO:0031226	intrinsic component of plasma membrane	CC	653	466	4.03548e-08	9.47011e-05
GO:0005887	integral component of plasma membrane	CC	624	444	1.5662e-07	0.0003216
GO:0031424	keratinization	BP	54	49	2.81295e-07	0.000513425
GO:0060089	molecular transducer activity	MF	440	314	9.14346e-07	0.00139083
GO:0007186	G protein-coupled receptor signaling pathway	BP	350	253	9.31339e-07	0.00139083
GO:0038023	signaling receptor activity	MF	428	305	1.5129e-06	0.00207103
GO:0050907	detection of chemical stimulus involved in sensory perception	BP	46	41	2.30132e-06	0.00290798
GO:0042734	presynaptic membrane	CC	79	68	2.81488e-06	0.00330286
GO:0005509	calcium ion binding	MF	252	192	3.51794e-06	0.00366465
GO:0030216	keratinocyte differentiation	BP	78	66	3.56939e-06	0.00366465
GO:0005261	cation channel activity	MF	155	123	4.36545e-06	0.0042183
GO:0035068	micro-ribonucleoprotein complex	CC	87	72	6.1713e-06	0.005632
GO:0022839	ion gated channel activity	MF	163	128	6.54649e-06	0.00565995
GO:0004930	G protein-coupled receptor activity	MF	183	138	6.9716e-06	0.00572612
GO:0022838	substrate-specific channel activity	MF	200	153	8.75709e-06	0.00664583
GO:0015267	channel activity	MF	207	158	9.30505e-06	0.00664583
GO:0022803	passive transmembrane transporter activity	MF	207	158	9.30505e-06	0.00664583
GO:0045095	keratin filament	CC	21	21	1.01218e-05	0.00692793
GO:0097060	synaptic membrane	CC	197	152	1.2903e-05	0.00847831
GO:0098590	plasma membrane region	CC	423	303	1.44326e-05	0.00911861
GO:0004888	transmembrane signaling receptor activity	MF	351	251	1.55463e-05	0.00927194
GO:0044456	synapse part	CC	348	255	1.58041e-05	0.00927194
GO:0050906	detection of stimulus involved in sensory perception	BP	69	57	1.64862e-05	0.00933858
GO:0005267	potassium channel activity	MF	67	58	1.81325e-05	0.00992874
GO:0005216	ion channel activity	MF	195	149	1.90373e-05	0.0100879
GO:0050911	detection of chemical stimulus involved in sensory perception of smell	BP	37	33	2.48001e-05	0.0123452
GO:0004984	olfactory receptor activity	MF	37	33	2.48001e-05	0.0123452
GO:0009913	epidermal cell differentiation	BP	93	75	3.09225e-05	0.0146448
GO:0022836	gated channel activity	MF	169	130	3.12027e-05	0.0146448
GO:0009593	detection of chemical stimulus	BP	61	51	3.22669e-05	0.0147236
GO:0034702	ion channel complex	CC	149	116	3.92684e-05	0.0174341
GO:0098742	cell-cell adhesion via plasma-membrane adhesion molecules	BP	143	114	6.35287e-05	0.0274628
GO:0022857	transmembrane transporter activity	MF	366	260	6.95964e-05	0.0293143
GO:0050877	nervous system process	BP	407	289	9.29191e-05	0.0381596
GO:0015318	inorganic molecular entity transmembrane transporter activity	MF	312	224	9.96983e-05	0.039945
GO:0015079	potassium ion transmembrane transporter activity	MF	80	66	0.000103519	0.0404884
GO:0098793	presynapse	CC	188	141	0.000136604	0.0521861
GO:0003008	system process	BP	655	450	0.000140363	0.0524034
GO:0022843	voltage-gated cation channel activity	MF	83	68	0.000144471	0.0527383
GO:0099240	intrinsic component of synaptic membrane	CC	82	67	0.00015371	0.0548913
GO:0022890	inorganic cation transmembrane transporter activity	MF	232	170	0.000163811	0.0572538
GO:0098794	postsynapse	CC	240	178	0.000173136	0.0592522
GO:0007606	sensory perception of chemical stimulus	BP	61	49	0.000185604	0.0622229
GO:0070268	cornification	BP	38	33	0.000189931	0.0623999
GO:0007156	homophilic cell adhesion via plasma membrane adhesion molecules	BP	94	78	0.000198602	0.0639693
GO:1902495	transmembrane transporter complex	CC	157	119	0.000227314	0.0718094
GO:0016020	membrane	CC	2504	1596	0.000261013	0.0808994
GO:0046873	metal ion transmembrane transporter activity	MF	191	142	0.000269821	0.0820805
GO:0097458	neuron part	CC	598	413	0.000314627	0.0939704
GO:0015075	ion transmembrane transporter activity	MF	320	227	0.000322778	0.0946233
GO:0099699	integral component of synaptic membrane	CC	79	64	0.000328333	0.0946233
GO:0005576	extracellular region	CC	1198	782	0.000355199	0.0987696
GO:0030855	epithelial cell differentiation	BP	240	175	0.000364175	0.0987696
GO:0005244	voltage-gated ion channel activity	MF	102	80	0.000366771	0.0987696
GO:0022832	voltage-gated channel activity	MF	102	80	0.000366771	0.0987696
GO:0005215	transporter activity	MF	418	290	0.00038807	0.10282
GO:0008324	cation transmembrane transporter activity	MF	244	176	0.000478381	0.124736
GO:0035195	gene silencing by miRNA	BP	115	88	0.000506859	0.130053
GO:0045202	synapse	CC	437	306	0.000514606	0.130053
GO:1990351	transporter complex	CC	159	119	0.00052724	0.131227
GO:0031047	gene silencing by RNA	BP	121	92	0.000549824	0.134805
GO:0005249	voltage-gated potassium channel activity	MF	52	44	0.000575223	0.138959
GO:0034703	cation channel complex	CC	111	86	0.000595514	0.141775
GO:0045211	postsynaptic membrane	CC	152	115	0.000728006	0.170842
GO:0070252	actin-mediated cell contraction	BP	51	43	0.000738945	0.170967
GO:0015276	ligand-gated ion channel activity	MF	71	57	0.000773265	0.174006
GO:0022834	ligand-gated channel activity	MF	71	57	0.000773265	0.174006
GO:0098889	intrinsic component of presynaptic membrane	CC	45	38	0.000907591	0.201473
GO:0051606	detection of stimulus	BP	112	83	0.000983814	0.215481
GO:0022824	transmitter-gated ion channel activity	MF	29	26	0.00105277	0.222805
GO:0022835	transmitter-gated channel activity	MF	29	26	0.00105277	0.222805
GO:0016441	posttranscriptional gene silencing	BP	118	89	0.00107151	0.222805
GO:0035194	posttranscriptional gene silencing by RNA	BP	118	89	0.00107151	0.222805
GO:0006813	potassium ion transport	BP	114	88	0.00113233	0.231217
GO:0006811	ion transport	BP	567	383	0.00114011	0.231217
GO:0007608	sensory perception of smell	BP	49	39	0.00122326	0.245054
GO:0034705	potassium channel complex	CC	57	47	0.0012839	0.254104
GO:0030048	actin filament-based movement	BP	56	46	0.00139859	0.273507
GO:0009988	cell-cell recognition	BP	18	17	0.00146164	0.282474
GO:0050890	cognition	BP	111	86	0.00152104	0.290537
GO:0071804	cellular potassium ion transport	BP	105	81	0.00171501	0.320142
GO:0071805	potassium ion transmembrane transport	BP	105	81	0.00171501	0.320142
GO:0010817	regulation of hormone levels	BP	180	131	0.00184431	0.339464
GO:0099516	ion antiporter activity	MF	18	17	0.00185985	0.339464
GO:0098660	inorganic ion transmembrane transport	BP	301	212	0.00191943	0.346489
GO:0099056	integral component of presynaptic membrane	CC	42	35	0.00214156	0.382385
GO:0007600	sensory perception	BP	231	163	0.00221389	0.391049
GO:0030594	neurotransmitter receptor activity	MF	46	38	0.00226598	0.395992
GO:0099094	ligand-gated cation channel activity	MF	52	42	0.00249143	0.430808
GO:0035036	sperm-egg recognition	BP	11	11	0.00258232	0.441872
GO:0042391	regulation of membrane potential	BP	179	131	0.0030916	0.520881
GO:0043269	regulation of ion transport	BP	285	200	0.00310746	0.520881
GO:0008544	epidermis development	BP	125	91	0.00324047	0.537689
GO:0016458	gene silencing	BP	134	98	0.00344682	0.55234
GO:0007611	learning or memory	BP	104	80	0.00347132	0.55234
GO:0015085	calcium ion transmembrane transporter activity	MF	61	49	0.00348765	0.55234
GO:0030054	cell junction	CC	450	308	0.00350658	0.55234
GO:0007268	chemical synaptic transmission	BP	306	215	0.00353051	0.55234
GO:0098916	anterograde trans-synaptic signaling	BP	306	215	0.00353051	0.55234
GO:0099536	synaptic signaling	BP	309	217	0.00361899	0.560841
GO:0045111	intermediate filament cytoskeleton	CC	61	47	0.00389189	0.597496
GO:0015077	monovalent inorganic cation transmembrane transporter activity	MF	141	103	0.00407854	0.61527
GO:0015020	glucuronosyltransferase activity	MF	10	10	0.00410322	0.61527
GO:0099537	trans-synaptic signaling	BP	308	216	0.00412003	0.61527
GO:0034220	ion transmembrane transport	BP	402	274	0.00429692	0.635642
GO:0008076	voltage-gated potassium channel complex	CC	53	43	0.00433383	0.635642
GO:0055085	transmembrane transport	BP	503	338	0.00439122	0.638359
GO:0071625	vocalization behavior	BP	14	14	0.00444339	0.640277
GO:0065008	regulation of biological quality	BP	1208	785	0.00453788	0.648206
GO:0019722	calcium-mediated signaling	BP	79	60	0.00484688	0.686376
GO:0032501	multicellular organismal process	BP	2324	1488	0.00502149	0.705026
GO:0098936	intrinsic component of postsynaptic membrane	CC	61	48	0.00530232	0.731943
GO:0099055	integral component of postsynaptic membrane	CC	61	48	0.00530232	0.731943
GO:0005516	calmodulin binding	MF	68	53	0.00566121	0.769589
GO:0007187	G protein-coupled receptor signaling pathway, coupled to cyclic nucleotide second messenger	BP	94	70	0.00566874	0.769589
GO:0044325	ion channel binding	MF	46	38	0.00584577	0.787119
GO:1901216	positive regulation of neuron death	BP	25	22	0.00602097	0.804117
GO:0004252	serine-type endopeptidase activity	MF	51	39	0.00627136	0.830803
GO:0035307	positive regulation of protein dephosphorylation	BP	11	11	0.00650894	0.855379
GO:0086091	regulation of heart rate by cardiac conduction	BP	21	19	0.0067112	0.87496
GO:0007155	cell adhesion	BP	548	371	0.00731911	0.946701
GO:0086003	cardiac muscle cell contraction	BP	37	31	0.00752238	0.960561
GO:0051057	positive regulation of small GTPase mediated signal transduction	BP	19	17	0.00754321	0.960561
GO:0045087	innate immune response	BP	215	148	0.007845	0.986307
GO:0035306	positive regulation of dephosphorylation	BP	16	15	0.00786548	0.986307
GO:0098797	plasma membrane protein complex	CC	255	177	0.00801782	0.994776
GO:0007612	learning	BP	60	48	0.00805413	0.994776
GO:0032609	interferon-gamma production	BP	36	30	0.00812587	0.996147
GO:0051480	regulation of cytosolic calcium ion concentration	BP	132	95	0.00873163	1
GO:0030183	B cell differentiation	BP	36	30	0.00887598	1
GO:0022610	biological adhesion	BP	551	372	0.00891606	1
GO:0005125	cytokine activity	MF	56	42	0.00933629	1
GO:0048247	lymphocyte chemotaxis	BP	17	15	0.00939042	1
GO:0008236	serine-type peptidase activity	MF	56	42	0.00970657	1
GO:0005882	intermediate filament	CC	52	40	0.00974045	1
GO:0030667	secretory granule membrane	CC	80	59	0.00980258	1
GO:0019932	second-messenger-mediated signaling	BP	153	108	0.00989686	1
GO:0016917	GABA receptor activity	MF	11	11	0.00996279	1
GO:0005251	delayed rectifier potassium channel activity	MF	24	21	0.010036	1
GO:0006941	striated muscle contraction	BP	70	54	0.0100495	1
GO:0005230	extracellular ligand-gated ion channel activity	MF	34	28	0.0101341	1
GO:0032026	response to magnesium ion	BP	10	10	0.010157	1
GO:0030073	insulin secretion	BP	77	58	0.0106311	1
GO:0099529	neurotransmitter receptor activity involved in regulation of postsynaptic membrane potential	MF	19	17	0.0107539	1
GO:0006874	cellular calcium ion homeostasis	BP	165	116	0.0108085	1
GO:0036477	somatodendritic compartment	CC	293	202	0.0108819	1
GO:0035304	regulation of protein dephosphorylation	BP	40	32	0.0109505	1
GO:0071621	granulocyte chemotaxis	BP	38	30	0.011113	1
GO:0015301	anion:anion antiporter activity	MF	9	9	0.0111378	1
GO:0006955	immune response	BP	539	353	0.011505	1
GO:0034765	regulation of ion transmembrane transport	BP	206	145	0.0117327	1
GO:0005262	calcium channel activity	MF	56	44	0.0117552	1
GO:0007193	adenylate cyclase-inhibiting G protein-coupled receptor signaling pathway	BP	33	27	0.0118665	1
GO:0061337	cardiac conduction	BP	48	38	0.0127919	1
GO:0031111	negative regulation of microtubule polymerization or depolymerization	BP	10	10	0.0131856	1
GO:0060291	long-term synaptic potentiation	BP	32	27	0.013238	1
GO:0043588	skin development	BP	124	88	0.0132394	1
GO:0003309	type B pancreatic cell differentiation	BP	15	14	0.0133524	1
GO:0035883	enteroendocrine cell differentiation	BP	15	14	0.0133524	1
GO:0045177	apical part of cell	CC	111	80	0.0134713	1
GO:0003382	epithelial cell morphogenesis	BP	11	11	0.0135071	1
GO:1902710	GABA receptor complex	CC	10	10	0.0135118	1
GO:1904315	transmitter-gated ion channel activity involved in regulation of postsynaptic membrane potential	MF	18	16	0.0135891	1
GO:1990868	response to chemokine	BP	33	26	0.0137725	1
GO:1990869	cellular response to chemokine	BP	33	26	0.0137725	1
GO:0032982	myosin filament	CC	9	9	0.0137815	1
GO:0007214	gamma-aminobutyric acid signaling pathway	BP	10	10	0.0138889	1
GO:0001653	peptide receptor activity	MF	56	42	0.0141094	1
GO:0031018	endocrine pancreas development	BP	23	20	0.0142649	1
GO:0050912	detection of chemical stimulus involved in sensory perception of taste	BP	7	7	0.014458	1
GO:0006937	regulation of muscle contraction	BP	71	54	0.0145015	1
GO:0003306	Wnt signaling pathway involved in heart development	BP	8	8	0.0145161	1
GO:0070098	chemokine-mediated signaling pathway	BP	29	23	0.014535	1
GO:0098984	neuron to neuron synapse	CC	134	97	0.0148242	1
GO:0060306	regulation of membrane repolarization	BP	16	15	0.0150097	1
GO:0098655	cation transmembrane transport	BP	300	205	0.0150524	1
GO:0044297	cell body	CC	193	135	0.0153659	1
GO:1903115	regulation of actin filament-based movement	BP	23	20	0.0153816	1
GO:0032196	transposition	BP	8	8	0.0156463	1
GO:0006812	cation transport	BP	413	277	0.0157889	1
GO:0055074	calcium ion homeostasis	BP	174	121	0.0158733	1
GO:0007610	behavior	BP	244	172	0.0162935	1
GO:0043005	neuron projection	CC	465	313	0.0163812	1
GO:0098662	inorganic cation transmembrane transport	BP	272	187	0.0165868	1
GO:0015297	antiporter activity	MF	21	18	0.0167301	1
GO:0098982	GABA-ergic synapse	CC	40	32	0.0173437	1
GO:0007520	myoblast fusion	BP	19	17	0.0176884	1
GO:0007188	adenylate cyclase-modulating G protein-coupled receptor signaling pathway	BP	85	62	0.0178343	1
GO:0032590	dendrite membrane	CC	17	15	0.0180081	1
GO:0098609	cell-cell adhesion	BP	340	234	0.018311	1
GO:0007215	glutamate receptor signaling pathway	BP	45	35	0.018354	1
GO:0032589	neuron projection membrane	CC	29	24	0.0185228	1
GO:0050829	defense response to Gram-negative bacterium	BP	16	14	0.0187225	1
GO:0043266	regulation of potassium ion transport	BP	49	39	0.0188115	1
GO:0060078	regulation of postsynaptic membrane potential	BP	65	50	0.0188827	1
GO:0086005	ventricular cardiac muscle cell action potential	BP	23	20	0.0193259	1
GO:0006816	calcium ion transport	BP	160	112	0.0196352	1
GO:0004175	endopeptidase activity	MF	106	74	0.0197121	1
GO:0050848	regulation of calcium-mediated signaling	BP	35	28	0.0197816	1
GO:0006805	xenobiotic metabolic process	BP	33	26	0.0197843	1
GO:0060048	cardiac muscle contraction	BP	60	46	0.0199094	1
GO:0086004	regulation of cardiac muscle cell contraction	BP	22	19	0.0200353	1
GO:0032649	regulation of interferon-gamma production	BP	30	25	0.0201257	1
GO:0035025	positive regulation of Rho protein signal transduction	BP	8	8	0.0202591	1
GO:1902711	GABA-A receptor complex	CC	9	9	0.0204138	1
GO:0004890	GABA-A receptor activity	MF	9	9	0.0204138	1
GO:0031016	pancreas development	BP	40	32	0.0205061	1
GO:0005217	intracellular ligand-gated ion channel activity	MF	21	18	0.0208748	1
GO:0030133	transport vesicle	CC	111	79	0.0209261	1
GO:0098598	learned vocalization behavior or vocal learning	BP	9	9	0.0210014	1
GO:0043271	negative regulation of ion transport	BP	56	43	0.0211265	1
GO:0009986	cell surface	CC	292	197	0.0211687	1
GO:0040029	regulation of gene expression, epigenetic	BP	150	105	0.0211948	1
GO:0071674	mononuclear cell migration	BP	25	20	0.0212335	1
GO:0086009	membrane repolarization	BP	23	20	0.0214114	1
GO:0098719	sodium ion import across plasma membrane	BP	7	7	0.0218113	1
GO:0086001	cardiac muscle cell action potential	BP	36	29	0.0220399	1
GO:0070571	negative regulation of neuron projection regeneration	BP	9	9	0.0221033	1
GO:0072503	cellular divalent inorganic cation homeostasis	BP	174	120	0.0221945	1
GO:0030154	cell differentiation	BP	1400	905	0.0222012	1
GO:0016323	basolateral plasma membrane	CC	82	60	0.0222804	1
GO:0050854	regulation of antigen receptor-mediated signaling pathway	BP	20	17	0.0224047	1
GO:0097553	calcium ion transmembrane import into cytosol	BP	52	40	0.0226756	1
GO:0042445	hormone metabolic process	BP	74	55	0.0228248	1
GO:0006942	regulation of striated muscle contraction	BP	43	34	0.0231516	1
GO:0046883	regulation of hormone secretion	BP	97	70	0.0231921	1
GO:0008066	glutamate receptor activity	MF	17	15	0.0234057	1
GO:0008528	G protein-coupled peptide receptor activity	MF	54	40	0.0235347	1
GO:0042742	defense response to bacterium	BP	54	40	0.0238437	1
GO:0032729	positive regulation of interferon-gamma production	BP	22	19	0.0240914	1
GO:0048365	Rac GTPase binding	MF	26	21	0.0245531	1
GO:0007339	binding of sperm to zona pellucida	BP	7	7	0.0251596	1
GO:0002455	humoral immune response mediated by circulating immunoglobulin	BP	14	12	0.0254226	1
GO:0031253	cell projection membrane	CC	107	76	0.0255696	1
GO:0032279	asymmetric synapse	CC	128	92	0.0256942	1
GO:0055117	regulation of cardiac muscle contraction	BP	36	29	0.0259485	1
GO:0007194	negative regulation of adenylate cyclase activity	BP	8	8	0.0261983	1
GO:0031280	negative regulation of cyclase activity	BP	8	8	0.0261983	1
GO:0051350	negative regulation of lyase activity	BP	8	8	0.0261983	1
GO:0001580	detection of chemical stimulus involved in sensory perception of bitter taste	BP	6	6	0.0264947	1
GO:0050913	sensory perception of bitter taste	BP	6	6	0.0264947	1
GO:0008016	regulation of heart contraction	BP	89	65	0.0268374	1
GO:0001786	phosphatidylserine binding	MF	19	16	0.0269219	1
GO:0030593	neutrophil chemotaxis	BP	35	27	0.0270943	1
GO:0003214	cardiac left ventricle morphogenesis	BP	9	9	0.0271128	1
GO:0017171	serine hydrolase activity	MF	58	42	0.0271676	1
GO:0097530	granulocyte migration	BP	41	31	0.0279577	1
GO:0031528	microvillus membrane	CC	7	7	0.0279864	1
GO:0033561	regulation of water loss via skin	BP	9	9	0.0280912	1
GO:0061436	establishment of skin barrier	BP	9	9	0.0280912	1
GO:0006873	cellular ion homeostasis	BP	211	143	0.0281388	1
GO:0007204	positive regulation of cytosolic calcium ion concentration	BP	116	82	0.0282146	1
GO:0034762	regulation of transmembrane transport	BP	225	155	0.0283114	1
GO:0099572	postsynaptic specialization	CC	133	95	0.0283939	1
GO:1903522	regulation of blood circulation	BP	107	77	0.0288615	1
GO:0016342	catenin complex	CC	19	16	0.0288682	1
GO:0098960	postsynaptic neurotransmitter receptor activity	MF	20	17	0.0291412	1
GO:1901379	regulation of potassium ion transmembrane transport	BP	44	35	0.0293382	1
GO:0072676	lymphocyte migration	BP	35	27	0.0295416	1
GO:0071466	cellular response to xenobiotic stimulus	BP	49	36	0.0296636	1
GO:0015812	gamma-aminobutyric acid transport	BP	7	7	0.0296649	1
GO:0071346	cellular response to interferon-gamma	BP	48	36	0.0296658	1
GO:0060402	calcium ion transport into cytosol	BP	60	45	0.0298425	1
GO:1905651	regulation of artery morphogenesis	BP	7	7	0.0301534	1
GO:0023061	signal release	BP	165	114	0.0301709	1
GO:0003323	type B pancreatic cell development	BP	12	11	0.0306785	1
GO:0002064	epithelial cell development	BP	74	55	0.0308836	1
GO:0001895	retina homeostasis	BP	22	18	0.030891	1
GO:0016553	base conversion or substitution editing	BP	7	7	0.0312219	1
GO:0002220	innate immune response activating cell surface receptor signaling pathway	BP	16	14	0.031421	1
GO:0048869	cellular developmental process	BP	1433	923	0.0315823	1
GO:0006836	neurotransmitter transport	BP	104	74	0.0318927	1
GO:0005911	cell-cell junction	CC	154	107	0.0319032	1
GO:0097091	synaptic vesicle clustering	BP	8	8	0.0320665	1
GO:0048240	sperm capacitation	BP	7	7	0.0322309	1
GO:0050796	regulation of insulin secretion	BP	65	48	0.0323157	1
GO:0031225	anchored component of membrane	CC	60	44	0.0323856	1
GO:0006959	humoral immune response	BP	78	55	0.0331294	1
GO:0034341	response to interferon-gamma	BP	56	41	0.0334037	1
GO:0008015	blood circulation	BP	182	125	0.0336494	1
GO:0030553	cGMP binding	MF	7	7	0.0339037	1
GO:0014069	postsynaptic density	CC	126	90	0.0339895	1
GO:0071872	cellular response to epinephrine stimulus	BP	8	8	0.0340974	1
GO:0015271	outward rectifier potassium channel activity	MF	8	8	0.0342431	1
GO:0009914	hormone transport	BP	118	83	0.0343018	1
GO:0030104	water homeostasis	BP	21	18	0.034427	1
GO:0043197	dendritic spine	CC	66	49	0.0355576	1
GO:0044309	neuron spine	CC	66	49	0.0355576	1
GO:0099558	maintenance of synapse structure	BP	7	7	0.0358073	1
GO:0050995	negative regulation of lipid catabolic process	BP	7	7	0.0359922	1
GO:0043025	neuronal cell body	CC	179	124	0.0360394	1
GO:0035249	synaptic transmission, glutamatergic	BP	44	34	0.0360712	1
GO:0003407	neural retina development	BP	34	27	0.0361052	1
GO:0043204	perikaryon	CC	45	35	0.0362147	1
GO:1902936	phosphatidylinositol bisphosphate binding	MF	28	22	0.0363089	1
GO:0030595	leukocyte chemotaxis	BP	70	50	0.0363485	1
GO:0005796	Golgi lumen	CC	30	24	0.0364992	1
GO:0001954	positive regulation of cell-matrix adhesion	BP	18	15	0.036796	1
GO:0002021	response to dietary excess	BP	7	7	0.0370368	1
GO:0046983	protein dimerization activity	MF	368	246	0.037193	1
GO:0072507	divalent inorganic cation homeostasis	BP	187	127	0.0375596	1
GO:0032395	MHC class II receptor activity	MF	8	8	0.0376871	1
GO:0001523	retinoid metabolic process	BP	31	24	0.0381024	1
GO:0019730	antimicrobial humoral response	BP	32	25	0.0381367	1
GO:0022841	potassium ion leak channel activity	MF	8	8	0.0385299	1
GO:0048641	regulation of skeletal muscle tissue development	BP	27	22	0.0388116	1
GO:0016324	apical plasma membrane	CC	102	72	0.0389649	1
GO:0086002	cardiac muscle cell action potential involved in contraction	BP	31	25	0.0391524	1
GO:0008009	chemokine activity	MF	13	11	0.0392183	1
GO:0048681	negative regulation of axon regeneration	BP	8	8	0.0392338	1
GO:0070838	divalent metal ion transport	BP	174	119	0.0392347	1
GO:0072511	divalent inorganic cation transport	BP	174	119	0.0392347	1
GO:0060041	retina development in camera-type eye	BP	63	47	0.0393393	1
GO:0097386	glial cell projection	CC	8	8	0.0396697	1
GO:0006835	dicarboxylic acid transport	BP	38	29	0.0397889	1
GO:0035270	endocrine system development	BP	68	51	0.0399774	1
GO:0099623	regulation of cardiac muscle cell membrane repolarization	BP	13	12	0.0400809	1
GO:0098978	glutamatergic synapse	CC	141	99	0.0401447	1
GO:1900271	regulation of long-term synaptic potentiation	BP	11	10	0.0405821	1
GO:0009583	detection of light stimulus	BP	21	17	0.0410414	1
GO:1903792	negative regulation of anion transport	BP	12	11	0.041266	1
GO:0086103	G protein-coupled receptor signaling pathway involved in heart process	BP	7	7	0.0414146	1
GO:0035303	regulation of dephosphorylation	BP	58	43	0.0417879	1
GO:0033270	paranode region of axon	CC	7	7	0.0419627	1
GO:0019933	cAMP-mediated signaling	BP	70	50	0.0420124	1
GO:0015893	drug transport	BP	63	46	0.0426692	1
GO:0030049	muscle filament sliding	BP	10	9	0.0427891	1
GO:0033275	actin-myosin filament sliding	BP	10	9	0.0427891	1
GO:0050900	leukocyte migration	BP	139	95	0.0429386	1
GO:0050891	multicellular organismal water homeostasis	BP	20	17	0.0429559	1
GO:0030878	thyroid gland development	BP	13	12	0.0430314	1
GO:0031110	regulation of microtubule polymerization or depolymerization	BP	15	13	0.0434569	1
GO:2000249	regulation of actin cytoskeleton reorganization	BP	12	11	0.0435025	1
GO:0010469	regulation of signaling receptor activity	BP	174	117	0.043503	1
GO:0060401	cytosolic calcium ion transport	BP	61	45	0.0435174	1
GO:0044421	extracellular region part	CC	951	604	0.0437546	1
GO:0071868	cellular response to monoamine stimulus	BP	12	11	0.0438541	1
GO:0071870	cellular response to catecholamine stimulus	BP	12	11	0.0438541	1
GO:0002027	regulation of heart rate	BP	40	31	0.0441547	1
GO:0048167	regulation of synaptic plasticity	BP	76	56	0.0441548	1
GO:0046579	positive regulation of Ras protein signal transduction	BP	15	13	0.0442257	1
GO:0046879	hormone secretion	BP	114	80	0.0446451	1
GO:0030003	cellular cation homeostasis	BP	207	139	0.0447236	1
GO:1990266	neutrophil migration	BP	36	27	0.0448591	1
GO:0098796	membrane protein complex	CC	365	241	0.0449623	1
GO:0035914	skeletal muscle cell differentiation	BP	30	24	0.0451747	1
GO:0006721	terpenoid metabolic process	BP	36	27	0.0453388	1
GO:0099625	ventricular cardiac muscle cell membrane repolarization	BP	16	14	0.0458271	1
GO:0008194	UDP-glycosyltransferase activity	MF	48	35	0.0458294	1
GO:0045577	regulation of B cell differentiation	BP	8	8	0.0459171	1
GO:0052696	flavonoid glucuronidation	BP	5	5	0.0459915	1
GO:0052697	xenobiotic glucuronidation	BP	5	5	0.0459915	1
GO:0003013	circulatory system process	BP	185	126	0.0474054	1
GO:0099622	cardiac muscle cell membrane repolarization	BP	20	17	0.0476729	1
GO:0014701	junctional sarcoplasmic reticulum membrane	CC	7	7	0.0477095	1
GO:0016101	diterpenoid metabolic process	BP	33	25	0.0477791	1
GO:0050852	T cell receptor signaling pathway	BP	45	34	0.0479659	1
GO:0004970	ionotropic glutamate receptor activity	MF	11	10	0.0481878	1
GO:0010996	response to auditory stimulus	BP	15	13	0.0488752	1
GO:0042101	T cell receptor complex	CC	7	7	0.0490745	1
GO:0022851	GABA-gated chloride ion channel activity	MF	7	7	0.0494773	1
GO:0099504	synaptic vesicle cycle	BP	76	54	0.050048	1
GO:0048710	regulation of astrocyte differentiation	BP	7	7	0.0501149	1
GO:0001530	lipopolysaccharide binding	MF	11	10	0.0502333	1
GO:0010533	regulation of activation of Janus kinase activity	BP	5	5	0.050476	1
GO:0042923	neuropeptide binding	MF	10	9	0.0505721	1
GO:0044057	regulation of system process	BP	224	152	0.0505917	1
GO:0051861	glycolipid binding	MF	6	6	0.0506674	1
GO:0035235	ionotropic glutamate receptor signaling pathway	BP	14	12	0.0511577	1
GO:0010453	regulation of cell fate commitment	BP	17	14	0.051165	1
GO:0033628	regulation of cell adhesion mediated by integrin	BP	18	15	0.0512167	1
GO:0070509	calcium ion import	BP	30	24	0.0513302	1
GO:0072341	modified amino acid binding	MF	24	19	0.0513743	1
GO:0030001	metal ion transport	BP	334	222	0.0513945	1
GO:0099560	synaptic membrane adhesion	BP	16	14	0.0514943	1
GO:1901317	regulation of flagellated sperm motility	BP	6	6	0.0517273	1
GO:0098945	intrinsic component of presynaptic active zone membrane	CC	7	7	0.0526103	1
GO:0072562	blood microparticle	CC	21	16	0.0528455	1
GO:0008289	lipid binding	MF	235	156	0.0528796	1
GO:1990939	ATP-dependent microtubule motor activity	MF	15	13	0.0528866	1
GO:0045026	plasma membrane fusion	BP	7	7	0.0529382	1
GO:1903859	regulation of dendrite extension	BP	15	13	0.0530783	1
GO:0010922	positive regulation of phosphatase activity	BP	11	10	0.05308	1
GO:0060307	regulation of ventricular cardiac muscle cell membrane repolarization	BP	12	11	0.0532925	1
GO:0007190	activation of adenylate cyclase activity	BP	10	9	0.0539467	1
GO:0017048	Rho GTPase binding	MF	59	43	0.0545227	1
GO:0048245	eosinophil chemotaxis	BP	5	5	0.0550302	1
GO:0043666	regulation of phosphoprotein phosphatase activity	BP	33	25	0.0555389	1
GO:0030658	transport vesicle membrane	CC	68	49	0.0557485	1
GO:0060135	maternal process involved in female pregnancy	BP	18	15	0.0557622	1
GO:0009897	external side of plasma membrane	CC	102	71	0.055958	1
GO:0098857	membrane microdomain	CC	111	78	0.0567371	1
GO:0019935	cyclic-nucleotide-mediated signaling	BP	79	55	0.0570416	1
GO:0014902	myotube differentiation	BP	45	34	0.0572594	1
GO:0070588	calcium ion transmembrane transport	BP	116	81	0.057377	1
GO:0048788	cytoskeleton of presynaptic active zone	CC	6	6	0.057886	1
GO:0099569	presynaptic cytoskeleton	CC	6	6	0.057886	1
GO:0005615	extracellular space	CC	878	556	0.0579335	1
GO:0050807	regulation of synapse organization	BP	94	67	0.0580097	1
GO:0009566	fertilization	BP	50	37	0.0582838	1
GO:0007440	foregut morphogenesis	BP	6	6	0.0583941	1
GO:0048617	embryonic foregut morphogenesis	BP	6	6	0.0583941	1
GO:0034612	response to tumor necrosis factor	BP	71	50	0.0585858	1
GO:1903393	positive regulation of adherens junction organization	BP	10	9	0.0585889	1
GO:0030072	peptide hormone secretion	BP	92	65	0.0586377	1
GO:0060122	inner ear receptor cell stereocilium organization	BP	6	6	0.0587236	1
GO:0043951	negative regulation of cAMP-mediated signaling	BP	13	11	0.0598238	1
GO:0099068	postsynapse assembly	BP	20	17	0.0598703	1
GO:0015701	bicarbonate transport	BP	16	13	0.0603843	1
GO:0051339	regulation of lyase activity	BP	18	15	0.060676	1
GO:0060170	ciliary membrane	CC	18	15	0.0607254	1
GO:0043252	sodium-independent organic anion transport	BP	6	6	0.0607362	1
GO:0015347	sodium-independent organic anion transmembrane transporter activity	MF	6	6	0.0607362	1
GO:0031644	regulation of neurological system process	BP	60	44	0.060904	1
GO:0098771	inorganic ion homeostasis	BP	239	158	0.0609057	1
GO:0010528	regulation of transposition	BP	5	5	0.0609535	1
GO:0010529	negative regulation of transposition	BP	5	5	0.0609535	1
GO:0032516	positive regulation of phosphoprotein phosphatase activity	BP	6	6	0.0610216	1
GO:1901077	regulation of relaxation of muscle	BP	6	6	0.0611305	1
GO:0060252	positive regulation of glial cell proliferation	BP	6	6	0.061274	1
GO:0006875	cellular metal ion homeostasis	BP	196	131	0.0614583	1
GO:0007189	adenylate cyclase-activating G protein-coupled receptor signaling pathway	BP	53	38	0.0617291	1
GO:0050808	synapse organization	BP	175	121	0.0617797	1
GO:0022821	potassium ion antiporter activity	MF	6	6	0.0619811	1
GO:0098703	calcium ion import across plasma membrane	BP	7	7	0.0622594	1
GO:1902656	calcium ion import into cytosol	BP	7	7	0.0622594	1
GO:0035588	G protein-coupled purinergic receptor signaling pathway	BP	5	5	0.0622737	1
GO:0051953	negative regulation of amine transport	BP	14	12	0.0624395	1
GO:0045121	membrane raft	CC	110	77	0.0624456	1
GO:0043267	negative regulation of potassium ion transport	BP	18	15	0.0629039	1
GO:0007267	cell-cell signaling	BP	615	401	0.0630539	1
GO:0002250	adaptive immune response	BP	118	80	0.0636359	1
GO:1901623	regulation of lymphocyte chemotaxis	BP	9	8	0.0636526	1
GO:0030547	receptor inhibitor activity	MF	10	9	0.0637305	1
GO:0045761	regulation of adenylate cyclase activity	BP	14	12	0.0637684	1
GO:0060047	heart contraction	BP	101	71	0.0639661	1
GO:0007613	memory	BP	47	36	0.0640383	1
GO:0031279	regulation of cyclase activity	BP	18	15	0.0644436	1
GO:0007043	cell-cell junction assembly	BP	47	35	0.0647347	1
GO:0002449	lymphocyte mediated immunity	BP	66	46	0.0647986	1
GO:0003774	motor activity	MF	40	30	0.0649405	1
GO:0097028	dendritic cell differentiation	BP	13	11	0.065083	1
GO:0071425	hematopoietic stem cell proliferation	BP	7	7	0.0654382	1
GO:0002548	monocyte chemotaxis	BP	21	16	0.0658501	1
GO:0007019	microtubule depolymerization	BP	10	9	0.0658703	1
GO:0032528	microvillus organization	BP	5	5	0.0658803	1
GO:0007338	single fertilization	BP	43	32	0.0659956	1
GO:0044463	cell projection part	CC	463	303	0.066297	1
GO:0120038	plasma membrane bounded cell projection part	CC	463	303	0.066297	1
GO:0048708	astrocyte differentiation	BP	22	18	0.0664192	1
GO:0048787	presynaptic active zone membrane	CC	10	9	0.0671313	1
GO:0043198	dendritic shaft	CC	10	9	0.0672312	1
GO:0098631	cell adhesion mediator activity	MF	24	19	0.0673041	1
GO:1903861	positive regulation of dendrite extension	BP	14	12	0.0674632	1
GO:2001014	regulation of skeletal muscle cell differentiation	BP	10	9	0.0675208	1
GO:0046717	acid secretion	BP	49	36	0.0678282	1
GO:0000768	syncytium formation by plasma membrane fusion	BP	22	18	0.0678483	1
GO:0006949	syncytium formation	BP	22	18	0.0678483	1
GO:0140253	cell-cell fusion	BP	22	18	0.0678483	1
GO:0007586	digestion	BP	46	34	0.0678947	1
GO:0001917	photoreceptor inner segment	CC	10	9	0.0679664	1
GO:0042659	regulation of cell fate specification	BP	6	6	0.0679943	1
GO:0046658	anchored component of plasma membrane	CC	20	16	0.0684763	1
GO:0086012	membrane depolarization during cardiac muscle cell action potential	BP	10	9	0.0684868	1
GO:0097529	myeloid leukocyte migration	BP	63	44	0.0692113	1
GO:0007614	short-term memory	BP	6	6	0.0692636	1
GO:0030017	sarcomere	CC	67	48	0.0694825	1
GO:1904861	excitatory synapse assembly	BP	16	14	0.0695115	1
GO:0006958	complement activation, classical pathway	BP	11	9	0.0696348	1
GO:0061316	canonical Wnt signaling pathway involved in heart development	BP	5	5	0.0701726	1
GO:0055080	cation homeostasis	BP	235	155	0.0701961	1
GO:0051602	response to electrical stimulus	BP	16	13	0.0704088	1
GO:0031362	anchored component of external side of plasma membrane	CC	5	5	0.071011	1
GO:0051965	positive regulation of synapse assembly	BP	34	26	0.0711218	1
GO:0009584	detection of visible light	BP	19	15	0.0716737	1
GO:0002223	stimulatory C-type lectin receptor signaling pathway	BP	14	12	0.0717948	1
GO:0007196	adenylate cyclase-inhibiting G protein-coupled glutamate receptor signaling pathway	BP	6	6	0.0720266	1
GO:0003729	mRNA binding	MF	67	48	0.0722304	1
GO:1901380	negative regulation of potassium ion transmembrane transport	BP	14	12	0.0724098	1
GO:1903035	negative regulation of response to wounding	BP	36	27	0.0725322	1
GO:0098831	presynaptic active zone cytoplasmic component	CC	13	11	0.072537	1
GO:0030545	receptor regulator activity	MF	152	101	0.0727583	1
GO:0045089	positive regulation of innate immune response	BP	79	55	0.0729243	1
GO:0046982	protein heterodimerization activity	MF	157	108	0.0734132	1
GO:0031681	G-protein beta-subunit binding	MF	6	6	0.0735137	1
GO:0006936	muscle contraction	BP	145	100	0.0736073	1
GO:0120163	negative regulation of cold-induced thermogenesis	BP	19	15	0.0740805	1
GO:0006865	amino acid transport	BP	56	40	0.0744911	1
GO:0071277	cellular response to calcium ion	BP	22	17	0.0749949	1
GO:0030175	filopodium	CC	30	23	0.0755403	1
GO:0002068	glandular epithelial cell development	BP	14	12	0.0755869	1
GO:0031115	negative regulation of microtubule polymerization	BP	6	6	0.0762178	1
GO:0034142	toll-like receptor 4 signaling pathway	BP	13	11	0.0765419	1
GO:0098962	regulation of postsynaptic neurotransmitter receptor activity	BP	5	5	0.0765948	1
GO:0016879	ligase activity, forming carbon-nitrogen bonds	MF	9	8	0.0766551	1
GO:0019897	extrinsic component of plasma membrane	CC	69	48	0.0767135	1
GO:0051412	response to corticosterone	BP	6	6	0.0768704	1
GO:0010959	regulation of metal ion transport	BP	153	105	0.076909	1
GO:0007638	mechanosensory behavior	BP	10	9	0.0772606	1
GO:0031223	auditory behavior	BP	10	9	0.0772606	1
GO:0051928	positive regulation of calcium ion transport	BP	41	30	0.0777577	1
GO:0050851	antigen receptor-mediated signaling pathway	BP	64	46	0.0779357	1
GO:0042440	pigment metabolic process	BP	15	12	0.0780668	1
GO:0090276	regulation of peptide hormone secretion	BP	78	55	0.078148	1
GO:0035747	natural killer cell chemotaxis	BP	5	5	0.0782614	1
GO:0001910	regulation of leukocyte mediated cytotoxicity	BP	22	17	0.0784306	1
GO:0042908	xenobiotic transport	BP	5	5	0.0784334	1
GO:0051894	positive regulation of focal adhesion assembly	BP	9	8	0.0785987	1
GO:0098589	membrane region	CC	114	79	0.0788406	1
GO:0048871	multicellular organismal homeostasis	BP	169	114	0.0791279	1
GO:1902093	positive regulation of flagellated sperm motility	BP	5	5	0.0797462	1
GO:0070493	thrombin-activated receptor signaling pathway	BP	6	6	0.0797598	1
GO:0031340	positive regulation of vesicle fusion	BP	5	5	0.0803235	1
GO:0048878	chemical homeostasis	BP	360	234	0.0803382	1
GO:0008272	sulfate transport	BP	5	5	0.0804829	1
GO:0019532	oxalate transport	BP	5	5	0.0804829	1
GO:1902358	sulfate transmembrane transport	BP	5	5	0.0804829	1
GO:0008271	secondary active sulfate transmembrane transporter activity	MF	5	5	0.0804829	1
GO:0015116	sulfate transmembrane transporter activity	MF	5	5	0.0804829	1
GO:0019531	oxalate transmembrane transporter activity	MF	5	5	0.0804829	1
GO:0000578	embryonic axis specification	BP	20	16	0.0807807	1
GO:0050909	sensory perception of taste	BP	11	9	0.0809667	1
GO:0023019	signal transduction involved in regulation of gene expression	BP	13	11	0.0811232	1
GO:0010832	negative regulation of myotube differentiation	BP	6	6	0.0813673	1
GO:0003015	heart process	BP	105	73	0.0814001	1
GO:0007342	fusion of sperm to egg plasma membrane involved in single fertilization	BP	6	6	0.0814269	1
GO:0036151	phosphatidylcholine acyl-chain remodeling	BP	5	5	0.0816366	1
GO:1904353	regulation of telomere capping	BP	5	5	0.0819953	1
GO:0090257	regulation of muscle system process	BP	97	68	0.0821171	1
GO:0031526	brush border membrane	CC	19	15	0.0821392	1
GO:1902866	regulation of retina development in camera-type eye	BP	6	6	0.0821562	1
GO:0051049	regulation of transport	BP	600	387	0.0822836	1
GO:0055082	cellular chemical homeostasis	BP	248	163	0.0825026	1
GO:0051048	negative regulation of secretion	BP	76	53	0.0827972	1
GO:0032891	negative regulation of organic acid transport	BP	10	9	0.0828502	1
GO:0005549	odorant binding	MF	8	7	0.0831176	1
GO:0035577	azurophil granule membrane	CC	15	12	0.0833189	1
GO:0023052	signaling	BP	1866	1172	0.0835472	1
GO:0007492	endoderm development	BP	38	28	0.0837147	1
GO:0043235	receptor complex	CC	170	115	0.0837793	1
GO:0055062	phosphate ion homeostasis	BP	6	6	0.0838349	1
GO:0072505	divalent inorganic anion homeostasis	BP	6	6	0.0838349	1
GO:0072506	trivalent inorganic anion homeostasis	BP	6	6	0.0838349	1
GO:0005546	phosphatidylinositol-4,5-bisphosphate binding	MF	19	15	0.0850794	1
GO:0050908	detection of light stimulus involved in visual perception	BP	9	8	0.0850865	1
GO:0050962	detection of light stimulus involved in sensory perception	BP	9	8	0.0850865	1
GO:0051552	flavone metabolic process	BP	4	4	0.0851731	1
GO:0072348	sulfur compound transport	BP	12	10	0.0858479	1
GO:0009410	response to xenobiotic stimulus	BP	90	62	0.0861105	1
GO:0050776	regulation of immune response	BP	277	180	0.0863132	1
GO:0050850	positive regulation of calcium-mediated signaling	BP	13	11	0.0864013	1
GO:0050803	regulation of synapse structure or activity	BP	97	68	0.0865726	1
GO:1905652	negative regulation of artery morphogenesis	BP	5	5	0.0866714	1
GO:0098901	regulation of cardiac muscle cell action potential	BP	17	14	0.0866828	1
GO:0001906	cell killing	BP	36	26	0.0869752	1
GO:0046148	pigment biosynthetic process	BP	9	8	0.0870273	1
GO:0099604	ligand-gated calcium channel activity	MF	17	14	0.0871471	1
GO:0048642	negative regulation of skeletal muscle tissue development	BP	6	6	0.0872034	1
GO:0008206	bile acid metabolic process	BP	13	11	0.087509	1
GO:0099054	presynapse assembly	BP	20	16	0.0877363	1
GO:0035881	amacrine cell differentiation	BP	5	5	0.0879393	1
GO:0015491	cation:cation antiporter activity	MF	9	8	0.0885018	1
GO:2000179	positive regulation of neural precursor cell proliferation	BP	23	18	0.0885697	1
GO:0031674	I band	CC	55	40	0.088832	1
GO:0042982	amyloid precursor protein metabolic process	BP	20	16	0.0889162	1
GO:0097106	postsynaptic density organization	BP	19	16	0.0890416	1
GO:0097447	dendritic tree	CC	220	147	0.0892362	1
GO:0032757	positive regulation of interleukin-8 production	BP	12	10	0.0892715	1
GO:1903231	mRNA binding involved in posttranscriptional gene silencing	MF	31	23	0.089379	1
GO:1990504	dense core granule exocytosis	BP	5	5	0.0897091	1
GO:0099601	regulation of neurotransmitter receptor activity	BP	25	19	0.0898566	1
GO:0070262	peptidyl-serine dephosphorylation	BP	5	5	0.0901778	1
GO:0050830	defense response to Gram-positive bacterium	BP	19	15	0.0902859	1
GO:0043949	regulation of cAMP-mediated signaling	BP	21	16	0.090469	1
GO:0032809	neuronal cell body membrane	CC	13	11	0.0905241	1
GO:0044298	cell body membrane	CC	13	11	0.0905241	1
GO:0046626	regulation of insulin receptor signaling pathway	BP	17	14	0.0905766	1
GO:0016338	calcium-independent cell-cell adhesion via plasma membrane cell-adhesion molecules	BP	9	8	0.0906601	1
GO:0004601	peroxidase activity	MF	13	11	0.0909414	1
GO:0016684	oxidoreductase activity, acting on peroxide as acceptor	MF	13	11	0.0909414	1
GO:0036128	CatSper complex	CC	4	4	0.0913111	1
GO:0048018	receptor ligand activity	MF	144	95	0.0913316	1
GO:0042592	homeostatic process	BP	552	355	0.0915337	1
GO:2000401	regulation of lymphocyte migration	BP	21	16	0.0918929	1
GO:0005892	acetylcholine-gated channel complex	CC	8	7	0.0919322	1
GO:0009996	negative regulation of cell fate specification	BP	5	5	0.0922128	1
GO:0008037	cell recognition	BP	51	37	0.0925785	1
GO:0030276	clathrin binding	MF	15	12	0.0925852	1
GO:0051963	regulation of synapse assembly	BP	51	37	0.0929123	1
GO:0005891	voltage-gated calcium channel complex	CC	27	21	0.0929469	1
GO:0051124	synaptic growth at neuromuscular junction	BP	6	6	0.0930572	1
GO:0032536	regulation of cell projection size	BP	4	4	0.0934092	1
GO:0001867	complement activation, lectin pathway	BP	5	5	0.0941383	1
GO:0030246	carbohydrate binding	MF	71	49	0.0941913	1
GO:2000463	positive regulation of excitatory postsynaptic potential	BP	18	15	0.0943055	1
GO:0001750	photoreceptor outer segment	CC	22	17	0.0943157	1
GO:0015278	calcium-release channel activity	MF	13	11	0.094643	1
GO:0014003	oligodendrocyte development	BP	14	12	0.0947873	1
GO:0048731	system development	BP	1669	1065	0.0948099	1
GO:0033267	axon part	CC	147	101	0.0949727	1
GO:0016460	myosin II complex	CC	8	7	0.0950624	1
GO:0001711	endodermal cell fate commitment	BP	9	8	0.0951641	1
GO:0042297	vocal learning	BP	6	6	0.0952395	1
GO:0098596	imitative learning	BP	6	6	0.0952395	1
GO:0098597	observational learning	BP	6	6	0.0952395	1
GO:0043525	positive regulation of neuron apoptotic process	BP	13	11	0.0954404	1
GO:0099565	chemical synaptic transmission, postsynaptic	BP	50	37	0.0956467	1
GO:0001909	leukocyte mediated cytotoxicity	BP	27	20	0.0959558	1
GO:0098911	regulation of ventricular cardiac muscle cell action potential	BP	13	11	0.0961604	1
GO:0042165	neurotransmitter binding	MF	24	18	0.0961814	1
GO:0090009	primitive streak formation	BP	6	6	0.09621	1
GO:0042461	photoreceptor cell development	BP	21	16	0.0965626	1
GO:0007200	phospholipase C-activating G protein-coupled receptor signaling pathway	BP	30	22	0.0965709	1
GO:0051051	negative regulation of transport	BP	155	104	0.0969824	1
GO:0098632	cell-cell adhesion mediator activity	MF	20	16	0.0971548	1
GO:0019865	immunoglobulin binding	MF	4	4	0.0972634	1
GO:1903817	negative regulation of voltage-gated potassium channel activity	BP	5	5	0.0975285	1
GO:0032879	regulation of localization	BP	900	573	0.0976969	1
GO:0007026	negative regulation of microtubule depolymerization	BP	5	5	0.0977872	1
GO:0031114	regulation of microtubule depolymerization	BP	5	5	0.0977872	1
GO:0050801	ion homeostasis	BP	260	169	0.0978332	1
GO:0051930	regulation of sensory perception of pain	BP	16	13	0.0984163	1
GO:0051931	regulation of sensory perception	BP	16	13	0.0984163	1
GO:0002253	activation of immune response	BP	163	108	0.0984797	1
GO:0014816	skeletal muscle satellite cell differentiation	BP	5	5	0.0988561	1
GO:0060079	excitatory postsynaptic potential	BP	46	34	0.0992749	1
GO:0034704	calcium channel complex	CC	33	25	0.0995755	1
GO:0032986	protein-DNA complex disassembly	BP	5	5	0.0997624	1
GO:0030425	dendrite	CC	219	146	0.0997807	1
GO:0035745	T-helper 2 cell cytokine production	BP	5	5	0.0999721	1
GO:0007269	neurotransmitter secretion	BP	64	45	0.100486	1
GO:0099643	signal release from synapse	BP	64	45	0.100486	1
GO:0009812	flavonoid metabolic process	BP	7	6	0.10059	1
GO:0048487	beta-tubulin binding	MF	9	8	0.1006	1
GO:0031235	intrinsic component of the cytoplasmic side of the plasma membrane	CC	5	5	0.10078	1
GO:0086011	membrane repolarization during action potential	BP	17	14	0.100913	1
GO:0016064	immunoglobulin mediated immune response	BP	29	21	0.101088	1
GO:0019724	B cell mediated immunity	BP	29	21	0.101088	1
GO:0033017	sarcoplasmic reticulum membrane	CC	19	15	0.101291	1
GO:0035924	cellular response to vascular endothelial growth factor stimulus	BP	23	18	0.101419	1
GO:0030314	junctional membrane complex	CC	5	5	0.101756	1
GO:0045123	cellular extravasation	BP	22	17	0.101863	1
GO:0071356	cellular response to tumor necrosis factor	BP	67	46	0.101969	1
GO:1904948	midbrain dopaminergic neuron differentiation	BP	10	9	0.102385	1
GO:0005902	microvillus	CC	26	20	0.102431	1
GO:0060326	cell chemotaxis	BP	95	64	0.102698	1
GO:1901016	regulation of potassium ion transmembrane transporter activity	BP	27	21	0.102782	1
GO:0010882	regulation of cardiac muscle contraction by calcium ion signaling	BP	9	8	0.103062	1
GO:0005332	gamma-aminobutyric acid:sodium symporter activity	MF	4	4	0.103324	1
GO:0015185	gamma-aminobutyric acid transmembrane transporter activity	MF	4	4	0.103324	1
GO:0014013	regulation of gliogenesis	BP	50	36	0.103437	1
GO:0010454	negative regulation of cell fate commitment	BP	8	7	0.103847	1
GO:0002295	T-helper cell lineage commitment	BP	8	7	0.103908	1
GO:0043373	CD4-positive, alpha-beta T cell lineage commitment	BP	8	7	0.103908	1
GO:0042976	activation of Janus kinase activity	BP	7	6	0.104077	1
GO:0006956	complement activation	BP	22	16	0.104408	1
GO:0050905	neuromuscular process	BP	44	33	0.104483	1
GO:0044304	main axon	CC	40	30	0.104572	1
GO:0015103	inorganic anion transmembrane transporter activity	MF	50	36	0.104954	1
GO:0015800	acidic amino acid transport	BP	31	23	0.105237	1
GO:0008503	benzodiazepine receptor activity	MF	5	5	0.105363	1
GO:0010455	positive regulation of cell fate commitment	BP	7	6	0.10579	1
GO:0015291	secondary active transmembrane transporter activity	MF	77	53	0.105902	1
GO:0051956	negative regulation of amino acid transport	BP	9	8	0.106182	1
GO:0050869	negative regulation of B cell activation	BP	9	8	0.106729	1
GO:0098552	side of membrane	CC	170	113	0.107104	1
GO:0099059	integral component of presynaptic active zone membrane	CC	5	5	0.107126	1
GO:0035308	negative regulation of protein dephosphorylation	BP	22	17	0.107434	1
GO:0070382	exocytic vesicle	CC	61	43	0.107442	1
GO:0007154	cell communication	BP	1873	1174	0.107586	1
GO:0001973	adenosine receptor signaling pathway	BP	4	4	0.107706	1
GO:1990709	presynaptic active zone organization	BP	4	4	0.108006	1
GO:0071312	cellular response to alkaloid	BP	11	9	0.108421	1
GO:0030193	regulation of blood coagulation	BP	32	24	0.10858	1
GO:1900046	regulation of hemostasis	BP	32	24	0.10858	1
GO:0042113	B cell activation	BP	73	51	0.108952	1
GO:0030018	Z disc	CC	54	39	0.109584	1
GO:1903531	negative regulation of secretion by cell	BP	60	42	0.109605	1
GO:1901078	negative regulation of relaxation of muscle	BP	5	5	0.110407	1
GO:0070884	regulation of calcineurin-NFAT signaling cascade	BP	15	12	0.110526	1
GO:0106056	regulation of calcineurin-mediated signaling	BP	15	12	0.110526	1
GO:0045494	photoreceptor cell maintenance	BP	15	12	0.11058	1
GO:1902745	positive regulation of lamellipodium organization	BP	10	9	0.110645	1
GO:0098858	actin-based cell projection	CC	62	44	0.110813	1
GO:0035510	DNA dealkylation	BP	8	7	0.110963	1
GO:0007602	phototransduction	BP	14	11	0.111091	1
GO:0035743	CD4-positive, alpha-beta T cell cytokine production	BP	8	7	0.111341	1
GO:0015816	glycine transport	BP	4	4	0.111872	1
GO:0010927	cellular component assembly involved in morphogenesis	BP	37	27	0.111951	1
GO:0097449	astrocyte projection	CC	5	5	0.112078	1
GO:0061478	response to platelet aggregation inhibitor	BP	5	5	0.112631	1
GO:0086023	adenylate cyclase-activating adrenergic receptor signaling pathway involved in heart process	BP	5	5	0.113273	1
GO:0061074	regulation of neural retina development	BP	5	5	0.113417	1
GO:0030317	flagellated sperm motility	BP	27	20	0.113554	1
GO:0097722	sperm motility	BP	27	20	0.113554	1
GO:0006837	serotonin transport	BP	5	5	0.114007	1
GO:0002758	innate immune response-activating signal transduction	BP	63	44	0.114484	1
GO:0031498	chromatin disassembly	BP	5	5	0.11487	1
GO:0051209	release of sequestered calcium ion into cytosol	BP	43	31	0.115015	1
GO:0051282	regulation of sequestering of calcium ion	BP	43	31	0.115015	1
GO:0051283	negative regulation of sequestering of calcium ion	BP	43	31	0.115015	1
GO:0008021	synaptic vesicle	CC	55	39	0.115077	1
GO:0007416	synapse assembly	BP	90	63	0.115285	1
GO:0055065	metal ion homeostasis	BP	222	145	0.115528	1
GO:0097484	dendrite extension	BP	19	15	0.115732	1
GO:0017146	NMDA selective glutamate receptor complex	CC	5	5	0.11577	1
GO:0031341	regulation of cell killing	BP	26	19	0.115968	1
GO:0051924	regulation of calcium ion transport	BP	96	66	0.116229	1
GO:0045683	negative regulation of epidermis development	BP	5	5	0.116338	1
GO:0051000	positive regulation of nitric-oxide synthase activity	BP	5	5	0.117021	1
GO:0007354	zygotic determination of anterior/posterior axis, embryo	BP	5	5	0.117081	1
GO:0008157	protein phosphatase 1 binding	MF	5	5	0.117564	1
GO:0042995	cell projection	CC	690	444	0.117709	1
GO:0002251	organ or tissue specific immune response	BP	12	10	0.118307	1
GO:0032288	myelin assembly	BP	9	8	0.118646	1
GO:0050885	neuromuscular process controlling balance	BP	23	18	0.118683	1
GO:0008574	ATP-dependent microtubule motor activity, plus-end-directed	MF	4	4	0.118828	1
GO:0006023	aminoglycan biosynthetic process	BP	33	24	0.118841	1
GO:0034766	negative regulation of ion transmembrane transport	BP	35	26	0.119037	1
GO:0050435	amyloid-beta metabolic process	BP	12	10	0.119484	1
GO:0005310	dicarboxylic acid transmembrane transporter activity	MF	15	12	0.119524	1
GO:0004602	glutathione peroxidase activity	MF	5	5	0.119673	1
GO:0036149	phosphatidylinositol acyl-chain remodeling	BP	4	4	0.120079	1
GO:0044449	contractile fiber part	CC	70	49	0.12024	1
GO:0032945	negative regulation of mononuclear cell proliferation	BP	21	16	0.120496	1
GO:0050672	negative regulation of lymphocyte proliferation	BP	21	16	0.120496	1
GO:0016339	calcium-dependent cell-cell adhesion via plasma membrane cell adhesion molecules	BP	30	22	0.120852	1
GO:0097479	synaptic vesicle localization	BP	67	46	0.120956	1
GO:0032530	regulation of microvillus organization	BP	4	4	0.120995	1
GO:0045732	positive regulation of protein catabolic process	BP	39	28	0.121152	1
GO:0034754	cellular hormone metabolic process	BP	36	26	0.121229	1
GO:0045161	neuronal ion channel clustering	BP	6	6	0.121492	1
GO:0050805	negative regulation of synaptic transmission	BP	32	24	0.121506	1
GO:0038007	netrin-activated signaling pathway	BP	5	5	0.121551	1
GO:2000052	positive regulation of non-canonical Wnt signaling pathway	BP	5	5	0.121654	1
GO:0042428	serotonin metabolic process	BP	4	4	0.122808	1
GO:1901160	primary amino compound metabolic process	BP	4	4	0.122808	1
GO:0048786	presynaptic active zone	CC	31	23	0.122904	1
GO:0032958	inositol phosphate biosynthetic process	BP	8	7	0.123191	1
GO:0010038	response to metal ion	BP	100	68	0.123448	1
GO:0086008	voltage-gated potassium channel activity involved in cardiac muscle cell action potential repolarization	MF	9	8	0.123457	1
GO:0014015	positive regulation of gliogenesis	BP	27	20	0.12352	1
GO:0006470	protein dephosphorylation	BP	83	57	0.123767	1
GO:0099563	modification of synaptic structure	BP	9	8	0.123908	1
GO:2000177	regulation of neural precursor cell proliferation	BP	37	27	0.124328	1
GO:0001953	negative regulation of cell-matrix adhesion	BP	12	10	0.124409	1
GO:1900451	positive regulation of glutamate receptor signaling pathway	BP	5	5	0.124493	1
GO:0050855	regulation of B cell receptor signaling pathway	BP	12	10	0.124645	1
GO:0072376	protein activation cascade	BP	30	21	0.125389	1
GO:0007399	nervous system development	BP	904	586	0.125719	1
GO:0061317	canonical Wnt signaling pathway involved in cardiac muscle cell fate commitment	BP	4	4	0.125839	1
GO:0060374	mast cell differentiation	BP	5	5	0.125848	1
GO:0031646	positive regulation of neurological system process	BP	33	25	0.126249	1
GO:1905383	protein localization to presynapse	BP	4	4	0.126787	1
GO:0004089	carbonate dehydratase activity	MF	7	6	0.12679	1
GO:0032769	negative regulation of monooxygenase activity	BP	5	5	0.127044	1
GO:0071320	cellular response to cAMP	BP	18	14	0.127098	1
GO:0120025	plasma membrane bounded cell projection	CC	667	429	0.127248	1
GO:0060042	retina morphogenesis in camera-type eye	BP	28	21	0.127448	1
GO:0022840	leak channel activity	MF	9	8	0.127695	1
GO:0022842	narrow pore channel activity	MF	9	8	0.127695	1
GO:0051966	regulation of synaptic transmission, glutamatergic	BP	32	24	0.127753	1
GO:0002065	columnar/cuboidal epithelial cell differentiation	BP	41	30	0.127792	1
GO:0015106	bicarbonate transmembrane transporter activity	MF	8	7	0.127808	1
GO:0099084	postsynaptic specialization organization	BP	21	17	0.127846	1
GO:0001840	neural plate development	BP	4	4	0.127945	1
GO:0006952	defense response	BP	427	270	0.127967	1
GO:0010830	regulation of myotube differentiation	BP	23	18	0.128057	1
GO:0030280	structural constituent of epidermis	MF	8	7	0.128698	1
GO:0030098	lymphocyte differentiation	BP	125	85	0.128747	1
GO:0015698	inorganic anion transport	BP	54	38	0.128929	1
GO:0046548	retinal rod cell development	BP	4	4	0.129067	1
GO:0061844	antimicrobial humoral immune response mediated by antimicrobial peptide	BP	21	16	0.12962	1
GO:0070011	peptidase activity, acting on L-amino acid peptides	MF	145	94	0.129667	1
GO:0031345	negative regulation of cell projection organization	BP	62	43	0.129687	1
GO:0016554	cytidine to uridine editing	BP	4	4	0.129825	1
GO:0070099	regulation of chemokine-mediated signaling pathway	BP	4	4	0.130177	1
GO:0043292	contractile fiber	CC	75	52	0.130387	1
GO:0019898	extrinsic component of membrane	CC	101	67	0.13044	1
GO:0043031	negative regulation of macrophage activation	BP	4	4	0.130512	1
GO:0032024	positive regulation of insulin secretion	BP	22	17	0.131301	1
GO:0042430	indole-containing compound metabolic process	BP	7	6	0.132069	1
GO:0097107	postsynaptic density assembly	BP	14	12	0.132259	1
GO:0061743	motor learning	BP	5	5	0.132342	1
GO:0003402	planar cell polarity pathway involved in axis elongation	BP	5	5	0.132623	1
GO:0042176	regulation of protein catabolic process	BP	73	50	0.132664	1
GO:0032091	negative regulation of protein binding	BP	25	19	0.132917	1
GO:0005640	nuclear outer membrane	CC	13	10	0.133436	1
GO:0005328	neurotransmitter:sodium symporter activity	MF	14	11	0.133544	1
GO:0048856	anatomical structure development	BP	1949	1234	0.133615	1
GO:0001659	temperature homeostasis	BP	69	48	0.13363	1
GO:0016758	transferase activity, transferring hexosyl groups	MF	56	38	0.133767	1
GO:0022600	digestive system process	BP	37	27	0.1338	1
GO:0038003	opioid receptor signaling pathway	BP	4	4	0.13412	1
GO:0004985	opioid receptor activity	MF	4	4	0.13412	1
GO:0097300	programmed necrotic cell death	BP	8	7	0.13417	1
GO:0005451	monovalent cation:proton antiporter activity	MF	4	4	0.134284	1
GO:0015385	sodium:proton antiporter activity	MF	4	4	0.134284	1
GO:0015386	potassium:proton antiporter activity	MF	4	4	0.134284	1
GO:0097581	lamellipodium organization	BP	29	22	0.134713	1
GO:0097730	non-motile cilium	CC	33	24	0.134804	1
GO:1900076	regulation of cellular response to insulin stimulus	BP	19	15	0.134892	1
GO:0050145	nucleoside monophosphate kinase activity	MF	5	5	0.135048	1
GO:0072602	interleukin-4 secretion	BP	4	4	0.135191	1
GO:1902743	regulation of lamellipodium organization	BP	16	13	0.135282	1
GO:0001570	vasculogenesis	BP	28	21	0.135561	1
GO:0060612	adipose tissue development	BP	12	10	0.136068	1
GO:0009698	phenylpropanoid metabolic process	BP	4	4	0.136138	1
GO:0009804	coumarin metabolic process	BP	4	4	0.136138	1
GO:0006531	aspartate metabolic process	BP	4	4	0.136153	1
GO:0042583	chromaffin granule	CC	4	4	0.136364	1
GO:0042584	chromaffin granule membrane	CC	4	4	0.136364	1
GO:0008202	steroid metabolic process	BP	89	60	0.136397	1
GO:0060914	heart formation	BP	17	13	0.13656	1
GO:0021782	glial cell development	BP	35	26	0.136584	1
GO:0008375	acetylglucosaminyltransferase activity	MF	16	12	0.136758	1
GO:0001964	startle response	BP	13	11	0.136869	1
GO:0030016	myofibril	CC	72	50	0.137244	1
GO:0021756	striatum development	BP	9	8	0.137683	1
GO:0072677	eosinophil migration	BP	7	6	0.138216	1
GO:0019888	protein phosphatase regulator activity	MF	23	17	0.138527	1
GO:0046649	lymphocyte activation	BP	218	143	0.13873	1
GO:0071377	cellular response to glucagon stimulus	BP	8	7	0.138731	1
GO:0016235	aggresome	CC	12	10	0.138909	1
GO:0071313	cellular response to caffeine	BP	4	4	0.138971	1
GO:0071415	cellular response to purine-containing compound	BP	4	4	0.138971	1
GO:0051385	response to mineralocorticoid	BP	8	7	0.139143	1
GO:0060137	maternal process involved in parturition	BP	4	4	0.139238	1
GO:0150034	distal axon	CC	107	73	0.140058	1
GO:0010524	positive regulation of calcium ion transport into cytosol	BP	14	11	0.140513	1
GO:0030673	axolemma	CC	12	10	0.140546	1
GO:0060251	regulation of glial cell proliferation	BP	15	12	0.140761	1
GO:0050856	regulation of T cell receptor signaling pathway	BP	10	8	0.1408	1
GO:0048791	calcium ion-regulated exocytosis of neurotransmitter	BP	11	9	0.140882	1
GO:0042670	retinal cone cell differentiation	BP	7	6	0.14093	1
GO:0046549	retinal cone cell development	BP	7	6	0.14093	1
GO:0030239	myofibril assembly	BP	21	16	0.141167	1
GO:0071257	cellular response to electrical stimulus	BP	7	6	0.14136	1
GO:0033629	negative regulation of cell adhesion mediated by integrin	BP	4	4	0.141407	1
GO:0061515	myeloid cell development	BP	23	17	0.14145	1
GO:0097267	omega-hydroxylase P450 pathway	BP	4	4	0.141654	1
GO:1902547	regulation of cellular response to vascular endothelial growth factor stimulus	BP	11	9	0.142053	1
GO:0005242	inward rectifier potassium channel activity	MF	11	9	0.142069	1
GO:0030177	positive regulation of Wnt signaling pathway	BP	48	34	0.142105	1
GO:0030913	paranodal junction assembly	BP	5	5	0.14218	1
GO:0051569	regulation of histone H3-K4 methylation	BP	5	5	0.142419	1
GO:0097731	9+0 non-motile cilium	CC	26	19	0.14251	1
GO:0097733	photoreceptor cell cilium	CC	26	19	0.14251	1
GO:0042803	protein homodimerization activity	MF	214	140	0.142526	1
GO:0034113	heterotypic cell-cell adhesion	BP	28	20	0.142703	1
GO:0048006	antigen processing and presentation, endogenous lipid antigen via MHC class Ib	BP	5	5	0.142821	1
GO:0030882	lipid antigen binding	MF	5	5	0.142821	1
GO:0030883	endogenous lipid antigen binding	MF	5	5	0.142821	1
GO:0030884	exogenous lipid antigen binding	MF	5	5	0.142821	1
GO:0031672	A band	CC	13	11	0.142961	1
GO:0002066	columnar/cuboidal epithelial cell development	BP	22	17	0.143104	1
GO:0020037	heme binding	MF	43	30	0.143112	1
GO:0030431	sleep	BP	15	12	0.143414	1
GO:0030285	integral component of synaptic vesicle membrane	CC	12	10	0.143622	1
GO:0035637	multicellular organismal signaling	BP	81	56	0.14404	1
GO:0046471	phosphatidylglycerol metabolic process	BP	4	4	0.144043	1
GO:0002690	positive regulation of leukocyte chemotaxis	BP	25	18	0.144186	1
GO:0004869	cysteine-type endopeptidase inhibitor activity	MF	19	14	0.144204	1
GO:0022848	acetylcholine-gated cation-selective channel activity	MF	7	6	0.144436	1
GO:0033612	receptor serine/threonine kinase binding	MF	13	10	0.144814	1
GO:0021680	cerebellar Purkinje cell layer development	BP	8	7	0.144824	1
GO:2000251	positive regulation of actin cytoskeleton reorganization	BP	5	5	0.144904	1
GO:0071875	adrenergic receptor signaling pathway	BP	8	7	0.145219	1
GO:0071880	adenylate cyclase-activating adrenergic receptor signaling pathway	BP	8	7	0.145219	1
GO:0010002	cardioblast differentiation	BP	13	11	0.145226	1
GO:0001774	microglial cell activation	BP	8	7	0.145387	1
GO:0002269	leukocyte activation involved in inflammatory response	BP	8	7	0.145387	1
GO:0042462	eye photoreceptor cell development	BP	17	13	0.145428	1
GO:0046888	negative regulation of hormone secretion	BP	20	15	0.145469	1
GO:1903034	regulation of response to wounding	BP	61	43	0.145663	1
GO:0120035	regulation of plasma membrane bounded cell projection organization	BP	243	161	0.145727	1
GO:0015672	monovalent inorganic cation transport	BP	197	131	0.14597	1
GO:0018149	peptide cross-linking	BP	19	14	0.146242	1
GO:0050873	brown fat cell differentiation	BP	14	11	0.146462	1
GO:2000765	regulation of cytoplasmic translation	BP	8	7	0.1469	1
GO:0045216	cell-cell junction organization	BP	60	42	0.146993	1
GO:0001533	cornified envelope	CC	16	12	0.147111	1
GO:0098915	membrane repolarization during ventricular cardiac muscle cell action potential	BP	12	10	0.147207	1
GO:0099624	atrial cardiac muscle cell membrane repolarization	BP	5	5	0.147723	1
GO:0099080	supramolecular complex	CC	279	182	0.147941	1
GO:0099081	supramolecular polymer	CC	279	182	0.147941	1
GO:0099172	presynapse organization	BP	21	16	0.148168	1
GO:0035066	positive regulation of histone acetylation	BP	5	5	0.148426	1
GO:2000758	positive regulation of peptidyl-lysine acetylation	BP	5	5	0.148426	1
GO:0086015	SA node cell action potential	BP	5	5	0.14867	1
GO:0086018	SA node cell to atrial cardiac muscle cell signaling	BP	5	5	0.14867	1
GO:0086070	SA node cell to atrial cardiac muscle cell communication	BP	5	5	0.14867	1
GO:0044728	DNA methylation or demethylation	BP	20	15	0.148895	1
GO:0003777	microtubule motor activity	MF	24	18	0.148904	1
GO:0021559	trigeminal nerve development	BP	8	7	0.149554	1
GO:0048340	paraxial mesoderm morphogenesis	BP	4	4	0.149587	1
GO:0080111	DNA demethylation	BP	7	6	0.149704	1
GO:0033627	cell adhesion mediated by integrin	BP	26	19	0.150036	1
GO:0120034	positive regulation of plasma membrane bounded cell projection assembly	BP	33	24	0.150412	1
GO:0033004	negative regulation of mast cell activation	BP	4	4	0.150661	1
GO:0018146	keratan sulfate biosynthetic process	BP	7	6	0.15075	1
GO:0031343	positive regulation of cell killing	BP	19	14	0.150771	1
GO:0006516	glycoprotein catabolic process	BP	4	4	0.150807	1
GO:0060290	transdifferentiation	BP	5	5	0.150867	1
GO:0060544	regulation of necroptotic process	BP	4	4	0.151122	1
GO:0030672	synaptic vesicle membrane	CC	33	24	0.151228	1
GO:0099501	exocytic vesicle membrane	CC	33	24	0.151228	1
GO:0021549	cerebellum development	BP	31	23	0.151407	1
GO:0061041	regulation of wound healing	BP	48	34	0.151871	1
GO:0015696	ammonium transport	BP	37	27	0.152083	1
GO:0045843	negative regulation of striated muscle tissue development	BP	19	15	0.152149	1
GO:0048635	negative regulation of muscle organ development	BP	19	15	0.152149	1
GO:1901862	negative regulation of muscle tissue development	BP	19	15	0.152149	1
GO:0019911	structural constituent of myelin sheath	MF	4	4	0.152215	1
GO:0072584	caveolin-mediated endocytosis	BP	4	4	0.152267	1
GO:0008081	phosphoric diester hydrolase activity	MF	34	24	0.15245	1
GO:0042379	chemokine receptor binding	MF	18	13	0.152644	1
GO:0036056	filtration diaphragm	CC	4	4	0.152649	1
GO:0036057	slit diaphragm	CC	4	4	0.152649	1
GO:0002437	inflammatory response to antigenic stimulus	BP	16	12	0.152702	1
GO:0006026	aminoglycan catabolic process	BP	22	16	0.152952	1
GO:0002460	adaptive immune response based on somatic recombination of immune receptors built from immunoglobulin superfamily domains	BP	76	51	0.153036	1
GO:0015464	acetylcholine receptor activity	MF	10	8	0.153051	1
GO:0060076	excitatory synapse	CC	29	22	0.153385	1
GO:0051482	positive regulation of cytosolic calcium ion concentration involved in phospholipase C-activating G protein-coupled signaling pathway	BP	10	8	0.153398	1
GO:0098659	inorganic cation import across plasma membrane	BP	32	23	0.153569	1
GO:0099587	inorganic ion import across plasma membrane	BP	32	23	0.153569	1
GO:0098735	positive regulation of the force of heart contraction	BP	4	4	0.153588	1
GO:0010039	response to iron ion	BP	12	10	0.153709	1
GO:0031726	CCR1 chemokine receptor binding	MF	3	3	0.153806	1
GO:0002067	glandular epithelial cell differentiation	BP	25	19	0.15387	1
GO:0010818	T cell chemotaxis	BP	7	6	0.154478	1
GO:0006694	steroid biosynthetic process	BP	49	34	0.154691	1
GO:0051262	protein tetramerization	BP	45	33	0.155117	1
GO:0086065	cell communication involved in cardiac conduction	BP	25	19	0.155145	1
GO:0097225	sperm midpiece	CC	4	4	0.155201	1
GO:0051146	striated muscle cell differentiation	BP	103	70	0.155349	1
GO:0007162	negative regulation of cell adhesion	BP	93	63	0.15541	1
GO:0051890	regulation of cardioblast differentiation	BP	5	5	0.155416	1
GO:0004896	cytokine receptor activity	MF	34	24	0.155435	1
GO:0005543	phospholipid binding	MF	132	86	0.155548	1
GO:0006720	isoprenoid metabolic process	BP	39	27	0.155693	1
GO:0046697	decidualization	BP	7	6	0.156329	1
GO:0005579	membrane attack complex	CC	3	3	0.156794	1
GO:0042116	macrophage activation	BP	24	18	0.156823	1
GO:0060677	ureteric bud elongation	BP	8	7	0.156932	1
GO:0051208	sequestering of calcium ion	BP	44	31	0.157007	1
GO:0090381	regulation of heart induction	BP	4	4	0.157247	1
GO:0060706	cell differentiation involved in embryonic placenta development	BP	15	12	0.157267	1
GO:0004222	metalloendopeptidase activity	MF	39	27	0.157293	1
GO:0099513	polymeric cytoskeletal fiber	CC	200	131	0.157421	1
GO:0106072	negative regulation of adenylate cyclase-activating G protein-coupled receptor signaling pathway	BP	6	5	0.157459	1
GO:0043113	receptor clustering	BP	21	16	0.157476	1
GO:0072010	glomerular epithelium development	BP	8	7	0.157777	1
GO:0008233	peptidase activity	MF	152	98	0.157857	1
GO:0005416	amino acid:cation symporter activity	MF	13	10	0.157894	1
GO:1900449	regulation of glutamate receptor signaling pathway	BP	23	17	0.157927	1
GO:0007356	thorax and anterior abdomen determination	BP	4	4	0.15808	1
GO:0051281	positive regulation of release of sequestered calcium ion into cytosol	BP	10	8	0.158118	1
GO:0050818	regulation of coagulation	BP	33	24	0.158129	1
GO:0098739	import across plasma membrane	BP	40	28	0.158493	1
GO:0060426	lung vasculature development	BP	4	4	0.158533	1
GO:0030449	regulation of complement activation	BP	17	12	0.158546	1
GO:2000257	regulation of protein activation cascade	BP	17	12	0.158546	1
GO:0010616	negative regulation of cardiac muscle adaptation	BP	4	4	0.15856	1
GO:1903243	negative regulation of cardiac muscle hypertrophy in response to stress	BP	4	4	0.15856	1
GO:0042738	exogenous drug catabolic process	BP	7	6	0.158669	1
GO:0001816	cytokine production	BP	215	140	0.159025	1
GO:0035994	response to muscle stretch	BP	4	4	0.15917	1
GO:0008527	taste receptor activity	MF	3	3	0.159428	1
GO:0005109	frizzled binding	MF	20	15	0.159605	1
GO:0014819	regulation of skeletal muscle contraction	BP	4	4	0.159933	1
GO:0010921	regulation of phosphatase activity	BP	50	35	0.15995	1
GO:0004972	NMDA glutamate receptor activity	MF	4	4	0.16003	1
GO:1902282	voltage-gated potassium channel activity involved in ventricular cardiac muscle cell action potential repolarization	MF	8	7	0.160182	1
GO:0060563	neuroepithelial cell differentiation	BP	14	11	0.160259	1
GO:0008237	metallopeptidase activity	MF	59	40	0.160529	1
GO:0005221	intracellular cyclic nucleotide activated cation channel activity	MF	7	6	0.16053	1
GO:0043855	cyclic nucleotide-gated ion channel activity	MF	7	6	0.16053	1
GO:0050778	positive regulation of immune response	BP	208	135	0.160654	1
GO:0060444	branching involved in mammary gland duct morphogenesis	BP	10	8	0.160713	1
GO:0070821	tertiary granule membrane	CC	16	12	0.160757	1
GO:0044771	meiotic cell cycle phase transition	BP	4	4	0.161063	1
GO:1901993	regulation of meiotic cell cycle phase transition	BP	4	4	0.161063	1
GO:0016712	oxidoreductase activity, acting on paired donors, with incorporation or reduction of molecular oxygen, reduced flavin or flavoprotein as one donor, and incorporation of one atom of oxygen	MF	10	8	0.161072	1
GO:0045321	leukocyte activation	BP	347	222	0.161262	1
GO:0032272	negative regulation of protein polymerization	BP	15	12	0.161824	1
GO:2000542	negative regulation of gastrulation	BP	4	4	0.162022	1
GO:0017162	aryl hydrocarbon receptor binding	MF	4	4	0.162075	1
GO:0007028	cytoplasm organization	BP	4	4	0.162277	1
GO:0005245	voltage-gated calcium channel activity	MF	27	20	0.162303	1
GO:0047484	regulation of response to osmotic stress	BP	3	3	0.162381	1
GO:0060911	cardiac cell fate commitment	BP	11	9	0.162455	1
GO:0042063	gliogenesis	BP	107	72	0.162478	1
GO:0010876	lipid localization	BP	112	74	0.162563	1
GO:0007216	G protein-coupled glutamate receptor signaling pathway	BP	8	7	0.162613	1
GO:0004864	protein phosphatase inhibitor activity	MF	14	11	0.162683	1
GO:0019212	phosphatase inhibitor activity	MF	14	11	0.162683	1
GO:0099512	supramolecular fiber	CC	277	180	0.162887	1
GO:0031233	intrinsic component of external side of plasma membrane	CC	7	6	0.162919	1
GO:0036152	phosphatidylethanolamine acyl-chain remodeling	BP	3	3	0.162924	1
GO:0060134	prepulse inhibition	BP	5	5	0.162975	1
GO:2000403	positive regulation of lymphocyte migration	BP	12	9	0.163059	1
GO:0044340	canonical Wnt signaling pathway involved in regulation of cell proliferation	BP	4	4	0.163362	1
GO:0007275	multicellular organism development	BP	1826	1157	0.163379	1
GO:0021544	subpallium development	BP	15	12	0.163575	1
GO:0090148	membrane fission	BP	3	3	0.163661	1
GO:0010880	regulation of release of sequestered calcium ion into cytosol by sarcoplasmic reticulum	BP	11	9	0.163944	1
GO:0010536	positive regulation of activation of Janus kinase activity	BP	3	3	0.164216	1
GO:0001778	plasma membrane repair	BP	4	4	0.164253	1
GO:0004016	adenylate cyclase activity	MF	4	4	0.164346	1
GO:0019098	reproductive behavior	BP	12	10	0.164543	1
GO:0042661	regulation of mesodermal cell fate specification	BP	4	4	0.164772	1
GO:1905770	regulation of mesodermal cell differentiation	BP	4	4	0.164772	1
GO:1905902	regulation of mesoderm formation	BP	4	4	0.164772	1
GO:0034707	chloride channel complex	CC	20	15	0.165321	1
GO:0031113	regulation of microtubule polymerization	BP	11	9	0.165467	1
GO:0090075	relaxation of muscle	BP	13	10	0.165534	1
GO:0050994	regulation of lipid catabolic process	BP	14	11	0.165779	1
GO:0019725	cellular homeostasis	BP	278	179	0.16589	1
GO:0001640	adenylate cyclase inhibiting G protein-coupled glutamate receptor activity	MF	4	4	0.166202	1
GO:0098988	G protein-coupled glutamate receptor activity	MF	4	4	0.166202	1
GO:0016486	peptide hormone processing	BP	8	7	0.166796	1
GO:0045747	positive regulation of Notch signaling pathway	BP	18	14	0.16763	1
GO:0030046	parallel actin filament bundle assembly	BP	4	4	0.168433	1
GO:0086013	membrane repolarization during cardiac muscle cell action potential	BP	15	12	0.168542	1
GO:2001259	positive regulation of cation channel activity	BP	24	18	0.168834	1
GO:0014050	negative regulation of glutamate secretion	BP	4	4	0.168869	1
GO:0001912	positive regulation of leukocyte mediated cytotoxicity	BP	16	12	0.169152	1
GO:0002218	activation of innate immune response	BP	66	45	0.169152	1
GO:0022410	circadian sleep/wake cycle process	BP	7	6	0.169387	1
GO:0042745	circadian sleep/wake cycle	BP	7	6	0.169387	1
GO:0050802	circadian sleep/wake cycle, sleep	BP	7	6	0.169387	1
GO:0004867	serine-type endopeptidase inhibitor activity	MF	30	21	0.169556	1
GO:0006541	glutamine metabolic process	BP	3	3	0.169671	1
GO:0001952	regulation of cell-matrix adhesion	BP	43	30	0.169721	1
GO:0007163	establishment or maintenance of cell polarity	BP	66	46	0.169854	1
GO:0005280	amino acid:proton symporter activity	MF	3	3	0.169869	1
GO:0061098	positive regulation of protein tyrosine kinase activity	BP	24	17	0.170127	1
GO:0070863	positive regulation of protein exit from endoplasmic reticulum	BP	4	4	0.170315	1
GO:1900121	negative regulation of receptor binding	BP	4	4	0.17053	1
GO:0001664	G protein-coupled receptor binding	MF	88	58	0.170711	1
GO:0001885	endothelial cell development	BP	20	15	0.170815	1
GO:0015807	L-amino acid transport	BP	19	14	0.170878	1
GO:0043376	regulation of CD8-positive, alpha-beta T cell differentiation	BP	4	4	0.17089	1
GO:2001185	regulation of CD8-positive, alpha-beta T cell activation	BP	4	4	0.17089	1
GO:0010226	response to lithium ion	BP	7	6	0.171646	1
GO:0001999	renal response to blood flow involved in circulatory renin-angiotensin regulation of systemic arterial blood pressure	BP	4	4	0.171761	1
GO:0002001	renin secretion into blood stream	BP	4	4	0.171761	1
GO:1900133	regulation of renin secretion into blood stream	BP	4	4	0.171761	1
GO:0047760	butyrate-CoA ligase activity	MF	3	3	0.171886	1
GO:0001508	action potential	BP	63	44	0.172193	1
GO:0002385	mucosal immune response	BP	11	9	0.172258	1
GO:0002175	protein localization to paranode region of axon	BP	4	4	0.172366	1
GO:0019372	lipoxygenase pathway	BP	4	4	0.172465	1
GO:0001914	regulation of T cell mediated cytotoxicity	BP	8	7	0.172509	1
GO:0080154	regulation of fertilization	BP	7	6	0.172539	1
GO:0008188	neuropeptide receptor activity	MF	19	14	0.172639	1
GO:2001238	positive regulation of extrinsic apoptotic signaling pathway	BP	11	9	0.172669	1
GO:0006337	nucleosome disassembly	BP	4	4	0.172681	1
GO:0010608	posttranscriptional regulation of gene expression	BP	178	116	0.172693	1
GO:0014009	glial cell proliferation	BP	17	13	0.173299	1
GO:0046189	phenol-containing compound biosynthetic process	BP	15	12	0.173347	1
GO:0060068	vagina development	BP	4	4	0.173367	1
GO:0050804	modulation of chemical synaptic transmission	BP	186	124	0.173421	1
GO:0099177	regulation of trans-synaptic signaling	BP	186	124	0.173421	1
GO:1901522	positive regulation of transcription from RNA polymerase II promoter involved in cellular response to chemical stimulus	BP	4	4	0.173766	1
GO:0098722	asymmetric stem cell division	BP	4	4	0.173769	1
GO:0060333	interferon-gamma-mediated signaling pathway	BP	26	19	0.174038	1
GO:0006304	DNA modification	BP	22	16	0.174049	1
GO:1900746	regulation of vascular endothelial growth factor signaling pathway	BP	10	8	0.174084	1
GO:0052695	cellular glucuronidation	BP	6	5	0.174215	1
GO:0003996	acyl-CoA ligase activity	MF	3	3	0.174407	1
GO:0042417	dopamine metabolic process	BP	14	11	0.174473	1
GO:1903509	liposaccharide metabolic process	BP	26	19	0.174752	1
GO:0009798	axis specification	BP	37	27	0.174758	1
GO:0004623	phospholipase A2 activity	MF	6	5	0.174827	1
GO:0060054	positive regulation of epithelial cell proliferation involved in wound healing	BP	3	3	0.174828	1
GO:0048790	maintenance of presynaptic active zone structure	BP	3	3	0.174953	1
GO:0098882	structural constituent of presynaptic active zone	MF	3	3	0.174953	1
GO:0099181	structural constituent of presynapse	MF	3	3	0.174953	1
GO:1904321	response to forskolin	BP	4	4	0.174971	1
GO:1904322	cellular response to forskolin	BP	4	4	0.174971	1
GO:0044557	relaxation of smooth muscle	BP	6	5	0.175169	1
GO:0045605	negative regulation of epidermal cell differentiation	BP	4	4	0.175294	1
GO:0120032	regulation of plasma membrane bounded cell projection assembly	BP	52	36	0.175344	1
GO:0032607	interferon-alpha production	BP	4	4	0.175435	1
GO:0032647	regulation of interferon-alpha production	BP	4	4	0.175435	1
GO:2001198	regulation of dendritic cell differentiation	BP	4	4	0.175447	1
GO:0019748	secondary metabolic process	BP	20	15	0.175534	1
GO:0016311	dephosphorylation	BP	124	83	0.17579	1
GO:1904970	brush border assembly	BP	3	3	0.175815	1
GO:0006820	anion transport	BP	194	125	0.175876	1
GO:0098878	neurotransmitter receptor complex	CC	26	19	0.175931	1
GO:0051015	actin filament binding	MF	65	44	0.175984	1
GO:0006855	drug transmembrane transport	BP	22	16	0.176133	1
GO:0048634	regulation of muscle organ development	BP	63	44	0.176344	1
GO:2000551	regulation of T-helper 2 cell cytokine production	BP	4	4	0.176489	1
GO:0050849	negative regulation of calcium-mediated signaling	BP	10	8	0.177144	1
GO:0002438	acute inflammatory response to antigenic stimulus	BP	10	8	0.177425	1
GO:0034763	negative regulation of transmembrane transport	BP	39	28	0.177454	1
GO:0043270	positive regulation of ion transport	BP	96	65	0.177467	1
GO:0030863	cortical cytoskeleton	CC	35	25	0.177664	1
GO:0038084	vascular endothelial growth factor signaling pathway	BP	17	13	0.17793	1
GO:0072606	interleukin-8 secretion	BP	10	8	0.177932	1
GO:0033632	regulation of cell-cell adhesion mediated by integrin	BP	6	5	0.178405	1
GO:0014051	gamma-aminobutyric acid secretion	BP	4	4	0.178532	1
GO:0005913	cell-cell adherens junction	CC	46	32	0.178574	1
GO:0014704	intercalated disc	CC	22	16	0.178857	1
GO:0072678	T cell migration	BP	22	16	0.179352	1
GO:0050901	leukocyte tethering or rolling	BP	10	8	0.179493	1
GO:0000266	mitochondrial fission	BP	4	4	0.179509	1
GO:0015705	iodide transport	BP	3	3	0.179629	1
GO:2000482	regulation of interleukin-8 secretion	BP	7	6	0.180198	1
GO:2000484	positive regulation of interleukin-8 secretion	BP	7	6	0.180198	1
GO:0002443	leukocyte mediated immunity	BP	193	123	0.180287	1
GO:0003073	regulation of systemic arterial blood pressure	BP	31	22	0.180462	1
GO:0098815	modulation of excitatory postsynaptic potential	BP	22	17	0.180644	1
GO:0031344	regulation of cell projection organization	BP	248	163	0.180646	1
GO:1901136	carbohydrate derivative catabolic process	BP	47	32	0.181367	1
GO:0008378	galactosyltransferase activity	MF	13	10	0.181443	1
GO:0015368	calcium:cation antiporter activity	MF	4	4	0.181463	1
GO:0033684	regulation of luteinizing hormone secretion	BP	4	4	0.181739	1
GO:0031267	small GTPase binding	MF	179	116	0.181757	1
GO:0099091	postsynaptic specialization, intracellular component	CC	8	7	0.181943	1
GO:0033630	positive regulation of cell adhesion mediated by integrin	BP	10	8	0.18197	1
GO:0001547	antral ovarian follicle growth	BP	4	4	0.182409	1
GO:0032873	negative regulation of stress-activated MAPK cascade	BP	11	9	0.182573	1
GO:0070303	negative regulation of stress-activated protein kinase signaling cascade	BP	11	9	0.182573	1
GO:0022804	active transmembrane transporter activity	MF	108	71	0.18258	1
GO:0070228	regulation of lymphocyte apoptotic process	BP	15	12	0.183002	1
GO:0005326	neurotransmitter transporter activity	MF	25	18	0.18313	1
GO:0003062	regulation of heart rate by chemical signal	BP	4	4	0.18321	1
GO:0004553	hydrolase activity, hydrolyzing O-glycosyl compounds	MF	21	15	0.183783	1
GO:0002920	regulation of humoral immune response	BP	22	15	0.184028	1
GO:0051494	negative regulation of cytoskeleton organization	BP	34	25	0.184163	1
GO:0008022	protein C-terminus binding	MF	41	29	0.184694	1
GO:0030889	negative regulation of B cell proliferation	BP	7	6	0.184766	1
GO:0005859	muscle myosin complex	CC	6	5	0.184831	1
GO:1902808	positive regulation of cell cycle G1/S phase transition	BP	8	7	0.184919	1
GO:0002757	immune response-activating signal transduction	BP	140	92	0.185082	1
GO:0060997	dendritic spine morphogenesis	BP	24	18	0.185112	1
GO:0032411	positive regulation of transporter activity	BP	38	27	0.185271	1
GO:0006935	chemotaxis	BP	233	152	0.185473	1
GO:0005544	calcium-dependent phospholipid binding	MF	21	15	0.185547	1
GO:0048711	positive regulation of astrocyte differentiation	BP	3	3	0.185659	1
GO:0007631	feeding behavior	BP	39	28	0.185896	1
GO:0048643	positive regulation of skeletal muscle tissue development	BP	17	13	0.185987	1
GO:0030427	site of polarized growth	CC	61	42	0.186006	1
GO:2001257	regulation of cation channel activity	BP	68	47	0.186016	1
GO:0030002	cellular anion homeostasis	BP	4	4	0.186535	1
GO:0030320	cellular monovalent inorganic anion homeostasis	BP	4	4	0.186535	1
GO:0060491	regulation of cell projection assembly	BP	54	37	0.187022	1
GO:0048662	negative regulation of smooth muscle cell proliferation	BP	19	14	0.187071	1
GO:0002764	immune response-regulating signaling pathway	BP	150	98	0.187124	1
GO:0098661	inorganic anion transmembrane transport	BP	40	28	0.1876	1
GO:0097228	sperm principal piece	CC	6	5	0.187803	1
GO:0030414	peptidase inhibitor activity	MF	59	39	0.187886	1
GO:0010522	regulation of calcium ion transport into cytosol	BP	40	28	0.187926	1
GO:0031032	actomyosin structure organization	BP	64	44	0.188122	1
GO:0030195	negative regulation of blood coagulation	BP	19	14	0.188169	1
GO:1900047	negative regulation of hemostasis	BP	19	14	0.188169	1
GO:0090313	regulation of protein targeting to membrane	BP	7	6	0.188229	1
GO:0007289	spermatid nucleus differentiation	BP	4	4	0.188309	1
GO:0035092	sperm chromatin condensation	BP	4	4	0.188309	1
GO:0006024	glycosaminoglycan biosynthetic process	BP	31	22	0.189054	1
GO:0035023	regulation of Rho protein signal transduction	BP	50	35	0.189283	1
GO:0045503	dynein light chain binding	MF	11	9	0.189409	1
GO:0033292	T-tubule organization	BP	4	4	0.189484	1
GO:0009306	protein secretion	BP	174	114	0.189569	1
GO:0046906	tetrapyrrole binding	MF	44	30	0.189745	1
GO:0048844	artery morphogenesis	BP	31	22	0.189778	1
GO:0098698	postsynaptic specialization assembly	BP	16	13	0.190055	1
GO:0047498	calcium-dependent phospholipase A2 activity	MF	3	3	0.190265	1
GO:2000501	regulation of natural killer cell chemotaxis	BP	3	3	0.190545	1
GO:0060066	oviduct development	BP	3	3	0.19065	1
GO:0021563	glossopharyngeal nerve development	BP	5	5	0.190909	1
GO:0046958	nonassociative learning	BP	4	4	0.191334	1
GO:0072673	lamellipodium morphogenesis	BP	4	4	0.191408	1
GO:2000392	regulation of lamellipodium morphogenesis	BP	4	4	0.191408	1
GO:1904427	positive regulation of calcium ion transmembrane transport	BP	25	18	0.191643	1
GO:0070266	necroptotic process	BP	7	6	0.191819	1
GO:0051932	synaptic transmission, GABAergic	BP	18	14	0.192043	1
GO:1901186	positive regulation of ERBB signaling pathway	BP	11	8	0.192611	1
GO:0061196	fungiform papilla development	BP	3	3	0.192646	1
GO:0061197	fungiform papilla morphogenesis	BP	3	3	0.192646	1
GO:0098686	hippocampal mossy fiber to CA3 synapse	CC	10	8	0.192764	1
GO:0006699	bile acid biosynthetic process	BP	10	8	0.192869	1
GO:0006654	phosphatidic acid biosynthetic process	BP	9	7	0.193308	1
GO:0001706	endoderm formation	BP	27	19	0.193311	1
GO:0030277	maintenance of gastrointestinal epithelium	BP	7	6	0.193538	1
GO:0043030	regulation of macrophage activation	BP	16	12	0.193607	1
GO:0099505	regulation of presynaptic membrane potential	BP	4	4	0.193612	1
GO:1903557	positive regulation of tumor necrosis factor superfamily cytokine production	BP	20	15	0.193776	1
GO:0071867	response to monoamine	BP	14	11	0.194264	1
GO:0071869	response to catecholamine	BP	14	11	0.194264	1
GO:0045744	negative regulation of G protein-coupled receptor signaling pathway	BP	18	13	0.194444	1
GO:0086010	membrane depolarization during action potential	BP	17	13	0.194884	1
GO:0009581	detection of external stimulus	BP	44	30	0.195083	1
GO:0008061	chitin binding	MF	6	5	0.195174	1
GO:0140131	positive regulation of lymphocyte chemotaxis	BP	6	5	0.195252	1
GO:0034204	lipid translocation	BP	16	12	0.195356	1
GO:0045332	phospholipid translocation	BP	16	12	0.195356	1
GO:0004012	phospholipid-translocating ATPase activity	MF	16	12	0.195356	1
GO:0015923	mannosidase activity	MF	3	3	0.195594	1
GO:0050896	response to stimulus	BP	2431	1507	0.195979	1
GO:0060586	multicellular organismal iron ion homeostasis	BP	3	3	0.196332	1
GO:1901880	negative regulation of protein depolymerization	BP	14	11	0.196513	1
GO:0097104	postsynaptic membrane assembly	BP	4	4	0.19688	1
GO:0003094	glomerular filtration	BP	10	8	0.196927	1
GO:0097205	renal filtration	BP	10	8	0.196927	1
GO:0072210	metanephric nephron development	BP	23	17	0.197005	1
GO:0017016	Ras GTPase binding	MF	175	113	0.197147	1
GO:0006954	inflammatory response	BP	215	136	0.197148	1
GO:0032740	positive regulation of interleukin-17 production	BP	6	5	0.197272	1
GO:0071371	cellular response to gonadotropin stimulus	BP	4	4	0.197387	1
GO:0097720	calcineurin-mediated signaling	BP	19	14	0.197569	1
GO:0051592	response to calcium ion	BP	39	27	0.197619	1
GO:0007160	cell-matrix adhesion	BP	81	54	0.197713	1
GO:0070886	positive regulation of calcineurin-NFAT signaling cascade	BP	7	6	0.197879	1
GO:0106058	positive regulation of calcineurin-mediated signaling	BP	7	6	0.197879	1
GO:0046459	short-chain fatty acid metabolic process	BP	3	3	0.198233	1
GO:0007603	phototransduction, visible light	BP	9	7	0.198532	1
GO:2000766	negative regulation of cytoplasmic translation	BP	4	4	0.198987	1
GO:0043195	terminal bouton	CC	17	13	0.199002	1
GO:0031750	D3 dopamine receptor binding	MF	3	3	0.199235	1
GO:0060429	epithelium development	BP	419	271	0.199246	1
GO:0032229	negative regulation of synaptic transmission, GABAergic	BP	3	3	0.19976	1
GO:1902930	regulation of alcohol biosynthetic process	BP	21	15	0.199914	1
GO:0010812	negative regulation of cell-substrate adhesion	BP	20	15	0.200046	1
GO:0060028	convergent extension involved in axis elongation	BP	4	4	0.200093	1
GO:0098693	regulation of synaptic vesicle cycle	BP	45	31	0.200293	1
GO:0030101	natural killer cell activation	BP	22	15	0.200475	1
GO:0015849	organic acid transport	BP	107	70	0.200506	1
GO:0046942	carboxylic acid transport	BP	107	70	0.200506	1
GO:0042439	ethanolamine-containing compound metabolic process	BP	3	3	0.200841	1
GO:0060056	mammary gland involution	BP	3	3	0.201137	1
GO:0036148	phosphatidylglycerol acyl-chain remodeling	BP	3	3	0.201247	1
GO:0070741	response to interleukin-6	BP	10	8	0.201298	1
GO:0070664	negative regulation of leukocyte proliferation	BP	22	16	0.201567	1
GO:0051179	localization	BP	1809	1124	0.201627	1
GO:0046037	GMP metabolic process	BP	4	4	0.202143	1
GO:0046710	GDP metabolic process	BP	4	4	0.202143	1
GO:0004385	guanylate kinase activity	MF	4	4	0.202143	1
GO:0042554	superoxide anion generation	BP	10	8	0.20226	1
GO:0042220	response to cocaine	BP	24	18	0.202635	1
GO:0006022	aminoglycan metabolic process	BP	55	37	0.202845	1
GO:0048251	elastic fiber assembly	BP	4	4	0.202925	1
GO:0006216	cytidine catabolic process	BP	3	3	0.202926	1
GO:0009972	cytidine deamination	BP	3	3	0.202926	1
GO:0045006	DNA deamination	BP	3	3	0.202926	1
GO:0046087	cytidine metabolic process	BP	3	3	0.202926	1
GO:0046133	pyrimidine ribonucleoside catabolic process	BP	3	3	0.202926	1
GO:0070383	DNA cytosine deamination	BP	3	3	0.202926	1
GO:0004126	cytidine deaminase activity	MF	3	3	0.202926	1
GO:0018958	phenol-containing compound metabolic process	BP	38	27	0.203137	1
GO:0003009	skeletal muscle contraction	BP	13	10	0.203611	1
GO:0030241	skeletal muscle myosin thick filament assembly	BP	4	4	0.203748	1
GO:0031033	myosin filament organization	BP	4	4	0.203748	1
GO:0031034	myosin filament assembly	BP	4	4	0.203748	1
GO:0071688	striated muscle myosin thick filament assembly	BP	4	4	0.203748	1
GO:0014808	release of sequestered calcium ion into cytosol by sarcoplasmic reticulum	BP	13	10	0.203798	1
GO:0070296	sarcoplasmic reticulum calcium ion transport	BP	13	10	0.203798	1
GO:1903514	release of sequestered calcium ion into cytosol by endoplasmic reticulum	BP	13	10	0.203798	1
GO:0014719	skeletal muscle satellite cell activation	BP	3	3	0.203887	1
GO:0001505	regulation of neurotransmitter levels	BP	122	81	0.204029	1
GO:0008628	hormone-mediated apoptotic signaling pathway	BP	3	3	0.204803	1
GO:0042634	regulation of hair cycle	BP	10	8	0.20483	1
GO:0051255	spindle midzone assembly	BP	3	3	0.204945	1
GO:0042277	peptide binding	MF	82	55	0.205013	1
GO:0045088	regulation of innate immune response	BP	93	61	0.205156	1
GO:0002687	positive regulation of leukocyte migration	BP	34	23	0.20523	1
GO:0033327	Leydig cell differentiation	BP	4	4	0.205247	1
GO:1902224	ketone body metabolic process	BP	3	3	0.205479	1
GO:0048535	lymph node development	BP	7	6	0.205766	1
GO:1902904	negative regulation of supramolecular fiber organization	BP	33	24	0.205809	1
GO:2000807	regulation of synaptic vesicle clustering	BP	4	4	0.20617	1
GO:0099738	cell cortex region	CC	19	14	0.206436	1
GO:0008395	steroid hydroxylase activity	MF	12	9	0.206556	1
GO:0035136	forelimb morphogenesis	BP	29	22	0.206687	1
GO:0046415	urate metabolic process	BP	4	4	0.207073	1
GO:0045685	regulation of glial cell differentiation	BP	28	20	0.207109	1
GO:0042330	taxis	BP	234	152	0.207287	1
GO:0006664	glycolipid metabolic process	BP	25	18	0.20751	1
GO:2000609	regulation of thyroid hormone generation	BP	4	4	0.207789	1
GO:0010919	regulation of inositol phosphate biosynthetic process	BP	6	5	0.207916	1
GO:1901682	sulfur compound transmembrane transporter activity	MF	9	7	0.207939	1
GO:0046903	secretion	BP	488	308	0.207969	1
GO:0098914	membrane repolarization during atrial cardiac muscle cell action potential	BP	4	4	0.208161	1
GO:0030426	growth cone	CC	60	41	0.208394	1
GO:0097070	ductus arteriosus closure	BP	4	4	0.208518	1
GO:0042446	hormone biosynthetic process	BP	28	20	0.208591	1
GO:0071604	transforming growth factor beta production	BP	10	8	0.208638	1
GO:0030033	microvillus assembly	BP	3	3	0.208832	1
GO:0032350	regulation of hormone metabolic process	BP	14	11	0.208968	1
GO:0061318	renal filtration cell differentiation	BP	7	6	0.209093	1
GO:0072112	glomerular visceral epithelial cell differentiation	BP	7	6	0.209093	1
GO:0072311	glomerular epithelial cell differentiation	BP	7	6	0.209093	1
GO:0003310	pancreatic A cell differentiation	BP	4	4	0.209701	1
GO:0006940	regulation of smooth muscle contraction	BP	28	20	0.210175	1
GO:0086069	bundle of His cell to Purkinje myocyte communication	BP	7	6	0.210181	1
GO:2000322	regulation of glucocorticoid receptor signaling pathway	BP	3	3	0.210587	1
GO:0097061	dendritic spine organization	BP	29	21	0.210608	1
GO:0106027	neuron projection organization	BP	29	21	0.210608	1
GO:0015711	organic anion transport	BP	154	99	0.210761	1
GO:0001893	maternal placenta development	BP	10	8	0.211231	1
GO:0071626	mastication	BP	3	3	0.211811	1
GO:0098583	learned vocalization behavior	BP	3	3	0.211811	1
GO:1905747	negative regulation of saliva secretion	BP	3	3	0.211811	1
GO:1905748	hard palate morphogenesis	BP	3	3	0.211811	1
GO:0099503	secretory vesicle	CC	265	167	0.211946	1
GO:0046058	cAMP metabolic process	BP	13	10	0.212087	1
GO:0042438	melanin biosynthetic process	BP	7	6	0.212378	1
GO:0001502	cartilage condensation	BP	12	9	0.212531	1
GO:1904062	regulation of cation transmembrane transport	BP	135	90	0.212607	1
GO:0002715	regulation of natural killer cell mediated immunity	BP	14	10	0.213	1
GO:0061298	retina vasculature development in camera-type eye	BP	4	4	0.213004	1
GO:0033007	negative regulation of mast cell activation involved in immune response	BP	3	3	0.213052	1
GO:0043305	negative regulation of mast cell degranulation	BP	3	3	0.213052	1
GO:0038162	erythropoietin-mediated signaling pathway	BP	3	3	0.213059	1
GO:0001886	endothelial cell morphogenesis	BP	4	4	0.21312	1
GO:0042692	muscle cell differentiation	BP	131	87	0.213134	1
GO:0043368	positive T cell selection	BP	13	10	0.213142	1
GO:0061351	neural precursor cell proliferation	BP	55	38	0.213968	1
GO:0050858	negative regulation of antigen receptor-mediated signaling pathway	BP	9	7	0.213996	1
GO:0000145	exocyst	CC	6	5	0.21403	1
GO:0006677	glycosylceramide metabolic process	BP	6	5	0.214452	1
GO:0099011	neuronal dense core vesicle exocytosis	BP	3	3	0.214871	1
GO:0099525	presynaptic dense core vesicle exocytosis	BP	3	3	0.214871	1
GO:0005222	intracellular cAMP-activated cation channel activity	MF	6	5	0.215049	1
GO:0008569	ATP-dependent microtubule motor activity, minus-end-directed	MF	11	9	0.215636	1
GO:0002363	alpha-beta T cell lineage commitment	BP	9	7	0.215679	1
GO:0043369	CD4-positive or CD8-positive, alpha-beta T cell lineage commitment	BP	9	7	0.215679	1
GO:0051354	negative regulation of oxidoreductase activity	BP	11	9	0.215884	1
GO:0060119	inner ear receptor cell development	BP	10	8	0.215887	1
GO:0050708	regulation of protein secretion	BP	145	95	0.216419	1
GO:0085029	extracellular matrix assembly	BP	7	6	0.216496	1
GO:0031338	regulation of vesicle fusion	BP	9	7	0.216588	1
GO:0016459	myosin complex	CC	19	14	0.216708	1
GO:0051955	regulation of amino acid transport	BP	16	12	0.216768	1
GO:0097151	positive regulation of inhibitory postsynaptic potential	BP	4	4	0.21697	1
GO:0098828	modulation of inhibitory postsynaptic potential	BP	4	4	0.21697	1
GO:0035254	glutamate receptor binding	MF	15	12	0.216973	1
GO:1901890	positive regulation of cell junction assembly	BP	13	10	0.217007	1
GO:0002673	regulation of acute inflammatory response	BP	30	20	0.217206	1
GO:0106106	cold-induced thermogenesis	BP	57	39	0.2175	1
GO:0120161	regulation of cold-induced thermogenesis	BP	57	39	0.2175	1
GO:0040011	locomotion	BP	628	400	0.217555	1
GO:0036342	post-anal tail morphogenesis	BP	7	6	0.217779	1
GO:0030659	cytoplasmic vesicle membrane	CC	222	142	0.217796	1
GO:0050862	positive regulation of T cell receptor signaling pathway	BP	3	3	0.218192	1
GO:0071435	potassium ion export	BP	11	9	0.218347	1
GO:0097623	potassium ion export across plasma membrane	BP	11	9	0.218347	1
GO:0035004	phosphatidylinositol 3-kinase activity	MF	43	29	0.218384	1
GO:0061053	somite development	BP	36	26	0.218946	1
GO:0098528	skeletal muscle fiber differentiation	BP	4	4	0.219063	1
GO:0036363	transforming growth factor beta activation	BP	3	3	0.219495	1
GO:0140192	regulation of adenylate cyclase-activating adrenergic receptor signaling pathway involved in heart process	BP	3	3	0.219563	1
GO:0009414	response to water deprivation	BP	3	3	0.219829	1
GO:0044224	juxtaparanode region of axon	CC	7	6	0.219924	1
GO:0060912	cardiac cell fate specification	BP	3	3	0.219929	1
GO:0050892	intestinal absorption	BP	10	8	0.219951	1
GO:0010001	glial cell differentiation	BP	80	54	0.219992	1
GO:0071675	regulation of mononuclear cell migration	BP	12	9	0.220368	1
GO:1901071	glucosamine-containing compound metabolic process	BP	3	3	0.220564	1
GO:0005223	intracellular cGMP-activated cation channel activity	MF	3	3	0.220734	1
GO:0099010	modification of postsynaptic structure	BP	7	6	0.221565	1
GO:0050482	arachidonic acid secretion	BP	9	7	0.221679	1
GO:1903963	arachidonate transport	BP	9	7	0.221679	1
GO:0003307	regulation of Wnt signaling pathway involved in heart development	BP	3	3	0.221809	1
GO:0016010	dystrophin-associated glycoprotein complex	CC	7	6	0.221962	1
GO:0090665	glycoprotein complex	CC	7	6	0.221962	1
GO:0019377	glycolipid catabolic process	BP	3	3	0.222462	1
GO:0005501	retinoid binding	MF	16	12	0.222696	1
GO:0019840	isoprenoid binding	MF	16	12	0.222696	1
GO:0048870	cell motility	BP	548	349	0.222785	1
GO:0051674	localization of cell	BP	548	349	0.222785	1
GO:0008328	ionotropic glutamate receptor complex	CC	25	18	0.222888	1
GO:0032369	negative regulation of lipid transport	BP	7	6	0.223069	1
GO:0002684	positive regulation of immune system process	BP	292	185	0.223301	1
GO:0035005	1-phosphatidylinositol-4-phosphate 3-kinase activity	MF	3	3	0.223626	1
GO:0051491	positive regulation of filopodium assembly	BP	13	10	0.223764	1
GO:0032637	interleukin-8 production	BP	20	14	0.223868	1
GO:1901018	positive regulation of potassium ion transmembrane transporter activity	BP	11	9	0.223968	1
GO:0016167	glial cell-derived neurotrophic factor receptor activity	MF	3	3	0.224239	1
GO:0042608	T cell receptor binding	MF	3	3	0.224452	1
GO:0048020	CCR chemokine receptor binding	MF	11	8	0.224585	1
GO:0042301	phosphate ion binding	MF	3	3	0.22473	1
GO:0014074	response to purine-containing compound	BP	41	28	0.22485	1
GO:0071286	cellular response to magnesium ion	BP	3	3	0.224894	1
GO:0032983	kainate selective glutamate receptor complex	CC	3	3	0.224984	1
GO:0015277	kainate selective glutamate receptor activity	MF	3	3	0.224984	1
GO:0015238	drug transmembrane transporter activity	MF	24	17	0.225054	1
GO:0001775	cell activation	BP	397	251	0.225253	1
GO:0098903	regulation of membrane repolarization during action potential	BP	7	6	0.225547	1
GO:2000647	negative regulation of stem cell proliferation	BP	4	4	0.225598	1
GO:0101003	ficolin-1-rich granule membrane	CC	15	11	0.225918	1
GO:2000767	positive regulation of cytoplasmic translation	BP	3	3	0.225953	1
GO:0001820	serotonin secretion	BP	3	3	0.226	1
GO:0016079	synaptic vesicle exocytosis	BP	48	32	0.226068	1
GO:1901535	regulation of DNA demethylation	BP	3	3	0.226117	1
GO:0043679	axon terminus	CC	49	34	0.226233	1
GO:0000900	translation repressor activity, mRNA regulatory element binding	MF	7	6	0.226425	1
GO:0005089	Rho guanyl-nucleotide exchange factor activity	MF	34	24	0.226487	1
GO:0006063	uronic acid metabolic process	BP	8	6	0.22686	1
GO:0019585	glucuronate metabolic process	BP	8	6	0.22686	1
GO:0044448	cell cortex part	CC	58	39	0.227073	1
GO:0004180	carboxypeptidase activity	MF	19	14	0.227106	1
GO:0034764	positive regulation of transmembrane transport	BP	67	46	0.227287	1
GO:0000786	nucleosome	CC	32	24	0.227378	1
GO:0002551	mast cell chemotaxis	BP	3	3	0.2275	1
GO:0097531	mast cell migration	BP	3	3	0.2275	1
GO:0017156	calcium ion regulated exocytosis	BP	57	38	0.227518	1
GO:0003128	heart field specification	BP	12	9	0.227591	1
GO:0001916	positive regulation of T cell mediated cytotoxicity	BP	7	6	0.227835	1
GO:0032119	sequestering of zinc ion	BP	3	3	0.227842	1
GO:1902043	positive regulation of extrinsic apoptotic signaling pathway via death domain receptors	BP	7	6	0.228007	1
GO:1901617	organic hydroxy compound biosynthetic process	BP	64	43	0.228173	1
GO:0005102	signaling receptor binding	MF	494	310	0.228459	1
GO:0043208	glycosphingolipid binding	MF	3	3	0.228561	1
GO:0001839	neural plate morphogenesis	BP	3	3	0.228582	1
GO:0060538	skeletal muscle organ development	BP	69	48	0.228584	1
GO:0007519	skeletal muscle tissue development	BP	66	46	0.228678	1
GO:0061900	glial cell activation	BP	10	8	0.228848	1
GO:0033173	calcineurin-NFAT signaling cascade	BP	18	13	0.229181	1
GO:0031109	microtubule polymerization or depolymerization	BP	24	17	0.229287	1
GO:0034767	positive regulation of ion transmembrane transport	BP	55	38	0.229345	1
GO:0019992	diacylglycerol binding	MF	3	3	0.229381	1
GO:0010977	negative regulation of neuron projection development	BP	55	37	0.229483	1
GO:0004865	protein serine/threonine phosphatase inhibitor activity	MF	3	3	0.229677	1
GO:0004857	enzyme inhibitor activity	MF	100	64	0.22978	1
GO:0034109	homotypic cell-cell adhesion	BP	28	20	0.229995	1
GO:2001286	regulation of caveolin-mediated endocytosis	BP	3	3	0.230154	1
GO:0016798	hydrolase activity, acting on glycosyl bonds	MF	26	18	0.230212	1
GO:0097729	9+2 motile cilium	CC	26	18	0.230526	1
GO:1901985	positive regulation of protein acetylation	BP	7	6	0.230658	1
GO:0071871	response to epinephrine	BP	10	8	0.230688	1
GO:0071680	response to indole-3-methanol	BP	3	3	0.230837	1
GO:0071681	cellular response to indole-3-methanol	BP	3	3	0.230837	1
GO:1903978	regulation of microglial cell activation	BP	3	3	0.230861	1
GO:0060708	spongiotrophoblast differentiation	BP	3	3	0.231012	1
GO:0046530	photoreceptor cell differentiation	BP	30	21	0.23118	1
GO:0032760	positive regulation of tumor necrosis factor production	BP	19	14	0.231335	1
GO:0099641	anterograde axonal protein transport	BP	3	3	0.231611	1
GO:0006833	water transport	BP	6	5	0.231707	1
GO:0044214	spanning component of plasma membrane	CC	3	3	0.231959	1
GO:0089717	spanning component of membrane	CC	3	3	0.231959	1
GO:0050859	negative regulation of B cell receptor signaling pathway	BP	3	3	0.231965	1
GO:0008217	regulation of blood pressure	BP	61	41	0.232096	1
GO:0048016	inositol phosphate-mediated signaling	BP	21	15	0.232219	1
GO:0051020	GTPase binding	MF	197	127	0.232333	1
GO:0016303	1-phosphatidylinositol-3-kinase activity	MF	21	15	0.232437	1
GO:0016264	gap junction assembly	BP	4	4	0.232455	1
GO:0021675	nerve development	BP	48	33	0.232623	1
GO:0035987	endodermal cell differentiation	BP	23	16	0.232696	1
GO:0051289	protein homotetramerization	BP	19	14	0.232925	1
GO:0031632	positive regulation of synaptic vesicle fusion to presynaptic active zone membrane	BP	3	3	0.233156	1
GO:0099502	calcium-dependent activation of synaptic vesicle fusion	BP	3	3	0.233156	1
GO:0033162	melanosome membrane	CC	3	3	0.233357	1
GO:0045009	chitosome	CC	3	3	0.233357	1
GO:0090741	pigment granule membrane	CC	3	3	0.233357	1
GO:0042078	germ-line stem cell division	BP	3	3	0.233358	1
GO:0048133	male germ-line stem cell asymmetric division	BP	3	3	0.233358	1
GO:0098728	germline stem cell asymmetric division	BP	3	3	0.233358	1
GO:1901214	regulation of neuron death	BP	95	63	0.234423	1
GO:0002429	immune response-activating cell surface receptor signaling pathway	BP	97	64	0.234526	1
GO:0007009	plasma membrane organization	BP	31	22	0.234693	1
GO:0004181	metallocarboxypeptidase activity	MF	13	10	0.235132	1
GO:1902260	negative regulation of delayed rectifier potassium channel activity	BP	3	3	0.235169	1
GO:1900748	positive regulation of vascular endothelial growth factor signaling pathway	BP	3	3	0.235175	1
GO:0005044	scavenger receptor activity	MF	15	11	0.235289	1
GO:1903054	negative regulation of extracellular matrix organization	BP	3	3	0.235687	1
GO:0050857	positive regulation of antigen receptor-mediated signaling pathway	BP	7	6	0.235708	1
GO:0019835	cytolysis	BP	11	8	0.235727	1
GO:1904424	regulation of GTP binding	BP	4	4	0.236153	1
GO:0051261	protein depolymerization	BP	25	18	0.23623	1
GO:0036037	CD8-positive, alpha-beta T cell activation	BP	7	6	0.236512	1
GO:0043374	CD8-positive, alpha-beta T cell differentiation	BP	7	6	0.236512	1
GO:0032660	regulation of interleukin-17 production	BP	9	7	0.236522	1
GO:0043218	compact myelin	CC	7	6	0.23662	1
GO:0019373	epoxygenase P450 pathway	BP	6	5	0.236628	1
GO:1903818	positive regulation of voltage-gated potassium channel activity	BP	7	6	0.236756	1
GO:1904706	negative regulation of vascular smooth muscle cell proliferation	BP	12	9	0.236983	1
GO:0070100	negative regulation of chemokine-mediated signaling pathway	BP	3	3	0.237031	1
GO:0002768	immune response-regulating cell surface receptor signaling pathway	BP	107	70	0.237077	1
GO:0043268	positive regulation of potassium ion transport	BP	21	16	0.237258	1
GO:0048489	synaptic vesicle transport	BP	61	40	0.237365	1
GO:0097480	establishment of synaptic vesicle localization	BP	61	40	0.237365	1
GO:0051601	exocyst localization	BP	3	3	0.237605	1
GO:1904063	negative regulation of cation transmembrane transport	BP	31	22	0.237622	1
GO:0006869	lipid transport	BP	106	69	0.238694	1
GO:0001773	myeloid dendritic cell activation	BP	6	5	0.238847	1
GO:0009308	amine metabolic process	BP	29	20	0.238881	1
GO:0045948	positive regulation of translational initiation	BP	3	3	0.238991	1
GO:0015858	nucleoside transport	BP	3	3	0.239044	1
GO:0030032	lamellipodium assembly	BP	26	19	0.239045	1
GO:0003158	endothelium development	BP	51	35	0.239197	1
GO:0070391	response to lipoteichoic acid	BP	3	3	0.239606	1
GO:0071223	cellular response to lipoteichoic acid	BP	3	3	0.239606	1
GO:0070160	tight junction	CC	47	32	0.239749	1
GO:0021535	cell migration in hindbrain	BP	4	4	0.23975	1
GO:0031268	pseudopodium organization	BP	3	3	0.240144	1
GO:0031269	pseudopodium assembly	BP	3	3	0.240144	1
GO:0031272	regulation of pseudopodium assembly	BP	3	3	0.240144	1
GO:0031274	positive regulation of pseudopodium assembly	BP	3	3	0.240144	1
GO:0006382	adenosine to inosine editing	BP	3	3	0.240202	1
GO:0003726	double-stranded RNA adenosine deaminase activity	MF	3	3	0.240202	1
GO:0008251	tRNA-specific adenosine deaminase activity	MF	3	3	0.240202	1
GO:0035609	C-terminal protein deglutamylation	BP	3	3	0.240319	1
GO:0009112	nucleobase metabolic process	BP	6	5	0.24049	1
GO:0015057	thrombin-activated receptor activity	MF	3	3	0.240541	1
GO:0010593	negative regulation of lamellipodium assembly	BP	3	3	0.2409	1
GO:1902744	negative regulation of lamellipodium organization	BP	3	3	0.2409	1
GO:0050795	regulation of behavior	BP	25	18	0.241041	1
GO:0090314	positive regulation of protein targeting to membrane	BP	6	5	0.241237	1
GO:2000543	positive regulation of gastrulation	BP	7	6	0.241377	1
GO:0061548	ganglion development	BP	10	8	0.241586	1
GO:0051279	regulation of release of sequestered calcium ion into cytosol	BP	33	23	0.24191	1
GO:0042169	SH2 domain binding	MF	12	9	0.241959	1
GO:0005176	ErbB-2 class receptor binding	MF	3	3	0.241974	1
GO:0019370	leukotriene biosynthetic process	BP	3	3	0.242665	1
GO:2000096	positive regulation of Wnt signaling pathway, planar cell polarity pathway	BP	3	3	0.242781	1
GO:0002228	natural killer cell mediated immunity	BP	16	11	0.242854	1
GO:1902991	regulation of amyloid precursor protein catabolic process	BP	10	8	0.242859	1
GO:0033198	response to ATP	BP	9	7	0.243119	1
GO:0051239	regulation of multicellular organismal process	BP	1061	672	0.243322	1
GO:0015081	sodium ion transmembrane transporter activity	MF	56	37	0.243365	1
GO:0051046	regulation of secretion	BP	264	169	0.243393	1
GO:0015872	dopamine transport	BP	23	17	0.243841	1
GO:0070891	lipoteichoic acid binding	MF	3	3	0.243984	1
GO:0043457	regulation of cellular respiration	BP	4	4	0.244018	1
GO:0043296	apical junction complex	CC	50	34	0.244071	1
GO:0042221	response to chemical	BP	1266	788	0.244648	1
GO:0061055	myotome development	BP	3	3	0.244779	1
GO:0090630	activation of GTPase activity	BP	21	15	0.245062	1
GO:0015467	G-protein activated inward rectifier potassium channel activity	MF	6	5	0.24526	1
GO:0001992	regulation of systemic arterial blood pressure by vasopressin	BP	3	3	0.245729	1
GO:0022602	ovulation cycle process	BP	13	10	0.245855	1
GO:0045576	mast cell activation	BP	19	14	0.245866	1
GO:0042983	amyloid precursor protein biosynthetic process	BP	6	5	0.246059	1
GO:0042984	regulation of amyloid precursor protein biosynthetic process	BP	6	5	0.246059	1
GO:0045162	clustering of voltage-gated sodium channels	BP	4	4	0.246259	1
GO:0032504	multicellular organism reproduction	BP	239	153	0.246332	1
GO:0035313	wound healing, spreading of epidermal cells	BP	9	7	0.246623	1
GO:0032627	interleukin-23 production	BP	3	3	0.246766	1
GO:0032667	regulation of interleukin-23 production	BP	3	3	0.246766	1
GO:0021695	cerebellar cortex development	BP	15	11	0.246977	1
GO:0045214	sarcomere organization	BP	16	12	0.247294	1
GO:0042572	retinol metabolic process	BP	9	7	0.247371	1
GO:0019336	phenol-containing compound catabolic process	BP	3	3	0.247374	1
GO:0008582	regulation of synaptic growth at neuromuscular junction	BP	3	3	0.247625	1
GO:0048096	chromatin-mediated maintenance of transcription	BP	3	3	0.247903	1
GO:0071723	lipopeptide binding	MF	7	6	0.24801	1
GO:1901017	negative regulation of potassium ion transmembrane transporter activity	BP	10	8	0.248151	1
GO:1901381	positive regulation of potassium ion transmembrane transport	BP	18	14	0.24824	1
GO:0002790	peptide secretion	BP	188	122	0.248358	1
GO:0007605	sensory perception of sound	BP	65	45	0.24845	1
GO:0001759	organ induction	BP	13	10	0.248542	1
GO:0061045	negative regulation of wound healing	BP	29	20	0.248664	1
GO:0051154	negative regulation of striated muscle cell differentiation	BP	13	10	0.248867	1
GO:0022010	central nervous system myelination	BP	6	5	0.249106	1
GO:0032291	axon ensheathment in central nervous system	BP	6	5	0.249106	1
GO:0009617	response to bacterium	BP	172	110	0.249396	1
GO:0097009	energy homeostasis	BP	13	10	0.249437	1
GO:0031017	exocrine pancreas development	BP	3	3	0.249463	1
GO:2000465	regulation of glycogen (starch) synthase activity	BP	3	3	0.24958	1
GO:2000467	positive regulation of glycogen (starch) synthase activity	BP	3	3	0.24958	1
GO:0002580	regulation of antigen processing and presentation of peptide or polysaccharide antigen via MHC class II	BP	3	3	0.249595	1
GO:0002583	regulation of antigen processing and presentation of peptide antigen	BP	3	3	0.249595	1
GO:0002586	regulation of antigen processing and presentation of peptide antigen via MHC class II	BP	3	3	0.249595	1
GO:0106070	regulation of adenylate cyclase-activating G protein-coupled receptor signaling pathway	BP	8	6	0.250062	1
GO:0033599	regulation of mammary gland epithelial cell proliferation	BP	7	6	0.250069	1
GO:0034110	regulation of homotypic cell-cell adhesion	BP	13	10	0.250104	1
GO:2000380	regulation of mesoderm development	BP	6	5	0.250801	1
GO:0003810	protein-glutamine gamma-glutamyltransferase activity	MF	6	5	0.251112	1
GO:0009975	cyclase activity	MF	6	5	0.251334	1
GO:0016849	phosphorus-oxygen lyase activity	MF	6	5	0.251334	1
GO:0042730	fibrinolysis	BP	8	6	0.251561	1
GO:0042749	regulation of circadian sleep/wake cycle	BP	6	5	0.251686	1
GO:0045187	regulation of circadian sleep/wake cycle, sleep	BP	6	5	0.251686	1
GO:0072224	metanephric glomerulus development	BP	10	8	0.252151	1
GO:0006040	amino sugar metabolic process	BP	6	5	0.252228	1
GO:1903025	regulation of RNA polymerase II regulatory region sequence-specific DNA binding	BP	3	3	0.252544	1
GO:0060745	mammary gland branching involved in pregnancy	BP	3	3	0.252742	1
GO:0060159	regulation of dopamine receptor signaling pathway	BP	3	3	0.252784	1
GO:0044106	cellular amine metabolic process	BP	26	18	0.252913	1
GO:0072033	renal vesicle formation	BP	6	5	0.25298	1
GO:0002578	negative regulation of antigen processing and presentation	BP	3	3	0.253043	1
GO:0009582	detection of abiotic stimulus	BP	45	30	0.253054	1
GO:0032515	negative regulation of phosphoprotein phosphatase activity	BP	18	13	0.253184	1
GO:0048763	calcium-induced calcium release activity	MF	3	3	0.253197	1
GO:0032770	positive regulation of monooxygenase activity	BP	7	6	0.253248	1
GO:0098563	intrinsic component of synaptic vesicle membrane	CC	13	10	0.253344	1
GO:0019966	interleukin-1 binding	MF	3	3	0.253498	1
GO:0032391	photoreceptor connecting cilium	CC	8	6	0.253681	1
GO:0070444	oligodendrocyte progenitor proliferation	BP	6	5	0.253968	1
GO:0070445	regulation of oligodendrocyte progenitor proliferation	BP	6	5	0.253968	1
GO:0033293	monocarboxylic acid binding	MF	23	16	0.254225	1
GO:0009642	response to light intensity	BP	3	3	0.254322	1
GO:0035902	response to immobilization stress	BP	9	7	0.254382	1
GO:0065007	biological regulation	BP	3287	2031	0.254384	1
GO:0045913	positive regulation of carbohydrate metabolic process	BP	24	17	0.254433	1
GO:0012506	vesicle membrane	CC	225	143	0.255151	1
GO:0005388	calcium-transporting ATPase activity	MF	3	3	0.255213	1
GO:0071417	cellular response to organonitrogen compound	BP	163	106	0.255397	1
GO:0002521	leukocyte differentiation	BP	180	116	0.255592	1
GO:0016233	telomere capping	BP	10	8	0.255708	1
GO:0007272	ensheathment of neurons	BP	42	29	0.255747	1
GO:0008366	axon ensheathment	BP	42	29	0.255747	1
GO:0042552	myelination	BP	42	29	0.255747	1
GO:0051293	establishment of spindle localization	BP	10	8	0.256319	1
GO:0032727	positive regulation of interferon-alpha production	BP	3	3	0.256486	1
GO:0007405	neuroblast proliferation	BP	17	13	0.256501	1
GO:0003156	regulation of animal organ formation	BP	20	15	0.256831	1
GO:0006027	glycosaminoglycan catabolic process	BP	20	14	0.256939	1
GO:0060988	lipid tube assembly	BP	3	3	0.257073	1
GO:0044331	cell-cell adhesion mediated by cadherin	BP	29	20	0.257254	1
GO:0051001	negative regulation of nitric-oxide synthase activity	BP	3	3	0.257518	1
GO:2001015	negative regulation of skeletal muscle cell differentiation	BP	3	3	0.257978	1
GO:0006590	thyroid hormone generation	BP	10	8	0.258038	1
GO:0010649	regulation of cell communication by electrical coupling	BP	3	3	0.258379	1
GO:0016286	small conductance calcium-activated potassium channel activity	MF	3	3	0.258645	1
GO:0002577	regulation of antigen processing and presentation	BP	6	5	0.258675	1
GO:2000144	positive regulation of DNA-templated transcription, initiation	BP	7	6	0.259003	1
GO:0002024	diet induced thermogenesis	BP	3	3	0.259089	1
GO:0032591	dendritic spine membrane	CC	6	5	0.259102	1
GO:0006928	movement of cell or subcellular component	BP	704	446	0.259252	1
GO:0046533	negative regulation of photoreceptor cell differentiation	BP	6	5	0.259367	1
GO:0051132	NK T cell activation	BP	5	4	0.259514	1
GO:0030286	dynein complex	CC	13	10	0.259599	1
GO:0010575	positive regulation of vascular endothelial growth factor production	BP	10	8	0.259882	1
GO:0097755	positive regulation of blood vessel diameter	BP	23	16	0.259982	1
GO:0061029	eyelid development in camera-type eye	BP	7	6	0.260124	1
GO:0033634	positive regulation of cell-cell adhesion mediated by integrin	BP	5	4	0.260179	1
GO:0002688	regulation of leukocyte chemotaxis	BP	34	23	0.260258	1
GO:0046627	negative regulation of insulin receptor signaling pathway	BP	10	8	0.260322	1
GO:1900077	negative regulation of cellular response to insulin stimulus	BP	10	8	0.260322	1
GO:0098772	molecular function regulator	MF	547	343	0.260406	1
GO:0050879	multicellular organismal movement	BP	18	13	0.260462	1
GO:0050881	musculoskeletal movement	BP	18	13	0.260462	1
GO:0098900	regulation of action potential	BP	25	18	0.260607	1
GO:0032414	positive regulation of ion transmembrane transporter activity	BP	36	25	0.260685	1
GO:0016247	channel regulator activity	MF	60	41	0.260753	1
GO:0050957	equilibrioception	BP	3	3	0.260851	1
GO:0055118	negative regulation of cardiac muscle contraction	BP	3	3	0.26098	1
GO:0018195	peptidyl-arginine modification	BP	6	5	0.261001	1
GO:0061101	neuroendocrine cell differentiation	BP	3	3	0.261092	1
GO:0051891	positive regulation of cardioblast differentiation	BP	4	4	0.261094	1
GO:0051194	positive regulation of cofactor metabolic process	BP	7	6	0.261163	1
GO:0051295	establishment of meiotic spindle localization	BP	3	3	0.261353	1
GO:0009313	oligosaccharide catabolic process	BP	5	4	0.26143	1
GO:0051767	nitric-oxide synthase biosynthetic process	BP	3	3	0.261611	1
GO:0051769	regulation of nitric-oxide synthase biosynthetic process	BP	3	3	0.261611	1
GO:0051770	positive regulation of nitric-oxide synthase biosynthetic process	BP	3	3	0.261611	1
GO:0048019	receptor antagonist activity	MF	6	5	0.261666	1
GO:2001258	negative regulation of cation channel activity	BP	15	11	0.261763	1
GO:0051546	keratinocyte migration	BP	6	5	0.26185	1
GO:0032352	positive regulation of hormone metabolic process	BP	3	3	0.261977	1
GO:1904355	positive regulation of telomere capping	BP	3	3	0.262019	1
GO:0060671	epithelial cell differentiation involved in embryonic placenta development	BP	3	3	0.262416	1
GO:0060672	epithelial cell morphogenesis involved in placental branching	BP	3	3	0.262416	1
GO:0009605	response to external stimulus	BP	707	441	0.262845	1
GO:0048813	dendrite morphogenesis	BP	49	34	0.262878	1
GO:0005865	striated muscle thin filament	CC	6	5	0.263033	1
GO:0036379	myofilament	CC	6	5	0.263033	1
GO:0019001	guanyl nucleotide binding	MF	84	53	0.263116	1
GO:0032561	guanyl ribonucleotide binding	MF	84	53	0.263116	1
GO:0008083	growth factor activity	MF	56	37	0.263226	1
GO:0045741	positive regulation of epidermal growth factor-activated receptor activity	BP	5	4	0.263489	1
GO:0005042	netrin receptor activity	MF	3	3	0.263621	1
GO:0019814	immunoglobulin complex	CC	3	3	0.263637	1
GO:0019815	B cell receptor complex	CC	3	3	0.263637	1
GO:0033625	positive regulation of integrin activation	BP	5	4	0.263665	1
GO:0070885	negative regulation of calcineurin-NFAT signaling cascade	BP	6	5	0.263685	1
GO:0106057	negative regulation of calcineurin-mediated signaling	BP	6	5	0.263685	1
GO:0021615	glossopharyngeal nerve morphogenesis	BP	4	4	0.263881	1
GO:0009415	response to water	BP	6	5	0.264057	1
GO:0005227	calcium activated cation channel activity	MF	11	8	0.264069	1
GO:0032928	regulation of superoxide anion generation	BP	9	7	0.26416	1
GO:0048021	regulation of melanin biosynthetic process	BP	6	5	0.265315	1
GO:0006887	exocytosis	BP	245	154	0.265474	1
GO:0032993	protein-DNA complex	CC	51	36	0.265594	1
GO:1903530	regulation of secretion by cell	BP	240	154	0.265923	1
GO:1905246	negative regulation of aspartic-type peptidase activity	BP	3	3	0.266445	1
GO:0003841	1-acylglycerol-3-phosphate O-acyltransferase activity	MF	6	5	0.26647	1
GO:0016411	acylglycerol O-acyltransferase activity	MF	6	5	0.26647	1
GO:0042171	lysophosphatidic acid acyltransferase activity	MF	6	5	0.26647	1
GO:0071617	lysophospholipid acyltransferase activity	MF	6	5	0.26647	1
GO:0002685	regulation of leukocyte migration	BP	55	36	0.266547	1
GO:0032940	secretion by cell	BP	440	277	0.266644	1
GO:0034332	adherens junction organization	BP	62	41	0.266713	1
GO:0098751	bone cell development	BP	15	11	0.26675	1
GO:0016202	regulation of striated muscle tissue development	BP	60	41	0.267136	1
GO:1901861	regulation of muscle tissue development	BP	60	41	0.267136	1
GO:0004114	3',5'-cyclic-nucleotide phosphodiesterase activity	MF	17	12	0.267383	1
GO:0042573	retinoic acid metabolic process	BP	12	9	0.26808	1
GO:0030507	spectrin binding	MF	7	6	0.268157	1
GO:0004620	phospholipase activity	MF	27	18	0.268414	1
GO:0030548	acetylcholine receptor regulator activity	MF	3	3	0.268532	1
GO:0030550	acetylcholine receptor inhibitor activity	MF	3	3	0.268532	1
GO:0099602	neurotransmitter receptor regulator activity	MF	3	3	0.268532	1
GO:0001921	positive regulation of receptor recycling	BP	3	3	0.268841	1
GO:0061469	regulation of type B pancreatic cell proliferation	BP	3	3	0.269022	1
GO:0008504	monoamine transmembrane transporter activity	MF	3	3	0.269036	1
GO:0008509	anion transmembrane transporter activity	MF	103	67	0.269171	1
GO:0008329	signaling pattern recognition receptor activity	MF	9	7	0.269173	1
GO:0038187	pattern recognition receptor activity	MF	9	7	0.269173	1
GO:0099095	ligand-gated anion channel activity	MF	10	8	0.269216	1
GO:0033601	positive regulation of mammary gland epithelial cell proliferation	BP	3	3	0.269527	1
GO:0008207	C21-steroid hormone metabolic process	BP	9	7	0.269729	1
GO:0050789	regulation of biological process	BP	3115	1926	0.269813	1
GO:0010640	regulation of platelet-derived growth factor receptor signaling pathway	BP	9	7	0.270059	1
GO:0007588	excretion	BP	26	18	0.270114	1
GO:0014048	regulation of glutamate secretion	BP	9	7	0.270292	1
GO:1902474	positive regulation of protein localization to synapse	BP	3	3	0.270358	1
GO:0031640	killing of cells of other organism	BP	11	8	0.270558	1
GO:0044364	disruption of cells of other organism	BP	11	8	0.270558	1
GO:0034205	amyloid-beta formation	BP	9	7	0.270759	1
GO:0033563	dorsal/ventral axon guidance	BP	3	3	0.270871	1
GO:0004565	beta-galactosidase activity	MF	3	3	0.271248	1
GO:0015925	galactosidase activity	MF	3	3	0.271248	1
GO:0036126	sperm flagellum	CC	22	15	0.271718	1
GO:0097381	photoreceptor disc membrane	CC	6	5	0.271866	1
GO:0060074	synapse maturation	BP	13	10	0.272145	1
GO:0050953	sensory perception of light stimulus	BP	71	47	0.272232	1
GO:0016209	antioxidant activity	MF	22	16	0.272319	1
GO:0008340	determination of adult lifespan	BP	3	3	0.272335	1
GO:0099634	postsynaptic specialization membrane	CC	47	32	0.272489	1
GO:0032722	positive regulation of chemokine production	BP	12	9	0.272958	1
GO:0051709	regulation of killing of cells of other organism	BP	5	4	0.273003	1
GO:0021692	cerebellar Purkinje cell layer morphogenesis	BP	6	5	0.273202	1
GO:0036022	limb joint morphogenesis	BP	3	3	0.273444	1
GO:0036023	embryonic skeletal limb joint morphogenesis	BP	3	3	0.273444	1
GO:0001913	T cell mediated cytotoxicity	BP	12	9	0.273535	1
GO:0043954	cellular component maintenance	BP	18	13	0.273604	1
GO:0070492	oligosaccharide binding	MF	6	5	0.273722	1
GO:0006687	glycosphingolipid metabolic process	BP	15	11	0.274044	1
GO:0002115	store-operated calcium entry	BP	6	5	0.274219	1
GO:1902692	regulation of neuroblast proliferation	BP	10	8	0.274314	1
GO:0030348	syntaxin-3 binding	MF	3	3	0.274376	1
GO:0048536	spleen development	BP	16	12	0.274539	1
GO:0031128	developmental induction	BP	22	16	0.274687	1
GO:0045920	negative regulation of exocytosis	BP	9	7	0.274697	1
GO:0005319	lipid transporter activity	MF	53	35	0.274744	1
GO:0050819	negative regulation of coagulation	BP	20	14	0.27475	1
GO:1901321	positive regulation of heart induction	BP	3	3	0.274781	1
GO:0014046	dopamine secretion	BP	19	14	0.274894	1
GO:0014059	regulation of dopamine secretion	BP	19	14	0.274894	1
GO:0005237	inhibitory extracellular ligand-gated ion channel activity	MF	6	5	0.274924	1
GO:0016358	dendrite development	BP	78	53	0.275046	1
GO:0046959	habituation	BP	3	3	0.275183	1
GO:1904889	regulation of excitatory synapse assembly	BP	10	8	0.275328	1
GO:0099026	anchored component of presynaptic membrane	CC	3	3	0.275916	1
GO:0099144	anchored component of synaptic membrane	CC	3	3	0.275916	1
GO:0015108	chloride transmembrane transporter activity	MF	38	26	0.276034	1
GO:0035810	positive regulation of urine volume	BP	3	3	0.276066	1
GO:0010642	negative regulation of platelet-derived growth factor receptor signaling pathway	BP	6	5	0.276071	1
GO:0051895	negative regulation of focal adhesion assembly	BP	9	7	0.276108	1
GO:1903392	negative regulation of adherens junction organization	BP	9	7	0.276108	1
GO:2000394	positive regulation of lamellipodium morphogenesis	BP	3	3	0.276242	1
GO:0072089	stem cell proliferation	BP	43	30	0.276265	1
GO:0002227	innate immune response in mucosa	BP	7	6	0.27647	1
GO:0008376	acetylgalactosaminyltransferase activity	MF	21	15	0.276484	1
GO:0042416	dopamine biosynthetic process	BP	3	3	0.276523	1
GO:0099508	voltage-gated ion channel activity involved in regulation of presynaptic membrane potential	MF	3	3	0.27721	1
GO:0043587	tongue morphogenesis	BP	6	5	0.277286	1
GO:1905874	regulation of postsynaptic density organization	BP	10	8	0.277298	1
GO:1903391	regulation of adherens junction organization	BP	26	18	0.277412	1
GO:0051962	positive regulation of nervous system development	BP	222	144	0.277539	1
GO:0007266	Rho protein signal transduction	BP	65	44	0.277645	1
GO:0043501	skeletal muscle adaptation	BP	6	5	0.277675	1
GO:0033762	response to glucagon	BP	9	7	0.277758	1
GO:1904064	positive regulation of cation transmembrane transport	BP	51	35	0.277948	1
GO:0043616	keratinocyte proliferation	BP	18	13	0.277972	1
GO:0090102	cochlea development	BP	24	17	0.277985	1
GO:0047555	3',5'-cyclic-GMP phosphodiesterase activity	MF	11	8	0.278019	1
GO:0003012	muscle system process	BP	176	115	0.278063	1
GO:0035860	glial cell-derived neurotrophic factor receptor signaling pathway	BP	6	5	0.278271	1
GO:1900087	positive regulation of G1/S transition of mitotic cell cycle	BP	7	6	0.278279	1
GO:0001826	inner cell mass cell differentiation	BP	3	3	0.278356	1
GO:0035137	hindlimb morphogenesis	BP	25	18	0.278394	1
GO:0007597	blood coagulation, intrinsic pathway	BP	5	4	0.278442	1
GO:2000074	regulation of type B pancreatic cell development	BP	3	3	0.278572	1
GO:0033598	mammary gland epithelial cell proliferation	BP	10	8	0.278613	1
GO:1901660	calcium ion export	BP	3	3	0.278785	1
GO:0030656	regulation of vitamin metabolic process	BP	3	3	0.278976	1
GO:0002430	complement receptor mediated signaling pathway	BP	3	3	0.279503	1
GO:0033691	sialic acid binding	MF	6	5	0.279791	1
GO:0010359	regulation of anion channel activity	BP	3	3	0.279851	1
GO:2001225	regulation of chloride transport	BP	3	3	0.279851	1
GO:1902902	negative regulation of autophagosome assembly	BP	3	3	0.279871	1
GO:0022849	glutamate-gated calcium ion channel activity	MF	3	3	0.279918	1
GO:1902869	regulation of amacrine cell differentiation	BP	3	3	0.279918	1
GO:0032372	negative regulation of sterol transport	BP	6	5	0.28016	1
GO:0032375	negative regulation of cholesterol transport	BP	6	5	0.28016	1
GO:0034362	low-density lipoprotein particle	CC	3	3	0.28024	1
GO:0038156	interleukin-3-mediated signaling pathway	BP	3	3	0.280287	1
GO:0001223	transcription coactivator binding	MF	9	7	0.280459	1
GO:0051967	negative regulation of synaptic transmission, glutamatergic	BP	3	3	0.280625	1
GO:0034163	regulation of toll-like receptor 9 signaling pathway	BP	3	3	0.280657	1
GO:1904954	canonical Wnt signaling pathway involved in midbrain dopaminergic neuron differentiation	BP	3	3	0.280767	1
GO:0016709	oxidoreductase activity, acting on paired donors, with incorporation or reduction of molecular oxygen, NAD(P)H as one donor, and incorporation of one atom of oxygen	MF	14	10	0.281506	1
GO:0043400	cortisol secretion	BP	3	3	0.281541	1
GO:0051462	regulation of cortisol secretion	BP	3	3	0.281541	1
GO:0051464	positive regulation of cortisol secretion	BP	3	3	0.281541	1
GO:0005088	Ras guanyl-nucleotide exchange factor activity	MF	104	68	0.281659	1
GO:0019825	oxygen binding	MF	11	8	0.281903	1
GO:1904953	Wnt signaling pathway involved in midbrain dopaminergic neuron differentiation	BP	6	5	0.28221	1
GO:0120033	negative regulation of plasma membrane bounded cell projection assembly	BP	6	5	0.282527	1
GO:0045182	translation regulator activity	MF	18	13	0.282582	1
GO:0060486	Clara cell differentiation	BP	3	3	0.282806	1
GO:0070447	positive regulation of oligodendrocyte progenitor proliferation	BP	3	3	0.283292	1
GO:0007567	parturition	BP	8	6	0.283295	1
GO:0034143	regulation of toll-like receptor 4 signaling pathway	BP	6	5	0.283402	1
GO:0044848	biological phase	BP	6	5	0.283827	1
GO:0044851	hair cycle phase	BP	6	5	0.283827	1
GO:0048819	regulation of hair follicle maturation	BP	6	5	0.283827	1
GO:0042637	catagen	BP	3	3	0.283937	1
GO:0051794	regulation of timing of catagen	BP	3	3	0.283937	1
GO:0034329	cell junction assembly	BP	96	63	0.285118	1
GO:0046696	lipopolysaccharide receptor complex	CC	3	3	0.28517	1
GO:0008211	glucocorticoid metabolic process	BP	9	7	0.285404	1
GO:0051451	myoblast migration	BP	6	5	0.286054	1
GO:0051716	cellular response to stimulus	BP	2005	1241	0.286197	1
GO:0048469	cell maturation	BP	61	41	0.286253	1
GO:0071611	granulocyte colony-stimulating factor production	BP	3	3	0.286396	1
GO:0048679	regulation of axon regeneration	BP	13	10	0.286433	1
GO:0019208	phosphatase regulator activity	MF	25	17	0.286566	1
GO:0014866	skeletal myofibril assembly	BP	6	5	0.286576	1
GO:0050806	positive regulation of synaptic transmission	BP	75	51	0.286606	1
GO:0042574	retinal metabolic process	BP	6	5	0.286656	1
GO:0003091	renal water homeostasis	BP	9	7	0.286711	1
GO:0042662	negative regulation of mesodermal cell fate specification	BP	3	3	0.286735	1
GO:1905771	negative regulation of mesodermal cell differentiation	BP	3	3	0.286735	1
GO:1905903	negative regulation of mesoderm formation	BP	3	3	0.286735	1
GO:2000381	negative regulation of mesoderm development	BP	3	3	0.286735	1
GO:0008238	exopeptidase activity	MF	28	19	0.28679	1
GO:1904356	regulation of telomere maintenance via telomere lengthening	BP	8	6	0.287058	1
GO:2000503	positive regulation of natural killer cell chemotaxis	BP	2	2	0.287118	1
GO:0015298	solute:cation antiporter activity	MF	12	9	0.287267	1
GO:0010759	positive regulation of macrophage chemotaxis	BP	2	2	0.287287	1
GO:0090330	regulation of platelet aggregation	BP	10	8	0.2879	1
GO:0032050	clathrin heavy chain binding	MF	2	2	0.288035	1
GO:0048630	skeletal muscle tissue growth	BP	3	3	0.288109	1
GO:0048631	regulation of skeletal muscle tissue growth	BP	3	3	0.288109	1
GO:0061135	endopeptidase regulator activity	MF	56	36	0.288471	1
GO:0097264	self proteolysis	BP	3	3	0.288599	1
GO:0031616	spindle pole centrosome	CC	2	2	0.288869	1
GO:0042631	cellular response to water deprivation	BP	2	2	0.289012	1
GO:0071462	cellular response to water stimulus	BP	2	2	0.289012	1
GO:1903524	positive regulation of blood circulation	BP	25	18	0.289287	1
GO:0006349	regulation of gene expression by genetic imprinting	BP	6	5	0.289348	1
GO:0045916	negative regulation of complement activation	BP	2	2	0.289906	1
GO:2000258	negative regulation of protein activation cascade	BP	2	2	0.289906	1
GO:0000022	mitotic spindle elongation	BP	2	2	0.290044	1
GO:0051231	spindle elongation	BP	2	2	0.290044	1
GO:0051256	mitotic spindle midzone assembly	BP	2	2	0.290044	1
GO:0001714	endodermal cell fate specification	BP	6	5	0.290331	1
GO:0030643	cellular phosphate ion homeostasis	BP	3	3	0.290459	1
GO:0072501	cellular divalent inorganic anion homeostasis	BP	3	3	0.290459	1
GO:0072502	cellular trivalent inorganic anion homeostasis	BP	3	3	0.290459	1
GO:0004497	monooxygenase activity	MF	33	22	0.290639	1
GO:0016082	synaptic vesicle priming	BP	6	5	0.29127	1
GO:0048669	collateral sprouting in absence of injury	BP	3	3	0.291549	1
GO:0055003	cardiac myofibril assembly	BP	9	7	0.291598	1
GO:0035520	monoubiquitinated protein deubiquitination	BP	2	2	0.291776	1
GO:0033038	bitter taste receptor activity	MF	2	2	0.291939	1
GO:0030346	protein phosphatase 2B binding	MF	2	2	0.291947	1
GO:1902805	positive regulation of synaptic vesicle transport	BP	6	5	0.291953	1
GO:2000302	positive regulation of synaptic vesicle exocytosis	BP	6	5	0.291953	1
GO:0002791	regulation of peptide secretion	BP	158	102	0.291955	1
GO:0043395	heparan sulfate proteoglycan binding	MF	9	7	0.29213	1
GO:0033523	histone H2B ubiquitination	BP	2	2	0.292186	1
GO:0015111	iodide transmembrane transporter activity	MF	2	2	0.292269	1
GO:0002070	epithelial cell maturation	BP	7	6	0.292306	1
GO:0097035	regulation of membrane lipid distribution	BP	20	14	0.292706	1
GO:0048818	positive regulation of hair follicle maturation	BP	3	3	0.293105	1
GO:0002313	mature B cell differentiation involved in immune response	BP	6	5	0.293127	1
GO:0015355	secondary active monocarboxylate transmembrane transporter activity	MF	5	4	0.293376	1
GO:0140161	monocarboxylate:sodium symporter activity	MF	5	4	0.293376	1
GO:0032412	regulation of ion transmembrane transporter activity	BP	97	64	0.293494	1
GO:0035358	regulation of peroxisome proliferator activated receptor signaling pathway	BP	3	3	0.293529	1
GO:0071205	protein localization to juxtaparanode region of axon	BP	3	3	0.293529	1
GO:0019732	antifungal humoral response	BP	2	2	0.293542	1
GO:0036092	phosphatidylinositol-3-phosphate biosynthetic process	BP	23	16	0.293845	1
GO:0031094	platelet dense tubular network	CC	3	3	0.293957	1
GO:0030203	glycosaminoglycan metabolic process	BP	50	33	0.294008	1
GO:1903779	regulation of cardiac conduction	BP	24	17	0.294067	1
GO:0032782	bile acid secretion	BP	3	3	0.294208	1
GO:0055026	negative regulation of cardiac muscle tissue development	BP	13	10	0.294241	1
GO:0061181	regulation of chondrocyte development	BP	2	2	0.294303	1
GO:0004117	calmodulin-dependent cyclic-nucleotide phosphodiesterase activity	MF	2	2	0.294352	1
GO:0048101	calcium- and calmodulin-regulated 3',5'-cyclic-GMP phosphodiesterase activity	MF	2	2	0.294352	1
GO:0045579	positive regulation of B cell differentiation	BP	3	3	0.294436	1
GO:0015183	L-aspartate transmembrane transporter activity	MF	2	2	0.294485	1
GO:0044089	positive regulation of cellular component biogenesis	BP	170	108	0.294609	1
GO:0010979	regulation of vitamin D 24-hydroxylase activity	BP	2	2	0.29463	1
GO:0010980	positive regulation of vitamin D 24-hydroxylase activity	BP	2	2	0.29463	1
GO:0002695	negative regulation of leukocyte activation	BP	52	35	0.29494	1
GO:0071407	cellular response to organic cyclic compound	BP	156	100	0.295343	1
GO:0070091	glucagon secretion	BP	5	4	0.29539	1
GO:0070092	regulation of glucagon secretion	BP	5	4	0.29539	1
GO:0031735	CCR10 chemokine receptor binding	MF	2	2	0.295548	1
GO:0070861	regulation of protein exit from endoplasmic reticulum	BP	6	5	0.295753	1
GO:0019755	one-carbon compound transport	BP	2	2	0.295819	1
GO:0016477	cell migration	BP	499	316	0.295919	1
GO:1902993	positive regulation of amyloid precursor protein catabolic process	BP	6	5	0.295922	1
GO:0098641	cadherin binding involved in cell-cell adhesion	MF	6	5	0.29597	1
GO:0015810	aspartate transmembrane transport	BP	5	4	0.296027	1
GO:0034111	negative regulation of homotypic cell-cell adhesion	BP	6	5	0.296131	1
GO:0031256	leading edge membrane	CC	67	44	0.29624	1
GO:0031339	negative regulation of vesicle fusion	BP	2	2	0.296296	1
GO:0035929	steroid hormone secretion	BP	6	5	0.296413	1
GO:0035930	corticosteroid hormone secretion	BP	6	5	0.296413	1
GO:2000831	regulation of steroid hormone secretion	BP	6	5	0.296413	1
GO:2000846	regulation of corticosteroid hormone secretion	BP	6	5	0.296413	1
GO:0072092	ureteric bud invasion	BP	3	3	0.296541	1
GO:0072093	metanephric renal vesicle formation	BP	3	3	0.296541	1
GO:0061054	dermatome development	BP	3	3	0.296716	1
GO:0061183	regulation of dermatome development	BP	3	3	0.296716	1
GO:0007229	integrin-mediated signaling pathway	BP	32	21	0.296776	1
GO:0016208	AMP binding	MF	3	3	0.296905	1
GO:0001776	leukocyte homeostasis	BP	28	19	0.296919	1
GO:0044060	regulation of endocrine process	BP	18	13	0.29709	1
GO:0031133	regulation of axon diameter	BP	2	2	0.297105	1
GO:0098918	structural constituent of synapse	MF	9	7	0.297254	1
GO:0070232	regulation of T cell apoptotic process	BP	9	7	0.297351	1
GO:0004977	melanocortin receptor activity	MF	2	2	0.297373	1
GO:0043378	positive regulation of CD8-positive, alpha-beta T cell differentiation	BP	3	3	0.297501	1
GO:2001187	positive regulation of CD8-positive, alpha-beta T cell activation	BP	3	3	0.297501	1
GO:0031468	nuclear envelope reassembly	BP	2	2	0.297512	1
GO:1902932	positive regulation of alcohol biosynthetic process	BP	8	6	0.297561	1
GO:0051457	maintenance of protein location in nucleus	BP	5	4	0.297583	1
GO:0086046	membrane depolarization during SA node cell action potential	BP	3	3	0.297613	1
GO:0051775	response to redox state	BP	6	5	0.297792	1
GO:0071878	negative regulation of adenylate cyclase-activating adrenergic receptor signaling pathway	BP	2	2	0.297821	1
GO:0140199	negative regulation of adenylate cyclase-activating adrenergic receptor signaling pathway involved in heart process	BP	2	2	0.297821	1
GO:0070570	regulation of neuron projection regeneration	BP	16	12	0.297827	1
GO:0071242	cellular response to ammonium ion	BP	20	14	0.297851	1
GO:0003085	negative regulation of systemic arterial blood pressure	BP	5	4	0.297909	1
GO:0000940	condensed chromosome outer kinetochore	CC	2	2	0.29801	1
GO:0003707	steroid hormone receptor activity	MF	24	17	0.29805	1
GO:1990009	retinal cell apoptotic process	BP	3	3	0.298084	1
GO:0099612	protein localization to axon	BP	6	5	0.298125	1
GO:0071547	piP-body	CC	2	2	0.298452	1
GO:0004033	aldo-keto reductase (NADP) activity	MF	8	6	0.298662	1
GO:0018120	peptidyl-arginine ADP-ribosylation	BP	2	2	0.298691	1
GO:1990001	inhibition of cysteine-type endopeptidase activity involved in apoptotic process	BP	2	2	0.298736	1
GO:0002285	lymphocyte activation involved in immune response	BP	50	34	0.298936	1
GO:0019218	regulation of steroid metabolic process	BP	28	19	0.29909	1
GO:0045932	negative regulation of muscle contraction	BP	11	8	0.299112	1
GO:0001991	regulation of systemic arterial blood pressure by circulatory renin-angiotensin	BP	6	5	0.29913	1
GO:0016137	glycoside metabolic process	BP	2	2	0.299216	1
GO:0098885	modification of postsynaptic actin cytoskeleton	BP	6	5	0.299249	1
GO:0005372	water transmembrane transporter activity	MF	5	4	0.299365	1
GO:0000974	Prp19 complex	CC	2	2	0.299377	1
GO:0047086	ketosteroid monooxygenase activity	MF	2	2	0.299428	1
GO:0017014	protein nitrosylation	BP	6	5	0.299636	1
GO:0018119	peptidyl-cysteine S-nitrosylation	BP	6	5	0.299636	1
GO:0035754	B cell chemotaxis	BP	5	4	0.299641	1
GO:0008559	xenobiotic transmembrane transporting ATPase activity	MF	2	2	0.299689	1
GO:0042910	xenobiotic transmembrane transporter activity	MF	2	2	0.299689	1
GO:0007218	neuropeptide signaling pathway	BP	36	24	0.299793	1
GO:0099174	regulation of presynapse organization	BP	15	11	0.299809	1
GO:1905606	regulation of presynapse assembly	BP	15	11	0.299809	1
GO:0008627	intrinsic apoptotic signaling pathway in response to osmotic stress	BP	2	2	0.299842	1
GO:0106049	regulation of cellular response to osmotic stress	BP	2	2	0.299842	1
GO:1902218	regulation of intrinsic apoptotic signaling pathway in response to osmotic stress	BP	2	2	0.299842	1
GO:1902219	negative regulation of intrinsic apoptotic signaling pathway in response to osmotic stress	BP	2	2	0.299842	1
GO:0102567	phospholipase A2 activity (consuming 1,2-dipalmitoylphosphatidylcholine)	MF	2	2	0.299852	1
GO:0102568	phospholipase A2 activity consuming 1,2-dioleoylphosphatidylethanolamine)	MF	2	2	0.299852	1
GO:0006030	chitin metabolic process	BP	2	2	0.299901	1
GO:0006032	chitin catabolic process	BP	2	2	0.299901	1
GO:0046348	amino sugar catabolic process	BP	2	2	0.299901	1
GO:1901072	glucosamine-containing compound catabolic process	BP	2	2	0.299901	1
GO:0004568	chitinase activity	MF	2	2	0.299901	1
GO:0014045	establishment of endothelial blood-brain barrier	BP	2	2	0.299991	1
GO:0022009	central nervous system vasculogenesis	BP	2	2	0.299991	1
GO:0036089	cleavage furrow formation	BP	2	2	0.299994	1
GO:0002865	negative regulation of acute inflammatory response to antigenic stimulus	BP	2	2	0.300343	1
GO:0002279	mast cell activation involved in immune response	BP	15	11	0.300397	1
GO:0043303	mast cell degranulation	BP	15	11	0.300397	1
GO:1901879	regulation of protein depolymerization	BP	18	13	0.30047	1
GO:0043220	Schmidt-Lanterman incisure	CC	6	5	0.300503	1
GO:0008306	associative learning	BP	28	20	0.300509	1
GO:0070417	cellular response to cold	BP	2	2	0.300539	1
GO:0055089	fatty acid homeostasis	BP	2	2	0.300805	1
GO:1903980	positive regulation of microglial cell activation	BP	2	2	0.300888	1
GO:0032052	bile acid binding	MF	2	2	0.300999	1
GO:2001046	positive regulation of integrin-mediated signaling pathway	BP	2	2	0.30106	1
GO:0001609	G protein-coupled adenosine receptor activity	MF	2	2	0.301085	1
GO:0001756	somitogenesis	BP	31	22	0.301105	1
GO:2000043	regulation of cardiac cell fate specification	BP	2	2	0.301125	1
[truncated: 14,428 more rows]

## Sheet: KEGG Global cluster dif meth
Identifier	Pathway	Number of genes in pathway	Number of genes in methylation profile	P value	FDR		KEGG terms identified in the list of CpG sites differentially methylated between the global cluster group
path:hsa04740	Olfactory transduction	53	48	2.21e-07	7.45e-05
path:hsa05150	Staphylococcus aureus infection	28	24	0.00385559	0.438363
path:hsa04976	Bile secretion	27	23	0.00594854	0.438363
path:hsa04727	GABAergic synapse	37	31	0.00606677	0.438363
path:hsa00140	Steroid hormone biosynthesis	18	16	0.00756264	0.438363
path:hsa00982	Drug metabolism - cytochrome P450	13	12	0.00924609	0.438363
path:hsa05032	Morphine addiction	45	36	0.00980543	0.438363
path:hsa05204	Chemical carcinogenesis	20	17	0.0126044	0.438363
path:hsa00980	Metabolism of xenobiotics by cytochrome P450	17	15	0.0130299	0.438363
path:hsa04080	Neuroactive ligand-receptor interaction	126	90	0.0138176	0.438363
path:hsa04640	Hematopoietic cell lineage	40	32	0.0153107	0.438363
path:hsa04932	Non-alcoholic fatty liver disease	24	20	0.0161339	0.438363
path:hsa04514	Cell adhesion molecules	64	49	0.0168601	0.438363
path:hsa05033	Nicotine addiction	22	19	0.0225723	0.539962
path:hsa00590	Arachidonic acid metabolism	15	13	0.0239628	0.539962
path:hsa04950	Maturity onset diabetes of the young	14	13	0.0273135	0.576998
path:hsa04610	Complement and coagulation cascades	29	22	0.0370264	0.685322
path:hsa04713	Circadian entrainment	37	29	0.0398567	0.685322
path:hsa04061	Viral protein interaction with cytokine and cytokine receptor	30	23	0.0402954	0.685322
path:hsa00830	Retinol metabolism	20	16	0.0405516	0.685322
path:hsa00565	Ether lipid metabolism	10	9	0.048555	0.781505
path:hsa04726	Serotonergic synapse	31	24	0.0577022	0.85743
path:hsa05322	Systemic lupus erythematosus	54	41	0.0583459	0.85743
path:hsa00591	Linoleic acid metabolism	5	5	0.0631972	0.890027
path:hsa04742	Taste transduction	26	20	0.0681869	0.921887
path:hsa04060	Cytokine-cytokine receptor interaction	89	60	0.0783778	1
path:hsa05034	Alcoholism	57	42	0.0964482	1
path:hsa04923	Regulation of lipolysis in adipocytes	18	14	0.0981409	1
path:hsa04530	Tight junction	57	41	0.100855	1
path:hsa04371	Apelin signaling pathway	38	28	0.114004	1
path:hsa05010	Alzheimer disease	64	45	0.117905	1
path:hsa04020	Calcium signaling pathway	92	63	0.121832	1
path:hsa04724	Glutamatergic synapse	45	33	0.126003	1
path:hsa00910	Nitrogen metabolism	7	6	0.12679	1
path:hsa04723	Retrograde endocannabinoid signaling	42	31	0.131821	1
path:hsa04915	Estrogen signaling pathway	49	34	0.132463	1
path:hsa04062	Chemokine signaling pathway	58	40	0.136372	1
path:hsa04929	GnRH secretion	22	17	0.136681	1
path:hsa04260	Cardiac muscle contraction	26	19	0.144483	1
path:hsa00860	Porphyrin and chlorophyll metabolism	6	5	0.154642	1
path:hsa04975	Fat digestion and absorption	10	8	0.166255	1
path:hsa04261	Adrenergic signaling in cardiomyocytes	46	32	0.171408	1
path:hsa04744	Phototransduction	7	6	0.173842	1
path:hsa05410	Hypertrophic cardiomyopathy	34	24	0.178064	1
path:hsa04672	Intestinal immune network for IgA production	26	19	0.178709	1
path:hsa05414	Dilated cardiomyopathy	37	26	0.181817	1
path:hsa04927	Cortisol synthesis and secretion	20	15	0.192697	1
path:hsa05020	Prion disease	42	29	0.206545	1
path:hsa04924	Renin secretion	15	11	0.207136	1
path:hsa04658	Th1 and Th2 cell differentiation	32	23	0.21457	1
path:hsa00250	Alanine, aspartate and glutamate metabolism	9	7	0.215363	1
path:hsa00760	Nicotinate and nicotinamide metabolism	7	6	0.22091	1
path:hsa05412	Arrhythmogenic right ventricular cardiomyopathy	36	25	0.233542	1
path:hsa04613	Neutrophil extracellular trap formation	51	36	0.243328	1
path:hsa05100	Bacterial invasion of epithelial cells	23	16	0.260162	1
path:hsa04971	Gastric acid secretion	24	17	0.267436	1
path:hsa04913	Ovarian steroidogenesis	15	11	0.282226	1
path:hsa00650	Butanoate metabolism	8	6	0.289214	1
path:hsa00230	Purine metabolism	41	27	0.290064	1
path:hsa05133	Pertussis	19	13	0.290165	1
path:hsa04614	Renin-angiotensin system	2	2	0.294567	1
path:hsa05160	Hepatitis C	32	21	0.305964	1
path:hsa05012	Parkinson disease	31	21	0.306511	1
path:hsa00053	Ascorbate and aldarate metabolism	7	5	0.311264	1
path:hsa04728	Dopaminergic synapse	38	26	0.315661	1
path:hsa05146	Amoebiasis	34	23	0.324235	1
path:hsa00670	One carbon pool by folate	2	2	0.326934	1
path:hsa05321	Inflammatory bowel disease	31	21	0.328335	1
path:hsa00534	Glycosaminoglycan biosynthesis - heparan sulfate / heparin	6	5	0.330085	1
path:hsa00040	Pentose and glucuronate interconversions	9	6	0.346422	1
path:hsa00350	Tyrosine metabolism	5	4	0.349506	1
path:hsa04072	Phospholipase D signaling pathway	64	41	0.355623	1
path:hsa04914	Progesterone-mediated oocyte maturation	21	15	0.363127	1
path:hsa04940	Type I diabetes mellitus	20	14	0.386052	1
path:hsa04725	Cholinergic synapse	42	28	0.388903	1
path:hsa00533	Glycosaminoglycan biosynthesis - keratan sulfate	2	2	0.396233	1
path:hsa04710	Circadian rhythm	10	7	0.396483	1
path:hsa04670	Leukocyte transendothelial migration	41	26	0.400058	1
path:hsa00604	Glycosphingolipid biosynthesis - ganglio series	5	4	0.407662	1
path:hsa00511	Other glycan degradation	4	3	0.408713	1
path:hsa04213	Longevity regulating pathway - multiple species	19	13	0.415115	1
path:hsa04978	Mineral absorption	18	12	0.417934	1
path:hsa04977	Vitamin digestion and absorption	4	3	0.421606	1
path:hsa05022	Pathways of neurodegeneration - multiple diseases	100	64	0.427116	1
path:hsa04662	B cell receptor signaling pathway	28	18	0.433276	1
path:hsa04930	Type II diabetes mellitus	20	14	0.436612	1
path:hsa04611	Platelet activation	34	22	0.437595	1
path:hsa05142	Chagas disease	24	15	0.441745	1
path:hsa04934	Cushing syndrome	50	32	0.443544	1
path:hsa04015	Rap1 signaling pathway	75	47	0.448088	1
path:hsa00120	Primary bile acid biosynthesis	4	3	0.461594	1
path:hsa00480	Glutathione metabolism	8	6	0.463565	1
path:hsa00512	Mucin type O-glycan biosynthesis	18	12	0.467694	1
path:hsa05310	Asthma	13	9	0.469328	1
path:hsa04970	Salivary secretion	27	17	0.469644	1
path:hsa05030	Cocaine addiction	17	11	0.475047	1
path:hsa04024	cAMP signaling pathway	83	52	0.484707	1
path:hsa00592	alpha-Linolenic acid metabolism	4	3	0.485648	1
path:hsa01240	Biosynthesis of cofactors	28	17	0.493008	1
path:hsa05340	Primary immunodeficiency	14	9	0.495545	1
path:hsa04151	PI3K-Akt signaling pathway	120	75	0.498395	1
path:hsa05164	Influenza A	39	24	0.503669	1
path:hsa04114	Oocyte meiosis	21	14	0.511453	1
path:hsa05213	Endometrial cancer	22	14	0.516454	1
path:hsa04974	Protein digestion and absorption	37	24	0.517433	1
path:hsa05221	Acute myeloid leukemia	23	15	0.519724	1
path:hsa04380	Osteoclast differentiation	33	20	0.52814	1
path:hsa05416	Viral myocarditis	25	16	0.528529	1
path:hsa00100	Steroid biosynthesis	4	3	0.529173	1
path:hsa04919	Thyroid hormone signaling pathway	34	21	0.535605	1
path:hsa05332	Graft-versus-host disease	15	10	0.540391	1
path:hsa04668	TNF signaling pathway	28	17	0.549539	1
path:hsa02010	ABC transporters	16	10	0.552693	1
path:hsa04012	ErbB signaling pathway	29	17	0.565023	1
path:hsa04920	Adipocytokine signaling pathway	19	12	0.567135	1
path:hsa04810	Regulation of actin cytoskeleton	79	47	0.57882	1
path:hsa00983	Drug metabolism - other enzymes	17	10	0.596983	1
path:hsa04014	Ras signaling pathway	76	46	0.597131	1
path:hsa04750	Inflammatory mediator regulation of TRP channels	30	19	0.605037	1
path:hsa04660	T cell receptor signaling pathway	27	16	0.605293	1
path:hsa05226	Gastric cancer	65	39	0.612295	1
path:hsa05323	Rheumatoid arthritis	38	23	0.621481	1
path:hsa04912	GnRH signaling pathway	18	11	0.629937	1
path:hsa04659	Th17 cell differentiation	39	24	0.631535	1
path:hsa04657	IL-17 signaling pathway	24	14	0.637315	1
path:hsa04721	Synaptic vesicle cycle	31	19	0.64817	1
path:hsa04216	Ferroptosis	10	6	0.648349	1
path:hsa00260	Glycine, serine and threonine metabolism	8	5	0.650487	1
path:hsa04664	Fc epsilon RI signaling pathway	20	12	0.655815	1
path:hsa04918	Thyroid hormone synthesis	25	15	0.655864	1
path:hsa04630	JAK-STAT signaling pathway	45	26	0.6597	1
path:hsa04512	ECM-receptor interaction	37	22	0.66028	1
path:hsa00600	Sphingolipid metabolism	12	7	0.661967	1
path:hsa01523	Antifolate resistance	1	1	0.66391	1
path:hsa00510	N-Glycan biosynthesis	10	6	0.667704	1
path:hsa00513	Various types of N-glycan biosynthesis	7	4	0.67353	1
path:hsa05162	Measles	25	15	0.673805	1
path:hsa00072	Synthesis and degradation of ketone bodies	1	1	0.677661	1
path:hsa00730	Thiamine metabolism	5	3	0.681105	1
path:hsa04520	Adherens junction	25	15	0.681553	1
path:hsa01524	Platinum drug resistance	12	7	0.689306	1
path:hsa04218	Cellular senescence	30	18	0.693345	1
path:hsa05202	Transcriptional misregulation in cancer	76	47	0.696241	1
path:hsa05140	Leishmaniasis	22	13	0.701277	1
path:hsa04390	Hippo signaling pathway	64	38	0.701814	1
path:hsa04926	Relaxin signaling pathway	36	21	0.702393	1
path:hsa04917	Prolactin signaling pathway	21	12	0.707136	1
path:hsa00564	Glycerophospholipid metabolism	25	14	0.715547	1
path:hsa00310	Lysine degradation	14	8	0.71702	1
path:hsa05224	Breast cancer	58	34	0.717192	1
path:hsa00561	Glycerolipid metabolism	16	9	0.722843	1
path:hsa04911	Insulin secretion	34	20	0.726967	1
path:hsa05330	Allograft rejection	15	9	0.727847	1
path:hsa04146	Peroxisome	7	4	0.727856	1
path:hsa04211	Longevity regulating pathway	24	14	0.727936	1
path:hsa05016	Huntington disease	53	31	0.730283	1
path:hsa04612	Antigen processing and presentation	22	13	0.734202	1
path:hsa00240	Pyrimidine metabolism	11	6	0.74954	1
path:hsa04972	Pancreatic secretion	30	17	0.75009	1
path:hsa05218	Melanoma	28	16	0.755574	1
path:hsa04925	Aldosterone synthesis and secretion	31	18	0.760588	1
path:hsa04550	Signaling pathways regulating pluripotency of stem cells	58	34	0.761878	1
path:hsa05017	Spinocerebellar ataxia	37	21	0.763027	1
path:hsa05031	Amphetamine addiction	19	11	0.763051	1
path:hsa04714	Thermogenesis	47	27	0.764601	1
path:hsa05222	Small cell lung cancer	28	16	0.765404	1
path:hsa01521	EGFR tyrosine kinase inhibitor resistance	36	20	0.766932	1
path:hsa05320	Autoimmune thyroid disease	17	10	0.774309	1
path:hsa04625	C-type lectin receptor signaling pathway	18	10	0.77519	1
path:hsa00220	Arginine biosynthesis	3	2	0.777386	1
path:hsa00601	Glycosphingolipid biosynthesis - lacto and neolacto series	10	5	0.780518	1
path:hsa01522	Endocrine resistance	27	15	0.78941	1
path:hsa00740	Riboflavin metabolism	2	1	0.789794	1
path:hsa05171	Coronavirus disease - COVID-19	41	22	0.794523	1
path:hsa00630	Glyoxylate and dicarboxylate metabolism	4	2	0.79826	1
path:hsa05235	PD-L1 expression and PD-1 checkpoint pathway in cancer	22	12	0.800107	1
path:hsa00603	Glycosphingolipid biosynthesis - globo and isoglobo series	4	2	0.805352	1
path:hsa04217	Necroptosis	28	16	0.805566	1
path:hsa05134	Legionellosis	14	7	0.806336	1
path:hsa04964	Proximal tubule bicarbonate reclamation	4	2	0.807587	1
path:hsa04722	Neurotrophin signaling pathway	27	15	0.809657	1
path:hsa05143	African trypanosomiasis	8	4	0.810563	1
path:hsa05165	Human papillomavirus infection	104	60	0.811441	1
path:hsa00563	Glycosylphosphatidylinositol (GPI)-anchor biosynthesis	4	2	0.813077	1
path:hsa00562	Inositol phosphate metabolism	16	9	0.815656	1
path:hsa04623	Cytosolic DNA-sensing pathway	6	3	0.817301	1
path:hsa00380	Tryptophan metabolism	8	4	0.817639	1
path:hsa04540	Gap junction	25	13	0.825545	1
path:hsa05120	Epithelial cell signaling in Helicobacter pylori infection	17	9	0.82749	1
path:hsa05166	Human T-cell leukemia virus 1 infection	56	32	0.831574	1
path:hsa05169	Epstein-Barr virus infection	52	30	0.832398	1
path:hsa04360	Axon guidance	65	37	0.837557	1
path:hsa03030	DNA replication	7	3	0.838456	1
path:hsa04921	Oxytocin signaling pathway	52	29	0.838626	1
path:hsa05152	Tuberculosis	40	22	0.842676	1
path:hsa05014	Amyotrophic lateral sclerosis	60	34	0.845348	1
path:hsa05145	Toxoplasmosis	40	22	0.848302	1
path:hsa04620	Toll-like receptor signaling pathway	18	9	0.849489	1
path:hsa04010	MAPK signaling pathway	92	53	0.850618	1
path:hsa05144	Malaria	12	6	0.859177	1
path:hsa04720	Long-term potentiation	17	9	0.861723	1
path:hsa04070	Phosphatidylinositol signaling system	24	13	0.862493	1
path:hsa04270	Vascular smooth muscle contraction	37	20	0.863923	1
path:hsa03050	Proteasome	2	1	0.864618	1
path:hsa00514	Other types of O-glycan biosynthesis	21	11	0.868206	1
path:hsa04973	Carbohydrate digestion and absorption	12	6	0.870045	1
path:hsa00030	Pentose phosphate pathway	8	4	0.870389	1
path:hsa05219	Bladder cancer	11	5	0.871214	1
path:hsa05210	Colorectal cancer	31	16	0.873289	1
path:hsa04064	NF-kappa B signaling pathway	30	16	0.875128	1
path:hsa04621	NOD-like receptor signaling pathway	35	18	0.876852	1
path:hsa05167	Kaposi sarcoma-associated herpesvirus infection	39	21	0.879238	1
path:hsa04145	Phagosome	41	22	0.880937	1
path:hsa05220	Chronic myeloid leukemia	22	11	0.886234	1
path:hsa04910	Insulin signaling pathway	38	20	0.890485	1
path:hsa00340	Histidine metabolism	5	2	0.890597	1
path:hsa04935	Growth hormone synthesis, secretion and action	34	18	0.892486	1
path:hsa04650	Natural killer cell mediated cytotoxicity	36	18	0.892861	1
path:hsa01100	Metabolic pathways	335	193	0.892917	1
path:hsa04979	Cholesterol metabolism	9	4	0.894462	1
path:hsa04068	FoxO signaling pathway	32	17	0.897678	1
path:hsa05130	Pathogenic Escherichia coli infection	50	27	0.89938	1
path:hsa01230	Biosynthesis of amino acids	12	6	0.903047	1
path:hsa03460	Fanconi anemia pathway	7	3	0.908398	1
path:hsa04730	Long-term depression	24	12	0.909144	1
path:hsa03450	Non-homologous end-joining	3	1	0.910898	1
path:hsa04110	Cell cycle	18	9	0.911701	1
path:hsa04142	Lysosome	25	12	0.912634	1
path:hsa00052	Galactose metabolism	7	3	0.914345	1
path:hsa04330	Notch signaling pathway	17	8	0.914907	1
path:hsa03320	PPAR signaling pathway	19	9	0.915015	1
path:hsa05168	Herpes simplex virus 1 infection	72	38	0.916053	1
path:hsa04666	Fc gamma R-mediated phagocytosis	31	16	0.917344	1
path:hsa04510	Focal adhesion	80	43	0.918149	1
path:hsa00280	Valine, leucine and isoleucine degradation	9	4	0.920222	1
path:hsa04144	Endocytosis	71	38	0.921555	1
path:hsa00532	Glycosaminoglycan biosynthesis - chondroitin sulfate / dermatan sulfate	5	2	0.922522	1
path:hsa00531	Glycosaminoglycan degradation	5	2	0.92331	1
path:hsa03015	mRNA surveillance pathway	12	5	0.925729	1
path:hsa00190	Oxidative phosphorylation	13	6	0.926369	1
path:hsa03060	Protein export	3	1	0.926543	1
path:hsa04115	p53 signaling pathway	18	9	0.927081	1
path:hsa04370	VEGF signaling pathway	15	7	0.928466	1
path:hsa04215	Apoptosis - multiple species	10	4	0.929488	1
path:hsa04916	Melanogenesis	34	17	0.930622	1
path:hsa03430	Mismatch repair	3	1	0.930944	1
path:hsa05203	Viral carcinogenesis	55	30	0.93289	1
path:hsa04350	TGF-beta signaling pathway	32	16	0.932929	1
path:hsa00500	Starch and sucrose metabolism	8	3	0.938217	1
path:hsa05214	Glioma	29	14	0.941564	1
path:hsa05223	Non-small cell lung cancer	29	14	0.944186	1
path:hsa00061	Fatty acid biosynthesis	3	1	0.946048	1
path:hsa04931	Insulin resistance	30	15	0.946271	1
path:hsa00360	Phenylalanine metabolism	3	1	0.949533	1
path:hsa05205	Proteoglycans in cancer	67	35	0.950983	1
path:hsa05135	Yersinia infection	42	21	0.951956	1
path:hsa05418	Fluid shear stress and atherosclerosis	33	16	0.952367	1
path:hsa00515	Mannose type O-glycan biosynthesis	6	2	0.955413	1
path:hsa05200	Pathways in cancer	176	99	0.9558	1
path:hsa04152	AMPK signaling pathway	40	20	0.956198	1
path:hsa04392	Hippo signaling pathway - multiple species	8	3	0.957613	1
path:hsa05225	Hepatocellular carcinoma	62	32	0.957735	1
path:hsa04120	Ubiquitin mediated proteolysis	23	10	0.959004	1
path:hsa04961	Endocrine and other factor-regulated calcium reabsorption	19	8	0.959072	1
path:hsa05231	Choline metabolism in cancer	32	15	0.961434	1
path:hsa01210	2-Oxocarboxylic acid metabolism	3	1	0.962746	1
path:hsa05110	Vibrio cholerae infection	10	4	0.9642	1
path:hsa04933	AGE-RAGE signaling pathway in diabetic complications	27	13	0.965297	1
path:hsa00770	Pantothenate and CoA biosynthesis	6	2	0.968178	1
path:hsa04141	Protein processing in endoplasmic reticulum	25	11	0.969415	1
path:hsa05212	Pancreatic cancer	21	9	0.972843	1
path:hsa04022	cGMP-PKG signaling pathway	51	25	0.972883	1
path:hsa04928	Parathyroid hormone synthesis, secretion and action	40	19	0.973099	1
path:hsa05206	MicroRNAs in cancer	77	40	0.973997	1
path:hsa05417	Lipid and atherosclerosis	49	23	0.975283	1
path:hsa04210	Apoptosis	27	12	0.975777	1
path:hsa03040	Spliceosome	17	6	0.977245	1
path:hsa05132	Salmonella infection	56	27	0.977584	1
path:hsa04071	Sphingolipid signaling pathway	35	16	0.978586	1
path:hsa03420	Nucleotide excision repair	5	1	0.980178	1
path:hsa05415	Diabetic cardiomyopathy	31	14	0.980366	1
path:hsa00790	Folate biosynthesis	4	1	0.980989	1
path:hsa04340	Hedgehog signaling pathway	16	6	0.981335	1
path:hsa00410	beta-Alanine metabolism	9	3	0.981572	1
path:hsa05170	Human immunodeficiency virus 1 infection	40	18	0.9818	1
path:hsa00620	Pyruvate metabolism	7	2	0.982641	1
path:hsa00051	Fructose and mannose metabolism	9	3	0.982843	1
path:hsa04310	Wnt signaling pathway	63	31	0.983455	1
path:hsa05216	Thyroid cancer	14	5	0.983457	1
path:hsa05211	Renal cell carcinoma	19	7	0.983875	1
path:hsa04960	Aldosterone-regulated sodium reabsorption	12	4	0.985223	1
path:hsa00520	Amino sugar and nucleotide sugar metabolism	8	2	0.987525	1
path:hsa03018	RNA degradation	8	2	0.988593	1
path:hsa03010	Ribosome	16	5	0.988695	1
path:hsa05217	Basal cell carcinoma	27	11	0.98903	1
path:hsa05163	Human cytomegalovirus infection	56	26	0.989577	1
path:hsa04137	Mitophagy - animal	10	3	0.989612	1
path:hsa04966	Collecting duct acid secretion	5	1	0.989622	1
path:hsa05230	Central carbon metabolism in cancer	24	10	0.990257	1
path:hsa00450	Selenocompound metabolism	5	1	0.990678	1
path:hsa03410	Base excision repair	6	1	0.991344	1
path:hsa01200	Carbon metabolism	19	7	0.991349	1
path:hsa04922	Glucagon signaling pathway	24	9	0.991694	1
path:hsa00640	Propanoate metabolism	8	2	0.992918	1
path:hsa03022	Basal transcription factors	9	2	0.994047	1
path:hsa04130	SNARE interactions in vesicular transport	6	1	0.99424	1
path:hsa04622	RIG-I-like receptor signaling pathway	9	2	0.995187	1
path:hsa05215	Prostate cancer	35	14	0.995443	1
path:hsa00270	Cysteine and methionine metabolism	11	3	0.995517	1
path:hsa04136	Autophagy - other	6	1	0.996531	1
path:hsa05131	Shigellosis	56	25	0.997275	1
path:hsa00071	Fatty acid degradation	7	1	0.997549	1
path:hsa00330	Arginine and proline metabolism	9	2	0.997768	1
path:hsa04150	mTOR signaling pathway	44	18	0.99815	1
path:hsa03008	Ribosome biogenesis in eukaryotes	7	1	0.99816	1
path:hsa03013	RNA transport	19	5	0.998502	1
path:hsa00010	Glycolysis / Gluconeogenesis	18	5	0.998621	1
path:hsa04962	Vasopressin-regulated water reabsorption	11	2	0.999026	1
path:hsa04140	Autophagy - animal	27	9	0.999157	1
path:hsa04066	HIF-1 signaling pathway	40	15	0.999501	1
path:hsa05161	Hepatitis B	35	11	0.999764	1
path:hsa01212	Fatty acid metabolism	11	1	0.999967	1
path:hsa00440	Phosphonate and phosphinate metabolism	1	0	1	1
path:hsa00020	Citrate cycle (TCA cycle)	3	0	1	1
path:hsa00062	Fatty acid elongation	4	0	1	1
path:hsa00130	Ubiquinone and other terpenoid-quinone biosynthesis	2	0	1	1
path:hsa00400	Phenylalanine, tyrosine and tryptophan biosynthesis	2	0	1	1
path:hsa00430	Taurine and hypotaurine metabolism	2	0	1	1
path:hsa00524	Neomycin, kanamycin and gentamicin biosynthesis	2	0	1	1
path:hsa00900	Terpenoid backbone biosynthesis	3	0	1	1
path:hsa00970	Aminoacyl-tRNA biosynthesis	3	0	1	1
path:hsa01040	Biosynthesis of unsaturated fatty acids	4	0	1	1
path:hsa03020	RNA polymerase	2	0	1	1
path:hsa03440	Homologous recombination	3	0	1	1
path:hsa00290	Valine, leucine and isoleucine biosynthesis	1	0	1	1
path:hsa00232	Caffeine metabolism	1	0	1	1
path:hsa00785	Lipoic acid metabolism	1	0	1	1
path:hsa00920	Sulfur metabolism	1	0	1	1

## Sheet: GO CR associated 
Identifier	Pathway	Ontology	Number of genes in pathway	Number of genes in methylation profile	P value	FDR		GO terms identified in the list of CpG sites differentially methylated between optimal and suboptimal chemoresponders
GO:0031224	intrinsic component of membrane	CC	1601	624	1.02695e-09	1.68698e-05
GO:0016021	integral component of membrane	CC	1543	598	7.74993e-09	6.36541e-05
GO:0015267	channel activity	MF	207	105	4.87232e-07	0.00200094
GO:0022803	passive transmembrane transporter activity	MF	207	105	4.87232e-07	0.00200094
GO:0005261	cation channel activity	MF	155	83	8.91395e-07	0.00249188
GO:0044425	membrane part	CC	1934	719	9.10165e-07	0.00249188
GO:0035068	micro-ribonucleoprotein complex	CC	87	50	1.06302e-06	0.00249461
GO:0022839	ion gated channel activity	MF	163	85	2.45247e-06	0.00503584
GO:0022836	gated channel activity	MF	169	87	3.03546e-06	0.00554039
GO:0005216	ion channel activity	MF	195	98	3.58975e-06	0.00589688
GO:0022838	substrate-specific channel activity	MF	200	99	4.55213e-06	0.00679798
GO:0005244	voltage-gated ion channel activity	MF	102	56	1.63902e-05	0.0207109
GO:0022832	voltage-gated channel activity	MF	102	56	1.63902e-05	0.0207109
GO:0005267	potassium channel activity	MF	67	40	3.65395e-05	0.0428738
GO:0050877	nervous system process	BP	407	178	4.51502e-05	0.0494454
GO:0034702	ion channel complex	CC	149	75	5.6691e-05	0.0582039
GO:0045095	keratin filament	CC	21	15	6.85738e-05	0.0662625
GO:0022890	inorganic cation transmembrane transporter activity	MF	232	107	7.61293e-05	0.0694764
GO:0007600	sensory perception	BP	231	105	8.54583e-05	0.0738855
GO:0004888	transmembrane signaling receptor activity	MF	351	148	0.000108479	0.0849505
GO:0004930	G protein-coupled receptor activity	MF	183	82	0.000108599	0.0849505
GO:0005251	delayed rectifier potassium channel activity	MF	24	18	0.000127197	0.0940866
GO:0022843	voltage-gated cation channel activity	MF	83	46	0.000131734	0.0940866
GO:0035195	gene silencing by miRNA	BP	115	58	0.000162658	0.108354
GO:0005886	plasma membrane	CC	1697	631	0.000164902	0.108354
GO:0008324	cation transmembrane transporter activity	MF	244	110	0.000185263	0.113501
GO:0016441	posttranscriptional gene silencing	BP	118	59	0.000193464	0.113501
GO:0035194	posttranscriptional gene silencing by RNA	BP	118	59	0.000193464	0.113501
GO:1902495	transmembrane transporter complex	CC	157	76	0.0002205	0.124902
GO:0031047	gene silencing by RNA	BP	121	60	0.000229762	0.12581
GO:0034703	cation channel complex	CC	111	57	0.000252145	0.133613
GO:0046873	metal ion transmembrane transporter activity	MF	191	89	0.000310252	0.15226
GO:0031424	keratinization	BP	54	29	0.000310286	0.15226
GO:0022857	transmembrane transporter activity	MF	366	154	0.000315142	0.15226
GO:0038023	signaling receptor activity	MF	428	174	0.000337357	0.154189
GO:1990351	transporter complex	CC	159	76	0.000337908	0.154189
GO:0015318	inorganic molecular entity transmembrane transporter activity	MF	312	134	0.000371355	0.164872
GO:0016553	base conversion or substitution editing	BP	7	7	0.000401227	0.172579
GO:0015079	potassium ion transmembrane transporter activity	MF	80	43	0.000409727	0.172579
GO:0003008	system process	BP	655	264	0.000469162	0.192673
GO:0071944	cell periphery	CC	1732	637	0.000524769	0.210253
GO:0044459	plasma membrane part	CC	1024	395	0.000543357	0.212517
GO:0016458	gene silencing	BP	134	64	0.000559431	0.213716
GO:0043269	regulation of ion transport	BP	285	125	0.000620587	0.222883
GO:0015075	ion transmembrane transporter activity	MF	320	136	0.00062412	0.222883
GO:1902808	positive regulation of cell cycle G1/S phase transition	BP	8	8	0.000624132	0.222883
GO:0008076	voltage-gated potassium channel complex	CC	53	31	0.000642352	0.224509
GO:0044441	ciliary part	CC	104	50	0.000677779	0.231956
GO:0005249	voltage-gated potassium channel activity	MF	52	30	0.000771045	0.258489
GO:0002228	natural killer cell mediated immunity	BP	16	11	0.000834516	0.269384
GO:0060089	molecular transducer activity	MF	440	176	0.000836343	0.269384
GO:0052696	flavonoid glucuronidation	BP	5	5	0.000940943	0.291639
GO:0052697	xenobiotic glucuronidation	BP	5	5	0.000940943	0.291639
GO:0005215	transporter activity	MF	418	170	0.00102559	0.311989
GO:0002715	regulation of natural killer cell mediated immunity	BP	14	10	0.00105392	0.314778
GO:0034705	potassium channel complex	CC	57	32	0.00114204	0.335004
GO:0006813	potassium ion transport	BP	114	57	0.00118951	0.342809
GO:0015020	glucuronosyltransferase activity	MF	10	8	0.00123495	0.349769
GO:0055085	transmembrane transport	BP	503	201	0.00128242	0.357056
GO:0007218	neuropeptide signaling pathway	BP	36	21	0.00136553	0.369108
GO:0005887	integral component of plasma membrane	CC	624	249	0.00137065	0.369108
GO:0006811	ion transport	BP	567	223	0.0014955	0.386133
GO:0007186	G protein-coupled receptor signaling pathway	BP	350	140	0.00149881	0.386133
GO:0002220	innate immune response activating cell surface receptor signaling pathway	BP	16	12	0.00150959	0.386133
GO:0032196	transposition	BP	8	7	0.00153555	0.386133
GO:0031226	intrinsic component of plasma membrane	CC	653	259	0.00155139	0.386133
GO:0009812	flavonoid metabolic process	BP	7	6	0.00162127	0.397501
GO:0042165	neurotransmitter binding	MF	24	15	0.00177622	0.424385
GO:0007281	germ cell development	BP	87	43	0.00178259	0.424385
GO:1900087	positive regulation of G1/S transition of mitotic cell cycle	BP	7	7	0.00212819	0.49682
GO:0015077	monovalent inorganic cation transmembrane transporter activity	MF	141	65	0.00214733	0.49682
GO:0007286	spermatid development	BP	42	24	0.00218332	0.498131
GO:0034765	regulation of ion transmembrane transport	BP	206	92	0.00225911	0.508363
GO:0005262	calcium channel activity	MF	56	31	0.00229166	0.508718
GO:0005929	cilium	CC	137	61	0.00235027	0.514772
GO:0034220	ion transmembrane transport	BP	402	163	0.00272968	0.590005
GO:0015085	calcium ion transmembrane transporter activity	MF	61	33	0.00278628	0.594419
GO:0001653	peptide receptor activity	MF	56	28	0.00320661	0.675321
GO:0031644	regulation of neurological system process	BP	60	32	0.00325059	0.675916
GO:0035036	sperm-egg recognition	BP	11	8	0.00356388	0.731797
GO:0040029	regulation of gene expression, epigenetic	BP	150	67	0.00367092	0.742491
GO:0030216	keratinocyte differentiation	BP	78	37	0.00372611	0.742491
GO:0051552	flavone metabolic process	BP	4	4	0.00379564	0.742491
GO:1905652	negative regulation of artery morphogenesis	BP	5	5	0.00379675	0.742491
GO:0007339	binding of sperm to zona pellucida	BP	7	6	0.00385329	0.744683
GO:1990939	ATP-dependent microtubule motor activity	MF	15	11	0.00413278	0.789409
GO:0071804	cellular potassium ion transport	BP	105	51	0.0042875	0.80035
GO:0071805	potassium ion transmembrane transport	BP	105	51	0.0042875	0.80035
GO:0050873	brown fat cell differentiation	BP	14	10	0.00435377	0.803589
GO:0050729	positive regulation of inflammatory response	BP	33	19	0.00440649	0.804283
GO:0006952	defense response	BP	427	163	0.0045266	0.80595
GO:0042734	presynaptic membrane	CC	79	39	0.0046291	0.80595
GO:0099094	ligand-gated cation channel activity	MF	52	27	0.00466681	0.80595
GO:0097458	neuron part	CC	598	238	0.00468219	0.80595
GO:0098660	inorganic ion transmembrane transport	BP	301	126	0.00470654	0.80595
GO:0099536	synaptic signaling	BP	309	131	0.00471	0.80595
GO:0019865	immunoglobulin binding	MF	4	4	0.00507585	0.859598
GO:1901989	positive regulation of cell cycle phase transition	BP	22	14	0.00522443	0.875731
GO:0090009	primitive streak formation	BP	6	6	0.00535951	0.87682
GO:1905651	regulation of artery morphogenesis	BP	7	6	0.00544244	0.87682
GO:0042267	natural killer cell mediated cytotoxicity	BP	14	9	0.00548443	0.87682
GO:0044463	cell projection part	CC	463	184	0.00549781	0.87682
GO:0120038	plasma membrane bounded cell projection part	CC	463	184	0.00549781	0.87682
GO:0005882	intermediate filament	CC	52	26	0.00568056	0.890911
GO:0002768	immune response-regulating cell surface receptor signaling pathway	BP	107	49	0.00569463	0.890911
GO:0099537	trans-synaptic signaling	BP	308	130	0.0058645	0.896092
GO:0015276	ligand-gated ion channel activity	MF	71	35	0.00592782	0.896092
GO:0022834	ligand-gated channel activity	MF	71	35	0.00592782	0.896092
GO:0034762	regulation of transmembrane transport	BP	225	97	0.00600012	0.896092
GO:0007268	chemical synaptic transmission	BP	306	129	0.00612803	0.896092
GO:0098916	anterograde trans-synaptic signaling	BP	306	129	0.00612803	0.896092
GO:0005332	gamma-aminobutyric acid:sodium symporter activity	MF	4	4	0.00616414	0.896092
GO:0015185	gamma-aminobutyric acid transmembrane transporter activity	MF	4	4	0.00616414	0.896092
GO:0050805	negative regulation of synaptic transmission	BP	32	19	0.00621925	0.896173
GO:0090335	regulation of brown fat cell differentiation	BP	7	6	0.00631289	0.899965
GO:0052695	cellular glucuronidation	BP	6	5	0.00635515	0.899965
GO:0045111	intermediate filament cytoskeleton	CC	61	29	0.00660625	0.927529
GO:0004623	phospholipase A2 activity	MF	6	5	0.00673875	0.930598
GO:0048515	spermatid differentiation	BP	45	24	0.00674141	0.930598
GO:0031526	brush border membrane	CC	19	12	0.007183	0.980183
GO:0016881	acid-amino acid ligase activity	MF	4	4	0.00722441	0.980183
GO:0002429	immune response-activating cell surface receptor signaling pathway	BP	97	45	0.00727962	0.980183
GO:0042269	regulation of natural killer cell mediated cytotoxicity	BP	12	8	0.00738004	0.985625
GO:0019953	sexual reproduction	BP	235	97	0.00748418	0.991473
GO:0043588	skin development	BP	124	54	0.00775157	1
GO:0006812	cation transport	BP	413	164	0.00783125	1
GO:0098590	plasma membrane region	CC	423	169	0.00805812	1
GO:0003382	epithelial cell morphogenesis	BP	11	9	0.00806384	1
GO:0050995	negative regulation of lipid catabolic process	BP	7	6	0.00807716	1
GO:0042391	regulation of membrane potential	BP	179	80	0.00808618	1
GO:0002437	inflammatory response to antigenic stimulus	BP	16	10	0.00828924	1
GO:0008157	protein phosphatase 1 binding	MF	5	5	0.00840093	1
GO:1903231	mRNA binding involved in posttranscriptional gene silencing	MF	31	17	0.00844649	1
GO:0030001	metal ion transport	BP	334	135	0.00848898	1
GO:0030277	maintenance of gastrointestinal epithelium	BP	7	6	0.00858706	1
GO:0008528	G protein-coupled peptide receptor activity	MF	54	26	0.00877252	1
GO:0030594	neurotransmitter receptor activity	MF	46	24	0.0088877	1
GO:0045087	innate immune response	BP	215	87	0.00901074	1
GO:0042063	gliogenesis	BP	107	49	0.00905062	1
GO:0002223	stimulatory C-type lectin receptor signaling pathway	BP	14	10	0.00908341	1
GO:0007187	G protein-coupled receptor signaling pathway, coupled to cyclic nucleotide second messenger	BP	94	43	0.00921601	1
GO:0005930	axoneme	CC	37	20	0.00923756	1
GO:0097014	ciliary plasm	CC	37	20	0.00923756	1
GO:0010608	posttranscriptional regulation of gene expression	BP	178	75	0.0092506	1
GO:0016554	cytidine to uridine editing	BP	4	4	0.00931637	1
GO:0010002	cardioblast differentiation	BP	13	10	0.0095861	1
GO:0033017	sarcoplasmic reticulum membrane	CC	19	12	0.00977831	1
GO:0009988	cell-cell recognition	BP	18	11	0.0105389	1
GO:0009948	anterior/posterior axis specification	BP	23	14	0.010757	1
GO:0070852	cell body fiber	CC	4	4	0.0108802	1
GO:0016814	hydrolase activity, acting on carbon-nitrogen (but not peptide) bonds, in cyclic amidines	MF	10	7	0.0110631	1
GO:0019239	deaminase activity	MF	10	7	0.0110631	1
GO:0035637	multicellular organismal signaling	BP	81	39	0.0110647	1
GO:0098797	plasma membrane protein complex	CC	255	105	0.0111164	1
GO:0033564	anterior/posterior axon guidance	BP	5	5	0.0121546	1
GO:0009698	phenylpropanoid metabolic process	BP	4	4	0.0121795	1
GO:0009804	coumarin metabolic process	BP	4	4	0.0121795	1
GO:0007193	adenylate cyclase-inhibiting G protein-coupled receptor signaling pathway	BP	33	18	0.0126269	1
GO:0050804	modulation of chemical synaptic transmission	BP	186	81	0.0127209	1
GO:0099177	regulation of trans-synaptic signaling	BP	186	81	0.0127209	1
GO:0001711	endodermal cell fate commitment	BP	9	7	0.0127762	1
GO:0009913	epidermal cell differentiation	BP	93	41	0.0127901	1
GO:1903305	regulation of regulated secretory pathway	BP	55	27	0.012945	1
GO:0044057	regulation of system process	BP	224	94	0.0130155	1
GO:0022600	digestive system process	BP	37	20	0.0130719	1
GO:1905563	negative regulation of vascular endothelial cell proliferation	BP	8	6	0.0132015	1
GO:0032280	symmetric synapse	CC	4	4	0.0133338	1
GO:0098662	inorganic cation transmembrane transport	BP	272	112	0.013388	1
GO:0032609	interferon-gamma production	BP	36	20	0.0136098	1
GO:0010001	glial cell differentiation	BP	80	38	0.0136837	1
GO:0098796	membrane protein complex	CC	365	143	0.0139906	1
GO:0035019	somatic stem cell population maintenance	BP	35	19	0.0140752	1
GO:0050912	detection of chemical stimulus involved in sensory perception of taste	BP	7	5	0.0140988	1
GO:0086015	SA node cell action potential	BP	5	5	0.0141127	1
GO:0086018	SA node cell to atrial cardiac muscle cell signaling	BP	5	5	0.0141127	1
GO:0086070	SA node cell to atrial cardiac muscle cell communication	BP	5	5	0.0141127	1
GO:0051480	regulation of cytosolic calcium ion concentration	BP	132	57	0.0144194	1
GO:0005219	ryanodine-sensitive calcium-release channel activity	MF	4	4	0.0145072	1
GO:0006874	cellular calcium ion homeostasis	BP	165	69	0.0145399	1
GO:0003774	motor activity	MF	40	21	0.0146605	1
GO:0042995	cell projection	CC	690	263	0.0147342	1
GO:0032757	positive regulation of interleukin-8 production	BP	12	8	0.0149165	1
GO:0031349	positive regulation of defense response	BP	111	48	0.015325	1
GO:0002438	acute inflammatory response to antigenic stimulus	BP	10	7	0.0161214	1
GO:0051890	regulation of cardioblast differentiation	BP	5	5	0.0162739	1
GO:0017158	regulation of calcium ion-dependent exocytosis	BP	42	21	0.01632	1
GO:0003729	mRNA binding	MF	67	32	0.0165908	1
GO:0006873	cellular ion homeostasis	BP	211	85	0.0168794	1
GO:0098655	cation transmembrane transport	BP	300	121	0.0170407	1
GO:0036152	phosphatidylethanolamine acyl-chain remodeling	BP	3	3	0.0170536	1
GO:0042923	neuropeptide binding	MF	10	7	0.0176035	1
GO:0005280	amino acid:proton symporter activity	MF	3	3	0.0181796	1
GO:0060068	vagina development	BP	4	4	0.0186624	1
GO:0008188	neuropeptide receptor activity	MF	19	11	0.0187923	1
GO:0005921	gap junction	CC	9	7	0.0188272	1
GO:0005922	connexin complex	CC	9	7	0.0188272	1
GO:0099699	integral component of synaptic membrane	CC	79	37	0.0188481	1
GO:0071320	cellular response to cAMP	BP	18	11	0.0190889	1
GO:0070268	cornification	BP	38	18	0.0192707	1
GO:0022412	cellular process involved in reproduction in multicellular organism	BP	115	50	0.0193974	1
GO:0007586	digestion	BP	46	23	0.0194937	1
GO:1990904	ribonucleoprotein complex	CC	203	80	0.0195904	1
GO:0032637	interleukin-8 production	BP	20	11	0.0196854	1
GO:0000578	embryonic axis specification	BP	20	12	0.0199788	1
GO:0050776	regulation of immune response	BP	277	107	0.0201498	1
GO:0016020	membrane	CC	2504	868	0.0203941	1
GO:0002532	production of molecular mediator involved in inflammatory response	BP	16	10	0.0204298	1
GO:0010669	epithelial structure maintenance	BP	10	7	0.0204651	1
GO:0055082	cellular chemical homeostasis	BP	248	98	0.0205638	1
GO:0015705	iodide transport	BP	3	3	0.0208343	1
GO:0050906	detection of stimulus involved in sensory perception	BP	69	29	0.0208401	1
GO:1904321	response to forskolin	BP	4	4	0.02093	1
GO:1904322	cellular response to forskolin	BP	4	4	0.02093	1
GO:0000266	mitochondrial fission	BP	4	4	0.0211054	1
GO:0019233	sensory perception of pain	BP	45	22	0.0211721	1
GO:1900274	regulation of phospholipase C activity	BP	16	10	0.0212542	1
GO:0008016	regulation of heart contraction	BP	89	41	0.0214645	1
GO:0008544	epidermis development	BP	125	52	0.0215243	1
GO:0098771	inorganic ion homeostasis	BP	239	94	0.0216007	1
GO:0050801	ion homeostasis	BP	260	101	0.021626	1
GO:0120025	plasma membrane bounded cell projection	CC	667	253	0.0217364	1
GO:0007276	gamete generation	BP	192	77	0.0219505	1
GO:0007289	spermatid nucleus differentiation	BP	4	4	0.0220302	1
GO:0035092	sperm chromatin condensation	BP	4	4	0.0220302	1
GO:0099240	intrinsic component of synaptic membrane	CC	82	38	0.022295	1
GO:0045956	positive regulation of calcium ion-dependent exocytosis	BP	14	9	0.0225251	1
GO:0072503	cellular divalent inorganic cation homeostasis	BP	174	71	0.0226169	1
GO:0071277	cellular response to calcium ion	BP	22	12	0.0228333	1
GO:0002534	cytokine production involved in inflammatory response	BP	10	7	0.0228777	1
GO:0047498	calcium-dependent phospholipase A2 activity	MF	3	3	0.0233208	1
GO:0007267	cell-cell signaling	BP	615	235	0.0235835	1
GO:0010528	regulation of transposition	BP	5	4	0.0236796	1
GO:0010529	negative regulation of transposition	BP	5	4	0.0236796	1
GO:0008569	ATP-dependent microtubule motor activity, minus-end-directed	MF	11	8	0.0237829	1
GO:0005416	amino acid:cation symporter activity	MF	13	8	0.0239594	1
GO:1903522	regulation of blood circulation	BP	107	48	0.0239661	1
GO:0045088	regulation of innate immune response	BP	93	40	0.0239889	1
GO:0055074	calcium ion homeostasis	BP	174	71	0.0248822	1
GO:1901992	positive regulation of mitotic cell cycle phase transition	BP	18	11	0.0250686	1
GO:0032229	negative regulation of synaptic transmission, GABAergic	BP	3	3	0.0252114	1
GO:1900017	positive regulation of cytokine production involved in inflammatory response	BP	4	4	0.0253299	1
GO:0018200	peptidyl-glutamic acid modification	BP	11	7	0.0254706	1
GO:0098936	intrinsic component of postsynaptic membrane	CC	61	29	0.0254829	1
GO:0099055	integral component of postsynaptic membrane	CC	61	29	0.0254829	1
GO:0043005	neuron projection	CC	465	182	0.0256223	1
GO:0019827	stem cell population maintenance	BP	57	27	0.0258619	1
GO:0031016	pancreas development	BP	40	21	0.0258912	1
GO:0006216	cytidine catabolic process	BP	3	3	0.0259972	1
GO:0009972	cytidine deamination	BP	3	3	0.0259972	1
GO:0045006	DNA deamination	BP	3	3	0.0259972	1
GO:0046087	cytidine metabolic process	BP	3	3	0.0259972	1
GO:0046133	pyrimidine ribonucleoside catabolic process	BP	3	3	0.0259972	1
GO:0070383	DNA cytosine deamination	BP	3	3	0.0259972	1
GO:0004126	cytidine deaminase activity	MF	3	3	0.0259972	1
GO:0098992	neuronal dense core vesicle	CC	3	3	0.0260083	1
GO:0098793	presynapse	CC	188	78	0.0263443	1
GO:0015355	secondary active monocarboxylate transmembrane transporter activity	MF	5	4	0.0265019	1
GO:0140161	monocarboxylate:sodium symporter activity	MF	5	4	0.0265019	1
GO:0042439	ethanolamine-containing compound metabolic process	BP	3	3	0.0266761	1
GO:0014719	skeletal muscle satellite cell activation	BP	3	3	0.0270546	1
GO:0033500	carbohydrate homeostasis	BP	70	32	0.0270616	1
GO:0042593	glucose homeostasis	BP	70	32	0.0270616	1
GO:0002861	regulation of inflammatory response to antigenic stimulus	BP	9	6	0.0271811	1
GO:0009798	axis specification	BP	37	20	0.0273151	1
GO:0003006	developmental process involved in reproduction	BP	222	90	0.0276168	1
GO:0001714	endodermal cell fate specification	BP	6	5	0.0277711	1
GO:0030855	epithelial cell differentiation	BP	240	98	0.027822	1
GO:0072603	interleukin-5 secretion	BP	4	4	0.0280077	1
GO:0072611	interleukin-13 secretion	BP	4	4	0.0280077	1
GO:2000662	regulation of interleukin-5 secretion	BP	4	4	0.0280077	1
GO:2000665	regulation of interleukin-13 secretion	BP	4	4	0.0280077	1
GO:0007283	spermatogenesis	BP	145	59	0.0281639	1
GO:0060047	heart contraction	BP	101	45	0.0281882	1
GO:0097730	non-motile cilium	CC	33	17	0.0284651	1
GO:0032309	icosanoid secretion	BP	15	9	0.0285413	1
GO:0044456	synapse part	CC	348	140	0.0286334	1
GO:0030003	cellular cation homeostasis	BP	207	82	0.0286564	1
GO:0030317	flagellated sperm motility	BP	27	14	0.0289091	1
GO:0097722	sperm motility	BP	27	14	0.0289091	1
GO:0009986	cell surface	CC	292	114	0.0289155	1
GO:2000765	regulation of cytoplasmic translation	BP	8	6	0.029102	1
GO:0007196	adenylate cyclase-inhibiting G protein-coupled glutamate receptor signaling pathway	BP	6	5	0.0294893	1
GO:1900015	regulation of cytokine production involved in inflammatory response	BP	8	6	0.0296047	1
GO:0022414	reproductive process	BP	406	154	0.0300048	1
GO:0007200	phospholipase C-activating G protein-coupled receptor signaling pathway	BP	30	15	0.0300619	1
GO:0051606	detection of stimulus	BP	112	45	0.030292	1
GO:0072507	divalent inorganic cation homeostasis	BP	187	75	0.0305696	1
GO:0048167	regulation of synaptic plasticity	BP	76	36	0.0306692	1
GO:0097060	synaptic membrane	CC	197	83	0.0307099	1
GO:0008194	UDP-glycosyltransferase activity	MF	48	22	0.0307432	1
GO:0005217	intracellular ligand-gated ion channel activity	MF	21	12	0.0316692	1
GO:0007351	tripartite regional subdivision	BP	12	8	0.0320147	1
GO:0008595	anterior/posterior axis specification, embryo	BP	12	8	0.0320147	1
GO:1902803	regulation of synaptic vesicle transport	BP	32	16	0.032027	1
GO:0007605	sensory perception of sound	BP	65	32	0.0321017	1
GO:0080111	DNA demethylation	BP	7	5	0.0321253	1
GO:0050851	antigen receptor-mediated signaling pathway	BP	64	30	0.0321641	1
GO:0051592	response to calcium ion	BP	39	19	0.0321937	1
GO:0005796	Golgi lumen	CC	30	16	0.0322994	1
GO:0007606	sensory perception of chemical stimulus	BP	61	25	0.0324042	1
GO:0031514	motile cilium	CC	48	22	0.03252	1
GO:0043679	axon terminus	CC	49	24	0.0325275	1
GO:0017046	peptide hormone binding	MF	19	11	0.0332104	1
GO:0048232	male gamete generation	BP	149	60	0.0335363	1
GO:0000003	reproduction	BP	407	154	0.0336955	1
GO:0006063	uronic acid metabolic process	BP	8	5	0.0337748	1
GO:0019585	glucuronate metabolic process	BP	8	5	0.0337748	1
GO:0019226	transmission of nerve impulse	BP	35	18	0.0341862	1
GO:0010523	negative regulation of calcium ion transport into cytosol	BP	5	4	0.0341997	1
GO:0044728	DNA methylation or demethylation	BP	20	11	0.0342615	1
GO:0060912	cardiac cell fate specification	BP	3	3	0.0346568	1
GO:2000767	positive regulation of cytoplasmic translation	BP	3	3	0.0347025	1
GO:0072687	meiotic spindle	CC	5	4	0.0347163	1
GO:0071715	icosanoid transport	BP	17	10	0.0348489	1
GO:1901571	fatty acid derivative transport	BP	17	10	0.0348489	1
GO:0014013	regulation of gliogenesis	BP	50	24	0.034882	1
GO:0060191	regulation of lipase activity	BP	25	14	0.0349318	1
GO:0045852	pH elevation	BP	3	3	0.0350025	1
GO:0051454	intracellular pH elevation	BP	3	3	0.0350025	1
GO:0032501	multicellular organismal process	BP	2324	827	0.0351911	1
GO:0031225	anchored component of membrane	CC	60	27	0.0352258	1
GO:0098962	regulation of postsynaptic neurotransmitter receptor activity	BP	5	4	0.0352259	1
GO:0098727	maintenance of cell number	BP	58	27	0.0352628	1
GO:0044703	multi-organism reproductive process	BP	280	108	0.0354458	1
GO:0009566	fertilization	BP	50	24	0.0356286	1
GO:0007204	positive regulation of cytosolic calcium ion concentration	BP	116	49	0.035711	1
GO:0035005	1-phosphatidylinositol-4-phosphate 3-kinase activity	MF	3	3	0.0357615	1
GO:0003015	heart process	BP	105	46	0.035868	1
GO:0055080	cation homeostasis	BP	235	91	0.036094	1
GO:0060612	adipose tissue development	BP	12	8	0.0362011	1
GO:0015672	monovalent inorganic cation transport	BP	197	81	0.0363777	1
GO:0010832	negative regulation of myotube differentiation	BP	6	5	0.036449	1
GO:0007338	single fertilization	BP	43	21	0.0365095	1
GO:0016235	aggresome	CC	12	8	0.0366001	1
GO:0050907	detection of chemical stimulus involved in sensory perception	BP	46	19	0.0367658	1
GO:0016879	ligase activity, forming carbon-nitrogen bonds	MF	9	6	0.0368421	1
GO:0002864	regulation of acute inflammatory response to antigenic stimulus	BP	5	4	0.0371391	1
GO:0002253	activation of immune response	BP	163	65	0.0378578	1
GO:0031528	microvillus membrane	CC	7	5	0.0379249	1
GO:0044447	axoneme part	CC	17	10	0.0385843	1
GO:0050852	T cell receptor signaling pathway	BP	45	22	0.03881	1
GO:0044214	spanning component of plasma membrane	CC	3	3	0.0389856	1
GO:0089717	spanning component of membrane	CC	3	3	0.0389856	1
GO:0035747	natural killer cell chemotaxis	BP	5	4	0.039173	1
GO:0032627	interleukin-23 production	BP	3	3	0.0392385	1
GO:0032667	regulation of interleukin-23 production	BP	3	3	0.0392385	1
GO:0001580	detection of chemical stimulus involved in sensory perception of bitter taste	BP	6	4	0.0395347	1
GO:0050913	sensory perception of bitter taste	BP	6	4	0.0395347	1
GO:0001702	gastrulation with mouth forming second	BP	12	8	0.0395383	1
GO:0048791	calcium ion-regulated exocytosis of neurotransmitter	BP	11	7	0.0396923	1
GO:0022824	transmitter-gated ion channel activity	MF	29	15	0.0398751	1
GO:0022835	transmitter-gated channel activity	MF	29	15	0.0398751	1
GO:0015057	thrombin-activated receptor activity	MF	3	3	0.0399199	1
GO:0004620	phospholipase activity	MF	27	13	0.0399472	1
GO:0055062	phosphate ion homeostasis	BP	6	5	0.0400111	1
GO:0072505	divalent inorganic anion homeostasis	BP	6	5	0.0400111	1
GO:0072506	trivalent inorganic anion homeostasis	BP	6	5	0.0400111	1
GO:0008066	glutamate receptor activity	MF	17	10	0.0401788	1
GO:0015271	outward rectifier potassium channel activity	MF	8	6	0.0404458	1
GO:0032838	plasma membrane bounded cell projection cytoplasm	CC	57	26	0.0405107	1
GO:0021535	cell migration in hindbrain	BP	4	4	0.0414515	1
GO:0050954	sensory perception of mechanical stimulus	BP	74	35	0.0415315	1
GO:0006875	cellular metal ion homeostasis	BP	196	77	0.0415391	1
GO:0010739	positive regulation of protein kinase A signaling	BP	3	3	0.0417979	1
GO:0051049	regulation of transport	BP	600	223	0.0418654	1
GO:0002675	positive regulation of acute inflammatory response	BP	11	7	0.0419746	1
GO:0031069	hair follicle morphogenesis	BP	9	6	0.0422399	1
GO:0048240	sperm capacitation	BP	7	5	0.04242	1
GO:0006382	adenosine to inosine editing	BP	3	3	0.0425254	1
GO:0003726	double-stranded RNA adenosine deaminase activity	MF	3	3	0.0425254	1
GO:0008251	tRNA-specific adenosine deaminase activity	MF	3	3	0.0425254	1
GO:0051591	response to cAMP	BP	27	14	0.042946	1
GO:0099056	integral component of presynaptic membrane	CC	42	20	0.0430472	1
GO:0000932	P-body	CC	13	8	0.0430791	1
GO:0045202	synapse	CC	437	170	0.0434262	1
GO:0005230	extracellular ligand-gated ion channel activity	MF	34	17	0.0440401	1
GO:0010863	positive regulation of phospholipase C activity	BP	15	9	0.0443055	1
GO:0022841	potassium ion leak channel activity	MF	8	6	0.0443159	1
GO:2000300	regulation of synaptic vesicle exocytosis	BP	31	15	0.0445242	1
GO:0045211	postsynaptic membrane	CC	152	65	0.0445551	1
GO:0048763	calcium-induced calcium release activity	MF	3	3	0.0449405	1
GO:0051767	nitric-oxide synthase biosynthetic process	BP	3	3	0.0451511	1
GO:0051769	regulation of nitric-oxide synthase biosynthetic process	BP	3	3	0.0451511	1
GO:0051770	positive regulation of nitric-oxide synthase biosynthetic process	BP	3	3	0.0451511	1
GO:0097447	dendritic tree	CC	220	88	0.0457871	1
GO:0016758	transferase activity, transferring hexosyl groups	MF	56	24	0.0461532	1
GO:0070262	peptidyl-serine dephosphorylation	BP	5	4	0.046274	1
GO:0005042	netrin receptor activity	MF	3	3	0.0463905	1
GO:0006816	calcium ion transport	BP	160	65	0.0469654	1
GO:0017157	regulation of exocytosis	BP	68	30	0.0470011	1
GO:2000045	regulation of G1/S transition of mitotic cell cycle	BP	27	14	0.0471966	1
GO:1902857	positive regulation of non-motile cilium assembly	BP	3	3	0.0473591	1
GO:0046135	pyrimidine nucleoside catabolic process	BP	5	4	0.0475504	1
GO:0007271	synaptic transmission, cholinergic	BP	15	9	0.047962	1
GO:0098815	modulation of excitatory postsynaptic potential	BP	22	13	0.0480468	1
GO:0099604	ligand-gated calcium channel activity	MF	17	10	0.0483221	1
GO:0060078	regulation of postsynaptic membrane potential	BP	65	31	0.0484097	1
GO:0002863	positive regulation of inflammatory response to antigenic stimulus	BP	5	4	0.0484441	1
GO:0050778	positive regulation of immune response	BP	208	81	0.0484633	1
GO:0016324	apical plasma membrane	CC	102	43	0.0485571	1
GO:0060671	epithelial cell differentiation involved in embryonic placenta development	BP	3	3	0.0485575	1
GO:0060672	epithelial cell morphogenesis involved in placental branching	BP	3	3	0.0485575	1
GO:0005243	gap junction channel activity	MF	6	5	0.0490089	1
GO:0022829	wide pore channel activity	MF	6	5	0.0490089	1
GO:0005911	cell-cell junction	CC	154	63	0.0492471	1
GO:0005328	neurotransmitter:sodium symporter activity	MF	14	8	0.049296	1
GO:0072608	interleukin-10 secretion	BP	3	3	0.0493112	1
GO:0032982	myosin filament	CC	9	6	0.0494558	1
GO:0004896	cytokine receptor activity	MF	34	16	0.0496794	1
GO:0005516	calmodulin binding	MF	68	31	0.0496845	1
GO:0016529	sarcoplasmic reticulum	CC	30	15	0.0499083	1
GO:0051891	positive regulation of cardioblast differentiation	BP	4	4	0.0499097	1
GO:0016266	O-glycan processing	BP	23	12	0.0506732	1
GO:0019748	secondary metabolic process	BP	20	11	0.0509262	1
GO:0034704	calcium channel complex	CC	33	17	0.0511067	1
GO:0097386	glial cell projection	CC	8	6	0.0511705	1
GO:0007215	glutamate receptor signaling pathway	BP	45	21	0.0515021	1
GO:0042102	positive regulation of T cell proliferation	BP	37	18	0.0516698	1
GO:0010517	regulation of phospholipase activity	BP	22	12	0.0518324	1
GO:0001562	response to protozoan	BP	5	4	0.0520421	1
GO:0001867	complement activation, lectin pathway	BP	5	4	0.052135	1
GO:0070588	calcium ion transmembrane transport	BP	116	49	0.052415	1
GO:1902474	positive regulation of protein localization to synapse	BP	3	3	0.0525226	1
GO:0032649	regulation of interferon-gamma production	BP	30	16	0.0527291	1
GO:0005859	muscle myosin complex	CC	6	4	0.0528266	1
GO:0015464	acetylcholine receptor activity	MF	10	6	0.0529027	1
GO:0002674	negative regulation of acute inflammatory response	BP	4	3	0.053171	1
GO:0098889	intrinsic component of presynaptic membrane	CC	45	21	0.0532003	1
GO:0070405	ammonium ion binding	MF	24	12	0.0533548	1
GO:0008179	adenylate cyclase binding	MF	5	4	0.0535466	1
GO:0061337	cardiac conduction	BP	48	23	0.0536122	1
GO:0009593	detection of chemical stimulus	BP	61	25	0.0537322	1
GO:0072298	regulation of metanephric glomerulus development	BP	3	3	0.0537463	1
GO:0002764	immune response-regulating signaling pathway	BP	150	60	0.0538336	1
GO:0031670	cellular response to nutrient	BP	23	12	0.0539219	1
GO:0032103	positive regulation of response to external stimulus	BP	91	38	0.0542683	1
GO:1903430	negative regulation of cell maturation	BP	3	3	0.0544208	1
GO:0090068	positive regulation of cell cycle process	BP	66	28	0.0546981	1
GO:0034063	stress granule assembly	BP	3	3	0.054776	1
GO:0002430	complement receptor mediated signaling pathway	BP	3	3	0.0548801	1
GO:0036477	somatodendritic compartment	CC	293	115	0.0550368	1
GO:0042440	pigment metabolic process	BP	15	8	0.0553275	1
GO:0060193	positive regulation of lipase activity	BP	22	12	0.0554006	1
GO:0009914	hormone transport	BP	118	49	0.0555171	1
GO:0005790	smooth endoplasmic reticulum	CC	7	5	0.0556045	1
GO:0007188	adenylate cyclase-modulating G protein-coupled receptor signaling pathway	BP	85	36	0.0557662	1
GO:0072672	neutrophil extravasation	BP	5	4	0.0560604	1
GO:0004867	serine-type endopeptidase inhibitor activity	MF	30	14	0.0562773	1
GO:0048532	anatomical structure arrangement	BP	8	6	0.0563011	1
GO:0051967	negative regulation of synaptic transmission, glutamatergic	BP	3	3	0.056453	1
GO:0030425	dendrite	CC	219	87	0.0565922	1
GO:0042629	mast cell granule	CC	7	5	0.056971	1
GO:0000146	microfilament motor activity	MF	7	5	0.0572536	1
GO:0060911	cardiac cell fate commitment	BP	11	7	0.0573815	1
GO:0001826	inner cell mass cell differentiation	BP	3	3	0.0575341	1
GO:0010518	positive regulation of phospholipase activity	BP	20	11	0.057962	1
GO:0052689	carboxylic ester hydrolase activity	MF	31	14	0.0579764	1
GO:0014074	response to purine-containing compound	BP	41	19	0.0580465	1
GO:0050926	regulation of positive chemotaxis	BP	14	9	0.0584772	1
GO:0048878	chemical homeostasis	BP	360	134	0.0585838	1
GO:0030314	junctional membrane complex	CC	5	4	0.0585944	1
GO:0046541	saliva secretion	BP	7	5	0.0591042	1
GO:0050909	sensory perception of taste	BP	11	6	0.0592325	1
GO:0021549	cerebellum development	BP	31	16	0.0592433	1
GO:0070838	divalent metal ion transport	BP	174	69	0.0593309	1
GO:0072511	divalent inorganic cation transport	BP	174	69	0.0593309	1
GO:0032536	regulation of cell projection size	BP	4	3	0.0594172	1
GO:0048609	multicellular organismal reproductive process	BP	234	90	0.0596975	1
GO:0005245	voltage-gated calcium channel activity	MF	27	14	0.0597469	1
GO:0032677	regulation of interleukin-8 production	BP	15	8	0.0601587	1
GO:0005892	acetylcholine-gated channel complex	CC	8	5	0.0604132	1
GO:0008306	associative learning	BP	28	15	0.0606978	1
GO:0016460	myosin II complex	CC	8	5	0.0612842	1
GO:0050890	cognition	BP	111	49	0.0614302	1
GO:0046928	regulation of neurotransmitter secretion	BP	39	18	0.0616882	1
GO:0015111	iodide transmembrane transporter activity	MF	2	2	0.0617252	1
GO:0023061	signal release	BP	165	66	0.0618399	1
GO:0042631	cellular response to water deprivation	BP	2	2	0.0618716	1
GO:0071462	cellular response to water stimulus	BP	2	2	0.0618716	1
GO:0045685	regulation of glial cell differentiation	BP	28	14	0.0622467	1
GO:0031253	cell projection membrane	CC	107	44	0.0625046	1
GO:0003306	Wnt signaling pathway involved in heart development	BP	8	5	0.0632766	1
GO:0035799	ureter maturation	BP	3	3	0.063312	1
GO:0045089	positive regulation of innate immune response	BP	79	33	0.0634641	1
GO:0006304	DNA modification	BP	22	11	0.063842	1
GO:0098937	anterograde dendritic transport	BP	2	2	0.0640134	1
GO:0098971	anterograde dendritic transport of neurotransmitter receptor complex	BP	2	2	0.0640134	1
GO:0035253	ciliary rootlet	CC	2	2	0.0640134	1
GO:0061318	renal filtration cell differentiation	BP	7	5	0.0641377	1
GO:0072112	glomerular visceral epithelial cell differentiation	BP	7	5	0.0641377	1
GO:0072311	glomerular epithelial cell differentiation	BP	7	5	0.0641377	1
GO:0006937	regulation of muscle contraction	BP	71	32	0.0641514	1
GO:0033523	histone H2B ubiquitination	BP	2	2	0.0642811	1
GO:0002717	positive regulation of natural killer cell mediated immunity	BP	9	5	0.0643767	1
GO:0032504	multicellular organism reproduction	BP	239	92	0.0644897	1
GO:0051930	regulation of sensory perception of pain	BP	16	9	0.0645248	1
GO:0051931	regulation of sensory perception	BP	16	9	0.0645248	1
GO:0002865	negative regulation of acute inflammatory response to antigenic stimulus	BP	2	2	0.0646321	1
GO:0071621	granulocyte chemotaxis	BP	38	17	0.0646543	1
GO:0048669	collateral sprouting in absence of injury	BP	3	3	0.0647224	1
GO:0046877	regulation of saliva secretion	BP	5	4	0.0647265	1
GO:0031133	regulation of axon diameter	BP	2	2	0.0648881	1
GO:0055089	fatty acid homeostasis	BP	2	2	0.0649361	1
GO:0030643	cellular phosphate ion homeostasis	BP	3	3	0.0649517	1
GO:0072501	cellular divalent inorganic anion homeostasis	BP	3	3	0.0649517	1
GO:0072502	cellular trivalent inorganic anion homeostasis	BP	3	3	0.0649517	1
GO:0005575	cellular_component	CC	4707	1579	0.0652915	1
GO:0102567	phospholipase A2 activity (consuming 1,2-dipalmitoylphosphatidylcholine)	MF	2	2	0.0653169	1
GO:0102568	phospholipase A2 activity consuming 1,2-dioleoylphosphatidylethanolamine)	MF	2	2	0.0653169	1
GO:0042166	acetylcholine binding	MF	10	6	0.0653634	1
GO:0042803	protein homodimerization activity	MF	214	83	0.0653876	1
GO:0002664	regulation of T cell tolerance induction	BP	2	2	0.065702	1
GO:0005509	calcium ion binding	MF	252	103	0.0663636	1
GO:0044297	cell body	CC	193	77	0.066462	1
GO:0072606	interleukin-8 secretion	BP	10	6	0.0665639	1
GO:0060795	cell fate commitment involved in formation of primary germ layer	BP	18	10	0.0666219	1
GO:0005576	extracellular region	CC	1198	417	0.0668453	1
GO:0002525	acute inflammatory response to non-antigenic stimulus	BP	2	2	0.0668559	1
GO:0002877	regulation of acute inflammatory response to non-antigenic stimulus	BP	2	2	0.0668559	1
GO:1990001	inhibition of cysteine-type endopeptidase activity involved in apoptotic process	BP	2	2	0.0668916	1
GO:0070673	response to interleukin-18	BP	6	4	0.0669902	1
GO:0003352	regulation of cilium movement	BP	6	4	0.0670543	1
GO:1903429	regulation of cell maturation	BP	7	5	0.0670572	1
GO:0006493	protein O-linked glycosylation	BP	34	16	0.0670994	1
GO:0044331	cell-cell adhesion mediated by cadherin	BP	29	14	0.0673696	1
GO:0070628	proteasome binding	MF	2	2	0.0676612	1
GO:0009190	cyclic nucleotide biosynthetic process	BP	8	5	0.0678003	1
GO:0052652	cyclic purine nucleotide metabolic process	BP	8	5	0.0678003	1
GO:0044060	regulation of endocrine process	BP	18	10	0.0678444	1
GO:0086046	membrane depolarization during SA node cell action potential	BP	3	3	0.0678628	1
GO:0015808	L-alanine transport	BP	2	2	0.0678732	1
GO:0015180	L-alanine transmembrane transporter activity	MF	2	2	0.0678732	1
GO:0015187	glycine transmembrane transporter activity	MF	2	2	0.0678732	1
GO:0022858	alanine transmembrane transporter activity	MF	2	2	0.0678732	1
GO:0045503	dynein light chain binding	MF	11	7	0.0679913	1
GO:0070739	protein-glutamic acid ligase activity	MF	2	2	0.068214	1
GO:0070740	tubulin-glutamic acid ligase activity	MF	2	2	0.068214	1
GO:0002757	immune response-activating signal transduction	BP	140	56	0.068443	1
GO:1903307	positive regulation of regulated secretory pathway	BP	21	11	0.0685293	1
GO:0045683	negative regulation of epidermis development	BP	5	4	0.0686783	1
GO:0070661	leukocyte proliferation	BP	87	37	0.0687337	1
GO:0097529	myeloid leukocyte migration	BP	63	26	0.0688332	1
GO:0044030	regulation of DNA methylation	BP	5	4	0.0688905	1
GO:0045176	apical protein localization	BP	5	4	0.0689445	1
GO:1905041	regulation of epithelium regeneration	BP	2	2	0.0690982	1
GO:1990399	epithelium regeneration	BP	2	2	0.0690982	1
GO:0051339	regulation of lyase activity	BP	18	10	0.069439	1
GO:0044306	neuron projection terminus	CC	58	26	0.0699138	1
GO:0061378	corpora quadrigemina development	BP	2	2	0.0700977	1
GO:0061379	inferior colliculus development	BP	2	2	0.0700977	1
GO:0061478	response to platelet aggregation inhibitor	BP	5	4	0.0701393	1
GO:2000043	regulation of cardiac cell fate specification	BP	2	2	0.0702331	1
GO:0001973	adenosine receptor signaling pathway	BP	4	3	0.0703206	1
GO:0019932	second-messenger-mediated signaling	BP	153	60	0.0707677	1
GO:0043266	regulation of potassium ion transport	BP	49	24	0.0708178	1
GO:1905515	non-motile cilium assembly	BP	10	6	0.0710401	1
GO:0048730	epidermis morphogenesis	BP	10	6	0.0719501	1
GO:0007190	activation of adenylate cyclase activity	BP	10	6	0.0723051	1
GO:0060170	ciliary membrane	CC	18	10	0.0728321	1
GO:0099565	chemical synaptic transmission, postsynaptic	BP	50	24	0.0728428	1
GO:0051046	regulation of secretion	BP	264	101	0.072943	1
GO:0050994	regulation of lipid catabolic process	BP	14	8	0.0731228	1
GO:0014701	junctional sarcoplasmic reticulum membrane	CC	7	5	0.0732009	1
GO:0038007	netrin-activated signaling pathway	BP	5	4	0.0732021	1
GO:0032930	positive regulation of superoxide anion generation	BP	6	4	0.0732817	1
GO:0071326	cellular response to monosaccharide stimulus	BP	36	17	0.0733755	1
GO:0071305	cellular response to vitamin D	BP	10	6	0.0734078	1
GO:0090140	regulation of mitochondrial fission	BP	3	3	0.073908	1
GO:0005227	calcium activated cation channel activity	MF	11	6	0.073982	1
GO:0010817	regulation of hormone levels	BP	180	72	0.0747447	1
GO:0001791	IgM binding	MF	2	2	0.0749019	1
GO:0035510	DNA dealkylation	BP	8	5	0.0749218	1
GO:0042454	ribonucleoside catabolic process	BP	4	3	0.0749586	1
GO:0021697	cerebellar cortex formation	BP	10	6	0.0750812	1
GO:0007354	zygotic determination of anterior/posterior axis, embryo	BP	5	4	0.075197	1
GO:0002064	epithelial cell development	BP	74	33	0.075301	1
GO:0005891	voltage-gated calcium channel complex	CC	27	14	0.0753736	1
GO:0046879	hormone secretion	BP	114	47	0.0758673	1
GO:0002673	regulation of acute inflammatory response	BP	30	13	0.0761037	1
GO:0055117	regulation of cardiac muscle contraction	BP	36	18	0.0761132	1
GO:0060079	excitatory postsynaptic potential	BP	46	22	0.0761407	1
GO:0032722	positive regulation of chemokine production	BP	12	7	0.0762425	1
GO:0030414	peptidase inhibitor activity	MF	59	24	0.0763436	1
GO:0097475	motor neuron migration	BP	3	3	0.0764595	1
GO:0097476	spinal cord motor neuron migration	BP	3	3	0.0764595	1
GO:0006801	superoxide metabolic process	BP	22	11	0.0764993	1
GO:0022840	leak channel activity	MF	9	6	0.0765322	1
GO:0022842	narrow pore channel activity	MF	9	6	0.0765322	1
GO:0001756	somitogenesis	BP	31	16	0.0766658	1
GO:0055065	metal ion homeostasis	BP	222	84	0.0767314	1
GO:0098542	defense response to other organism	BP	103	39	0.0769635	1
GO:0031279	regulation of cyclase activity	BP	18	10	0.0771023	1
GO:0035933	glucocorticoid secretion	BP	5	4	0.0775355	1
GO:2000849	regulation of glucocorticoid secretion	BP	5	4	0.0775355	1
GO:0030018	Z disc	CC	54	25	0.0779491	1
GO:0042008	interleukin-18 receptor activity	MF	2	2	0.077983	1
GO:0014015	positive regulation of gliogenesis	BP	27	13	0.0782568	1
GO:0045177	apical part of cell	CC	111	45	0.0785349	1
GO:0030859	polarized epithelial cell differentiation	BP	3	3	0.0796706	1
GO:0033555	multicellular organismal response to stress	BP	36	17	0.0796886	1
GO:0086014	atrial cardiac muscle cell action potential	BP	10	7	0.0796924	1
GO:0086026	atrial cardiac muscle cell to AV node cell signaling	BP	10	7	0.0796924	1
GO:0086066	atrial cardiac muscle cell to AV node cell communication	BP	10	7	0.0796924	1
GO:0001534	radial spoke	CC	4	3	0.0797776	1
GO:0030902	hindbrain development	BP	53	25	0.0803839	1
GO:0030073	insulin secretion	BP	77	33	0.0808659	1
GO:0014912	negative regulation of smooth muscle cell migration	BP	8	5	0.0812217	1
GO:0016459	myosin complex	CC	19	10	0.0815425	1
GO:0006865	amino acid transport	BP	56	24	0.0818745	1
GO:0032729	positive regulation of interferon-gamma production	BP	22	12	0.0818785	1
GO:0034992	microtubule organizing center attachment site	CC	7	4	0.0825106	1
GO:0034993	meiotic nuclear membrane microtubule tethering complex	CC	7	4	0.0825106	1
GO:0106083	nuclear membrane protein complex	CC	7	4	0.0825106	1
GO:0106094	nuclear membrane microtubule tethering complex	CC	7	4	0.0825106	1
GO:0019722	calcium-mediated signaling	BP	79	33	0.0828274	1
GO:0014042	positive regulation of neuron maturation	BP	2	2	0.0828648	1
GO:0035970	peptidyl-threonine dephosphorylation	BP	2	2	0.0831045	1
GO:0008330	protein tyrosine/threonine phosphatase activity	MF	2	2	0.0831045	1
GO:0101023	vascular endothelial cell proliferation	BP	13	7	0.0831161	1
GO:1905562	regulation of vascular endothelial cell proliferation	BP	13	7	0.0831161	1
GO:0043627	response to estrogen	BP	28	14	0.0832659	1
GO:0035743	CD4-positive, alpha-beta T cell cytokine production	BP	8	5	0.083266	1
GO:0008574	ATP-dependent microtubule motor activity, plus-end-directed	MF	4	3	0.0837078	1
GO:0001750	photoreceptor outer segment	CC	22	11	0.0839855	1
GO:2000543	positive regulation of gastrulation	BP	7	5	0.0839996	1
GO:0019725	cellular homeostasis	BP	278	104	0.0840449	1
GO:0003400	regulation of COPII vesicle coating	BP	2	2	0.0842063	1
GO:0048209	regulation of vesicle targeting, to, from or within Golgi	BP	2	2	0.0842063	1
GO:0090113	regulation of ER to Golgi vesicle-mediated transport by GTP hydrolysis	BP	2	2	0.0842063	1
GO:0070291	N-acylethanolamine metabolic process	BP	2	2	0.0844301	1
GO:0042554	superoxide anion generation	BP	10	6	0.0847618	1
GO:0008037	cell recognition	BP	51	23	0.0849523	1
GO:0021695	cerebellar cortex development	BP	15	8	0.08496	1
GO:0071295	cellular response to vitamin	BP	13	7	0.0853801	1
GO:0051959	dynein light intermediate chain binding	MF	16	9	0.085637	1
GO:0010038	response to metal ion	BP	100	41	0.0859491	1
GO:0042805	actinin binding	MF	15	9	0.0860482	1
GO:0098862	cluster of actin-based cell projections	CC	45	21	0.086214	1
GO:0005326	neurotransmitter transporter activity	MF	25	12	0.0863163	1
GO:0034447	very-low-density lipoprotein particle clearance	BP	2	2	0.0866242	1
GO:0098773	skin epidermis development	BP	38	17	0.0871102	1
GO:0032530	regulation of microvillus organization	BP	4	3	0.0872323	1
GO:0051452	intracellular pH reduction	BP	7	4	0.0874469	1
GO:0035025	positive regulation of Rho protein signal transduction	BP	8	5	0.0877751	1
GO:0036149	phosphatidylinositol acyl-chain remodeling	BP	4	3	0.0881322	1
GO:0048714	positive regulation of oligodendrocyte differentiation	BP	10	6	0.0882451	1
GO:0071435	potassium ion export	BP	11	7	0.088373	1
GO:0097623	potassium ion export across plasma membrane	BP	11	7	0.088373	1
GO:0048469	cell maturation	BP	61	27	0.0885763	1
GO:0003810	protein-glutamine gamma-glutamyltransferase activity	MF	6	4	0.0886719	1
GO:0031347	regulation of defense response	BP	193	71	0.0892272	1
GO:0035296	regulation of tube diameter	BP	43	19	0.089238	1
GO:0097746	regulation of blood vessel diameter	BP	43	19	0.089238	1
GO:0099541	trans-synaptic signaling by lipid	BP	3	3	0.0894025	1
GO:0099542	trans-synaptic signaling by endocannabinoid	BP	3	3	0.0894025	1
GO:0021932	hindbrain radial glia guided cell migration	BP	3	3	0.0900407	1
GO:0021942	radial glia guided migration of Purkinje cell	BP	3	3	0.0900407	1
GO:0046883	regulation of hormone secretion	BP	97	40	0.0901927	1
GO:0046660	female sex differentiation	BP	41	19	0.0903003	1
GO:0009112	nucleobase metabolic process	BP	6	4	0.0904583	1
GO:0005537	mannose binding	MF	4	3	0.0906474	1
GO:0051607	defense response to virus	BP	45	18	0.0906707	1
GO:0031674	I band	CC	55	25	0.090754	1
GO:0099183	trans-synaptic signaling by BDNF, modulating synaptic transmission	BP	2	2	0.0910741	1
GO:0099191	trans-synaptic signaling by BDNF	BP	2	2	0.0910741	1
GO:0099538	synaptic signaling via neuropeptide	BP	2	2	0.0910741	1
GO:0099540	trans-synaptic signaling by neuropeptide	BP	2	2	0.0910741	1
GO:0007350	blastoderm segmentation	BP	14	8	0.0911129	1
GO:0030658	transport vesicle membrane	CC	68	29	0.0915717	1
GO:0042415	norepinephrine metabolic process	BP	5	4	0.0917281	1
GO:0060261	positive regulation of transcription initiation from RNA polymerase II promoter	BP	5	4	0.0918163	1
GO:0090102	cochlea development	BP	24	12	0.0920617	1
GO:2000664	positive regulation of interleukin-5 secretion	BP	3	3	0.0921165	1
GO:2000667	positive regulation of interleukin-13 secretion	BP	3	3	0.0921165	1
GO:0003777	microtubule motor activity	MF	24	12	0.0921422	1
GO:0017156	calcium ion regulated exocytosis	BP	57	24	0.0923205	1
GO:0050927	positive regulation of positive chemotaxis	BP	13	8	0.0923677	1
GO:0001602	pancreatic polypeptide receptor activity	MF	2	2	0.0925546	1
GO:0016247	channel regulator activity	MF	60	27	0.0926331	1
GO:0097755	positive regulation of blood vessel diameter	BP	23	11	0.0927939	1
GO:0034612	response to tumor necrosis factor	BP	71	29	0.0929834	1
GO:0009164	nucleoside catabolic process	BP	6	4	0.0930081	1
GO:0008015	blood circulation	BP	182	71	0.0933461	1
GO:0046113	nucleobase catabolic process	BP	2	2	0.0934061	1
GO:0099529	neurotransmitter receptor activity involved in regulation of postsynaptic membrane potential	MF	19	10	0.0935085	1
GO:0022037	metencephalon development	BP	35	17	0.093922	1
GO:0042749	regulation of circadian sleep/wake cycle	BP	6	4	0.0941767	1
GO:0045187	regulation of circadian sleep/wake cycle, sleep	BP	6	4	0.0941767	1
GO:0031727	CCR2 chemokine receptor binding	MF	2	2	0.0942249	1
GO:1902806	regulation of cell cycle G1/S phase transition	BP	30	14	0.0943062	1
GO:0017171	serine hydrolase activity	MF	58	23	0.0946926	1
GO:0072537	fibroblast activation	BP	4	3	0.0947454	1
GO:0031018	endocrine pancreas development	BP	23	12	0.0947939	1
GO:0008139	nuclear localization sequence binding	MF	2	2	0.0949774	1
GO:0008109	N-acetyllactosaminide beta-1,6-N-acetylglucosaminyltransferase activity	MF	2	2	0.0952066	1
GO:0060048	cardiac muscle contraction	BP	60	27	0.0952412	1
GO:0007608	sensory perception of smell	BP	49	19	0.0952747	1
GO:0006954	inflammatory response	BP	215	78	0.0953115	1
GO:0048663	neuron fate commitment	BP	47	23	0.0959145	1
GO:0048709	oligodendrocyte differentiation	BP	41	19	0.0960045	1
GO:0001508	action potential	BP	63	28	0.0961375	1
GO:0042487	regulation of odontogenesis of dentin-containing tooth	BP	6	4	0.096355	1
GO:0030194	positive regulation of blood coagulation	BP	8	5	0.0964322	1
GO:0050820	positive regulation of coagulation	BP	8	5	0.0964322	1
GO:1900048	positive regulation of hemostasis	BP	8	5	0.0964322	1
GO:0009975	cyclase activity	MF	6	4	0.0969455	1
GO:0016849	phosphorus-oxygen lyase activity	MF	6	4	0.0969455	1
GO:0002684	positive regulation of immune system process	BP	292	107	0.0970996	1
GO:1905383	protein localization to presynapse	BP	4	3	0.0971061	1
GO:0016234	inclusion body	CC	21	11	0.0973573	1
GO:0006941	striated muscle contraction	BP	70	31	0.0973696	1
GO:1903530	regulation of secretion by cell	BP	240	92	0.0974262	1
GO:0035082	axoneme assembly	BP	23	11	0.0974496	1
GO:0050892	intestinal absorption	BP	10	6	0.0976151	1
GO:0004866	endopeptidase inhibitor activity	MF	55	22	0.0978029	1
GO:0003013	circulatory system process	BP	185	72	0.0978923	1
GO:0042098	T cell proliferation	BP	53	23	0.0979412	1
GO:0071867	response to monoamine	BP	14	8	0.097973	1
GO:0071869	response to catecholamine	BP	14	8	0.097973	1
GO:0021650	vestibulocochlear nerve formation	BP	4	3	0.0979956	1
GO:0001964	startle response	BP	13	8	0.0984574	1
GO:0030595	leukocyte chemotaxis	BP	70	28	0.0985635	1
GO:0021782	glial cell development	BP	35	17	0.098831	1
GO:0010522	regulation of calcium ion transport into cytosol	BP	40	18	0.0992963	1
GO:0005109	frizzled binding	MF	20	10	0.0998914	1
GO:0045576	mast cell activation	BP	19	10	0.0999432	1
GO:0099080	supramolecular complex	CC	279	106	0.100517	1
GO:0099081	supramolecular polymer	CC	279	106	0.100517	1
GO:0032634	interleukin-5 production	BP	7	5	0.101072	1
GO:0032674	regulation of interleukin-5 production	BP	7	5	0.101072	1
GO:0010513	positive regulation of phosphatidylinositol biosynthetic process	BP	2	2	0.101211	1
GO:0070444	oligodendrocyte progenitor proliferation	BP	6	4	0.101214	1
GO:0070445	regulation of oligodendrocyte progenitor proliferation	BP	6	4	0.101214	1
GO:0071674	mononuclear cell migration	BP	25	11	0.101377	1
GO:0032525	somite rostral/caudal axis specification	BP	2	2	0.101617	1
GO:0006040	amino sugar metabolic process	BP	6	4	0.101722	1
GO:0072674	multinuclear osteoclast differentiation	BP	4	3	0.101747	1
GO:0034707	chloride channel complex	CC	20	10	0.101754	1
GO:0032943	mononuclear cell proliferation	BP	82	34	0.102079	1
GO:0046651	lymphocyte proliferation	BP	82	34	0.102079	1
GO:0008236	serine-type peptidase activity	MF	56	22	0.102482	1
GO:0072300	positive regulation of metanephric glomerulus development	BP	2	2	0.102488	1
GO:0099624	atrial cardiac muscle cell membrane repolarization	BP	5	4	0.102507	1
GO:0071322	cellular response to carbohydrate stimulus	BP	40	18	0.10284	1
GO:0018094	protein polyglycylation	BP	2	2	0.102979	1
GO:0070735	protein-glycine ligase activity	MF	2	2	0.102979	1
GO:0006810	transport	BP	1348	464	0.103219	1
GO:0006206	pyrimidine nucleobase metabolic process	BP	2	2	0.103334	1
GO:0043121	neurotrophin binding	MF	5	4	0.103704	1
GO:0004028	3-chloroallyl aldehyde dehydrogenase activity	MF	2	2	0.10408	1
GO:0021545	cranial nerve development	BP	34	16	0.104272	1
GO:0048712	negative regulation of astrocyte differentiation	BP	3	3	0.104496	1
GO:0006531	aspartate metabolic process	BP	4	3	0.105504	1
GO:0002320	lymphoid progenitor cell differentiation	BP	6	4	0.10606	1
GO:0032747	positive regulation of interleukin-23 production	BP	2	2	0.10623	1
GO:0097396	response to interleukin-17	BP	2	2	0.10623	1
GO:0097398	cellular response to interleukin-17	BP	2	2	0.10623	1
GO:0097400	interleukin-17-mediated signaling pathway	BP	2	2	0.10623	1
GO:0035726	common myeloid progenitor cell proliferation	BP	2	2	0.106497	1
GO:0071331	cellular response to hexose stimulus	BP	35	16	0.106579	1
GO:0071333	cellular response to glucose stimulus	BP	35	16	0.106579	1
GO:0005231	excitatory extracellular ligand-gated ion channel activity	MF	13	7	0.106656	1
GO:0032418	lysosome localization	BP	17	9	0.106729	1
GO:0019227	neuronal action potential propagation	BP	6	4	0.10675	1
GO:0098870	action potential propagation	BP	6	4	0.10675	1
GO:0045188	regulation of circadian sleep/wake cycle, non-REM sleep	BP	4	3	0.106847	1
GO:0004000	adenosine deaminase activity	MF	4	3	0.106883	1
GO:0021575	hindbrain morphogenesis	BP	17	9	0.1069	1
GO:0048788	cytoskeleton of presynaptic active zone	CC	6	4	0.106987	1
GO:0099569	presynaptic cytoskeleton	CC	6	4	0.106987	1
GO:0030259	lipid glycosylation	BP	4	3	0.106991	1
GO:0002250	adaptive immune response	BP	118	45	0.107148	1
GO:0048172	regulation of short-term neuronal synaptic plasticity	BP	4	3	0.107331	1
GO:0021603	cranial nerve formation	BP	6	4	0.107504	1
GO:0002449	lymphocyte mediated immunity	BP	66	26	0.107809	1
GO:0150034	distal axon	CC	107	44	0.107817	1
GO:0007492	endoderm development	BP	38	17	0.107855	1
GO:1903671	negative regulation of sprouting angiogenesis	BP	20	10	0.107953	1
GO:0021680	cerebellar Purkinje cell layer development	BP	8	5	0.10808	1
GO:0061030	epithelial cell differentiation involved in mammary gland alveolus development	BP	2	2	0.108095	1
GO:0033595	response to genistein	BP	2	2	0.108248	1
GO:0016757	transferase activity, transferring glycosyl groups	MF	77	30	0.108256	1
GO:0007269	neurotransmitter secretion	BP	64	27	0.108284	1
GO:0099643	signal release from synapse	BP	64	27	0.108284	1
GO:0071377	cellular response to glucagon stimulus	BP	8	5	0.108479	1
GO:0071313	cellular response to caffeine	BP	4	3	0.108781	1
GO:0071415	cellular response to purine-containing compound	BP	4	3	0.108781	1
GO:0015252	proton channel activity	MF	2	2	0.108877	1
GO:1901995	positive regulation of meiotic cell cycle phase transition	BP	2	2	0.10893	1
GO:0072244	metanephric glomerular epithelium development	BP	2	2	0.109202	1
GO:0072248	metanephric glomerular visceral epithelial cell differentiation	BP	2	2	0.109202	1
GO:0072249	metanephric glomerular visceral epithelial cell development	BP	2	2	0.109202	1
GO:0072312	metanephric glomerular epithelial cell differentiation	BP	2	2	0.109202	1
GO:0072313	metanephric glomerular epithelial cell development	BP	2	2	0.109202	1
GO:0050727	regulation of inflammatory response	BP	107	41	0.109646	1
GO:0007417	central nervous system development	BP	374	147	0.110387	1
GO:0044449	contractile fiber part	CC	70	30	0.110594	1
GO:0097731	9+0 non-motile cilium	CC	26	12	0.110664	1
GO:0097733	photoreceptor cell cilium	CC	26	12	0.110664	1
GO:0004983	neuropeptide Y receptor activity	MF	4	3	0.110707	1
GO:0001909	leukocyte mediated cytotoxicity	BP	27	12	0.111024	1
GO:0032534	regulation of microvillus assembly	BP	2	2	0.111269	1
GO:0006885	regulation of pH	BP	20	9	0.111397	1
GO:0002716	negative regulation of natural killer cell mediated immunity	BP	2	2	0.11204	1
GO:0043501	skeletal muscle adaptation	BP	6	4	0.112358	1
GO:0045907	positive regulation of vasoconstriction	BP	12	7	0.11263	1
GO:0036514	dopaminergic neuron axon guidance	BP	2	2	0.112857	1
GO:0036515	serotonergic neuron axon guidance	BP	2	2	0.112857	1
GO:0061341	non-canonical Wnt signaling pathway involved in heart development	BP	2	2	0.112857	1
GO:0061346	planar cell polarity pathway involved in heart morphogenesis	BP	2	2	0.112857	1
GO:1904938	planar cell polarity pathway involved in axon guidance	BP	2	2	0.112857	1
GO:0006836	neurotransmitter transport	BP	104	42	0.113535	1
GO:0006942	regulation of striated muscle contraction	BP	43	20	0.113632	1
GO:0010842	retina layer formation	BP	13	8	0.113655	1
GO:0008106	alcohol dehydrogenase (NADP+) activity	MF	7	4	0.114309	1
GO:0120033	negative regulation of plasma membrane bounded cell projection assembly	BP	6	4	0.114373	1
GO:0090196	regulation of chemokine secretion	BP	4	3	0.114557	1
GO:0015734	taurine transport	BP	2	2	0.114853	1
GO:0042562	hormone binding	MF	42	18	0.114911	1
GO:0035587	purinergic receptor signaling pathway	BP	7	4	0.115087	1
GO:0015245	fatty acid transmembrane transporter activity	MF	2	2	0.115335	1
GO:0043252	sodium-independent organic anion transport	BP	6	4	0.115633	1
GO:0015347	sodium-independent organic anion transmembrane transporter activity	MF	6	4	0.115633	1
GO:0035150	regulation of tube size	BP	44	19	0.115834	1
GO:0050880	regulation of blood vessel size	BP	44	19	0.115834	1
GO:0036056	filtration diaphragm	CC	4	3	0.116233	1
GO:0036057	slit diaphragm	CC	4	3	0.116233	1
GO:0030593	neutrophil chemotaxis	BP	35	15	0.116517	1
GO:0048713	regulation of oligodendrocyte differentiation	BP	16	8	0.116611	1
GO:0048311	mitochondrion distribution	BP	4	3	0.116782	1
GO:0030175	filopodium	CC	30	14	0.116936	1
GO:0046579	positive regulation of Ras protein signal transduction	BP	15	8	0.117057	1
GO:0032660	regulation of interleukin-17 production	BP	9	5	0.117214	1
GO:0046683	response to organophosphorus	BP	36	16	0.117593	1
GO:0045505	dynein intermediate chain binding	MF	14	8	0.117682	1
GO:0048468	cell development	BP	797	295	0.117689	1
GO:1902991	regulation of amyloid precursor protein catabolic process	BP	10	6	0.11805	1
GO:1903900	regulation of viral life cycle	BP	33	14	0.118072	1
GO:0032310	prostaglandin secretion	BP	6	4	0.118189	1
GO:0050975	sensory perception of touch	BP	2	2	0.118235	1
GO:0021633	optic nerve structural organization	BP	2	2	0.11838	1
GO:1904152	regulation of retrograde protein transport, ER to cytosol	BP	2	2	0.118448	1
GO:0050482	arachidonic acid secretion	BP	9	5	0.118498	1
GO:1903963	arachidonate transport	BP	9	5	0.118498	1
GO:0007194	negative regulation of adenylate cyclase activity	BP	8	5	0.118946	1
GO:0031280	negative regulation of cyclase activity	BP	8	5	0.118946	1
GO:0051350	negative regulation of lyase activity	BP	8	5	0.118946	1
GO:0033691	sialic acid binding	MF	6	4	0.119167	1
GO:0090336	positive regulation of brown fat cell differentiation	BP	4	3	0.11918	1
GO:1903587	regulation of blood vessel endothelial cell proliferation involved in sprouting angiogenesis	BP	8	5	0.119264	1
GO:0090231	regulation of spindle checkpoint	BP	2	2	0.119602	1
GO:0090266	regulation of mitotic cell cycle spindle assembly checkpoint	BP	2	2	0.119602	1
GO:1903504	regulation of mitotic spindle checkpoint	BP	2	2	0.119602	1
GO:0033004	negative regulation of mast cell activation	BP	4	3	0.119627	1
GO:0042904	9-cis-retinoic acid biosynthetic process	BP	2	2	0.119781	1
GO:0042905	9-cis-retinoic acid metabolic process	BP	2	2	0.119781	1
GO:0045741	positive regulation of epidermal growth factor-activated receptor activity	BP	5	3	0.120258	1
GO:0120163	negative regulation of cold-induced thermogenesis	BP	19	9	0.120625	1
GO:0001708	cell fate specification	BP	54	25	0.120909	1
GO:0048844	artery morphogenesis	BP	31	14	0.121236	1
GO:1903998	regulation of eating behavior	BP	6	4	0.1215	1
GO:0097150	neuronal stem cell population maintenance	BP	8	5	0.121628	1
GO:0021554	optic nerve development	BP	9	5	0.121996	1
GO:0002703	regulation of leukocyte mediated immunity	BP	58	24	0.122398	1
GO:0036015	response to interleukin-3	BP	2	2	0.122428	1
GO:0036016	cellular response to interleukin-3	BP	2	2	0.122428	1
GO:0004912	interleukin-3 receptor activity	MF	2	2	0.122428	1
GO:0045298	tubulin complex	CC	2	2	0.122656	1
GO:1990425	ryanodine receptor complex	CC	2	2	0.123059	1
GO:0048696	regulation of collateral sprouting in absence of injury	BP	2	2	0.123112	1
GO:0048697	positive regulation of collateral sprouting in absence of injury	BP	2	2	0.123112	1
GO:0048341	paraxial mesoderm formation	BP	2	2	0.123151	1
GO:0099512	supramolecular fiber	CC	277	104	0.123204	1
GO:0001601	peptide YY receptor activity	MF	2	2	0.123646	1
GO:0007631	feeding behavior	BP	39	18	0.123697	1
GO:0071248	cellular response to metal ion	BP	51	21	0.123955	1
GO:0030307	positive regulation of cell growth	BP	54	23	0.124007	1
GO:0043235	receptor complex	CC	170	66	0.124437	1
GO:0030431	sleep	BP	15	8	0.124568	1
GO:0097479	synaptic vesicle localization	BP	67	27	0.124629	1
GO:0009451	RNA modification	BP	17	8	0.124757	1
GO:0002279	mast cell activation involved in immune response	BP	15	8	0.125264	1
GO:0043303	mast cell degranulation	BP	15	8	0.125264	1
GO:0043032	positive regulation of macrophage activation	BP	7	4	0.125296	1
GO:0021559	trigeminal nerve development	BP	8	5	0.125489	1
GO:0070085	glycosylation	BP	72	29	0.125513	1
GO:0032008	positive regulation of TOR signaling	BP	6	4	0.125877	1
GO:0016528	sarcoplasm	CC	36	16	0.125931	1
GO:0005903	brush border	CC	30	14	0.126213	1
GO:0097530	granulocyte migration	BP	41	17	0.126225	1
GO:0002448	mast cell mediated immunity	BP	17	9	0.126237	1
GO:0061135	endopeptidase regulator activity	MF	56	22	0.126414	1
GO:0098917	retrograde trans-synaptic signaling	BP	4	3	0.126734	1
GO:0010387	COP9 signalosome assembly	BP	2	2	0.127035	1
GO:1902855	regulation of non-motile cilium assembly	BP	4	3	0.127305	1
GO:0048312	intracellular distribution of mitochondria	BP	2	2	0.127342	1
GO:0010959	regulation of metal ion transport	BP	153	61	0.127465	1
GO:0051393	alpha-actinin binding	MF	14	8	0.127496	1
GO:0098960	postsynaptic neurotransmitter receptor activity	MF	20	10	0.127618	1
GO:0046983	protein dimerization activity	MF	368	138	0.127705	1
GO:1901529	positive regulation of anion channel activity	BP	2	2	0.127726	1
GO:1903961	positive regulation of anion transmembrane transport	BP	2	2	0.127726	1
GO:1901379	regulation of potassium ion transmembrane transport	BP	44	21	0.127885	1
GO:0048245	eosinophil chemotaxis	BP	5	3	0.128332	1
GO:0070665	positive regulation of leukocyte proliferation	BP	54	23	0.128881	1
GO:0044771	meiotic cell cycle phase transition	BP	4	3	0.128983	1
GO:1901993	regulation of meiotic cell cycle phase transition	BP	4	3	0.128983	1
GO:0007610	behavior	BP	244	98	0.129261	1
GO:1901976	regulation of cell cycle checkpoint	BP	4	3	0.129313	1
GO:0010752	regulation of cGMP-mediated signaling	BP	4	3	0.129649	1
GO:1904315	transmitter-gated ion channel activity involved in regulation of postsynaptic membrane potential	MF	18	9	0.129727	1
GO:1900271	regulation of long-term synaptic potentiation	BP	11	6	0.130257	1
GO:0051899	membrane depolarization	BP	34	16	0.130292	1
GO:0086019	cell-cell signaling involved in cardiac conduction	BP	16	9	0.130334	1
GO:0042129	regulation of T cell proliferation	BP	50	21	0.130455	1
GO:0021675	nerve development	BP	48	21	0.130456	1
GO:0043025	neuronal cell body	CC	179	70	0.130721	1
GO:0007356	thorax and anterior abdomen determination	BP	4	3	0.130908	1
GO:0072010	glomerular epithelium development	BP	8	5	0.130992	1
GO:0014041	regulation of neuron maturation	BP	4	3	0.131014	1
GO:0050911	detection of chemical stimulus involved in sensory perception of smell	BP	37	14	0.13104	1
GO:0004984	olfactory receptor activity	MF	37	14	0.13104	1
GO:0033504	floor plate development	BP	4	3	0.131044	1
GO:0016298	lipase activity	MF	32	13	0.131574	1
GO:0009880	embryonic pattern specification	BP	32	15	0.131877	1
GO:0007216	G protein-coupled glutamate receptor signaling pathway	BP	8	5	0.132028	1
GO:0042806	fucose binding	MF	2	2	0.132579	1
GO:2000463	positive regulation of excitatory postsynaptic potential	BP	18	10	0.132679	1
GO:1902017	regulation of cilium assembly	BP	14	7	0.132706	1
GO:0004971	AMPA glutamate receptor activity	MF	2	2	0.132767	1
GO:0035770	ribonucleoprotein granule	CC	38	17	0.132837	1
GO:1902993	positive regulation of amyloid precursor protein catabolic process	BP	6	4	0.133003	1
GO:0035634	response to stilbenoid	BP	2	2	0.133036	1
GO:0019614	catechol-containing compound catabolic process	BP	2	2	0.133382	1
GO:0042420	dopamine catabolic process	BP	2	2	0.133382	1
GO:0042424	catecholamine catabolic process	BP	2	2	0.133382	1
GO:0007028	cytoplasm organization	BP	4	3	0.133656	1
GO:0060027	convergent extension involved in gastrulation	BP	4	3	0.133808	1
GO:0071868	cellular response to monoamine stimulus	BP	12	7	0.134198	1
GO:0071870	cellular response to catecholamine stimulus	BP	12	7	0.134198	1
GO:0022848	acetylcholine-gated cation-selective channel activity	MF	7	4	0.134299	1
GO:0030506	ankyrin binding	MF	13	7	0.134366	1
GO:0001910	regulation of leukocyte mediated cytotoxicity	BP	22	10	0.1345	1
GO:0099054	presynapse assembly	BP	20	10	0.134588	1
GO:0030101	natural killer cell activation	BP	22	9	0.134955	1
GO:1901536	negative regulation of DNA demethylation	BP	2	2	0.135152	1
GO:0035655	interleukin-18-mediated signaling pathway	BP	5	3	0.135156	1
GO:0071351	cellular response to interleukin-18	BP	5	3	0.135156	1
GO:0015459	potassium channel regulator activity	MF	20	11	0.135304	1
GO:0003360	brainstem development	BP	2	2	0.135322	1
GO:0045213	neurotransmitter receptor metabolic process	BP	2	2	0.135709	1
GO:0090322	regulation of superoxide metabolic process	BP	11	6	0.135791	1
GO:0035929	steroid hormone secretion	BP	6	4	0.135808	1
GO:0035930	corticosteroid hormone secretion	BP	6	4	0.135808	1
GO:2000831	regulation of steroid hormone secretion	BP	6	4	0.135808	1
GO:2000846	regulation of corticosteroid hormone secretion	BP	6	4	0.135808	1
GO:0007341	penetration of zona pellucida	BP	2	2	0.135906	1
GO:1990430	extracellular matrix protein binding	MF	2	2	0.136155	1
GO:1990825	sequence-specific mRNA binding	MF	2	2	0.136632	1
GO:0046627	negative regulation of insulin receptor signaling pathway	BP	10	6	0.136687	1
GO:1900077	negative regulation of cellular response to insulin stimulus	BP	10	6	0.136687	1
GO:0008206	bile acid metabolic process	BP	13	7	0.13681	1
GO:0007493	endodermal cell fate determination	BP	2	2	0.13697	1
GO:1990266	neutrophil migration	BP	36	15	0.137452	1
GO:0070979	protein K11-linked ubiquitination	BP	2	2	0.137468	1
GO:0031646	positive regulation of neurological system process	BP	33	16	0.137741	1
GO:0060448	dichotomous subdivision of terminal units involved in lung branching	BP	2	2	0.137843	1
GO:0060488	orthogonal dichotomous subdivision of terminal units involved in lung branching morphogenesis	BP	2	2	0.137843	1
GO:0060489	planar dichotomous subdivision of terminal units involved in lung branching morphogenesis	BP	2	2	0.137843	1
GO:0060490	lateral sprouting involved in lung morphogenesis	BP	2	2	0.137843	1
GO:0001825	blastocyst formation	BP	12	7	0.137856	1
GO:0032905	transforming growth factor beta1 production	BP	2	2	0.138417	1
GO:0060326	cell chemotaxis	BP	95	36	0.138499	1
GO:0010851	cyclase regulator activity	MF	2	2	0.138576	1
GO:0004596	peptide alpha-N-acetyltransferase activity	MF	2	2	0.138732	1
GO:0033262	regulation of nuclear cell cycle DNA replication	BP	2	2	0.13883	1
GO:0060913	cardiac cell fate determination	BP	2	2	0.139012	1
GO:0002706	regulation of lymphocyte mediated immunity	BP	41	17	0.139244	1
GO:0072534	perineuronal net	CC	2	2	0.139277	1
GO:0001779	natural killer cell differentiation	BP	7	4	0.139281	1
GO:0048168	regulation of neuronal synaptic plasticity	BP	18	9	0.139868	1
GO:0035773	insulin secretion involved in cellular response to glucose stimulus	BP	18	9	0.139907	1
GO:0004016	adenylate cyclase activity	MF	4	3	0.139932	1
GO:0044340	canonical Wnt signaling pathway involved in regulation of cell proliferation	BP	4	3	0.139992	1
GO:0016342	catenin complex	CC	19	9	0.140065	1
GO:0070842	aggresome assembly	BP	2	2	0.140338	1
GO:0001640	adenylate cyclase inhibiting G protein-coupled glutamate receptor activity	MF	4	3	0.140979	1
GO:0098988	G protein-coupled glutamate receptor activity	MF	4	3	0.140979	1
GO:1902473	regulation of protein localization to synapse	BP	8	5	0.140984	1
GO:1905867	epididymis development	BP	2	2	0.140994	1
GO:0015732	prostaglandin transport	BP	8	5	0.141245	1
GO:0046717	acid secretion	BP	49	21	0.141247	1
GO:0030017	sarcomere	CC	67	28	0.141285	1
GO:0098814	spontaneous synaptic transmission	BP	4	3	0.141503	1
GO:0035282	segmentation	BP	50	22	0.142125	1
GO:0045954	positive regulation of natural killer cell mediated cytotoxicity	BP	8	4	0.142215	1
GO:0071914	prominosome	CC	2	2	0.142289	1
GO:0016514	SWI/SNF complex	CC	5	3	0.142453	1
GO:0042832	defense response to protozoan	BP	4	3	0.142793	1
GO:0001895	retina homeostasis	BP	22	10	0.143057	1
GO:0035588	G protein-coupled purinergic receptor signaling pathway	BP	5	3	0.143492	1
GO:0045165	cell fate commitment	BP	143	59	0.143811	1
GO:0043270	positive regulation of ion transport	BP	96	39	0.143849	1
GO:0031681	G-protein beta-subunit binding	MF	6	4	0.14399	1
GO:0046545	development of primary female sexual characteristics	BP	35	16	0.144152	1
GO:0060067	cervix development	BP	2	2	0.144177	1
GO:0060706	cell differentiation involved in embryonic placenta development	BP	15	8	0.144776	1
GO:0042277	peptide binding	MF	82	33	0.144878	1
GO:1903036	positive regulation of response to wounding	BP	18	9	0.144895	1
GO:0007611	learning or memory	BP	104	44	0.144912	1
GO:1903588	negative regulation of blood vessel endothelial cell proliferation involved in sprouting angiogenesis	BP	4	3	0.144914	1
GO:0006707	cholesterol catabolic process	BP	2	2	0.145243	1
GO:0016127	sterol catabolic process	BP	2	2	0.145243	1
GO:0072376	protein activation cascade	BP	30	12	0.145419	1
GO:0042303	molting cycle	BP	43	18	0.145422	1
GO:0042633	hair cycle	BP	43	18	0.145422	1
GO:0034656	nucleobase-containing small molecule catabolic process	BP	9	5	0.145518	1
GO:0007156	homophilic cell adhesion via plasma membrane adhesion molecules	BP	94	43	0.145648	1
GO:0002765	immune response-inhibiting signal transduction	BP	2	2	0.145948	1
[truncated: 15,408 more rows]

## Sheet: KEGG CR associated 
Identifier	Pathway	Number of genes in pathway	Number of genes in methylation profile	P value	FDR		KEGG terms identified in the list of CpG sites differentially methylated between optimal and suboptimal chemoresponders
[truncated: 338 more rows]

[truncated: 6 more sheets: GO RFS associated , KEGG RFS associated, GO CR profile, KEGG CR profile, GO RFS profile, KEGG RFS profile]
