# Supplementary material for: Genome-wide DNA methylation patterns reveal clinically relevant predictive and prognostic subtypes in human osteosarcoma
Source: Commun Biol. 2022 Mar 8;5:213. doi: 10.1038/s42003-022-03117-1 (PMC8904843; doi:10.1038/s42003-022-03117-1)
Supplement: Supplementary file 7 — Supplementary Data 5 [file 42003_2022_3117_MOESM7_ESM.xlsx]

## Sheet: Legend
Supplementary Data 5. Spearman correlation between the methylation profiles and transcription of genes annotated to the profile CpG sites and differential expression of the genes between the methylation profile cluster groups.

## Sheet: RFSS_profile_correlations
Expected	CpG	Gene	Correlation	P value	FDR		Others	CpG	Gene	Correlation	P value	FDR
	cg09026038	ENSG00000169436	0.801134	0	0			cg22674082	ENSG00000054277	-0.830868	0	0
	cg09853792	ENSG00000169436	0.785701	0	0			cg16430963	ENSG00000054277	-0.802157	0	0
	cg08634082	ENSG00000054277	-0.779715	0	0			cg16430963	ENSG00000169436	-0.790381	0	0
	cg11802326	ENSG00000100678	0.741426	1.77636e-15	1.25233e-13			cg15991082	ENSG00000105894	-0.764804	0	0
	cg26033932	ENSG00000100678	0.706729	1.18128e-13	6.66242e-12			cg15991082	ENSG00000054277	0.758405	0	0
	cg19628686	ENSG00000204248	-0.690578	7.04103e-13	3.30928e-11			cg04057956	ENSG00000054277	0.76463	0	0
	cg11415402	ENSG00000241563	-0.667679	7.32703e-12	2.95175e-10			cg14233604	ENSG00000105894	-0.753485	4.44089e-16	3.62457e-11
	cg20125920	ENSG00000180592	-0.664436	1.00424e-11	3.53995e-10			cg06430632	ENSG00000054277	-0.745606	8.88178e-16	7.24904e-11
	cg04848570	ENSG00000111452	0.660147	1.51452e-11	4.7455e-10			cg17284116	ENSG00000054277	0.744953	8.88178e-16	7.24904e-11
	cg07444473	ENSG00000225953	-0.646173	5.52398e-11	1.55776e-09			cg09026038	ENSG00000100678	0.744648	1.11022e-15	9.06106e-11
	cg03583016	ENSG00000225953	-0.644562	6.3852e-11	1.63693e-09			cg18119485	ENSG00000105894	0.743625	1.33227e-15	1.08732e-10
	cg12689806	ENSG00000162722	0.632089	1.90581e-10	4.47865e-09			cg17284116	ENSG00000105894	-0.741535	1.77636e-15	1.44974e-10
	cg14426428	ENSG00000112297	-0.622555	4.25565e-10	9.23149e-09			cg14233604	ENSG00000054277	0.735549	3.55271e-15	2.89944e-10
	cg25080256	ENSG00000158089	0.618507	5.93721e-10	1.17101e-08			cg16430963	ENSG00000225953	-0.725275	1.28786e-14	1.05104e-09
	cg17252884	ENSG00000131370	-0.617919	6.22879e-10	1.17101e-08			cg20591120	ENSG00000054277	0.723708	1.57652e-14	1.2866e-09
	cg05375811	ENSG00000111452	0.608559	1.31911e-09	2.32493e-08			cg01637125	ENSG00000054277	-0.722424	1.84297e-14	1.50403e-09
	cg12400025	ENSG00000056972	-0.604293	1.84217e-09	3.05583e-08			cg22674082	ENSG00000105894	0.717504	3.35287e-14	2.73621e-09
	cg24336338	ENSG00000111452	0.602921	2.0488e-09	3.20979e-08			cg17344321	ENSG00000169436	0.714957	4.52971e-14	3.69656e-09
	cg12040203	ENSG00000198216	0.590427	5.27573e-09	7.83029e-08			cg09853792	ENSG00000100678	0.714326	4.88498e-14	3.98644e-09
	cg07879825	ENSG00000158321	0.581284	1.02796e-08	1.44942e-07			cg27307183	ENSG00000105894	0.712672	5.92859e-14	4.83803e-09
	cg24610425	ENSG00000106025	0.558015	5.13479e-08	6.89529e-07			cg20591120	ENSG00000105894	-0.707665	1.06137e-13	8.6612e-09
	cg08351100	ENSG00000225953	-0.556687	5.60769e-08	7.18804e-07			cg03187073	ENSG00000105894	0.704466	1.52767e-13	1.24662e-08
	cg03104467	ENSG00000198216	0.548677	9.46466e-08	1.16045e-06			cg09853792	ENSG00000198216	0.703007	1.79856e-13	1.46766e-08
	cg14055502	ENSG00000165025	0.54071	1.57172e-07	1.84677e-06			cg02235497	ENSG00000105894	-0.702942	1.81188e-13	1.47851e-08
	cg18233538	ENSG00000241563	-0.536945	1.9885e-07	2.23985e-06			cg15606017	ENSG00000169436	0.696716	3.62155e-13	2.95518e-08
	cg08258494	ENSG00000133019	0.536335	2.06511e-07	2.23985e-06			cg22222461	ENSG00000169436	0.696673	3.63709e-13	2.96783e-08
	cg06835212	ENSG00000081189	-0.528107	3.41534e-07	3.56713e-06			cg04057956	ENSG00000169436	0.694953	4.39204e-13	3.58382e-08
	cg10876282	ENSG00000196812	-0.51324	8.20129e-07	8.25987e-06			cg04921068	ENSG00000056972	-0.693995	4.87166e-13	3.97513e-08
	cg18282392	ENSG00000109586	0.510976	9.3378e-07	8.96493e-06			cg22674082	ENSG00000241563	-0.692428	5.77316e-13	4.71067e-08
	cg10893667	ENSG00000134986	0.510606	9.53716e-07	8.96493e-06			cg09129334	ENSG00000054277	-0.691231	6.56586e-13	5.35741e-08
	cg05663453	ENSG00000184677	-0.509692	1.00471e-06	9.13962e-06			cg16430963	ENSG00000100678	-0.689773	7.67386e-13	6.26141e-08
	cg00203456	ENSG00000196812	-0.509017	1.04398e-06	9.20007e-06			cg13563959	ENSG00000169436	0.689773	7.67386e-13	6.26141e-08
	cg23787144	ENSG00000105894	0.508059	1.10222e-06	9.20979e-06			cg13893782	ENSG00000169436	0.688967	8.3622e-13	6.82289e-08
	cg24719853	ENSG00000172985	0.507929	1.1104e-06	9.20979e-06			cg05132905	ENSG00000054277	-0.687204	1.00764e-12	8.22144e-08
	cg22006672	ENSG00000145681	0.505382	1.28173e-06	1.03271e-05			cg09129334	ENSG00000105894	0.686725	1.06004e-12	8.64887e-08
	cg20615401	ENSG00000196812	-0.496174	2.13279e-06	1.67069e-05			cg03471346	ENSG00000112297	-0.686203	1.11999e-12	9.13789e-08
	cg00143606	ENSG00000112977	-0.494716	2.30881e-06	1.75969e-05			cg23523368	ENSG00000169436	0.686203	1.11999e-12	9.13789e-08
	cg26152051	ENSG00000187736	-0.482635	4.3921e-06	3.2594e-05			cg13359161	ENSG00000169436	0.686072	1.13531e-12	9.26265e-08
	cg13893782	ENSG00000171408	-0.48011	5.00858e-06	3.62159e-05			cg21491443	ENSG00000198216	0.685223	1.24123e-12	1.01267e-07
	cg15595627	ENSG00000154188	-0.468856	8.88204e-06	6.14914e-05			cg22046201	ENSG00000111452	0.685158	1.24967e-12	1.01954e-07
	cg01612057	ENSG00000134285	-0.468726	8.94024e-06	6.14914e-05			cg14604584	ENSG00000105894	0.684919	1.2812e-12	1.04525e-07
	cg26548351	ENSG00000183682	-0.459388	1.41629e-05	9.50655e-05			cg21491443	ENSG00000054277	0.684461	1.34404e-12	1.09651e-07
	cg03059112	ENSG00000134285	-0.458909	1.44958e-05	9.50655e-05			cg22222461	ENSG00000100678	0.684418	1.35003e-12	1.10138e-07
	cg21438527	ENSG00000277157	0.449451	2.27743e-05	0.000145963			cg06835212	ENSG00000225953	-0.683787	1.44196e-12	1.17637e-07
	cg13782919	ENSG00000165025	0.448373	2.39566e-05	0.000150128			cg25680629	ENSG00000054277	0.681044	1.9158e-12	1.56291e-07
	cg17951138	ENSG00000237187	0.446349	2.63348e-05	0.000161444			cg18489994	ENSG00000133019	0.680173	2.09521e-12	1.70925e-07
	cg18032046	ENSG00000196812	-0.445848	2.6956e-05	0.000161736			cg12400025	ENSG00000133019	0.678976	2.36833e-12	1.93204e-07
	cg03471346	ENSG00000143322	-0.430938	5.30968e-05	0.000311944			cg12265878	ENSG00000054277	0.678867	2.39497e-12	1.95374e-07
	cg20547155	ENSG00000074047	-0.423472	7.3689e-05	0.000424088			cg26033932	ENSG00000169436	0.67804	2.60569e-12	2.12562e-07
	cg18825594	ENSG00000172059	-0.418204	9.24356e-05	0.000521337			cg20591120	ENSG00000169436	0.677888	2.64633e-12	2.15874e-07
	cg20441135	ENSG00000107864	-0.413589	0.000112395	0.00061232			cg15991082	ENSG00000133019	0.676778	2.96208e-12	2.41629e-07
	cg07367232	ENSG00000170049	0.41348	0.00011291	0.00061232			cg22222461	ENSG00000054277	0.676625	3.00826e-12	2.45393e-07
	cg09502069	ENSG00000143753	-0.411543	0.000122462	0.00065159			cg17284116	ENSG00000169436	0.676582	3.02158e-12	2.46476e-07
	cg09584650	ENSG00000036448	0.410651	0.000127109	0.000663791			cg08634082	ENSG00000105894	0.67619	3.14371e-12	2.56436e-07
	cg08971771	ENSG00000108813	-0.403816	0.000168482	0.000863853			cg21930061	ENSG00000115844	-0.67595	3.22053e-12	2.62699e-07
	cg01942863	ENSG00000213420	0.398418	0.000209587	0.00105542			cg15991082	ENSG00000169436	0.67582	3.26339e-12	2.66191e-07
	cg23634124	ENSG00000108813	-0.395022	0.000239983	0.00118728			cg22982093	ENSG00000105894	-0.675624	3.32845e-12	2.71495e-07
	cg00421624	ENSG00000143554	-0.388448	0.000310645	0.00151038			cg12265878	ENSG00000133019	0.675537	3.35776e-12	2.73882e-07
	cg24076747	ENSG00000072201	-0.382919	0.000384364	0.00183713			cg17072494	ENSG00000054277	0.675123	3.50076e-12	2.85543e-07
	cg24126432	ENSG00000136231	-0.380307	0.000424494	0.00199512			cg09191732	ENSG00000225953	-0.674949	3.56248e-12	2.90574e-07
	cg04921068	ENSG00000163590	0.365462	0.000734991	0.00339783			cg11091914	ENSG00000105894	0.674797	3.61755e-12	2.95062e-07
	cg05353869	ENSG00000149243	-0.361087	0.000859829	0.00391084			cg02344497	ENSG00000169436	0.67434	3.78764e-12	3.08931e-07
	cg05496203	ENSG00000143995	-0.358366	0.000946892	0.00423847			cg17252884	ENSG00000056972	-0.673425	4.1509e-12	3.38556e-07
	cg19884345	ENSG00000277157	0.35775	0.000967657	0.00426374			cg04461028	ENSG00000054277	-0.672468	4.56701e-12	3.7249e-07
	cg01447281	ENSG00000142599	-0.353316	0.00113	0.00490247			cg19298498	ENSG00000115844	-0.672185	4.69758e-12	3.83135e-07
	cg11939496	ENSG00000122223	0.344758	0.00151479	0.0064723			cg08993690	ENSG00000054277	0.671989	4.78995e-12	3.90664e-07
	cg13169863	ENSG00000164023	-0.339646	0.00179769	0.00756641			cg20591120	ENSG00000198216	0.671619	4.96936e-12	4.05291e-07
	cg14468856	ENSG00000196511	0.338884	0.0018437	0.00764595			cg17072494	ENSG00000133019	0.671488	5.0342e-12	4.10574e-07
	cg03308092	ENSG00000215568	-0.337164	0.00195152	0.0079758			cg16506432	ENSG00000100678	0.67127	5.14433e-12	4.19551e-07
	cg13837913	ENSG00000277157	0.328258	0.00260585	0.0103554			cg11091914	ENSG00000054277	-0.671183	5.18874e-12	4.23168e-07
	cg21187769	ENSG00000152208	-0.328063	0.00262221	0.0103554			cg27307183	ENSG00000054277	-0.669703	6.00631e-12	4.89839e-07
	cg25288420	ENSG00000137960	-0.327804	0.00264394	0.0103554			cg04057956	ENSG00000133019	0.669094	6.37779e-12	5.20128e-07
	cg06329735	ENSG00000149243	-0.322058	0.00317125	0.0122506			cg17252884	ENSG00000054277	0.667048	7.7931e-12	6.35543e-07
	cg06430632	ENSG00000198818	-0.317552	0.00364848	0.0138479			cg04057956	ENSG00000105894	-0.666743	8.02824e-12	6.54711e-07
	cg05245650	ENSG00000163171	-0.317247	0.00368296	0.0138479			cg24126432	ENSG00000054277	-0.66659	8.14815e-12	6.64482e-07
	cg27326642	ENSG00000277157	0.315233	0.00391826	0.0145388			cg25806550	ENSG00000176532	0.665466	9.0894e-12	7.41231e-07
	cg00347563	ENSG00000137960	-0.314004	0.00406831	0.0148995			cg05369623	ENSG00000054277	-0.665067	9.44755e-12	7.70429e-07
	cg14376467	ENSG00000138639	0.311718	0.00436103	0.0157668			cg22674082	ENSG00000176532	-0.665009	9.50107e-12	7.74784e-07
	cg05675514	ENSG00000272168	-0.310129	0.00457543	0.0163326			cg14233604	ENSG00000133019	0.664436	1.00424e-11	8.18918e-07
	cg15802396	ENSG00000132535	0.306168	0.00515127	0.0181582			cg16526755	ENSG00000204248	-0.663565	1.09219e-11	8.90626e-07
	cg21576525	ENSG00000141579	-0.303236	0.00561792	0.0193735			cg21491443	ENSG00000169436	0.662215	1.24334e-11	1.01387e-06
	cg00533390	ENSG00000153187	-0.303142	0.00563343	0.0193735			cg00586817	ENSG00000225953	-0.661954	1.27482e-11	1.03953e-06
	cg06652329	ENSG00000017427	-0.302206	0.00579046	0.0196736			cg12400025	ENSG00000105894	-0.661823	1.29086e-11	1.05259e-06
	cg27136740	ENSG00000115844	-0.299964	0.00618247	0.0207201			cg17344321	ENSG00000054277	0.661388	1.34568e-11	1.09728e-06
	cg22449901	ENSG00000162735	-0.299616	0.00624542	0.0207201			cg07879825	ENSG00000100678	-0.661323	1.35412e-11	1.10415e-06
	cg14065857	ENSG00000049323	-0.29918	0.00632491	0.0207398			cg08634082	ENSG00000133019	-0.661083	1.3854e-11	1.12964e-06
	cg10861599	ENSG00000117586	-0.296264	0.00688089	0.0223036			cg01637125	ENSG00000169436	-0.660757	1.42919e-11	1.16533e-06
	cg07023704	ENSG00000115844	-0.289168	0.00841696	0.0269725			cg04021372	ENSG00000225953	-0.660278	1.49583e-11	1.21965e-06
	cg10828337	ENSG00000176165	-0.288559	0.00856163	0.0270078			cg23531640	ENSG00000054277	0.659734	1.57518e-11	1.28434e-06
	cg21930061	ENSG00000188739	-0.288319	0.0086195	0.0270078			cg07879825	ENSG00000131370	0.65895	1.6966e-11	1.38332e-06
	cg17994139	ENSG00000106006	-0.282485	0.0101306	0.0313938			cg07879825	ENSG00000169436	-0.657992	1.85723e-11	1.51427e-06
	cg02878821	ENSG00000177354	0.28134	0.0104531	0.0317791			cg05663453	ENSG00000054277	-0.657448	1.95488e-11	1.59387e-06
	cg14480116	ENSG00000198369	-0.281244	0.0104803	0.0317791			cg25638443	ENSG00000112297	-0.657426	1.95888e-11	1.59711e-06
	cg02344497	ENSG00000033867	-0.279111	0.0111063	0.0333188			cg23787144	ENSG00000131370	0.657013	2.03655e-11	1.66042e-06
	cg05979020	ENSG00000128710	0.2775	0.0116003	0.0344344			cg12265878	ENSG00000105894	-0.65673	2.09135e-11	1.70508e-06
	cg03530983	ENSG00000241106	0.275815	0.0121375	0.0353805			cg01676959	ENSG00000183682	-0.656578	2.12146e-11	1.72961e-06
	cg09747891	ENSG00000151388	0.275715	0.0121699	0.0353805			cg07879825	ENSG00000054277	-0.656447	2.14762e-11	1.75091e-06
	cg14044640	ENSG00000106006	-0.274801	0.012471	0.0358064			cg22674082	ENSG00000169436	-0.655359	2.37774e-11	1.9385e-06
	cg13814677	ENSG00000075275	0.27417	0.0126826	0.0358064			cg01135464	ENSG00000169436	0.654335	2.61553e-11	2.13234e-06
	cg11091914	ENSG00000147650	-0.274126	0.0126973	0.0358064			cg09129334	ENSG00000176532	-0.654124	2.66751e-11	2.17469e-06
	cg18827066	ENSG00000147677	-0.269991	0.0141641	0.0395472			cg05369623	ENSG00000105894	0.653312	2.87605e-11	2.34467e-06
	cg22218695	ENSG00000179603	0.267705	0.0150359	0.0415698			cg17072494	ENSG00000056972	-0.652681	3.04903e-11	2.48566e-06
	cg00914726	ENSG00000162598	0.266929	0.0153424	0.0420054			cg09853792	ENSG00000225953	0.652464	3.11096e-11	2.53612e-06
	cg19848683	ENSG00000085276	-0.264614	0.0162885	0.0441668			cg24126432	ENSG00000198216	-0.651789	3.31071e-11	2.69892e-06
	cg03906075	ENSG00000221740	-0.262719	0.0171002	0.0456433			cg13158272	ENSG00000054277	0.651767	3.31735e-11	2.7043e-06
	cg23236370	ENSG00000151388	0.26259	0.0171567	0.0456433			cg26033932	ENSG00000225953	0.65144	3.41855e-11	2.78677e-06
	cg10388017	ENSG00000179914	0.259415	0.0185987	0.049017			cg08993690	ENSG00000198216	0.650766	3.63722e-11	2.96499e-06
	cg09282258	ENSG00000176532	-0.25809	0.0192302	0.0499505			cg01201512	ENSG00000054277	-0.650352	3.77778e-11	3.07953e-06
	cg05132905	ENSG00000119787	-0.257931	0.0193071	0.0499505			cg01637125	ENSG00000100678	-0.6502	3.83089e-11	3.12279e-06
	cg20894963	ENSG00000184293	-0.253779	0.0214147	0.0548538			cg24076747	ENSG00000171408	-0.649699	4.01041e-11	3.26909e-06
	cg18115040	ENSG00000128710	0.253447	0.0215914	0.0548538			cg03187073	ENSG00000054277	-0.649656	4.0264e-11	3.28208e-06
	cg24136937	ENSG00000240230	-0.249986	0.0235088	0.0591918			cg25806550	ENSG00000105894	-0.647305	4.98668e-11	4.06479e-06
	cg17178922	ENSG00000174776	0.245231	0.0263782	0.0657833			cg12040203	ENSG00000100678	0.646695	5.26943e-11	4.29522e-06
	cg20591120	ENSG00000158019	-0.244893	0.0265933	0.0657833			cg08993690	ENSG00000169436	0.646151	5.53482e-11	4.51149e-06
	cg24284741	ENSG00000146555	0.238277	0.0311057	0.0762767			cg22539420	ENSG00000225953	-0.645868	5.67786e-11	4.62802e-06
	cg19123916	ENSG00000145248	-0.236558	0.0323784	0.0787131			cg12400025	ENSG00000054277	0.645672	5.77893e-11	4.71035e-06
	cg08893087	ENSG00000154511	-0.234575	0.0339006	0.0817091			cg21930061	ENSG00000054277	-0.645171	6.04519e-11	4.92731e-06
	cg02491396	ENSG00000115844	-0.233334	0.0348833	0.0833651			cg09191732	ENSG00000054277	-0.644867	6.21296e-11	5.064e-06
	cg18119485	ENSG00000117859	-0.231419	0.0364471	0.0863705			cg22982093	ENSG00000198216	0.64478	6.2617e-11	5.10366e-06
	cg16331599	ENSG00000114013	0.229307	0.0382385	0.0898604			cg17344321	ENSG00000100678	0.644693	6.31082e-11	5.14363e-06
	cg10504632	ENSG00000175600	-0.227261	0.0400439	0.0933254			cg01821452	ENSG00000169436	0.644453	6.44782e-11	5.25523e-06
	cg13592721	ENSG00000276180	0.223822	0.0432381	0.0999437			cg15595627	ENSG00000054277	-0.644257	6.562e-11	5.34823e-06
	cg09129334	ENSG00000102606	-0.222886	0.044143	0.101206			cg24719853	ENSG00000115844	-0.64417	6.61338e-11	5.39004e-06
	cg04124740	ENSG00000154229	0.218163	0.0489525	0.111328			cg17072494	ENSG00000171408	-0.644083	6.66516e-11	5.43217e-06
	cg20260028	ENSG00000134160	0.217183	0.050002	0.112805			cg10982364	ENSG00000225953	-0.643648	6.92983e-11	5.64781e-06
	cg04795700	ENSG00000126217	0.215137	0.0522541	0.11695			cg17072494	ENSG00000105894	-0.643539	6.99756e-11	5.70294e-06
	cg18233538	ENSG00000175279	-0.214245	0.0532621	0.118267			cg21491443	ENSG00000225953	0.642385	7.75562e-11	6.32068e-06
	cg19298498	ENSG00000137693	-0.213243	0.054412	0.119876			cg09129334	ENSG00000225953	-0.642037	7.99956e-11	6.5194e-06
	cg10594543	ENSG00000151388	0.208977	0.0595413	0.129758			cg23523368	ENSG00000225953	0.641754	8.20313e-11	6.68522e-06
	cg08923669	ENSG00000086504	0.208737	0.0598405	0.129758			cg16430963	ENSG00000105894	0.641667	8.26677e-11	6.737e-06
	cg00931644	ENSG00000178695	-0.208389	0.0602778	0.129758			cg20591120	ENSG00000133019	0.641558	8.34697e-11	6.80228e-06
	cg08859215	ENSG00000108950	0.202033	0.0687254	0.146823			cg01821452	ENSG00000225953	0.641471	8.41167e-11	6.85492e-06
	cg12349884	ENSG00000276180	0.198071	0.0744569	0.157871			cg13158272	ENSG00000198216	0.641166	8.64193e-11	7.04248e-06
	cg09777775	ENSG00000160216	0.197027	0.0760306	0.160005			cg16430963	ENSG00000176532	-0.641018	8.75586e-11	7.13524e-06
	cg09073348	ENSG00000130182	0.195481	0.0784072	0.163784			cg01637125	ENSG00000115844	-0.641014	8.75933e-11	7.13798e-06
	cg09143318	ENSG00000108684	0.194686	0.0796522	0.165161			cg04057956	ENSG00000241563	0.640731	8.98139e-11	7.31884e-06
	cg05075545	ENSG00000089847	-0.189408	0.0883258	0.181484			cg25680629	ENSG00000169436	0.640709	8.99871e-11	7.33287e-06
	cg07229767	ENSG00000159788	-0.189125	0.0888111	0.181484			cg05132905	ENSG00000056972	0.640383	9.26215e-11	7.54745e-06
	cg02599464	ENSG00000276180	0.186927	0.0926537	0.187974			cg08993690	ENSG00000105894	-0.63949	1.00205e-10	8.1653e-06
	cg04978470	ENSG00000158764	0.185303	0.095575	0.192515			cg09026038	ENSG00000198216	0.639229	1.02534e-10	8.35498e-06
	cg13592721	ENSG00000197903	0.184924	0.0962667	0.192533			cg00569056	ENSG00000054277	-0.639207	1.02731e-10	8.37093e-06
	cg18913923	ENSG00000136250	-0.180962	0.103739	0.206017			cg12400025	ENSG00000171408	-0.639185	1.02928e-10	8.38688e-06
	cg15326452	ENSG00000163792	-0.17822	0.109172	0.215291			cg00569056	ENSG00000241563	-0.639142	1.03323e-10	8.41896e-06
	cg07548313	ENSG00000158481	0.175564	0.11464	0.224504			cg13359161	ENSG00000198216	0.639142	1.03323e-10	8.41896e-06
	cg21269897	ENSG00000276180	0.173453	0.119137	0.23075			cg26788216	ENSG00000056972	-0.638924	1.05318e-10	8.58131e-06
	cg24742649	ENSG00000278870	0.173301	0.119466	0.23075			cg13563959	ENSG00000100678	0.638184	1.12384e-10	9.15694e-06
	cg06204922	ENSG00000111262	-0.17271	0.120752	0.231646			cg16430963	ENSG00000198216	-0.637096	1.23605e-10	1.00711e-05
	cg06570358	ENSG00000071205	-0.171951	0.122418	0.233255			cg17962756	ENSG00000131370	-0.636682	1.28144e-10	1.04408e-05
	cg10046620	ENSG00000196747	0.169556	0.12779	0.241857			cg24136937	ENSG00000054277	-0.63653	1.29856e-10	1.05801e-05
	cg03329572	ENSG00000143297	-0.169012	0.129035	0.242587			cg09747891	ENSG00000198216	0.635202	1.45735e-10	1.18738e-05
	cg16506432	ENSG00000164287	0.168599	0.129988	0.24276			cg05682952	ENSG00000054277	-0.635159	1.46286e-10	1.19185e-05
	cg27391540	ENSG00000111886	-0.167555	0.132417	0.245669			cg12040203	ENSG00000169436	0.635137	1.46563e-10	1.19409e-05
	cg02693150	ENSG00000156170	0.166335	0.135299	0.249375			cg16430963	ENSG00000241563	-0.634984	1.4851e-10	1.20994e-05
	cg25826515	ENSG00000004846	0.160632	0.149406	0.273589			cg02693150	ENSG00000100678	-0.634854	1.50199e-10	1.22369e-05
	cg11415402	ENSG00000175279	-0.159565	0.152163	0.276838			cg05132905	ENSG00000115844	-0.634723	1.51906e-10	1.23758e-05
	cg02599464	ENSG00000197903	0.158346	0.155359	0.279777			cg18119485	ENSG00000133019	-0.634506	1.54793e-10	1.26108e-05
	cg13860360	ENSG00000133121	-0.158194	0.155762	0.279777			cg09129334	ENSG00000169436	-0.633744	1.65318e-10	1.34681e-05
	cg16991515	ENSG00000276180	0.157192	0.15843	0.282768			cg01637125	ENSG00000198216	-0.633526	1.68448e-10	1.3723e-05
	cg16960291	ENSG00000131196	-0.153731	0.167914	0.296593			cg13563959	ENSG00000054277	0.633352	1.70993e-10	1.39301e-05
	cg08091439	ENSG00000168710	-0.153601	0.16828	0.296593			cg16506432	ENSG00000169436	0.633178	1.73576e-10	1.41404e-05
	cg12506775	ENSG00000134986	0.149879	0.178955	0.31345			cg20591120	ENSG00000225953	0.633112	1.74553e-10	1.42198e-05
	cg09869811	ENSG00000102898	-0.149139	0.181136	0.31531			cg01447281	ENSG00000105894	-0.633047	1.75537e-10	1.42998e-05
	cg02863179	ENSG00000150347	-0.147854	0.184965	0.320001			cg24126432	ENSG00000105894	0.632829	1.78852e-10	1.45696e-05
	cg05776861	ENSG00000102606	-0.146156	0.190117	0.326909			cg10861599	ENSG00000100678	0.632307	1.87057e-10	1.52379e-05
	cg05789595	ENSG00000151914	0.145264	0.192866	0.329626			cg22674082	ENSG00000225953	-0.632133	1.89871e-10	1.54669e-05
	cg14764792	ENSG00000057663	-0.143523	0.198313	0.336894			cg09191732	ENSG00000183682	-0.632046	1.91293e-10	1.55825e-05
	cg18076842	ENSG00000166002	0.141672	0.204221	0.343743			cg21833076	ENSG00000100678	0.632046	1.91293e-10	1.55825e-05
	cg22123993	ENSG00000036448	-0.141498	0.204783	0.343743			cg17344321	ENSG00000158321	-0.631893	1.93807e-10	1.57869e-05
	cg08100159	ENSG00000119185	-0.141106	0.206053	0.343827			cg05132905	ENSG00000133019	-0.631632	1.98189e-10	1.61437e-05
	cg07687548	ENSG00000115844	-0.139887	0.210038	0.348416			cg02344497	ENSG00000198216	0.631393	2.0229e-10	1.64775e-05
	cg12630461	ENSG00000166965	0.137123	0.219278	0.359755			cg23531640	ENSG00000198216	0.631306	2.03801e-10	1.66004e-05
	cg10272520	ENSG00000170390	-0.137079	0.219425	0.359755			cg06430632	ENSG00000100678	-0.631001	2.09176e-10	1.7038e-05
	cg07190543	ENSG00000003147	-0.135273	0.225619	0.367739			cg13860360	ENSG00000111452	-0.630979	2.09565e-10	1.70695e-05
	cg23478293	ENSG00000248550	0.134903	0.226903	0.367739			cg01201512	ENSG00000105894	0.630892	2.11128e-10	1.71966e-05
	cg04768602	ENSG00000164920	-0.134489	0.228344	0.367959			cg13158272	ENSG00000169436	0.630892	2.11128e-10	1.71966e-05
	cg01804925	ENSG00000197903	0.132291	0.236109	0.378311			cg15595627	ENSG00000225953	-0.63087	2.1152e-10	1.72281e-05
	cg12444411	ENSG00000146535	-0.131398	0.239313	0.381279			cg04921068	ENSG00000133019	0.6305	2.18301e-10	1.77802e-05
	cg02728483	ENSG00000115844	-0.128917	0.24838	0.393501			cg17252884	ENSG00000169436	0.63037	2.20744e-10	1.79789e-05
	cg26788216	ENSG00000115598	-0.12748	0.253735	0.39974			cg26788216	ENSG00000112297	-0.629717	2.33355e-10	1.90058e-05
	cg26038514	ENSG00000153317	-0.125739	0.260332	0.40759			cg09129334	ENSG00000106025	-0.629412	2.39474e-10	1.9504e-05
	cg14182974	ENSG00000120158	0.125238	0.26225	0.40759			cg20591120	ENSG00000176532	0.62935	2.4074e-10	1.96068e-05
	cg02235497	ENSG00000148848	0.124542	0.264934	0.40759			cg18489994	ENSG00000115844	0.628868	2.50784e-10	2.04246e-05
	cg16991515	ENSG00000197903	0.12452	0.265018	0.40759			cg22674082	ENSG00000133019	-0.628846	2.51247e-10	2.04621e-05
	cg22222461	ENSG00000104324	-0.12428	0.265945	0.40759			cg26788216	ENSG00000115844	0.628672	2.5498e-10	2.07658e-05
	cg23288335	ENSG00000115844	-0.12354	0.268825	0.408865			cg21833076	ENSG00000169436	0.628171	2.6601e-10	2.16639e-05
	cg21269897	ENSG00000197903	0.12304	0.270785	0.408865			cg02344497	ENSG00000054277	0.627975	2.70449e-10	2.20251e-05
	cg24753998	ENSG00000156265	0.122953	0.271127	0.408865			cg15606017	ENSG00000105894	-0.627301	2.86289e-10	2.33148e-05
	cg12349884	ENSG00000197903	0.121472	0.276982	0.415473			cg27307183	ENSG00000169436	-0.627257	2.87341e-10	2.34002e-05
	cg22272282	ENSG00000197903	0.120123	0.282394	0.42096			cg05673882	ENSG00000100678	0.626952	2.94808e-10	2.4008e-05
	cg21143896	ENSG00000146535	-0.119818	0.283626	0.42096			cg05682952	ENSG00000169436	-0.626669	3.01908e-10	2.45859e-05
	cg05369623	ENSG00000111961	-0.118338	0.289659	0.427664			cg09191732	ENSG00000169436	-0.626669	3.01908e-10	2.45859e-05
	cg15481539	ENSG00000164816	0.117808	0.291841	0.428642			cg04057956	ENSG00000198216	0.626648	3.02461e-10	2.46303e-05
	cg23983726	ENSG00000162433	0.116662	0.296593	0.432582			cg04461028	ENSG00000225953	-0.62656	3.04682e-10	2.48109e-05
	cg21185662	ENSG00000177119	0.116422	0.297592	0.432582			cg23523368	ENSG00000100678	0.626386	3.09172e-10	2.51762e-05
	cg00947599	ENSG00000146535	-0.11566	0.300786	0.434983			cg23531640	ENSG00000169436	0.626147	3.15449e-10	2.5687e-05
	cg05673882	ENSG00000122008	0.114616	0.305203	0.439119			cg11415402	ENSG00000108813	-0.625472	3.338e-10	2.7181e-05
	cg01201512	ENSG00000171840	-0.113549	0.309756	0.443407			cg01135464	ENSG00000106025	0.625363	3.36854e-10	2.74293e-05
	cg23285459	ENSG00000146535	-0.112308	0.315107	0.448788			cg05165940	ENSG00000225953	-0.625276	3.39317e-10	2.76296e-05
	cg27307183	ENSG00000153046	0.110806	0.321663	0.455824			cg22982093	ENSG00000054277	0.625167	3.42419e-10	2.78818e-05
	cg03144922	ENSG00000164093	-0.110371	0.32358	0.456247			cg05369623	ENSG00000198216	-0.625146	3.43043e-10	2.79323e-05
	cg23169883	ENSG00000138316	0.109109	0.329179	0.461833			cg05663453	ENSG00000241563	-0.624971	3.48072e-10	2.83414e-05
	cg26550235	ENSG00000169991	-0.106344	0.341654	0.476004			cg03187073	ENSG00000198216	-0.624754	3.54458e-10	2.8861e-05
	cg21115558	ENSG00000146122	0.105996	0.343246	0.476004			cg21491443	ENSG00000105894	-0.624623	3.58343e-10	2.9177e-05
	cg27664390	ENSG00000137776	-0.105756	0.344344	0.476004			cg24136937	ENSG00000105894	0.62458	3.59647e-10	2.92828e-05
	cg20540372	ENSG00000095585	0.097463	0.383704	0.527826			cg03187073	ENSG00000176532	-0.624343	3.6682e-10	2.98665e-05
	cg03187073	ENSG00000153046	0.0958305	0.391758	0.53629			cg01821452	ENSG00000054277	0.62397	3.78388e-10	3.0808e-05
	cg14716686	ENSG00000156265	0.0941544	0.400131	0.542634			cg03906075	ENSG00000106006	-0.623665	3.88106e-10	3.15988e-05
	cg04774597	ENSG00000137818	-0.0941326	0.400241	0.542634			cg02693150	ENSG00000054277	-0.623491	3.93765e-10	3.20592e-05
	cg23504411	ENSG00000197153	0.091479	0.413713	0.558216			cg06835212	ENSG00000169436	-0.623252	4.01676e-10	3.27029e-05
	cg23523368	ENSG00000116748	0.0891358	0.425826	0.569835			cg09026038	ENSG00000225953	0.622969	4.11222e-10	3.34796e-05
	cg22014834	ENSG00000241794	0.0890322	0.426366	0.569835			cg27307183	ENSG00000198216	-0.622751	4.18713e-10	3.40891e-05
	cg14696334	ENSG00000166965	0.0858611	0.443089	0.583732			cg10272520	ENSG00000115844	-0.622555	4.25565e-10	3.46465e-05
	cg14448169	ENSG00000002745	-0.0853386	0.445879	0.583732			cg13359161	ENSG00000158321	-0.622359	4.32526e-10	3.52128e-05
	cg16526755	ENSG00000196821	-0.0852298	0.446462	0.583732			cg12265878	ENSG00000115844	0.622272	4.35654e-10	3.5467e-05
	cg20539175	ENSG00000150403	-0.0850557	0.447395	0.583732			cg22046201	ENSG00000169436	0.620574	5.01162e-10	4.07996e-05
	cg19412669	ENSG00000196182	-0.0848598	0.448445	0.583732			cg04057956	ENSG00000176532	0.620054	5.23053e-10	4.25812e-05
	cg10820936	ENSG00000118242	0.0846421	0.449614	0.583732			cg01135464	ENSG00000198216	0.620052	5.23147e-10	4.25884e-05
	cg12026729	ENSG00000173482	-0.0843373	0.451254	0.583732			cg21930061	ENSG00000133019	-0.619921	5.28786e-10	4.30469e-05
	cg04057956	ENSG00000010278	-0.081747	0.465323	0.599183			cg23787144	ENSG00000056972	0.619921	5.28786e-10	4.30469e-05
	cg18301891	ENSG00000197406	0.08023	0.473672	0.607162			cg25184827	ENSG00000054277	-0.6199	5.29731e-10	4.31228e-05
	cg21363050	ENSG00000134853	-0.0758699	0.498113	0.635602			cg25806550	ENSG00000198216	0.619595	5.43138e-10	4.42136e-05
	cg25705486	ENSG00000266149	0.0745745	0.5055	0.642121			cg15991082	ENSG00000241563	0.619399	5.51928e-10	4.49286e-05
	cg15991082	ENSG00000153904	-0.0729095	0.515075	0.651351			cg13893782	ENSG00000054277	0.619225	5.59855e-10	4.55733e-05
	cg23687466	ENSG00000023191	-0.070711	0.52786	0.664538			cg15606017	ENSG00000054277	0.618811	5.79121e-10	4.7141e-05
	cg14469209	ENSG00000248550	0.0702974	0.530282	0.664621			cg15991082	ENSG00000115844	0.61879	5.80152e-10	4.72244e-05
	cg03411979	ENSG00000102786	-0.0676418	0.545969	0.681253			cg02344497	ENSG00000105894	-0.618768	5.81185e-10	4.73079e-05
	cg26190890	ENSG00000197903	0.065661	0.557814	0.692968			cg14233604	ENSG00000241563	0.618572	5.90563e-10	4.80706e-05
	cg25638443	ENSG00000111728	0.0641591	0.566877	0.701138			cg13359161	ENSG00000105894	-0.617462	6.465e-10	5.26232e-05
	cg21576525	ENSG00000141556	-0.0632448	0.572428	0.704676			cg06430632	ENSG00000169436	-0.617375	6.51095e-10	5.29965e-05
	cg25184827	ENSG00000138069	0.0623524	0.57787	0.704676			cg21115558	ENSG00000106025	-0.617309	6.54562e-10	5.32781e-05
	cg06284479	ENSG00000093167	0.0621783	0.578935	0.704676			cg01201512	ENSG00000176532	-0.617268	6.56783e-10	5.34582e-05
	cg03451670	ENSG00000157985	0.0620476	0.579734	0.704676			cg21628504	ENSG00000133019	0.617157	6.62721e-10	5.39409e-05
	cg07878625	ENSG00000204946	0.0612423	0.584673	0.705402			cg01821452	ENSG00000134986	-0.617048	6.68607e-10	5.44193e-05
	cg01676959	ENSG00000205838	0.0611348	0.585334	0.705402			cg05976283	ENSG00000100678	0.6167	6.87783e-10	5.59793e-05
	cg02287710	ENSG00000197406	0.0586812	0.600505	0.720605			cg20591120	ENSG00000056972	-0.616678	6.88999e-10	5.60776e-05
	cg04315771	ENSG00000104951	0.0566276	0.613335	0.732884			cg04124740	ENSG00000131370	0.616591	6.93883e-10	5.64744e-05
	cg00149213	ENSG00000117090	-0.0511651	0.648026	0.769474			cg01637125	ENSG00000105894	0.616504	6.988e-10	5.68739e-05
	cg15606017	ENSG00000175746	0.0509491	0.649414	0.769474			cg13359161	ENSG00000225953	0.61609	7.22614e-10	5.88114e-05
	cg00036347	ENSG00000225556	0.0497208	0.65733	0.775594			cg27307183	ENSG00000176532	-0.616005	7.27623e-10	5.92183e-05
	cg03192919	ENSG00000164049	0.0481601	0.667441	0.780401			cg04508575	ENSG00000100678	0.615329	7.68529e-10	6.25467e-05
	cg04508575	ENSG00000113361	0.0478771	0.669281	0.780401			cg27421291	ENSG00000054277	0.615307	7.69881e-10	6.2656e-05
	cg06173663	ENSG00000257923	0.0478118	0.669706	0.780401			cg02693150	ENSG00000131370	0.615307	7.69881e-10	6.2656e-05
	cg25680629	ENSG00000170275	0.043023	0.701136	0.809677			cg15606017	ENSG00000106025	0.615263	7.72592e-10	6.28751e-05
	cg20789483	ENSG00000215231	-0.042694	0.703315	0.809677			cg09129334	ENSG00000198216	-0.615176	7.78041e-10	6.33178e-05
	cg14827391	ENSG00000167693	-0.0426748	0.703443	0.809677			cg04057956	ENSG00000154188	0.614915	7.9461e-10	6.46654e-05
	cg23531640	ENSG00000134954	-0.0413034	0.71255	0.816825			cg05789595	ENSG00000204248	0.614676	8.10094e-10	6.59246e-05
	cg14254745	ENSG00000117682	0.0406069	0.717191	0.816837			cg17284116	ENSG00000198216	0.614218	8.4046e-10	6.8395e-05
	cg04461028	ENSG00000068024	-0.0404327	0.718353	0.816837			cg13893782	ENSG00000100678	0.614153	8.44885e-10	6.87542e-05
	cg10550166	ENSG00000140199	0.0353827	0.752318	0.852023			cg13860360	ENSG00000169436	-0.613805	8.68869e-10	7.07051e-05
	cg21789085	ENSG00000036448	-0.0342508	0.759999	0.857278			cg06570358	ENSG00000056972	-0.613021	9.25235e-10	7.5291e-05
	cg02996413	ENSG00000173482	-0.0306157	0.784819	0.881749			cg05663453	ENSG00000108813	-0.613021	9.25235e-10	7.5291e-05
	cg04208750	ENSG00000124782	0.0286784	0.798136	0.893153			cg25806550	ENSG00000054277	0.612869	9.36593e-10	7.62134e-05
	cg12038696	ENSG00000116819	0.0269152	0.810307	0.903188			cg22222461	ENSG00000164023	0.612673	9.51394e-10	7.74168e-05
	cg08737836	ENSG00000113657	0.0252392	0.821919	0.912524			cg07879825	ENSG00000241563	-0.612412	9.71475e-10	7.90499e-05
	cg05075545	ENSG00000077463	0.0230842	0.836904	0.925518			cg21628504	ENSG00000105894	-0.612281	9.81668e-10	7.98783e-05
	cg03271761	ENSG00000185774	0.0223006	0.842368	0.926291			cg05682952	ENSG00000100678	-0.612216	9.86802e-10	8.02951e-05
	cg02996413	ENSG00000266149	0.022042	0.844173	0.926291			cg06430632	ENSG00000133019	-0.61215	9.91962e-10	8.0714e-05
	cg12026729	ENSG00000266149	0.0213379	0.849091	0.928076			cg11407942	ENSG00000105894	0.611998	1.0041e-09	8.17006e-05
	cg19602479	ENSG00000160856	0.0199073	0.859101	0.935392			cg05663453	ENSG00000133019	-0.611933	1.00935e-09	8.21268e-05
	cg06471596	ENSG00000257923	0.0166629	0.881883	0.956504			cg12400025	ENSG00000106025	0.611824	1.01815e-09	8.28418e-05
	cg15746696	ENSG00000204514	-0.0157704	0.888167	0.959629			cg19298498	ENSG00000131370	0.611693	1.02881e-09	8.37081e-05
	cg22674082	ENSG00000075568	-0.0152698	0.891696	0.959764			cg08634082	ENSG00000115844	-0.611628	1.03418e-09	8.4144e-05
	cg13241681	ENSG00000150403	0.0146385	0.896148	0.960859			cg01447281	ENSG00000054277	0.611497	1.045e-09	8.50233e-05
	cg06760238	ENSG00000068383	0.0141596	0.899527	0.960859			cg01637125	ENSG00000133019	-0.611106	1.07812e-09	8.77169e-05
	cg22679014	ENSG00000168081	0.0136387	0.903205	0.961147			cg13359161	ENSG00000054277	0.61104	1.08373e-09	8.81723e-05
	cg04315771	ENSG00000213024	-0.0128318	0.908907	0.963578			cg11802326	ENSG00000169436	0.610997	1.08749e-09	8.84771e-05
	cg25705486	ENSG00000173482	-0.0116128	0.917528	0.968368			cg05663453	ENSG00000115844	-0.610844	1.10075e-09	8.95548e-05
	cg03642518	ENSG00000168081	-0.0112223	0.920293	0.968368			cg05132905	ENSG00000241563	-0.610561	1.12578e-09	9.15901e-05
	cg26017930	ENSG00000157933	0.00934905	0.933564	0.973866			cg16526755	ENSG00000081189	-0.609887	1.18768e-09	9.66249e-05
	cg16430963	ENSG00000018408	-0.00910961	0.935262	0.973866			cg08091439	ENSG00000112297	-0.609756	1.20003e-09	9.76284e-05
	cg20535085	ENSG00000117090	-0.00902274	0.935878	0.973866			cg05663453	ENSG00000100678	-0.609538	1.22088e-09	9.93235e-05
	cg11172629	ENSG00000048740	0.00817362	0.941901	0.975347			cg17252884	ENSG00000198216	0.609277	1.24637e-09	0.000101396
	cg14396758	ENSG00000181826	-0.00784711	0.944219	0.975347			cg05369623	ENSG00000169436	-0.609147	1.25931e-09	0.000102447
	cg10055501	ENSG00000164093	-0.00390723	0.972209	0.995741			cg13359161	ENSG00000100678	0.608777	1.29665e-09	0.000105484
	cg04315771	ENSG00000169136	-0.00347188	0.975304	0.995741			cg12109797	ENSG00000169436	0.607688	1.41272e-09	0.000114925
	cg11407942	ENSG00000142655	0.00273179	0.980567	0.995741			cg23531640	ENSG00000105894	-0.607623	1.42e-09	0.000115516
	cg26691179	ENSG00000186153	0.00253589	0.981961	0.995741			cg11802326	ENSG00000081189	0.607514	1.43219e-09	0.000116506
	cg12436738	ENSG00000157985	0.00199171	0.985831	0.995741			cg04057956	ENSG00000100678	0.607253	1.46188e-09	0.00011892
	cg08362102	ENSG00000140350	-0.00177403	0.98738	0.995741			cg02693150	ENSG00000169436	-0.606752	1.52043e-09	0.000123681
	cg10205045	ENSG00000140350	0.00092511	0.993419	0.995741			cg02235663	ENSG00000111452	-0.606556	1.54395e-09	0.000125593
	cg02409878	ENSG00000164920	-0.000859808	0.993883	0.995741			cg19298498	ENSG00000056972	0.606535	1.54658e-09	0.000125805
	cg22914729	ENSG00000164093	-0.0005986	0.995741	0.995741			cg23523368	ENSG00000054277	0.606491	1.55186e-09	0.000126233
								cg21930061	ENSG00000105894	0.605664	1.65554e-09	0.000134665
								cg01201512	ENSG00000183682	-0.605642	1.65836e-09	0.000134893
								cg01637125	ENSG00000056972	0.60562	1.66118e-09	0.00013512
								cg27421291	ENSG00000105894	-0.60549	1.6782e-09	0.000136503
								cg10594543	ENSG00000100678	0.60549	1.6782e-09	0.000136503
								cg05375811	ENSG00000054277	0.605403	1.68964e-09	0.00013743
								cg01135464	ENSG00000100678	0.605033	1.73909e-09	0.000141451
								cg23531640	ENSG00000133019	0.604924	1.75389e-09	0.000142653
								cg05375811	ENSG00000169436	0.60475	1.77783e-09	0.000144598
								cg15595627	ENSG00000105894	0.604641	1.79295e-09	0.000145826
								cg13893782	ENSG00000106025	0.604554	1.80514e-09	0.000146816
								cg15991082	ENSG00000171408	-0.604249	1.84841e-09	0.000150333
								cg13158272	ENSG00000105894	-0.604118	1.86726e-09	0.000151864
								cg01676959	ENSG00000054277	-0.604118	1.86726e-09	0.000151864
								cg18119485	ENSG00000054277	-0.604118	1.86726e-09	0.000151864
								cg12265878	ENSG00000169436	0.604031	1.87992e-09	0.000152888
								cg06835212	ENSG00000134986	0.603335	1.98425e-09	0.000161371
								cg22982093	ENSG00000106025	0.603204	2.00442e-09	0.000163009
								cg27576900	ENSG00000169436	0.603074	2.02479e-09	0.000164664
								cg18489994	ENSG00000176532	0.60303	2.03157e-09	0.000165213
								cg22982093	ENSG00000158321	-0.602682	2.08707e-09	0.000169725
								cg18119485	ENSG00000171408	0.602399	2.13319e-09	0.000173473
								cg10861599	ENSG00000169436	0.602312	2.14757e-09	0.00017464
								cg06835212	ENSG00000105894	0.60192	2.21346e-09	0.000179996
								cg08993690	ENSG00000225953	0.601898	2.21718e-09	0.000180297
								cg22222461	ENSG00000225953	0.601572	2.27364e-09	0.000184886
								cg21628504	ENSG00000054277	0.60155	2.27746e-09	0.000185194
								cg23787144	ENSG00000115844	-0.601136	2.35107e-09	0.000191177
								cg05663453	ENSG00000169436	-0.60094	2.38673e-09	0.000194075
								cg18827066	ENSG00000054277	-0.600766	2.41886e-09	0.000196685
								cg23523368	ENSG00000164023	0.600679	2.43508e-09	0.000198001
								cg26033932	ENSG00000198216	0.600309	2.50518e-09	0.000203699
								cg13860360	ENSG00000100678	-0.600266	2.51355e-09	0.000204377
								cg17284116	ENSG00000176532	0.60007	2.55155e-09	0.000207464
								cg08091439	ENSG00000108813	0.599852	2.59443e-09	0.000210948
								cg16430963	ENSG00000081189	-0.59983	2.59876e-09	0.000211297
								cg18827066	ENSG00000241563	-0.599721	2.62049e-09	0.000213062
								cg19628686	ENSG00000225953	-0.599177	2.73176e-09	0.000222106
								cg17284116	ENSG00000100678	0.598785	2.81465e-09	0.000228842
								cg24126432	ENSG00000176532	-0.598611	2.85229e-09	0.0002319
								cg25806550	ENSG00000225953	0.598241	2.93378e-09	0.000238522
								cg10861599	ENSG00000111452	0.598241	2.93378e-09	0.000238522
								cg13893782	ENSG00000225953	0.598111	2.96308e-09	0.000240898
								cg16430963	ENSG00000183682	-0.598045	2.97783e-09	0.000242095
								cg22982093	ENSG00000169436	0.598024	2.98277e-09	0.000242493
								cg07879825	ENSG00000225953	-0.597653	3.06784e-09	0.000249406
								cg17951713	ENSG00000145681	-0.597545	3.0933e-09	0.000251473
								cg03393350	ENSG00000056972	0.597371	3.13445e-09	0.000254815
								cg05675514	ENSG00000169436	0.597196	3.17613e-09	0.0002582
								cg17284116	ENSG00000154188	0.597153	3.18663e-09	0.000259051
								cg08634082	ENSG00000169436	-0.596761	3.28265e-09	0.000266853
								cg03187073	ENSG00000169436	-0.596739	3.28807e-09	0.00026729
								cg15991082	ENSG00000198216	0.596543	3.33719e-09	0.00027128
								cg14604584	ENSG00000176532	-0.596521	3.34278e-09	0.000271731
								cg17284116	ENSG00000225953	0.596195	3.42624e-09	0.000278512
								cg24610425	ENSG00000176532	0.596151	3.43764e-09	0.000279435
								cg11939496	ENSG00000100678	0.596086	3.45453e-09	0.000280805
								cg16430963	ENSG00000111452	-0.596021	3.47161e-09	0.00028219
								cg08893087	ENSG00000056972	-0.595912	3.50026e-09	0.000284515
								cg07879825	ENSG00000198216	-0.595738	3.54657e-09	0.000288276
								cg14764792	ENSG00000054277	-0.595607	3.58168e-09	0.000291126
								cg02235497	ENSG00000054277	0.595542	3.59936e-09	0.00029256
								cg02344497	ENSG00000176532	0.595367	3.64706e-09	0.000296433
								cg05673882	ENSG00000112297	-0.595259	3.67695e-09	0.000298859
								cg06430632	ENSG00000225953	-0.59465	3.84952e-09	0.000312881
								cg08634082	ENSG00000198216	-0.594454	3.90661e-09	0.000317518
								cg16526755	ENSG00000111452	-0.594367	3.93224e-09	0.000319597
								cg21491443	ENSG00000158321	-0.594192	3.98399e-09	0.000323799
								cg05132905	ENSG00000131370	0.59404	4.0298e-09	0.000327518
								cg27421291	ENSG00000106025	0.593975	4.04959e-09	0.000329122
								cg17072494	ENSG00000241563	0.593801	4.10281e-09	0.000333444
								cg15595627	ENSG00000131370	0.593605	4.16348e-09	0.00033837
								cg18119485	ENSG00000176532	-0.593408	4.22523e-09	0.000343384
								cg15991082	ENSG00000100678	0.592995	4.35776e-09	0.000354151
								cg16430963	ENSG00000133019	-0.592734	4.44364e-09	0.000361126
								cg25806550	ENSG00000169436	0.592669	4.46536e-09	0.000362886
								cg13860360	ENSG00000115844	-0.592625	4.4799e-09	0.000364064
								cg13563959	ENSG00000198216	0.592364	4.56808e-09	0.000371225
								cg20260028	ENSG00000100678	0.592299	4.59038e-09	0.000373033
								cg06430632	ENSG00000198216	-0.592103	4.65791e-09	0.000378516
								cg20591120	ENSG00000158321	-0.592059	4.67304e-09	0.000379741
								cg08100159	ENSG00000100678	-0.591798	4.76484e-09	0.000387196
								cg05132905	ENSG00000111452	-0.591667	4.81139e-09	0.000390974
								cg00569056	ENSG00000056972	0.591341	4.92965e-09	0.000400578
								cg00569056	ENSG00000115844	-0.591297	4.94563e-09	0.000401872
								cg01637125	ENSG00000225953	-0.591014	5.05069e-09	0.000410404
								cg08091439	ENSG00000111452	0.590971	5.06704e-09	0.000411727
								cg12040203	ENSG00000225953	0.590862	5.10813e-09	0.000415061
								cg07837852	ENSG00000105894	0.59084	5.11639e-09	0.000415727
								cg06835212	ENSG00000054277	-0.590731	5.15787e-09	0.000419092
								cg17344321	ENSG00000225953	0.590644	5.19129e-09	0.000421803
								cg21491443	ENSG00000106025	0.590623	5.19967e-09	0.000422478
								cg00586817	ENSG00000054277	-0.590514	5.2418e-09	0.000425896
								cg09129334	ENSG00000241563	-0.590405	5.28424e-09	0.000429339
								cg23787144	ENSG00000176532	-0.590317	5.31885e-09	0.000432146
								cg13860360	ENSG00000108813	-0.590253	5.34422e-09	0.000434202
								cg27576900	ENSG00000241563	0.589948	5.46614e-09	0.000444102
								cg12265878	ENSG00000056972	-0.58973	5.55484e-09	0.000451303
								cg04921068	ENSG00000115844	0.589708	5.56378e-09	0.000452024
								cg05132905	ENSG00000100678	-0.589469	5.66309e-09	0.000460086
								cg04057956	ENSG00000115844	0.589338	5.71797e-09	0.000464539
								cg22674082	ENSG00000171408	0.589208	5.77336e-09	0.000469034
								cg09191732	ENSG00000100678	-0.589099	5.8199e-09	0.000472809
								cg13563959	ENSG00000106025	0.589012	5.8574e-09	0.000475849
								cg06835212	ENSG00000100678	-0.588903	5.90459e-09	0.000479677
								cg13860360	ENSG00000131370	0.58886	5.92357e-09	0.000481213
								cg15606017	ENSG00000158321	-0.588751	5.97127e-09	0.000485082
								cg22046201	ENSG00000100678	0.588642	6.01933e-09	0.00048898
								cg22222461	ENSG00000134986	-0.588359	6.14604e-09	0.000499267
								cg01676959	ENSG00000225953	-0.587989	6.31557e-09	0.000513033
								cg21185662	ENSG00000111452	0.587836	6.38667e-09	0.000518802
								cg05682952	ENSG00000225953	-0.587749	6.42764e-09	0.000522124
								cg01154227	ENSG00000115844	-0.587749	6.42764e-09	0.000522124
								cg25638443	ENSG00000108813	0.587749	6.42764e-09	0.000522124
								cg11407942	ENSG00000133019	-0.587728	6.43792e-09	0.000522939
								cg08281415	ENSG00000100678	0.587096	6.743e-09	0.000547714
								cg07444473	ENSG00000105894	0.587009	6.78614e-09	0.000551211
								cg13860360	ENSG00000204248	-0.586922	6.82955e-09	0.00055473
								cg04461028	ENSG00000241563	-0.586596	6.99471e-09	0.000568138
								cg04921068	ENSG00000105894	-0.586095	7.25537e-09	0.000589303
								cg17344321	ENSG00000105894	-0.585964	7.32487e-09	0.000594941
								cg12400025	ENSG00000169436	0.585921	7.34818e-09	0.000596827
								cg13158272	ENSG00000106025	0.585877	7.37156e-09	0.000598718
								cg27421291	ENSG00000158321	-0.585812	7.40677e-09	0.00060157
								cg11415402	ENSG00000100678	-0.58579	7.41854e-09	0.000602519
								cg23236370	ENSG00000169436	0.58579	7.41854e-09	0.000602519
								cg16526755	ENSG00000048740	0.585769	7.43032e-09	0.000603461
								cg26788216	ENSG00000133019	0.585616	7.51334e-09	0.000610196
								cg26152051	ENSG00000158089	-0.585551	7.54919e-09	0.0006131
								cg17951878	ENSG00000131370	-0.585551	7.54919e-09	0.0006131
								cg05673882	ENSG00000169436	0.585355	7.65772e-09	0.000621899
								cg04461028	ENSG00000198216	-0.585137	7.78005e-09	0.000631826
								cg08634082	ENSG00000108813	-0.584876	7.9293e-09	0.000643938
								cg08091439	ENSG00000115844	0.584745	8.00495e-09	0.000650074
								cg12265878	ENSG00000108813	0.584571	8.10689e-09	0.000658344
								cg15991082	ENSG00000106025	0.584528	8.13257e-09	0.000660422
								cg08993690	ENSG00000100678	0.584528	8.13257e-09	0.000660422
								cg05132905	ENSG00000169436	-0.584506	8.14543e-09	0.00066145
								cg27421291	ENSG00000198216	0.584506	8.14543e-09	0.00066145
								cg17284116	ENSG00000171408	-0.584397	8.21006e-09	0.000666682
								cg08893087	ENSG00000131370	-0.584397	8.21006e-09	0.000666682
								cg07837852	ENSG00000133019	-0.584354	8.23605e-09	0.000668775
								cg17344321	ENSG00000198216	0.584245	8.30136e-09	0.00067407
								cg15595627	ENSG00000198216	-0.584158	8.35397e-09	0.000678334
								cg26152051	ENSG00000115844	-0.583875	8.52715e-09	0.000692388
								cg24966363	ENSG00000169436	0.583766	8.59466e-09	0.000697861
								cg01637125	ENSG00000241563	-0.583701	8.63541e-09	0.000701161
								cg19412669	ENSG00000115844	0.583701	8.63541e-09	0.000701161
								cg25806550	ENSG00000106025	0.583527	8.74498e-09	0.00071004
								cg15991082	ENSG00000056972	-0.583439	8.80027e-09	0.00071452
								cg15991082	ENSG00000225953	0.583374	8.84195e-09	0.000717896
								cg09747891	ENSG00000169436	0.583265	8.91184e-09	0.000723561
								cg19298498	ENSG00000112297	0.583222	8.93994e-09	0.000725834
								cg21833076	ENSG00000158089	0.5832	8.95402e-09	0.000726968
								cg02235497	ENSG00000158321	-0.583156	8.98225e-09	0.000729251
								cg12400025	ENSG00000154188	0.582917	9.13903e-09	0.00074197
								cg14396758	ENSG00000054277	-0.582895	9.15341e-09	0.000743129
								cg23531640	ENSG00000176532	0.582893	9.15464e-09	0.000743219
								cg26548351	ENSG00000204248	-0.582852	9.18224e-09	0.000745451
								cg27307183	ENSG00000225953	-0.582786	9.22564e-09	0.000748965
								cg15606017	ENSG00000198216	0.582765	9.24015e-09	0.000750134
								cg05682952	ENSG00000198216	-0.582656	9.31304e-09	0.000756042
								cg23236370	ENSG00000225953	0.582569	9.37174e-09	0.000760798
								cg17072494	ENSG00000169436	0.582547	9.38647e-09	0.000761984
								cg05132905	ENSG00000108813	-0.582395	9.4902e-09	0.000770395
								cg26691179	ENSG00000131370	0.582395	9.4902e-09	0.000770395
								cg01201512	ENSG00000133019	-0.582329	9.53499e-09	0.000774012
								cg17344321	ENSG00000176532	0.581783	9.91757e-09	0.000805059
								cg06570358	ENSG00000131370	-0.58172	9.96286e-09	0.000808725
								cg04057956	ENSG00000056972	-0.581655	1.00098e-08	0.000812525
								cg14604584	ENSG00000054277	-0.581241	1.03118e-08	0.000837029
								cg22674082	ENSG00000198216	-0.581154	1.03765e-08	0.000842271
								cg22222461	ENSG00000158321	-0.581089	1.04253e-08	0.000846222
								cg15991082	ENSG00000154188	0.581023	1.04743e-08	0.000850188
								cg24610425	ENSG00000054277	0.580762	1.06724e-08	0.000866257
								cg01637125	ENSG00000081189	-0.58074	1.06891e-08	0.000867602
								cg14396758	ENSG00000204248	-0.580631	1.07728e-08	0.000874385
								cg08993690	ENSG00000108813	0.580544	1.08403e-08	0.000879853
								cg05663453	ENSG00000176532	-0.580107	1.11853e-08	0.000907844
								cg26152051	ENSG00000108813	-0.580022	1.12534e-08	0.00091336
								cg16526755	ENSG00000158089	-0.579978	1.12885e-08	0.000916197
								cg18282392	ENSG00000133019	-0.579957	1.13061e-08	0.000917614
								cg09026038	ENSG00000111452	0.579848	1.13945e-08	0.000924778
								cg14233604	ENSG00000176532	0.579759	1.14674e-08	0.000930683
								cg27421291	ENSG00000142599	-0.579587	1.16092e-08	0.000942179
								cg08859215	ENSG00000169436	0.579325	1.18277e-08	0.000959901
								cg11415402	ENSG00000115844	-0.578934	1.21629e-08	0.000987092
								cg10272520	ENSG00000108813	-0.57889	1.22007e-08	0.000990148
								cg27421291	ENSG00000169436	0.578694	1.23722e-08	0.00100405
								cg05663453	ENSG00000225953	-0.578651	1.24106e-08	0.00100716
								cg09191732	ENSG00000164023	-0.578389	1.26435e-08	0.00102605
								cg00143606	ENSG00000111452	-0.578368	1.26631e-08	0.00102762
								cg13359161	ENSG00000131370	-0.578302	1.27221e-08	0.0010324
								cg02693150	ENSG00000133019	-0.578194	1.28209e-08	0.0010404
								cg05663453	ENSG00000056972	0.578106	1.29005e-08	0.00104685
								cg17072494	ENSG00000115844	0.577932	1.30611e-08	0.00105987
								cg18233538	ENSG00000204248	-0.577867	1.31219e-08	0.00106479
								cg06385583	ENSG00000115844	0.577845	1.31422e-08	0.00106642
								cg09191732	ENSG00000134986	0.57778	1.32033e-08	0.00107137
								cg11939496	ENSG00000081189	0.577736	1.32441e-08	0.00107467
								cg02693150	ENSG00000108813	-0.577715	1.32646e-08	0.00107632
								cg21491443	ENSG00000133019	0.577366	1.35964e-08	0.00110323
								cg22222461	ENSG00000105894	-0.577323	1.36385e-08	0.00110663
								cg02235497	ENSG00000198216	0.577258	1.37017e-08	0.00111174
								cg11802326	ENSG00000036448	0.577236	1.37229e-08	0.00111345
								cg08993690	ENSG00000241563	0.577214	1.37441e-08	0.00111516
								cg26152051	ENSG00000204248	-0.577192	1.37653e-08	0.00111686
								cg18119485	ENSG00000198216	-0.577083	1.38719e-08	0.0011255
								cg04461028	ENSG00000115844	-0.576931	1.40224e-08	0.00113769
								cg02344497	ENSG00000056972	-0.576887	1.40656e-08	0.00114118
								cg17284116	ENSG00000106025	0.576713	1.42401e-08	0.00115533
								cg08281415	ENSG00000169436	0.576713	1.42401e-08	0.00115533
								cg14233604	ENSG00000154188	0.57667	1.4284e-08	0.00115886
								cg11091914	ENSG00000241563	-0.576626	1.4328e-08	0.00116242
								cg17951878	ENSG00000056972	-0.576561	1.43944e-08	0.00116779
								cg18827066	ENSG00000108813	-0.576517	1.44387e-08	0.00117137
								cg19298498	ENSG00000108813	-0.576387	1.45727e-08	0.00118222
								cg04057956	ENSG00000225953	0.576278	1.46852e-08	0.00119134
								cg20591120	ENSG00000100678	0.576213	1.4753e-08	0.00119682
								cg24136937	ENSG00000241563	-0.576039	1.49356e-08	0.00121162
								cg17951878	ENSG00000115844	0.576039	1.49356e-08	0.00121162
								cg25806550	ENSG00000241563	0.575712	1.52836e-08	0.00123982
								cg01676959	ENSG00000100678	-0.575647	1.53541e-08	0.00124552
								cg13563959	ENSG00000105894	-0.575473	1.55437e-08	0.00126089
								cg16430963	ENSG00000134986	0.575473	1.55437e-08	0.00126089
								cg13563959	ENSG00000225953	0.575364	1.56634e-08	0.00127057
								cg04124740	ENSG00000115844	-0.575342	1.56874e-08	0.0012725
								cg13893782	ENSG00000198216	0.575037	1.60275e-08	0.00130007
								cg26548351	ENSG00000241563	-0.574776	1.63247e-08	0.00132416
								cg23531640	ENSG00000154188	0.574711	1.63998e-08	0.00133024
								cg08893087	ENSG00000115844	0.57445	1.67035e-08	0.00135485
								cg12400025	ENSG00000158321	-0.574275	1.69089e-08	0.0013715
								cg11415402	ENSG00000054277	-0.574123	1.70906e-08	0.00138622
								cg20591120	ENSG00000106025	0.57408	1.71429e-08	0.00139044
								cg01135464	ENSG00000054277	0.573949	1.73006e-08	0.00140322
								cg13158272	ENSG00000225953	0.573862	1.74065e-08	0.00141179
								cg00143606	ENSG00000164023	-0.573818	1.74597e-08	0.00141609
								cg19412669	ENSG00000056972	-0.573666	1.7647e-08	0.00143126
								cg07190543	ENSG00000100678	-0.573579	1.77549e-08	0.00143999
								cg16430963	ENSG00000154188	-0.573187	1.82484e-08	0.00148
								cg25638443	ENSG00000133019	0.573056	1.84158e-08	0.00149356
								cg05976283	ENSG00000169436	0.572839	1.8698e-08	0.00151643
								cg24076747	ENSG00000105894	-0.572817	1.87264e-08	0.00151871
								cg27307183	ENSG00000106025	-0.57273	1.88406e-08	0.00152795
								cg14233604	ENSG00000169436	0.572665	1.89267e-08	0.00153492
								cg07190543	ENSG00000198216	-0.572512	1.9129e-08	0.0015513
								cg22674082	ENSG00000115844	-0.572273	1.94511e-08	0.00157741
								cg23523368	ENSG00000198216	0.572273	1.94511e-08	0.00157741
								cg03187073	ENSG00000106025	-0.572164	1.95992e-08	0.00158938
								cg12109797	ENSG00000100678	0.572099	1.96886e-08	0.00159661
								cg25806550	ENSG00000100678	0.571968	1.98685e-08	0.00161118
								cg04921068	ENSG00000106025	0.571642	2.03251e-08	0.00164818
								cg18489994	ENSG00000241563	0.571598	2.03868e-08	0.00165317
								cg01154227	ENSG00000054277	-0.571489	2.05417e-08	0.00166571
								cg08859215	ENSG00000111452	0.571206	2.09496e-08	0.00169876
								cg07548313	ENSG00000100678	0.571076	2.11405e-08	0.00171422
								cg08091439	ENSG00000056972	-0.570989	2.12687e-08	0.00172459
								cg01676959	ENSG00000169436	-0.570901	2.13976e-08	0.00173502
								cg07190543	ENSG00000176532	-0.570681	2.17279e-08	0.00176179
								cg10861599	ENSG00000054277	0.570531	2.19538e-08	0.00178008
								cg23523368	ENSG00000134986	-0.570423	2.21199e-08	0.00179353
								cg17072494	ENSG00000108813	0.570314	2.22873e-08	0.00180708
								cg13782919	ENSG00000158089	0.570074	2.26598e-08	0.00183726
								cg17284116	ENSG00000056972	-0.56953	2.35286e-08	0.00190768
								cg04461028	ENSG00000176532	-0.569222	2.40344e-08	0.00194866
								cg25638443	ENSG00000131370	-0.56916	2.41374e-08	0.00195699
								cg08859215	ENSG00000225953	0.568942	2.45025e-08	0.00198656
								cg16960291	ENSG00000105894	0.56879	2.47611e-08	0.00200751
								cg26548351	ENSG00000115844	-0.568725	2.48728e-08	0.00201654
								cg17284116	ENSG00000133019	0.568507	2.52484e-08	0.00204696
								cg27576900	ENSG00000225953	0.568355	2.55146e-08	0.00206852
								cg24136937	ENSG00000176532	-0.568221	2.5751e-08	0.00208766
								cg03393350	ENSG00000133019	-0.567898	2.63292e-08	0.00213451
								cg27664390	ENSG00000115844	-0.567702	2.66858e-08	0.00216339
								cg09853792	ENSG00000111452	0.567636	2.68057e-08	0.00217308
								cg21930061	ENSG00000056972	0.56744	2.71685e-08	0.00220247
								cg25184827	ENSG00000108813	-0.567419	2.72091e-08	0.00220573
								cg16506432	ENSG00000081189	0.567419	2.72091e-08	0.00220573
								cg14396758	ENSG00000183682	-0.567136	2.77421e-08	0.00224889
								cg24136937	ENSG00000133019	-0.567005	2.79915e-08	0.00226907
								cg15991082	ENSG00000176532	0.56698	2.80401e-08	0.00227299
								cg25184827	ENSG00000115844	-0.566657	2.86669e-08	0.00232377
								cg03471346	ENSG00000036448	0.56657	2.88381e-08	0.00233762
								cg03187073	ENSG00000225953	-0.566352	2.92706e-08	0.00237265
								cg09026038	ENSG00000054277	0.566265	2.94452e-08	0.00238677
								cg18827066	ENSG00000133019	-0.566069	2.98419e-08	0.00241889
								cg24136937	ENSG00000198216	-0.565982	3.00199e-08	0.00243329
								cg15595627	ENSG00000176532	-0.565761	3.04768e-08	0.0024703
								cg25638443	ENSG00000115844	0.565677	3.06506e-08	0.00248435
								cg02235663	ENSG00000100678	-0.565569	3.08789e-08	0.00250283
								cg13158272	ENSG00000158321	-0.565569	3.08789e-08	0.00250283
								cg09747891	ENSG00000054277	0.565503	3.10167e-08	0.00251393
								cg08893087	ENSG00000108813	0.565394	3.12475e-08	0.00253261
								cg27307183	ENSG00000142599	0.565242	3.15735e-08	0.002559
								cg17252884	ENSG00000111452	0.565242	3.15735e-08	0.002559
								cg20591120	ENSG00000154188	0.565155	3.17613e-08	0.00257416
								cg01447281	ENSG00000145681	-0.564937	3.22353e-08	0.00261254
								cg22674082	ENSG00000183682	-0.56485	3.24268e-08	0.00262803
								cg02344497	ENSG00000225953	0.56485	3.24268e-08	0.00262803
								cg26788216	ENSG00000108813	0.564807	3.25229e-08	0.00263575
								cg11415402	ENSG00000204248	-0.564458	3.33019e-08	0.00269885
								cg12265878	ENSG00000100678	0.564458	3.33019e-08	0.00269885
								cg04461028	ENSG00000133019	-0.564393	3.34499e-08	0.00271078
								cg13860360	ENSG00000158089	-0.564154	3.3998e-08	0.00275516
								cg07879825	ENSG00000105894	0.564132	3.40483e-08	0.00275921
								cg14764792	ENSG00000115844	-0.564023	3.43006e-08	0.00277962
								cg14233604	ENSG00000198216	0.563827	3.47592e-08	0.00281675
								cg18489994	ENSG00000105894	-0.563784	3.4862e-08	0.00282504
								cg18489994	ENSG00000056972	-0.563653	3.51718e-08	0.00285011
								cg08993690	ENSG00000133019	0.563653	3.51718e-08	0.00285011
								cg00149213	ENSG00000100678	0.563501	3.55367e-08	0.00287961
								cg05375811	ENSG00000198216	0.563326	3.5958e-08	0.00291371
								cg06430632	ENSG00000081189	-0.563305	3.6011e-08	0.00291797
								cg23787144	ENSG00000198216	-0.563283	3.60641e-08	0.00292224
								cg06430632	ENSG00000105894	0.563109	3.64914e-08	0.00295683
								cg00569056	ENSG00000183682	-0.562695	3.75256e-08	0.00304059
								cg17962756	ENSG00000115844	0.56263	3.76914e-08	0.00305398
								cg06835212	ENSG00000183682	-0.562478	3.80811e-08	0.00308552
								cg15595627	ENSG00000169436	-0.562347	3.84181e-08	0.00311279
								cg26691179	ENSG00000204248	-0.562347	3.84181e-08	0.00311279
								cg09143318	ENSG00000198216	0.562151	3.89289e-08	0.0031541
								cg21833076	ENSG00000198216	0.56202	3.92731e-08	0.00318195
								cg12265878	ENSG00000106025	0.561912	3.95621e-08	0.00320532
								cg13860360	ENSG00000241563	-0.561868	3.96782e-08	0.00321469
								cg15326452	ENSG00000198216	0.561868	3.96782e-08	0.00321469
								cg03393350	ENSG00000054277	-0.561825	3.97947e-08	0.00322405
								cg10594543	ENSG00000169436	0.561825	3.97947e-08	0.00322405
								cg21930061	ENSG00000108813	-0.561759	3.99701e-08	0.00323818
								cg14233604	ENSG00000171408	-0.561694	4.01462e-08	0.0032524
								cg17962756	ENSG00000056972	-0.561607	4.03821e-08	0.00327148
								cg10594543	ENSG00000158321	-0.561476	4.07384e-08	0.0033003
								cg26788216	ENSG00000154188	0.561389	4.09777e-08	0.00331964
								cg09853792	ENSG00000054277	0.561237	4.13995e-08	0.00335377
								cg22222461	ENSG00000198216	0.561237	4.13995e-08	0.00335377
								cg27576900	ENSG00000054277	0.560801	4.26277e-08	0.00345318
								cg02344497	ENSG00000100678	0.560497	4.3508e-08	0.00352445
								cg25184827	ENSG00000133019	-0.560453	4.36352e-08	0.00353471
								cg21944234	ENSG00000134986	-0.560388	4.38266e-08	0.00355017
								cg21576525	ENSG00000108813	-0.560344	4.39546e-08	0.0035605
								cg13099226	ENSG00000100678	0.560257	4.42118e-08	0.00358129
								cg06430632	ENSG00000115844	-0.560236	4.42763e-08	0.00358647
								cg22046201	ENSG00000115844	0.560236	4.42763e-08	0.00358647
								cg26033932	ENSG00000134986	-0.560214	4.43409e-08	0.00359161
								cg12265878	ENSG00000154188	0.56017	4.44704e-08	0.00360206
								cg23236370	ENSG00000100678	0.559931	4.51889e-08	0.00366021
								cg21491443	ENSG00000176532	0.559883	4.53339e-08	0.00367191
								cg05369623	ENSG00000106025	-0.559626	4.61194e-08	0.00373549
								cg14480116	ENSG00000169436	0.559604	4.61865e-08	0.00374088
								cg03187073	ENSG00000142599	0.559495	4.65237e-08	0.00376814
								cg10594543	ENSG00000106025	0.55943	4.67271e-08	0.00378457
								cg16430963	ENSG00000115844	-0.559408	4.67951e-08	0.00379003
								cg22674082	ENSG00000100678	-0.559082	4.78264e-08	0.00387351
								cg02235497	ENSG00000134986	-0.55906	4.78959e-08	0.00387909
								cg04021372	ENSG00000054277	-0.559038	4.79655e-08	0.00388468
								cg19298498	ENSG00000198216	-0.559038	4.79655e-08	0.00388468
								cg04508575	ENSG00000198216	0.558842	4.85964e-08	0.00393568
								cg05976283	ENSG00000108813	0.55869	4.90925e-08	0.00397581
								cg06430632	ENSG00000106025	-0.558647	4.92351e-08	0.0039873
								cg20591120	ENSG00000171408	-0.558559	4.95215e-08	0.00401045
								cg09747891	ENSG00000225953	0.558472	4.98095e-08	0.00403372
								cg08893087	ENSG00000133019	0.558407	5.00266e-08	0.00405125
								cg07444473	ENSG00000054277	-0.558385	5.00991e-08	0.00405708
								cg04508575	ENSG00000169436	0.558385	5.00991e-08	0.00405708
								cg15595627	ENSG00000056972	0.558298	5.03904e-08	0.00408056
								cg27421291	ENSG00000056972	-0.558255	5.05366e-08	0.00409235
								cg21833076	ENSG00000225953	0.558146	5.09038e-08	0.00412204
								cg25806550	ENSG00000145681	-0.558124	5.09776e-08	0.00412796
								cg16430963	ENSG00000164023	-0.558059	5.11995e-08	0.00414588
								cg12400025	ENSG00000198216	0.558059	5.11995e-08	0.00414588
								cg08634082	ENSG00000106025	-0.557863	5.18707e-08	0.00420013
								cg01637125	ENSG00000154188	-0.557798	5.20963e-08	0.00421834
								cg08100159	ENSG00000241563	-0.557471	5.32383e-08	0.00431076
								cg25806550	ENSG00000154188	0.557297	5.3857e-08	0.0043608
								cg10893667	ENSG00000241563	-0.557232	5.40908e-08	0.00437968
								cg24966363	ENSG00000198216	0.557123	5.44826e-08	0.00441135
								cg09191732	ENSG00000198216	-0.557057	5.4719e-08	0.00443043
								cg08634082	ENSG00000100678	-0.556862	5.54339e-08	0.00448826
								cg03393350	ENSG00000154188	-0.556775	5.57545e-08	0.00451416
								cg02235663	ENSG00000241563	-0.556731	5.59155e-08	0.00452714
								cg13099226	ENSG00000198216	0.556622	5.63198e-08	0.00455982
								cg01201512	ENSG00000169436	-0.556535	5.66453e-08	0.00458612
								cg14065857	ENSG00000056972	-0.556513	5.6727e-08	0.00459267
								cg06570358	ENSG00000198216	0.556426	5.70547e-08	0.00461915
								cg13860360	ENSG00000225953	-0.556274	5.76325e-08	0.00466587
								cg23531640	ENSG00000056972	-0.555969	5.88049e-08	0.00476073
								cg05663453	ENSG00000036448	-0.555947	5.88895e-08	0.00476752
								cg08100159	ENSG00000054277	-0.555817	5.93995e-08	0.00480875
								cg04315771	ENSG00000054277	-0.555773	5.95704e-08	0.00482252
								cg18489994	ENSG00000108813	0.555599	6.02589e-08	0.0048782
								cg26691179	ENSG00000056972	0.55549	6.0693e-08	0.00491328
								cg05663453	ENSG00000198216	-0.555468	6.07802e-08	0.00492028
								cg08634082	ENSG00000056972	0.555186	6.19245e-08	0.00501285
								cg27307183	ENSG00000241563	-0.55512	6.21914e-08	0.00503439
								cg01154227	ENSG00000056972	0.555033	6.2549e-08	0.00506328
								cg02344497	ENSG00000106025	0.554968	6.28185e-08	0.00508503
								cg15595627	ENSG00000106025	-0.554837	6.33609e-08	0.00512887
								cg22674082	ENSG00000108813	-0.554837	6.33609e-08	0.00512887
								cg11407942	ENSG00000241563	-0.554598	6.43667e-08	0.00521016
								cg04461028	ENSG00000108813	-0.554576	6.44589e-08	0.00521756
								cg23531640	ENSG00000106025	0.554402	6.52009e-08	0.00527756
								cg11415402	ENSG00000056972	0.554402	6.52009e-08	0.00527756
								cg17284116	ENSG00000158321	-0.554315	6.5575e-08	0.00530771
								cg08281415	ENSG00000158089	0.554315	6.5575e-08	0.00530771
								cg17284116	ENSG00000134986	-0.554228	6.59511e-08	0.00533802
								cg08100159	ENSG00000169436	-0.554032	6.68048e-08	0.00540705
								cg23236370	ENSG00000198216	0.554032	6.68048e-08	0.00540705
								cg10861599	ENSG00000198216	0.55401	6.69003e-08	0.00541464
								cg04315771	ENSG00000176532	-0.553983	6.70179e-08	0.00542409
								cg12265878	ENSG00000241563	0.553879	6.7476e-08	0.0054611
								cg17951713	ENSG00000105894	-0.553553	6.8936e-08	0.0055792
								cg19298498	ENSG00000054277	-0.553531	6.90344e-08	0.00558709
								cg04461028	ENSG00000111452	-0.553509	6.9133e-08	0.005595
								cg00206507	ENSG00000100678	0.553509	6.9133e-08	0.005595
								cg03393350	ENSG00000108813	-0.553292	7.01256e-08	0.00567519
								cg09129334	ENSG00000133019	-0.553226	7.0426e-08	0.00569944
								cg02344497	ENSG00000154188	0.553183	7.0627e-08	0.00571563
								cg26788216	ENSG00000106025	0.552965	7.164e-08	0.00579754
								cg05663453	ENSG00000131370	0.5529	7.19466e-08	0.00582228
								cg06634544	ENSG00000081189	0.552856	7.21517e-08	0.0058388
								cg14233604	ENSG00000225953	0.552813	7.23573e-08	0.00585537
								cg17252884	ENSG00000106025	0.552769	7.25635e-08	0.00587198
								cg22006672	ENSG00000056972	0.552726	7.27703e-08	0.00588865
								cg04057956	ENSG00000108813	0.552573	7.34983e-08	0.00594748
								cg27576900	ENSG00000100678	0.552247	7.50818e-08	0.00607554
								cg06430632	ENSG00000056972	0.552073	7.59395e-08	0.00614487
								cg05663453	ENSG00000105894	0.552029	7.61554e-08	0.00616227
								cg07190543	ENSG00000169436	-0.551812	7.72436e-08	0.00625024
								cg26378179	ENSG00000225953	-0.551725	7.7683e-08	0.00628572
								cg07190543	ENSG00000225953	-0.551616	7.82355e-08	0.00633035
								cg05132905	ENSG00000081189	-0.551267	8.0029e-08	0.00647539
								cg16430963	ENSG00000056972	0.551246	8.01423e-08	0.00648447
								cg01821452	ENSG00000198216	0.55118	8.04834e-08	0.00651199
								cg23523368	ENSG00000158321	-0.551159	8.05974e-08	0.00652114
								cg26378179	ENSG00000198216	-0.551115	8.08258e-08	0.00653953
								cg11802326	ENSG00000158089	0.550984	8.15148e-08	0.0065952
								cg07879825	ENSG00000176532	-0.550435	8.44757e-08	0.00683468
								cg22046201	ENSG00000158089	0.550418	8.45654e-08	0.00684185
								cg06284479	ENSG00000108813	-0.550179	8.58885e-08	0.00694881
								cg17284116	ENSG00000142599	-0.550157	8.60097e-08	0.00695853
								cg12400025	ENSG00000225953	0.550157	8.60097e-08	0.00695853
								cg26788216	ENSG00000147677	0.550114	8.62527e-08	0.00697802
								cg19412669	ENSG00000169436	0.549744	8.83445e-08	0.00714716
								cg14233604	ENSG00000056972	-0.549635	8.89688e-08	0.00719758
								cg24719853	ENSG00000108813	-0.549482	8.98499e-08	0.00726877
								cg15991082	ENSG00000108813	0.549395	9.03572e-08	0.00730972
								cg13158272	ENSG00000056972	-0.549352	9.06118e-08	0.00733022
								cg05675514	ENSG00000100678	0.549287	9.0995e-08	0.00736113
								cg11939496	ENSG00000036448	0.549287	9.0995e-08	0.00736113
								cg27307183	ENSG00000056972	0.5492	9.15083e-08	0.00740247
								cg04124740	ENSG00000112297	0.549178	9.16371e-08	0.0074128
								cg21491443	ENSG00000100678	0.549069	9.22835e-08	0.007465
								cg18119485	ENSG00000115844	-0.548829	9.37209e-08	0.00758118
								cg22006672	ENSG00000115844	-0.548829	9.37209e-08	0.00758118
								cg17252884	ENSG00000133019	0.548677	9.46466e-08	0.00765587
								cg26788216	ENSG00000054277	0.548655	9.47796e-08	0.00766653
								cg05369623	ENSG00000241563	-0.548503	9.57153e-08	0.00774212
								cg02344497	ENSG00000133019	0.548438	9.61189e-08	0.00777467
								cg13158272	ENSG00000133019	0.548285	9.70671e-08	0.00785127
								cg04057956	ENSG00000171408	-0.548242	9.73397e-08	0.00787322
								cg04315771	ENSG00000105894	0.548155	9.78869e-08	0.00791739
								cg07548313	ENSG00000169436	0.548111	9.81617e-08	0.00793951
								cg05132905	ENSG00000164023	-0.548046	9.85751e-08	0.00797285
								cg05776861	ENSG00000225953	-0.548024	9.87133e-08	0.00798393
								cg23236370	ENSG00000134986	-0.548024	9.87133e-08	0.00798393
								cg07837852	ENSG00000054277	-0.547719	1.00667e-07	0.00814175
								cg24136937	ENSG00000056972	0.547719	1.00667e-07	0.00814175
								cg06787637	ENSG00000225953	0.54748	1.02228e-07	0.00826779
								cg21628504	ENSG00000154188	0.54724	1.03812e-07	0.0083958
								cg07190543	ENSG00000054277	-0.547219	1.03958e-07	0.0084075
								cg08100159	ENSG00000108813	-0.547066	1.04979e-07	0.00848997
								cg22006672	ENSG00000133019	-0.546849	1.06455e-07	0.00860923
								cg12265878	ENSG00000171408	-0.546805	1.06752e-07	0.00863314
								cg08993690	ENSG00000115844	0.546544	1.08554e-07	0.00877876
								cg08634082	ENSG00000154188	-0.546435	1.09313e-07	0.00884003
								cg13359161	ENSG00000241563	0.546109	1.11621e-07	0.00902657
								cg11415402	ENSG00000169436	-0.546021	1.12244e-07	0.00907684
								cg16526755	ENSG00000175600	0.546	1.124e-07	0.00908934
								cg03471346	ENSG00000056972	-0.545956	1.12714e-07	0.00911462
								cg04461028	ENSG00000169436	-0.545869	1.13343e-07	0.00916537
								cg06284479	ENSG00000158089	-0.545804	1.13817e-07	0.00920358
								cg26788216	ENSG00000169436	0.545717	1.14451e-07	0.00925474
								cg03187073	ENSG00000241563	-0.545521	1.15892e-07	0.00937114
								cg20260028	ENSG00000198216	0.54539	1.16862e-07	0.00944946
								cg26788216	ENSG00000198216	0.545368	1.17025e-07	0.00946252
								cg00569056	ENSG00000081189	-0.545325	1.1735e-07	0.00948869
								cg25638443	ENSG00000198216	0.545303	1.17513e-07	0.00950175
								cg08993690	ENSG00000134986	-0.54526	1.1784e-07	0.00952807
								cg18233538	ENSG00000175600	0.545042	1.19487e-07	0.00966112
								cg17344321	ENSG00000131370	-0.544933	1.20318e-07	0.00972819
								cg11407942	ENSG00000054277	-0.544846	1.20987e-07	0.00978216
								cg06570358	ENSG00000112297	-0.544824	1.21155e-07	0.00979562
								cg13893782	ENSG00000158321	-0.544694	1.22167e-07	0.00987732
								cg04057956	ENSG00000134986	-0.544411	1.24387e-07	0.0100567
								cg21576525	ENSG00000198216	-0.544237	1.25771e-07	0.0101685
								cg15595627	ENSG00000115844	-0.544128	1.26644e-07	0.0102389
								cg26378179	ENSG00000054277	-0.544084	1.26995e-07	0.0102672
								cg05369623	ENSG00000225953	-0.543932	1.2823e-07	0.0103669
								cg10594543	ENSG00000054277	0.543867	1.28763e-07	0.0104098
								cg24136937	ENSG00000115844	-0.543714	1.30014e-07	0.0105109
								cg01637125	ENSG00000106025	-0.543518	1.3164e-07	0.0106422
								cg05165940	ENSG00000054277	-0.543409	1.32552e-07	0.0107158
								cg26691179	ENSG00000054277	-0.543301	1.3347e-07	0.0107898
								cg03187073	ENSG00000056972	0.543126	1.3495e-07	0.0109094
								cg17344321	ENSG00000056972	-0.543039	1.35696e-07	0.0109695
								cg16960291	ENSG00000054277	-0.542974	1.36259e-07	0.0110149
								cg22006672	ENSG00000241563	-0.542974	1.36259e-07	0.0110149
								cg15595627	ENSG00000100678	-0.542931	1.36635e-07	0.011045
								cg20260028	ENSG00000169436	0.542931	1.36635e-07	0.011045
								cg02344497	ENSG00000241563	0.542756	1.38149e-07	0.0111671
								cg08893087	ENSG00000054277	0.54256	1.39871e-07	0.0113062
								cg14480116	ENSG00000115844	0.54243	1.4103e-07	0.0113997
								cg11407942	ENSG00000176532	-0.542424	1.41086e-07	0.0114041
								cg21833076	ENSG00000204248	0.54206	1.44365e-07	0.011669
								cg04461028	ENSG00000171408	0.542016	1.44762e-07	0.011701
								cg13158272	ENSG00000145681	-0.541886	1.4596e-07	0.0117977
								cg22046201	ENSG00000056972	-0.541842	1.46361e-07	0.0118299
								cg27307183	ENSG00000158321	0.541777	1.46965e-07	0.0118786
								cg06787637	ENSG00000100678	0.541733	1.47369e-07	0.0119111
								cg08634082	ENSG00000171408	0.541668	1.47977e-07	0.0119601
								cg15606017	ENSG00000100678	0.541559	1.48996e-07	0.0120423
								cg18489994	ENSG00000054277	0.541516	1.49405e-07	0.0120752
								cg11415402	ENSG00000081189	-0.541494	1.4961e-07	0.0120916
								cg24719853	ENSG00000204248	-0.541472	1.49815e-07	0.012108
								cg21944234	ENSG00000241563	0.541472	1.49815e-07	0.012108
								cg17344321	ENSG00000241563	0.54145	1.50021e-07	0.0121244
								cg05132905	ENSG00000198216	-0.541429	1.50227e-07	0.0121409
								cg17284116	ENSG00000241563	0.541385	1.50639e-07	0.012174
								cg09026038	ENSG00000105894	-0.541254	1.51883e-07	0.0122744
								cg13860360	ENSG00000164023	-0.541189	1.52509e-07	0.0123249
								cg21576525	ENSG00000241563	-0.541059	1.53767e-07	0.0124264
								cg08091439	ENSG00000100678	0.540884	1.55461e-07	0.0125631
								cg13099226	ENSG00000169436	0.540863	1.55674e-07	0.0125802
								cg11802326	ENSG00000198216	0.540493	1.59336e-07	0.0128759
								cg03471346	ENSG00000115844	0.540427	1.59991e-07	0.0129287
								cg18233538	ENSG00000108813	-0.540384	1.60428e-07	0.0129639
								cg21628504	ENSG00000176532	0.540377	1.60494e-07	0.012969
								cg05132905	ENSG00000225953	-0.54034	1.60868e-07	0.0129991
								cg11415402	ENSG00000131370	0.54034	1.60868e-07	0.0129991
								cg02693150	ENSG00000241563	-0.540166	1.62635e-07	0.0131416
								cg04057956	ENSG00000106025	0.540123	1.6308e-07	0.0131774
								cg21930061	ENSG00000198216	-0.540101	1.63302e-07	0.0131951
								cg06430632	ENSG00000241563	-0.539557	1.68967e-07	0.0136527
								cg10861599	ENSG00000115844	0.539557	1.68967e-07	0.0136527
								cg23523368	ENSG00000176532	0.539485	1.69729e-07	0.0137139
								cg13860360	ENSG00000054277	-0.539382	1.70819e-07	0.0138018
								cg24126432	ENSG00000145681	0.539187	1.72925e-07	0.0139718
								cg26548351	ENSG00000054277	-0.539099	1.73869e-07	0.0140479
								cg05369623	ENSG00000131370	0.538947	1.75533e-07	0.0141822
								cg26152051	ENSG00000111452	-0.538817	1.76971e-07	0.0142982
								cg13893782	ENSG00000056972	-0.538642	1.78905e-07	0.0144543
								cg09129334	ENSG00000100678	-0.538577	1.79636e-07	0.0145132
								cg17252884	ENSG00000115844	0.538534	1.80125e-07	0.0145525
								cg15326452	ENSG00000196511	0.538468	1.8086e-07	0.0146117
								cg13158272	ENSG00000134986	-0.538359	1.82092e-07	0.014711
								cg07837852	ENSG00000115844	-0.538229	1.83581e-07	0.0148311
								cg01821452	ENSG00000100678	0.538229	1.83581e-07	0.0148311
								cg00143606	ENSG00000081189	-0.538185	1.8408e-07	0.0148711
								cg07879825	ENSG00000056972	0.538011	1.86088e-07	0.0150331
								cg18282392	ENSG00000115844	-0.537989	1.86341e-07	0.0150534
								cg21944234	ENSG00000108813	0.537881	1.87608e-07	0.0151555
								cg10594543	ENSG00000198216	0.537859	1.87863e-07	0.0151759
								cg13860360	ENSG00000081189	-0.537728	1.89396e-07	0.0152996
								cg24126432	ENSG00000004846	-0.537619	1.90683e-07	0.0154034
								cg26691179	ENSG00000225953	-0.537532	1.91719e-07	0.0154869
								cg00143606	ENSG00000158089	-0.537336	1.94069e-07	0.0156765
								cg16526755	ENSG00000100678	-0.537249	1.95122e-07	0.0157614
								cg01201512	ENSG00000225953	-0.537119	1.96711e-07	0.0158895
								cg10861599	ENSG00000154188	0.53701	1.98046e-07	0.0159972
								cg15326452	ENSG00000105894	-0.536945	1.9885e-07	0.0160619
								cg07879825	ENSG00000133019	-0.536792	2.0074e-07	0.0162144
								cg22046201	ENSG00000131370	-0.536683	2.021e-07	0.016324
								cg05976283	ENSG00000164023	0.536618	2.0292e-07	0.0163901
								cg22222461	ENSG00000241563	0.536553	2.03743e-07	0.0164563
								cg10272520	ENSG00000056972	0.536444	2.05123e-07	0.0165676
								cg00206507	ENSG00000112297	-0.536335	2.06511e-07	0.0166795
								cg06385583	ENSG00000100678	0.53627	2.07348e-07	0.0167469
								cg26099045	ENSG00000100678	0.536204	2.08188e-07	0.0168145
								cg18076842	ENSG00000158089	-0.536096	2.09596e-07	0.016928
								cg22674082	ENSG00000154188	-0.536052	2.10162e-07	0.0169735
								cg09853792	ENSG00000158089	0.535987	2.11013e-07	0.017042
								cg03393350	ENSG00000241563	-0.535965	2.11297e-07	0.0170648
								cg26033932	ENSG00000158089	0.535878	2.12439e-07	0.0171568
								cg02235497	ENSG00000133019	0.535813	2.13299e-07	0.017226
								cg09143318	ENSG00000169436	0.535791	2.13586e-07	0.017249
								cg25638443	ENSG00000169436	0.535747	2.14162e-07	0.0172953
								cg21930061	ENSG00000241563	-0.535595	2.16189e-07	0.0174588
								cg05682952	ENSG00000183682	-0.53516	2.22081e-07	0.0179344
								cg17252884	ENSG00000158321	-0.53492	2.25386e-07	0.018201
								cg24076747	ENSG00000056972	-0.53479	2.27209e-07	0.018348
								cg11091914	ENSG00000176532	-0.534695	2.28532e-07	0.0184546
								cg26033932	ENSG00000196511	0.534637	2.29353e-07	0.0185207
								cg02235497	ENSG00000176532	0.534521	2.30997e-07	0.0186532
								cg24966363	ENSG00000225953	0.534376	2.33073e-07	0.0188206
								cg10820936	ENSG00000111452	0.534267	2.34639e-07	0.0189469
								cg01637125	ENSG00000108813	-0.534224	2.35269e-07	0.0189975
								cg12400025	ENSG00000115844	0.534158	2.36216e-07	0.0190737
								cg08091439	ENSG00000204248	0.534071	2.37485e-07	0.019176
								cg10893667	ENSG00000225953	-0.533875	2.40363e-07	0.0194081
								cg27307183	ENSG00000133019	-0.53381	2.41329e-07	0.0194859
								cg16506432	ENSG00000054277	0.533788	2.41652e-07	0.0195117
								cg00718242	ENSG00000100678	0.533658	2.43599e-07	0.0196687
								cg08100159	ENSG00000081189	-0.533592	2.44578e-07	0.0197475
								cg00206507	ENSG00000036448	0.533592	2.44578e-07	0.0197475
								cg18233538	ENSG00000081189	-0.533549	2.45233e-07	0.0197999
								cg02235497	ENSG00000171408	-0.533484	2.46218e-07	0.0198791
								cg21185662	ENSG00000158089	0.533484	2.46218e-07	0.0198791
								cg03104467	ENSG00000100678	0.53344	2.46877e-07	0.0199319
								cg09853792	ENSG00000164023	0.533201	2.50531e-07	0.0202266
								cg22982093	ENSG00000056972	-0.533092	2.52209e-07	0.0203618
								cg09143318	ENSG00000056972	-0.533005	2.53558e-07	0.0204705
								cg16526755	ENSG00000164023	-0.532983	2.53897e-07	0.0204976
								cg06284479	ENSG00000164023	-0.532961	2.54236e-07	0.0205247
								cg04124740	ENSG00000198216	-0.532896	2.55255e-07	0.0206067
								cg08091439	ENSG00000131370	-0.532656	2.59026e-07	0.0209109
								cg15606017	ENSG00000225953	0.532417	2.6285e-07	0.0212194
								cg06787637	ENSG00000158089	0.532352	2.63902e-07	0.021304
								cg01154227	ENSG00000133019	-0.532177	2.66728e-07	0.0215319
								cg17252884	ENSG00000154188	0.53209	2.68151e-07	0.0216465
								cg26691179	ENSG00000105894	0.532047	2.68865e-07	0.0217039
								cg13158272	ENSG00000176532	0.531974	2.70062e-07	0.0218002
								cg08634082	ENSG00000225953	-0.531895	2.7138e-07	0.0219063
								cg21833076	ENSG00000111452	0.531895	2.7138e-07	0.0219063
								cg17072494	ENSG00000131370	-0.531873	2.71741e-07	0.0219349
								cg22982093	ENSG00000171408	-0.531851	2.72102e-07	0.0219638
								cg26548351	ENSG00000171408	0.531851	2.72102e-07	0.0219638
								cg00569056	ENSG00000204248	-0.531829	2.72464e-07	0.0219925
								cg19602479	ENSG00000158089	0.531829	2.72464e-07	0.0219925
								cg22222461	ENSG00000081189	0.53172	2.74281e-07	0.0221386
								cg04848570	ENSG00000158089	0.53159	2.76476e-07	0.0223155
								cg17344321	ENSG00000106025	0.531546	2.77211e-07	0.0223745
								cg17072494	ENSG00000176532	0.531539	2.77337e-07	0.0223844
								cg13359161	ENSG00000134986	-0.531503	2.77948e-07	0.0224335
								cg18837178	ENSG00000100678	0.531503	2.77948e-07	0.0224335
								cg17252884	ENSG00000105894	-0.53135	2.80543e-07	0.0226423
								cg11091914	ENSG00000133019	-0.53135	2.80543e-07	0.0226423
								cg00586817	ENSG00000169436	-0.53135	2.80543e-07	0.0226423
								cg14469209	ENSG00000112297	-0.531329	2.80916e-07	0.0226716
								cg05369623	ENSG00000115844	-0.531263	2.82036e-07	0.0227617
								cg26691179	ENSG00000176532	-0.531147	2.84043e-07	0.0229234
								cg09143318	ENSG00000158089	0.531133	2.8429e-07	0.0229431
								cg22222461	ENSG00000171408	-0.530871	2.88849e-07	0.0233107
								cg25638443	ENSG00000100678	0.530871	2.88849e-07	0.0233107
								cg05369623	ENSG00000133019	-0.530828	2.89615e-07	0.0233719
								cg11802326	ENSG00000225953	0.530784	2.90384e-07	0.0234337
								cg20591120	ENSG00000134986	-0.530588	2.93865e-07	0.0237143
								cg09129334	ENSG00000056972	0.530588	2.93865e-07	0.0237143
								cg13893782	ENSG00000111452	0.530523	2.95035e-07	0.0238081
								cg26152051	ENSG00000175600	0.530436	2.96601e-07	0.0239342
								cg21628504	ENSG00000056972	-0.530393	2.97387e-07	0.0239973
								cg10594543	ENSG00000225953	0.530306	2.98964e-07	0.0241243
								cg11415402	ENSG00000158089	-0.530262	2.99756e-07	0.0241879
								cg20591120	ENSG00000241563	0.53024	3.00153e-07	0.0242196
								cg18489994	ENSG00000204248	0.530218	3.0055e-07	0.0242514
								cg22539420	ENSG00000054277	-0.530175	3.01346e-07	0.0243153
								cg00569056	ENSG00000169436	-0.530001	3.04549e-07	0.0245734
								cg08634082	ENSG00000241563	-0.529979	3.04952e-07	0.0246057
								cg15991082	ENSG00000158321	-0.529957	3.05355e-07	0.0246379
								cg02693150	ENSG00000225953	-0.529935	3.05759e-07	0.0246702
								cg21217423	ENSG00000056972	0.529827	3.07785e-07	0.0248333
								cg09129334	ENSG00000154188	-0.529783	3.08599e-07	0.0248987
								cg23523368	ENSG00000111452	0.529631	3.11464e-07	0.0251295
								cg18282392	ENSG00000054277	-0.529435	3.15185e-07	0.0254294
								cg09026038	ENSG00000158089	0.529348	3.16852e-07	0.0255636
								cg23787144	ENSG00000241563	-0.52913	3.21056e-07	0.0259025
								cg10272520	ENSG00000133019	-0.529065	3.22328e-07	0.0260048
								cg10820936	ENSG00000169436	0.529021	3.23178e-07	0.026073
								cg19412669	ENSG00000100678	0.528978	3.2403e-07	0.0261414
								cg21576525	ENSG00000180592	-0.528912	3.25313e-07	0.0262446
								cg13814677	ENSG00000204248	-0.528869	3.26171e-07	0.0263135
								cg17072494	ENSG00000158321	-0.528673	3.30058e-07	0.0266268
								cg07190543	ENSG00000241563	-0.528651	3.30492e-07	0.0266615
								cg04921068	ENSG00000054277	0.528629	3.30927e-07	0.0266962
								cg13158272	ENSG00000122223	0.528626	3.31005e-07	0.0267022
								cg26691179	ENSG00000241563	-0.528586	3.31799e-07	0.0267659
								cg01637125	ENSG00000176532	-0.528513	3.33268e-07	0.0268841
								cg10982364	ENSG00000054277	-0.528499	3.33549e-07	0.0269064
								cg24136937	ENSG00000169436	-0.528303	3.37519e-07	0.0272263
								cg25638443	ENSG00000056972	-0.528259	3.38407e-07	0.0272976
								cg26378179	ENSG00000105894	0.528259	3.38407e-07	0.0272976
								cg01676959	ENSG00000164023	-0.528129	3.41086e-07	0.027513
								cg24966363	ENSG00000100678	0.528107	3.41534e-07	0.0275488
								cg09747891	ENSG00000105894	-0.528085	3.41983e-07	0.0275847
								cg25680629	ENSG00000105894	-0.52778	3.48325e-07	0.0280959
								cg22046201	ENSG00000143753	0.52778	3.48325e-07	0.0280959
								cg23523368	ENSG00000241563	0.527737	3.49241e-07	0.0281691
								cg18827066	ENSG00000100678	-0.527672	3.50618e-07	0.0282798
								cg01821452	ENSG00000158321	-0.527432	3.55711e-07	0.0286902
								cg08091439	ENSG00000081189	0.527432	3.55711e-07	0.0286902
								cg22006672	ENSG00000105894	0.527367	3.57112e-07	0.0288025
								cg10851739	ENSG00000198216	0.527302	3.58518e-07	0.0289156
								cg27421291	ENSG00000133019	0.527127	3.62294e-07	0.0292197
								cg10861599	ENSG00000081189	0.527106	3.62769e-07	0.0292577
								cg13169863	ENSG00000056972	0.52704	3.64196e-07	0.0293724
								cg25184827	ENSG00000056972	0.52691	3.67067e-07	0.0296036
								cg22674082	ENSG00000056972	0.526888	3.67548e-07	0.029642
								cg04315771	ENSG00000241563	-0.526823	3.68993e-07	0.0297582
								cg05132905	ENSG00000171408	0.526779	3.69959e-07	0.0298357
								cg02344497	ENSG00000158321	-0.526757	3.70443e-07	0.0298744
								cg16526755	ENSG00000108813	-0.526605	3.73849e-07	0.0301487
								cg13893782	ENSG00000154188	0.526605	3.73849e-07	0.0301487
								cg26378179	ENSG00000145681	0.526605	3.73849e-07	0.0301487
								cg01201512	ENSG00000198216	-0.52654	3.75318e-07	0.030266
								cg04057956	ENSG00000131370	-0.526409	3.78271e-07	0.0305038
								cg22046201	ENSG00000036448	0.526409	3.78271e-07	0.0305038
								cg14764792	ENSG00000100678	-0.526061	3.86256e-07	0.0311469
								cg02235663	ENSG00000164023	-0.526039	3.8676e-07	0.0311872
								cg04057956	ENSG00000158321	-0.525996	3.87771e-07	0.0312683
								cg18233538	ENSG00000036448	-0.52593	3.89291e-07	0.0313905
								cg11407942	ENSG00000056972	0.52593	3.89291e-07	0.0313905
								cg09191732	ENSG00000105894	0.525865	3.90817e-07	0.0315127
								cg22674082	ENSG00000134986	0.525865	3.90817e-07	0.0315127
								cg14764792	ENSG00000056972	0.525778	3.92861e-07	0.0316768
								cg21185662	ENSG00000164023	0.525756	3.93373e-07	0.0317177
								cg05976283	ENSG00000225953	0.525604	3.96978e-07	0.0320079
								cg01343624	ENSG00000100678	0.525473	4.00093e-07	0.0322587
								cg01676959	ENSG00000198216	-0.525321	4.03756e-07	0.0325536
								cg20591120	ENSG00000131370	-0.525277	4.04808e-07	0.032638
								cg11415402	ENSG00000111452	-0.525277	4.04808e-07	0.032638
								cg22982093	ENSG00000133019	0.525277	4.04808e-07	0.032638
								cg11415402	ENSG00000183682	-0.525255	4.05335e-07	0.0326793
								cg05375811	ENSG00000100678	0.525125	4.08512e-07	0.0329351
								cg14604584	ENSG00000171408	0.525125	4.08512e-07	0.0329351
								cg05675514	ENSG00000225953	0.524994	4.11713e-07	0.0331923
								cg06835212	ENSG00000241563	-0.524951	4.12785e-07	0.0332783
								cg25638443	ENSG00000105894	-0.524907	4.13859e-07	0.0333645
								cg05132905	ENSG00000176532	-0.524877	4.146e-07	0.0334238
								cg02235663	ENSG00000175600	0.524842	4.15476e-07	0.033494
								cg21944234	ENSG00000171408	-0.52482	4.16017e-07	0.0335372
								cg26788216	ENSG00000131370	-0.524668	4.19818e-07	0.0338432
								cg08091439	ENSG00000138316	-0.524559	4.22553e-07	0.0340633
								cg26033932	ENSG00000054277	0.524515	4.23651e-07	0.0341514
								cg12265878	ENSG00000176532	0.524442	4.25513e-07	0.034301
								cg23531640	ENSG00000158321	-0.524428	4.25857e-07	0.0343283
								cg17963461	ENSG00000158089	0.524407	4.2641e-07	0.0343725
								cg13893782	ENSG00000158089	0.524254	4.30301e-07	0.0346857
								cg08993690	ENSG00000176532	0.524137	4.33313e-07	0.0349281
								cg21833076	ENSG00000107864	0.523993	4.37049e-07	0.0352288
								cg01637125	ENSG00000131370	0.523928	4.38751e-07	0.0353655
								cg08634082	ENSG00000176532	-0.523876	4.40107e-07	0.0354744
								cg24126432	ENSG00000133019	-0.523862	4.4046e-07	0.0355024
								cg21491443	ENSG00000196511	0.523862	4.4046e-07	0.0355024
								cg05673882	ENSG00000204248	0.523732	4.43897e-07	0.0357785
								cg13359161	ENSG00000056972	-0.523623	4.4678e-07	0.0360105
								cg19602479	ENSG00000100678	0.523601	4.47359e-07	0.0360567
								cg22218695	ENSG00000081189	0.523601	4.47359e-07	0.0360567
								cg13359161	ENSG00000108813	0.523601	4.47359e-07	0.0360567
								cg01447281	ENSG00000106025	0.523558	4.48518e-07	0.0361488
								cg05663453	ENSG00000081189	-0.523405	4.526e-07	0.0364773
								cg08100159	ENSG00000115844	-0.523405	4.526e-07	0.0364773
								cg21115558	ENSG00000133019	-0.523384	4.53186e-07	0.0365236
								cg07879825	ENSG00000134986	0.523362	4.53772e-07	0.0365704
								cg21628504	ENSG00000134986	-0.523296	4.55536e-07	0.0367121
								cg04124740	ENSG00000056972	0.523166	4.59084e-07	0.0369976
								cg19298498	ENSG00000154188	-0.523144	4.59678e-07	0.037045
								cg02693150	ENSG00000198216	-0.522992	4.63855e-07	0.0373811
								cg21628504	ENSG00000108813	0.522926	4.65656e-07	0.0375258
								cg14827391	ENSG00000100678	-0.522818	4.68673e-07	0.0377685
								cg17252884	ENSG00000100678	0.522796	4.69279e-07	0.0378168
								cg24727343	ENSG00000100678	0.52273	4.711e-07	0.0379631
								cg25680629	ENSG00000154188	0.522687	4.72318e-07	0.0380608
								cg22046201	ENSG00000187736	0.5226	4.74762e-07	0.0382573
								cg23531640	ENSG00000107864	0.522469	4.78451e-07	0.0385541
								cg18489994	ENSG00000169436	0.52236	4.81547e-07	0.0388031
								cg21491443	ENSG00000171408	-0.522252	4.84661e-07	0.0390535
								cg02693150	ENSG00000056972	0.522252	4.84661e-07	0.0390535
								cg10851739	ENSG00000100678	0.522099	4.89052e-07	0.0394063
								cg17951878	ENSG00000111452	0.522034	4.90946e-07	0.0395585
								cg20591120	ENSG00000115844	0.52199	4.92212e-07	0.03966
								cg04921068	ENSG00000154188	0.521816	4.97308e-07	0.0400701
								cg16526755	ENSG00000036448	-0.521794	4.97949e-07	0.0401212
								cg10851739	ENSG00000158089	0.521707	5.00518e-07	0.0403277
								cg27664390	ENSG00000133019	-0.521686	5.01163e-07	0.0403792
								cg22222461	ENSG00000106025	0.521512	5.06346e-07	0.0407963
								cg03329572	ENSG00000158089	0.52149	5.06998e-07	0.0408483
								cg27576900	ENSG00000111452	0.521468	5.0765e-07	0.0409003
								cg27421291	ENSG00000154188	0.521446	5.08303e-07	0.0409524
								cg05789595	ENSG00000111452	0.521403	5.09612e-07	0.0410574
								cg09026038	ENSG00000164023	0.521359	5.10924e-07	0.0411626
								cg09129334	ENSG00000107864	-0.521207	5.1554e-07	0.041534
								cg18076842	ENSG00000100678	-0.521141	5.17531e-07	0.0416938
								cg11415402	ENSG00000036448	-0.521141	5.17531e-07	0.0416938
								cg08100159	ENSG00000056972	0.521141	5.17531e-07	0.0416938
								cg12109797	ENSG00000036448	0.520989	5.22203e-07	0.0420687
								cg14469209	ENSG00000036448	0.520989	5.22203e-07	0.0420687
								cg22222461	ENSG00000111452	0.520989	5.22203e-07	0.0420687
								cg25680629	ENSG00000225953	0.520946	5.23546e-07	0.0421753
								cg05245650	ENSG00000105894	0.520924	5.24218e-07	0.0422289
								cg12265878	ENSG00000198216	0.520706	5.30987e-07	0.0427737
								cg00914726	ENSG00000105894	0.520619	5.33718e-07	0.0429931
								cg14396758	ENSG00000225953	-0.520576	5.35088e-07	0.0431029
								cg04124740	ENSG00000133019	-0.520532	5.36462e-07	0.0432131
								cg01637125	ENSG00000183682	-0.520488	5.37839e-07	0.0433235
								cg10388017	ENSG00000081189	0.520336	5.42685e-07	0.0437133
								cg17344321	ENSG00000081189	0.520271	5.44775e-07	0.0438811
								cg04508575	ENSG00000225953	0.519988	5.53917e-07	0.0446169
								cg06430632	ENSG00000183682	-0.519727	5.62485e-07	0.0453065
								cg14604584	ENSG00000183682	-0.519683	5.63925e-07	0.0454219
								cg10893667	ENSG00000056972	0.519618	5.66092e-07	0.0455959
								cg08281415	ENSG00000164023	0.519552	5.68266e-07	0.0457704
								cg26033932	ENSG00000081189	0.519509	5.6972e-07	0.045887
								cg22046201	ENSG00000225953	0.519465	5.71178e-07	0.0460038
								cg08634082	ENSG00000131370	0.519465	5.71178e-07	0.0460038
								cg05369623	ENSG00000056972	0.519226	5.79258e-07	0.0466534
								cg17962756	ENSG00000100678	0.519161	5.8148e-07	0.0468318
								cg09502069	ENSG00000115844	-0.519117	5.82966e-07	0.0469509
								cg22222461	ENSG00000143753	0.519117	5.82966e-07	0.0469509
								cg09584650	ENSG00000054277	0.518987	5.87446e-07	0.0473106
								cg08091439	ENSG00000036448	0.518899	5.90451e-07	0.047552
								cg24719853	ENSG00000112297	0.518856	5.91958e-07	0.0476727
								cg00421624	ENSG00000100678	-0.518812	5.9347e-07	0.0477939
								cg05245650	ENSG00000054277	-0.518791	5.94227e-07	0.0478543
								cg01343624	ENSG00000081189	0.518791	5.94227e-07	0.0478543
								cg00569056	ENSG00000176532	-0.518782	5.94534e-07	0.0478778
								cg09026038	ENSG00000134986	-0.518616	6.00316e-07	0.0483428
								cg02235497	ENSG00000169436	0.518529	6.03383e-07	0.0485892
								cg21576525	ENSG00000100678	-0.518508	6.04152e-07	0.0486505
								cg04057956	ENSG00000111452	0.518508	6.04152e-07	0.0486505
								cg10861599	ENSG00000241563	0.518486	6.04922e-07	0.0487113
								cg05369623	ENSG00000100678	-0.518421	6.07237e-07	0.0488972
								cg04124740	ENSG00000108813	-0.518421	6.07237e-07	0.0488972
								cg26033932	ENSG00000164023	0.518355	6.09561e-07	0.0490831
								cg20260028	ENSG00000036448	0.51792	6.25268e-07	0.0503472
								cg14396758	ENSG00000241563	-0.517876	6.2686e-07	0.0504748
								cg06430632	ENSG00000154188	-0.517833	6.28455e-07	0.0506026
								cg24126432	ENSG00000169436	-0.517615	6.3649e-07	0.0512489
								cg17951878	ENSG00000112297	-0.517593	6.37299e-07	0.0513134
								cg08993690	ENSG00000171408	-0.517572	6.38109e-07	0.051378
								cg09747891	ENSG00000100678	0.517572	6.38109e-07	0.051378
								cg10861599	ENSG00000056972	-0.51755	6.3892e-07	0.051442
								cg23787144	ENSG00000112297	0.51755	6.3892e-07	0.051442
								cg22006672	ENSG00000054277	-0.517463	6.42172e-07	0.0517026
								cg11415402	ENSG00000225953	-0.517441	6.42988e-07	0.0517676
								cg25080256	ENSG00000117682	-0.517289	6.48725e-07	0.0522288
								cg21628504	ENSG00000171408	-0.517245	6.50373e-07	0.0523609
								cg03471346	ENSG00000131370	-0.517136	6.5451e-07	0.0526933
								cg17951713	ENSG00000158321	-0.517115	6.55341e-07	0.0527595
								cg24966363	ENSG00000131370	-0.517115	6.55341e-07	0.0527595
								cg20260028	ENSG00000054277	0.517006	6.59508e-07	0.0530937
								cg04921068	ENSG00000112297	-0.516984	6.60344e-07	0.0531603
								cg03583016	ENSG00000054277	-0.516962	6.61182e-07	0.0532271
								cg26378179	ENSG00000169436	-0.51694	6.6202e-07	0.0532939
								cg07879825	ENSG00000111452	-0.51694	6.6202e-07	0.0532939
								cg09502069	ENSG00000109586	0.516853	6.65384e-07	0.0535634
								cg04921068	ENSG00000176532	0.516714	6.70814e-07	0.0539999
								cg10893667	ENSG00000169436	-0.516679	6.7216e-07	0.0541075
								cg13563959	ENSG00000158089	0.516657	6.73012e-07	0.0541754
								cg21491443	ENSG00000183682	0.516636	6.73864e-07	0.0542434
								cg26548351	ENSG00000176532	-0.516539	6.77643e-07	0.0545469
								cg08993690	ENSG00000145681	-0.516505	6.79001e-07	0.0546555
								cg21491443	ENSG00000122223	0.516446	6.81333e-07	0.0548425
								cg01821452	ENSG00000158089	0.516418	6.82447e-07	0.0549315
								cg24126432	ENSG00000106025	-0.516374	6.84176e-07	0.05507
								cg16430963	ENSG00000106025	-0.5162	6.91132e-07	0.0556292
								cg26691179	ENSG00000100678	-0.516179	6.92007e-07	0.055699
								cg16506432	ENSG00000158089	0.516004	6.99039e-07	0.0562643
								cg05673882	ENSG00000198216	0.51583	7.06138e-07	0.0568349
								cg14480116	ENSG00000056972	-0.515787	7.07924e-07	0.056978
								cg03187073	ENSG00000133019	-0.515743	7.09714e-07	0.0571213
								cg02693150	ENSG00000115844	-0.515743	7.09714e-07	0.0571213
								cg09747891	ENSG00000196511	0.515678	7.12406e-07	0.0573366
								cg04124740	ENSG00000054277	-0.515547	7.17821e-07	0.0577717
								cg19298498	ENSG00000100678	-0.515438	7.22362e-07	0.0581364
								cg16526755	ENSG00000115844	-0.515438	7.22362e-07	0.0581364
								cg19412669	ENSG00000112297	-0.515351	7.26015e-07	0.058429
								cg22046201	ENSG00000054277	0.515286	7.28766e-07	0.0586496
								cg14396758	ENSG00000108813	-0.51509	7.37079e-07	0.0593179
								cg05132905	ENSG00000154188	-0.515068	7.38008e-07	0.0593919
								cg14764792	ENSG00000169436	-0.514981	7.41735e-07	0.0596911
								cg10893667	ENSG00000054277	-0.514938	7.43606e-07	0.0598409
								cg23983726	ENSG00000204248	-0.514829	7.48301e-07	0.060218
								cg04315771	ENSG00000183682	-0.514829	7.48301e-07	0.060218
								cg08091439	ENSG00000158089	0.514785	7.50187e-07	0.0603683
								cg05675514	ENSG00000204248	0.514698	7.53973e-07	0.0606722
								cg24076747	ENSG00000133019	0.514655	7.55873e-07	0.0608243
								cg04461028	ENSG00000100678	-0.514633	7.56824e-07	0.0609001
								cg11802326	ENSG00000164023	0.514611	7.57777e-07	0.060976
								cg14469209	ENSG00000147677	0.514546	7.60641e-07	0.0612057
								cg04124740	ENSG00000033867	0.514437	7.65439e-07	0.061591
								cg14233604	ENSG00000106025	0.514328	7.70264e-07	0.0619785
								cg01343624	ENSG00000169436	0.514263	7.73174e-07	0.0622119
								cg15326452	ENSG00000134986	-0.514176	7.77069e-07	0.0625245
								cg14396758	ENSG00000176532	-0.514014	7.84353e-07	0.0631098
								cg14764792	ENSG00000108813	-0.513958	7.86888e-07	0.063313
								cg17962756	ENSG00000036448	0.513915	7.88866e-07	0.0634714
								cg14480116	ENSG00000133019	0.513871	7.90848e-07	0.06363
								cg24966363	ENSG00000036448	0.513806	7.93831e-07	0.0638693
								cg26788216	ENSG00000100678	0.513762	7.95825e-07	0.0640289
								cg18282392	ENSG00000176532	-0.513753	7.96255e-07	0.0640627
								cg01637125	ENSG00000164023	-0.513414	8.11951e-07	0.0653247
								cg05682952	ENSG00000131370	0.513371	8.13988e-07	0.0654878
								cg06835212	ENSG00000198216	-0.513327	8.1603e-07	0.0656512
								cg20547155	ENSG00000131370	0.51324	8.20129e-07	0.0659802
								cg27307183	ENSG00000154188	-0.513218	8.21157e-07	0.0660621
								cg25638443	ENSG00000204248	0.513196	8.22185e-07	0.066144
								cg05976283	ENSG00000134986	-0.513088	8.27348e-07	0.0665585
								cg05789595	ENSG00000112297	-0.513044	8.29422e-07	0.0667245
								cg19628686	ENSG00000112297	0.512979	8.32542e-07	0.0669747
								cg10388017	ENSG00000100678	0.512935	8.34628e-07	0.0671416
								cg23236370	ENSG00000158089	0.512892	8.36719e-07	0.067309
								cg21115558	ENSG00000054277	-0.512783	8.41968e-07	0.0677304
								cg12109797	ENSG00000056972	-0.512739	8.44077e-07	0.0678992
								cg27576900	ENSG00000176532	0.512643	8.48771e-07	0.068276
								cg20591120	ENSG00000145681	-0.512478	8.56832e-07	0.0689236
								cg26548351	ENSG00000108813	-0.512369	8.622e-07	0.0693545
								cg07444473	ENSG00000169436	-0.512326	8.64356e-07	0.0695271
								cg10861599	ENSG00000106025	0.512173	8.71943e-07	0.0701365
								cg11939496	ENSG00000169436	0.512152	8.73032e-07	0.0702232
								cg18827066	ENSG00000169436	-0.512086	8.76306e-07	0.0704857
								cg13563959	ENSG00000241563	0.512021	8.79593e-07	0.0707492
								cg04508575	ENSG00000158089	0.511999	8.80691e-07	0.0708366
								cg17951878	ENSG00000164287	0.511999	8.80691e-07	0.0708366
								cg10893667	ENSG00000081189	-0.511956	8.8289e-07	0.0710117
								cg14065857	ENSG00000115844	0.511956	8.8289e-07	0.0710117
								cg00586817	ENSG00000183682	-0.511934	8.83992e-07	0.0710986
								cg24136937	ENSG00000225953	-0.511847	8.88413e-07	0.0714533
								cg14065857	ENSG00000198216	0.511803	8.90631e-07	0.0716308
								cg01676959	ENSG00000158089	-0.511607	9.00677e-07	0.0724378
								cg09747891	ENSG00000134986	-0.51152	9.05176e-07	0.0727988
								cg25806550	ENSG00000158321	-0.511433	9.09696e-07	0.0731614
								cg14604584	ENSG00000225953	-0.511368	9.131e-07	0.0734342
								cg18282392	ENSG00000056972	0.511259	9.18801e-07	0.0738918
								cg15991082	ENSG00000111452	0.511237	9.19945e-07	0.0739829
								cg16430963	ENSG00000108813	-0.51115	9.24535e-07	0.0743511
								cg02235663	ENSG00000108813	-0.511085	9.27992e-07	0.0746282
								cg01637125	ENSG00000158089	-0.511041	9.30303e-07	0.0748131
								cg07190543	ENSG00000056972	0.510976	9.3378e-07	0.0750918
								cg10594543	ENSG00000105894	-0.510954	9.34942e-07	0.0751843
								cg09129334	ENSG00000115844	-0.510846	9.40771e-07	0.0756521
								cg06787637	ENSG00000134986	-0.51078	9.44285e-07	0.0759337
								cg07444473	ENSG00000198216	-0.510737	9.46634e-07	0.0761217
								cg25638443	ENSG00000225953	0.510476	9.60848e-07	0.0772637
								cg04461028	ENSG00000056972	0.510454	9.62041e-07	0.0773587
								cg25184827	ENSG00000241563	-0.51041	9.64432e-07	0.07755
								cg25806550	ENSG00000133019	0.510367	9.66829e-07	0.0777418
								cg26548351	ENSG00000225953	-0.510345	9.6803e-07	0.0778374
								cg19848683	ENSG00000081189	0.510345	9.6803e-07	0.0778374
								cg00586817	ENSG00000176532	-0.510335	9.68568e-07	0.0778787
								cg21628504	ENSG00000198216	0.510323	9.69232e-07	0.0779311
								cg13893782	ENSG00000142599	-0.51028	9.7164e-07	0.0781237
								cg09129334	ENSG00000145681	0.510258	9.72846e-07	0.0782197
								cg05132905	ENSG00000158089	-0.510236	9.74053e-07	0.0783158
								cg14065857	ENSG00000133019	0.510171	9.77685e-07	0.0786069
								cg04021372	ENSG00000183682	-0.510105	9.81328e-07	0.0788988
								cg26548351	ENSG00000105894	0.510084	9.82546e-07	0.0789957
								cg21930061	ENSG00000131370	0.509953	9.89881e-07	0.0795845
								cg16506432	ENSG00000225953	0.509888	9.93568e-07	0.0798799
								cg13158272	ENSG00000196511	0.509888	9.93568e-07	0.0798799
								cg21833076	ENSG00000134986	-0.509844	9.96033e-07	0.0800761
								cg26691179	ENSG00000115844	-0.509735	1.00222e-06	0.0805725
								cg17344321	ENSG00000133019	0.509735	1.00222e-06	0.0805725
								cg13893782	ENSG00000081189	0.509735	1.00222e-06	0.0805725
								cg23523368	ENSG00000183682	0.509692	1.00471e-06	0.0807696
								cg18827066	ENSG00000154188	-0.509561	1.0122e-06	0.0813708
								cg24076747	ENSG00000115844	0.50954	1.01345e-06	0.0814702
								cg09129334	ENSG00000183682	-0.509518	1.01471e-06	0.0815705
								cg16506432	ENSG00000164023	0.509518	1.01471e-06	0.0815705
								cg06787637	ENSG00000164023	0.509452	1.01848e-06	0.0818715
								cg13860360	ENSG00000056972	0.509431	1.01974e-06	0.0819718
								cg26691179	ENSG00000169436	-0.509409	1.021e-06	0.0820721
								cg04848570	ENSG00000100678	0.509365	1.02353e-06	0.0822744
								cg14480116	ENSG00000054277	0.509257	1.02988e-06	0.0827838
								cg13158272	ENSG00000154188	0.509213	1.03243e-06	0.0829878
								cg15595627	ENSG00000241563	-0.509191	1.03371e-06	0.0830896
								cg22218695	ENSG00000100678	0.509191	1.03371e-06	0.0830896
								cg14469209	ENSG00000115844	0.509191	1.03371e-06	0.0830896
								cg03187073	ENSG00000158321	0.509169	1.03499e-06	0.0831894
								cg12040203	ENSG00000054277	0.509104	1.03883e-06	0.083497
								cg27576900	ENSG00000171408	-0.509061	1.0414e-06	0.0837025
								cg18233538	ENSG00000100678	-0.508952	1.04786e-06	0.0842207
								cg06284479	ENSG00000115844	-0.50893	1.04915e-06	0.0843233
								cg18119485	ENSG00000241563	-0.508886	1.05175e-06	0.0845313
								cg09026038	ENSG00000257923	-0.508821	1.05565e-06	0.0848436
								cg11802326	ENSG00000111452	0.508604	1.06877e-06	0.085897
								cg22006672	ENSG00000167693	0.508604	1.06877e-06	0.085897
								cg12400025	ENSG00000176532	0.508594	1.06937e-06	0.0859431
								cg20789483	ENSG00000152208	-0.508482	1.07616e-06	0.0864878
								cg18282392	ENSG00000108813	-0.508429	1.07937e-06	0.0867446
								cg09143318	ENSG00000054277	0.508429	1.07937e-06	0.0867446
								cg06835212	ENSG00000176532	-0.508376	1.08264e-06	0.0870053
								cg23523368	ENSG00000105894	-0.508299	1.08738e-06	0.0873851
								cg27136740	ENSG00000105894	0.508299	1.08738e-06	0.0873851
								cg04057956	ENSG00000142599	-0.508233	1.09141e-06	0.0877068
								cg15606017	ENSG00000133019	0.508233	1.09141e-06	0.0877068
								cg23236370	ENSG00000164023	0.508168	1.09545e-06	0.0880293
								cg21115558	ENSG00000169436	-0.508059	1.10222e-06	0.0885722
								cg20125920	ENSG00000204248	-0.507972	1.10767e-06	0.089009
								cg05673882	ENSG00000158089	0.507885	1.11314e-06	0.0894475
								cg25184827	ENSG00000171408	0.507885	1.11314e-06	0.0894475
								cg04921068	ENSG00000131370	-0.507798	1.11863e-06	0.0898864
								cg17072494	ENSG00000154188	0.507689	1.12554e-06	0.0904405
								cg25680629	ENSG00000100678	0.507472	1.13947e-06	0.0915587
								cg13359161	ENSG00000111452	0.507276	1.15214e-06	0.0925756
								cg08091439	ENSG00000169436	0.507254	1.15356e-06	0.0926885
								cg14480116	ENSG00000100678	0.507232	1.15498e-06	0.0928015
								cg01637125	ENSG00000171408	0.507167	1.15924e-06	0.0931426
								cg18119485	ENSG00000056972	0.506906	1.17645e-06	0.0945242
								cg04461028	ENSG00000131370	0.506906	1.17645e-06	0.0945242
								cg05789595	ENSG00000158089	0.506775	1.18514e-06	0.0952201
								cg05472468	ENSG00000056972	0.506688	1.19097e-06	0.0956873
								cg14764792	ENSG00000171408	0.506688	1.19097e-06	0.0956873
								cg13893782	ENSG00000105894	-0.506666	1.19243e-06	0.0958022
								cg14480116	ENSG00000171408	-0.506666	1.19243e-06	0.0958022
								cg25680629	ENSG00000134986	-0.506666	1.19243e-06	0.0958022
								cg09143318	ENSG00000100678	0.506427	1.20862e-06	0.0970993
								cg27307183	ENSG00000183682	-0.506383	1.21159e-06	0.0973367
								cg09129334	ENSG00000134160	-0.506383	1.21159e-06	0.0973367
								cg27307183	ENSG00000100678	-0.506318	1.21605e-06	0.0976926
								cg14426428	ENSG00000036448	0.506187	1.22502e-06	0.098412
								cg23169883	ENSG00000133019	-0.506057	1.23405e-06	0.0991362
								cg23531640	ENSG00000225953	0.506057	1.23405e-06	0.0991362
								cg09502069	ENSG00000108813	-0.505926	1.24315e-06	0.0998647
								cg05673882	ENSG00000111452	0.505839	1.24925e-06	0.100354
								cg19412669	ENSG00000154188	0.50573	1.25691e-06	0.100968
								cg20260028	ENSG00000105894	-0.505665	1.26153e-06	0.101337
								cg13359161	ENSG00000115844	0.505621	1.26462e-06	0.101584
								cg16526755	ENSG00000112297	0.505578	1.26771e-06	0.101831
								cg14044640	ENSG00000105894	0.505556	1.26926e-06	0.101955
								cg05375811	ENSG00000241563	0.505534	1.27081e-06	0.102078
								cg05682952	ENSG00000115844	-0.505338	1.28486e-06	0.103205
								cg04057956	ENSG00000145681	-0.505317	1.28643e-06	0.10333
								cg20260028	ENSG00000225953	0.505295	1.28801e-06	0.103456
								cg08634082	ENSG00000183682	-0.505251	1.29116e-06	0.103707
								cg04315771	ENSG00000180592	-0.505164	1.29748e-06	0.104214
								cg13099226	ENSG00000225953	0.505099	1.30224e-06	0.104595
								cg22218695	ENSG00000138316	-0.505034	1.30701e-06	0.104976
								cg14396758	ENSG00000180592	-0.504772	1.32628e-06	0.106523
								cg12400025	ENSG00000134986	-0.504685	1.33276e-06	0.107042
								cg03393350	ENSG00000115844	-0.504664	1.33439e-06	0.107172
								cg24966363	ENSG00000056972	-0.50449	1.34746e-06	0.10822
								cg05673882	ENSG00000056972	-0.504402	1.35404e-06	0.108747
								cg05682952	ENSG00000111452	-0.504337	1.35899e-06	0.109143
								cg07548313	ENSG00000054277	0.504337	1.35899e-06	0.109143
								cg21363050	ENSG00000100678	0.504185	1.37062e-06	0.110074
								cg21628504	ENSG00000115844	0.504141	1.37396e-06	0.110341
								cg15326452	ENSG00000054277	0.504119	1.37563e-06	0.110474
								cg05673882	ENSG00000036448	0.504032	1.38234e-06	0.111012
								cg17344321	ENSG00000134986	-0.503902	1.39247e-06	0.111824
								cg10550166	ENSG00000204248	-0.503858	1.39586e-06	0.112095
								cg11415402	ENSG00000180592	-0.503858	1.39586e-06	0.112095
								cg06430632	ENSG00000108813	-0.503858	1.39586e-06	0.112095
								cg19298498	ENSG00000111452	-0.503858	1.39586e-06	0.112095
								cg02235497	ENSG00000106025	0.503858	1.39586e-06	0.112095
								cg02693150	ENSG00000183682	-0.503815	1.39925e-06	0.11236
								cg15991082	ENSG00000134986	-0.503706	1.40778e-06	0.113043
								cg19412669	ENSG00000187736	0.50351	1.42325e-06	0.114284
								cg14469209	ENSG00000056972	-0.503445	1.42845e-06	0.1147
								cg04124740	ENSG00000241563	-0.503445	1.42845e-06	0.1147
								cg17994139	ENSG00000105894	0.503445	1.42845e-06	0.1147
								cg20260028	ENSG00000134986	-0.503401	1.43192e-06	0.114975
								cg00569056	ENSG00000133019	-0.503314	1.43889e-06	0.115533
								cg04124740	ENSG00000105894	0.503249	1.44414e-06	0.115953
								cg08091439	ENSG00000187736	0.503227	1.44589e-06	0.116092
								cg05369623	ENSG00000154188	-0.503183	1.4494e-06	0.116372
								cg08100159	ENSG00000131370	0.50314	1.45292e-06	0.116653
								cg23787144	ENSG00000225953	-0.503118	1.45468e-06	0.116793
								cg23787144	ENSG00000054277	-0.503053	1.45999e-06	0.117218
								cg24966363	ENSG00000176532	0.502846	1.47687e-06	0.118572
								cg09502069	ENSG00000138639	0.502726	1.48677e-06	0.119365
								cg18119485	ENSG00000113657	0.502639	1.49399e-06	0.119943
								cg05375811	ENSG00000158089	0.502639	1.49399e-06	0.119943
								cg12109797	ENSG00000112297	-0.502509	1.50488e-06	0.120815
								cg05369623	ENSG00000176532	-0.502411	1.51308e-06	0.121472
								cg00569056	ENSG00000108813	-0.502335	1.51952e-06	0.121987
								cg17072494	ENSG00000107864	0.502247	1.52689e-06	0.122577
								cg09584650	ENSG00000169436	0.502182	1.53244e-06	0.123021
								cg13893782	ENSG00000115844	0.502139	1.53615e-06	0.123318
								cg23531640	ENSG00000131370	-0.50203	1.54546e-06	0.124063
								cg14480116	ENSG00000108813	0.50203	1.54546e-06	0.124063
								cg07837852	ENSG00000241563	-0.501769	1.56803e-06	0.125872
								cg05682952	ENSG00000180592	-0.501769	1.56803e-06	0.125872
								cg22046201	ENSG00000137960	-0.501703	1.57372e-06	0.126326
								cg01135464	ENSG00000107864	0.501703	1.57372e-06	0.126326
								cg17962756	ENSG00000054277	0.501616	1.58133e-06	0.126933
								cg25806550	ENSG00000056972	-0.501594	1.58324e-06	0.127085
								cg04921068	ENSG00000198216	0.501486	1.59283e-06	0.127853
								cg00569056	ENSG00000111452	-0.501464	1.59475e-06	0.128006
								cg23531640	ENSG00000164287	0.50142	1.5986e-06	0.128313
								cg24126432	ENSG00000154188	-0.501377	1.60246e-06	0.128621
								cg16506432	ENSG00000036448	0.501268	1.61215e-06	0.129398
								cg21930061	ENSG00000225953	-0.501224	1.61604e-06	0.129708
								cg19298498	ENSG00000241563	-0.501224	1.61604e-06	0.129708
								cg18489994	ENSG00000112297	-0.500963	1.63958e-06	0.131594
								cg08281415	ENSG00000198216	0.500941	1.64156e-06	0.131752
								cg16960291	ENSG00000180592	-0.500854	1.64948e-06	0.132386
								cg05675514	ENSG00000107864	0.500854	1.64948e-06	0.132386
								cg06284479	ENSG00000100678	-0.500441	1.68763e-06	0.135444
								cg14604584	ENSG00000169436	-0.500267	1.70394e-06	0.136751
								cg02235663	ENSG00000169436	-0.49994	1.73492e-06	0.139236
								cg09584650	ENSG00000154188	0.49981	1.74746e-06	0.140241
								cg14604584	ENSG00000241563	-0.499701	1.75797e-06	0.141082
								cg06284479	ENSG00000241563	-0.499679	1.76008e-06	0.14125
								cg27421291	ENSG00000176532	0.499668	1.76114e-06	0.141333
								cg21115558	ENSG00000105894	0.499657	1.7622e-06	0.141417
								cg15595627	ENSG00000204248	-0.499592	1.76855e-06	0.141924
								cg06385583	ENSG00000081189	0.499527	1.77492e-06	0.142434
								cg24126432	ENSG00000225953	-0.499483	1.77918e-06	0.142774
								cg24727343	ENSG00000204248	0.499396	1.78773e-06	0.143458
								cg19298498	ENSG00000133019	-0.499352	1.79202e-06	0.143801
								cg05976283	ENSG00000158089	0.499331	1.79417e-06	0.143971
								cg26099045	ENSG00000169436	0.499265	1.80063e-06	0.144488
								cg00569056	ENSG00000225953	-0.499157	1.81145e-06	0.145354
								cg14065857	ENSG00000106025	0.499048	1.82233e-06	0.146226
								cg02693150	ENSG00000111452	-0.499026	1.82451e-06	0.146399
								cg25680629	ENSG00000158321	-0.498982	1.82888e-06	0.146748
								cg00569056	ENSG00000198216	-0.498917	1.83546e-06	0.147274
								cg02235663	ENSG00000081189	-0.49883	1.84427e-06	0.147979
								cg23236370	ENSG00000183682	0.498765	1.8509e-06	0.148509
								cg08634082	ENSG00000081189	-0.498699	1.85755e-06	0.149041
								cg18119485	ENSG00000106025	-0.498678	1.85977e-06	0.149217
								cg01821452	ENSG00000179914	0.498564	1.87138e-06	0.150146
								cg08859215	ENSG00000198216	0.498133	1.91616e-06	0.153737
								cg09143318	ENSG00000142599	-0.498003	1.92993e-06	0.15484
								cg25680629	ENSG00000106025	0.497894	1.94148e-06	0.155765
								cg17252884	ENSG00000171408	-0.497872	1.9438e-06	0.155949
								cg10929614	ENSG00000188739	0.497807	1.95077e-06	0.156506
								cg11407942	ENSG00000171408	0.497763	1.95542e-06	0.156877
								cg17072494	ENSG00000100678	0.497633	1.96946e-06	0.158002
								cg13860360	ENSG00000075275	0.497524	1.98123e-06	0.158944
								cg00586817	ENSG00000164023	-0.497502	1.98359e-06	0.159132
								cg07190543	ENSG00000180592	-0.497502	1.98359e-06	0.159132
								cg09853792	ENSG00000134986	-0.497459	1.98832e-06	0.159507
								cg24719853	ENSG00000133019	-0.497328	2.00258e-06	0.160649
								cg17072494	ENSG00000106025	0.497306	2.00497e-06	0.160839
								cg03104467	ENSG00000197406	0.497269	2.00904e-06	0.161163
								cg17951878	ENSG00000100678	0.497219	2.01454e-06	0.161602
								cg18489994	ENSG00000111452	0.497197	2.01694e-06	0.161793
								cg18233538	ENSG00000048740	0.49711	2.02656e-06	0.162563
								cg00586817	ENSG00000105894	0.497067	2.03139e-06	0.162948
								cg05663453	ENSG00000111452	-0.497023	2.03623e-06	0.163334
								cg05776861	ENSG00000106025	-0.496958	2.04351e-06	0.163916
								cg18282392	ENSG00000105894	0.496914	2.04837e-06	0.164304
								cg26691179	ENSG00000171408	0.496893	2.05081e-06	0.164498
								cg14065857	ENSG00000112297	-0.49674	2.06795e-06	0.16587
								cg23787144	ENSG00000133019	-0.496675	2.07533e-06	0.16646
								cg03329572	ENSG00000081189	0.496675	2.07533e-06	0.16646
								cg08100159	ENSG00000204248	-0.496632	2.08027e-06	0.166852
								cg05369623	ENSG00000183682	-0.496414	2.10512e-06	0.168843
								cg18489994	ENSG00000154188	0.496414	2.10512e-06	0.168843
								cg06878499	ENSG00000056972	-0.496305	2.11766e-06	0.169845
								cg13563959	ENSG00000176532	0.496272	2.12148e-06	0.170149
								cg23619399	ENSG00000152208	-0.496207	2.12896e-06	0.170747
								cg12109797	ENSG00000115844	0.496174	2.13279e-06	0.171052
								cg08258494	ENSG00000054277	0.496087	2.14293e-06	0.171863
								cg14480116	ENSG00000138316	-0.496066	2.14547e-06	0.172065
								cg27421291	ENSG00000122223	0.49594	2.16018e-06	0.173242
								cg24966363	ENSG00000145681	-0.495696	2.18914e-06	0.175562
								cg05132905	ENSG00000183682	-0.495521	2.20998e-06	0.177232
								cg06385583	ENSG00000108813	0.495391	2.22573e-06	0.178492
								cg09026038	ENSG00000158321	-0.495369	2.22837e-06	0.178702
								cg11415402	ENSG00000164023	-0.495217	2.2469e-06	0.180186
								cg18837178	ENSG00000143753	0.495217	2.2469e-06	0.180186
								cg17951713	ENSG00000054277	0.495151	2.25488e-06	0.180821
								cg10861599	ENSG00000108813	0.495021	2.27094e-06	0.182107
								cg05682952	ENSG00000241563	-0.494999	2.27362e-06	0.182319
								cg09129334	ENSG00000134986	0.494999	2.27362e-06	0.182319
								cg25806550	ENSG00000134986	-0.494977	2.27631e-06	0.18253
								cg03104467	ENSG00000169436	0.494977	2.27631e-06	0.18253
								cg21944234	ENSG00000164023	0.494955	2.279e-06	0.182742
								cg02235497	ENSG00000154188	0.494955	2.279e-06	0.182742
								cg21491443	ENSG00000056972	-0.494803	2.29793e-06	0.184255
								cg25680629	ENSG00000164023	0.49476	2.30337e-06	0.184689
								cg06173663	ENSG00000198369	0.494694	2.31154e-06	0.185342
								cg09191732	ENSG00000176532	-0.494683	2.31298e-06	0.185455
								cg07879825	ENSG00000115844	-0.494651	2.31701e-06	0.185776
								cg03393350	ENSG00000105894	0.494607	2.32248e-06	0.186212
								cg21930061	ENSG00000169436	-0.494542	2.33072e-06	0.18687
								cg04057956	ENSG00000183682	0.494542	2.33072e-06	0.18687
								cg13563959	ENSG00000183682	0.49452	2.33347e-06	0.187086
								cg00421624	ENSG00000169436	-0.494498	2.33623e-06	0.187305
								cg26152051	ENSG00000048740	0.494498	2.33623e-06	0.187305
								cg13893782	ENSG00000176532	0.494422	2.34598e-06	0.188082
								cg02235497	ENSG00000142599	-0.494389	2.35005e-06	0.188406
								cg11802326	ENSG00000054277	0.494389	2.35005e-06	0.188406
								cg03187073	ENSG00000154188	-0.494302	2.36117e-06	0.189293
								cg08100159	ENSG00000154188	-0.494281	2.36395e-06	0.189513
								cg10861599	ENSG00000133019	0.494237	2.36954e-06	0.189959
								cg09853792	ENSG00000105894	-0.494194	2.37513e-06	0.190405
								cg04021372	ENSG00000176532	-0.494073	2.39066e-06	0.191647
								cg27421291	ENSG00000171408	-0.494019	2.39763e-06	0.192204
								cg20260028	ENSG00000081189	0.493976	2.40329e-06	0.192655
								cg07879825	ENSG00000106025	-0.493954	2.40612e-06	0.192879
								cg18233538	ENSG00000180592	-0.493932	2.40896e-06	0.193105
								cg17962756	ENSG00000143753	0.493932	2.40896e-06	0.193105
								cg03583016	ENSG00000105894	0.493911	2.4118e-06	0.193327
								cg00718242	ENSG00000225953	0.493867	2.41748e-06	0.19378
								cg00569056	ENSG00000100678	-0.493824	2.42318e-06	0.194235
								cg19298498	ENSG00000106025	-0.493758	2.43176e-06	0.19492
								cg04021372	ENSG00000169436	-0.493649	2.44611e-06	0.196068
								cg13158272	ENSG00000142599	-0.493519	2.46345e-06	0.197455
								cg27576900	ENSG00000158089	0.493519	2.46345e-06	0.197455
								cg14827391	ENSG00000164023	-0.49341	2.47798e-06	0.198615
								cg11802326	ENSG00000197406	0.493365	2.48398e-06	0.199093
								cg02344497	ENSG00000179914	0.493283	2.49506e-06	0.199979
								cg08993690	ENSG00000183682	0.493214	2.50434e-06	0.20072
								cg13359161	ENSG00000171408	-0.493192	2.50728e-06	0.200953
								cg00421624	ENSG00000075275	0.493171	2.51023e-06	0.201187
								cg01447281	ENSG00000241563	0.493149	2.51318e-06	0.201421
								cg13563959	ENSG00000111452	0.492953	2.53989e-06	0.203559
								cg10272520	ENSG00000204248	-0.492888	2.54886e-06	0.204276
								cg16430963	ENSG00000204248	-0.492866	2.55185e-06	0.204513
								cg16506432	ENSG00000154188	0.492757	2.56687e-06	0.205714
								cg14604584	ENSG00000115844	-0.492692	2.57592e-06	0.206437
								cg23531640	ENSG00000162433	-0.492692	2.57592e-06	0.206437
								cg14055502	ENSG00000158089	0.492605	2.58804e-06	0.207403
								cg04921068	ENSG00000171408	-0.492561	2.59412e-06	0.207888
								cg18827066	ENSG00000115844	-0.492452	2.60937e-06	0.209107
								cg03471346	ENSG00000204248	0.492452	2.60937e-06	0.209107
								cg00149213	ENSG00000081189	0.492409	2.6155e-06	0.209593
								cg09143318	ENSG00000115844	0.4923	2.63087e-06	0.210822
								cg13860360	ENSG00000183682	-0.492278	2.63396e-06	0.211067
								cg21628504	ENSG00000106025	0.492147	2.65254e-06	0.212553
								cg25184827	ENSG00000169436	-0.492104	2.65876e-06	0.213049
								cg05976283	ENSG00000111452	0.492039	2.66812e-06	0.213796
								cg00569056	ENSG00000105894	0.491973	2.67751e-06	0.214546
								cg22982093	ENSG00000225953	0.491864	2.69322e-06	0.215802
								cg13158272	ENSG00000171408	-0.491756	2.70903e-06	0.217066
								cg04124740	ENSG00000036448	-0.491647	2.72492e-06	0.218337
								cg09853792	ENSG00000257923	-0.491538	2.7409e-06	0.219615
								cg01676959	ENSG00000134986	0.491516	2.7441e-06	0.219868
								cg09853792	ENSG00000183682	0.491516	2.7441e-06	0.219868
								cg02693150	ENSG00000081189	-0.491407	2.76019e-06	0.221152
								cg13893782	ENSG00000183682	0.491386	2.76341e-06	0.221407
								cg12689806	ENSG00000164920	-0.491342	2.76988e-06	0.221923
								cg24727343	ENSG00000081189	0.491342	2.76988e-06	0.221923
								cg22006672	ENSG00000169436	-0.491081	2.80897e-06	0.225049
								cg05976283	ENSG00000204248	0.490994	2.82212e-06	0.2261
								cg17072494	ENSG00000198216	0.49095	2.82871e-06	0.226625
								cg13563959	ENSG00000142599	-0.490928	2.83202e-06	0.226887
								cg17344321	ENSG00000183682	0.490841	2.84526e-06	0.227945
								cg00143606	ENSG00000108813	-0.49082	2.84858e-06	0.228208
								cg01135464	ENSG00000196511	0.490711	2.86524e-06	0.22954
								cg00569056	ENSG00000154188	-0.490689	2.86859e-06	0.229806
								cg00718242	ENSG00000036448	0.490689	2.86859e-06	0.229806
								cg14827391	ENSG00000081189	-0.490667	2.87193e-06	0.230067
								cg12265878	ENSG00000225953	0.490667	2.87193e-06	0.230067
								cg01154227	ENSG00000105894	0.490667	2.87193e-06	0.230067
								cg25638443	ENSG00000054277	0.490624	2.87864e-06	0.230596
								cg24076747	ENSG00000054277	0.49058	2.88536e-06	0.231132
								cg12040203	ENSG00000081189	0.490493	2.89884e-06	0.232209
								cg03411979	ENSG00000171408	0.490493	2.89884e-06	0.232209
								cg06570358	ENSG00000115844	0.490428	2.90899e-06	0.233016
								cg01201512	ENSG00000106025	-0.490406	2.91238e-06	0.233285
								cg10861599	ENSG00000142599	-0.490341	2.92258e-06	0.234099
								cg04921068	ENSG00000158321	-0.490275	2.9328e-06	0.234914
								cg04461028	ENSG00000183682	-0.490254	2.93622e-06	0.235185
								cg00206507	ENSG00000198216	0.490232	2.93964e-06	0.235456
								cg22674082	ENSG00000180592	-0.49021	2.94307e-06	0.235728
								cg08993690	ENSG00000158321	-0.490188	2.94649e-06	0.235999
								cg13359161	ENSG00000106025	0.490123	2.9568e-06	0.236822
								cg04057956	ENSG00000257923	-0.49008	2.96369e-06	0.237371
								cg07837852	ENSG00000183682	-0.49008	2.96369e-06	0.237371
								cg20591120	ENSG00000108813	0.490058	2.96714e-06	0.237641
								cg16430963	ENSG00000074047	-0.48984	3.00186e-06	0.240419
								cg08258494	ENSG00000169436	0.48984	3.00186e-06	0.240419
								cg14604584	ENSG00000138639	0.48971	3.02287e-06	0.242096
								cg01201512	ENSG00000241563	-0.489666	3.02991e-06	0.242656
								cg21628504	ENSG00000169436	0.489622	3.03696e-06	0.243218
								cg14716686	ENSG00000111452	0.489622	3.03696e-06	0.243218
								cg02863179	ENSG00000145681	-0.489535	3.05111e-06	0.244345
								cg02044349	ENSG00000111452	0.489535	3.05111e-06	0.244345
								cg02344497	ENSG00000134986	-0.48947	3.06176e-06	0.245192
								cg19412669	ENSG00000198216	0.489448	3.06532e-06	0.245474
								cg06385583	ENSG00000036448	0.489405	3.07245e-06	0.246042
								cg11091914	ENSG00000169436	-0.489383	3.07602e-06	0.246325
								cg18489994	ENSG00000225953	0.489209	3.10472e-06	0.24862
								cg23523368	ENSG00000158089	0.489165	3.11193e-06	0.249194
								cg09502069	ENSG00000172985	0.489165	3.11193e-06	0.249194
								cg00421624	ENSG00000225953	-0.489122	3.11916e-06	0.249767
								cg17962756	ENSG00000169436	0.4891	3.12278e-06	0.250053
								cg18566883	ENSG00000169436	0.488904	3.15555e-06	0.252674
								cg00149213	ENSG00000158089	0.488882	3.15921e-06	0.252964
								cg26548351	ENSG00000184677	-0.488861	3.16287e-06	0.253254
								cg20547155	ENSG00000100678	-0.488774	3.17757e-06	0.254428
								cg01135464	ENSG00000225953	0.488686	3.19234e-06	0.255607
								cg06634544	ENSG00000158089	0.488643	3.19974e-06	0.256197
								cg14426428	ENSG00000115844	0.488599	3.20716e-06	0.256788
								cg21363050	ENSG00000115844	0.488599	3.20716e-06	0.256788
								cg04978470	ENSG00000196511	0.488578	3.21088e-06	0.257079
								cg12109797	ENSG00000111452	0.488534	3.21833e-06	0.257672
								cg22674082	ENSG00000106025	-0.488512	3.22206e-06	0.257968
								cg21576525	ENSG00000115844	-0.488491	3.22579e-06	0.258263
								cg17284116	ENSG00000131370	-0.488447	3.23327e-06	0.258859
								cg22046201	ENSG00000241563	0.48836	3.24827e-06	0.260056
								cg15991082	ENSG00000081189	0.488208	3.27469e-06	0.262168
								cg23787144	ENSG00000111452	-0.488164	3.28228e-06	0.262773
								cg01280881	ENSG00000115844	0.488099	3.29369e-06	0.263683
								cg21491443	ENSG00000257923	-0.487946	3.32045e-06	0.265822
								cg05245650	ENSG00000100678	-0.487946	3.32045e-06	0.265822
								cg03906075	ENSG00000107864	-0.487925	3.32429e-06	0.266123
								cg10861599	ENSG00000147677	0.487881	3.33199e-06	0.266736
								cg15606017	ENSG00000145681	-0.487859	3.33584e-06	0.267041
								cg25806550	ENSG00000196511	0.487794	3.34742e-06	0.267964
								cg00143606	ENSG00000225953	-0.487598	3.3824e-06	0.270761
								cg26099045	ENSG00000225953	0.487576	3.38631e-06	0.271071
								cg21185662	ENSG00000169436	0.487511	3.39806e-06	0.272008
								cg13158272	ENSG00000183682	0.487489	3.40198e-06	0.272318
								cg07879825	ENSG00000154188	-0.48738	3.42167e-06	0.273891
								cg10550166	ENSG00000054277	-0.487359	3.42562e-06	0.274204
								cg24610425	ENSG00000198216	0.487359	3.42562e-06	0.274204
								cg17072494	ENSG00000225953	0.487185	3.45738e-06	0.276739
								cg00699569	ENSG00000257923	-0.487032	3.4854e-06	0.278978
								cg12265878	ENSG00000081189	0.48701	3.48942e-06	0.279297
								cg14396758	ENSG00000138639	0.486662	3.55432e-06	0.284488
								cg22046201	ENSG00000108813	0.486531	3.57896e-06	0.286456
								cg02344497	ENSG00000111452	0.486531	3.57896e-06	0.286456
								cg14396758	ENSG00000100678	-0.486466	3.59133e-06	0.287439
								cg09584650	ENSG00000100678	0.486227	3.63706e-06	0.291096
								cg08100159	ENSG00000138639	0.486227	3.63706e-06	0.291096
								cg11939496	ENSG00000204248	0.486205	3.64124e-06	0.291423
								cg10851739	ENSG00000169436	0.486183	3.64543e-06	0.291755
								cg17344321	ENSG00000145681	-0.486009	3.6791e-06	0.294446
								cg09747891	ENSG00000106025	0.485987	3.68333e-06	0.294781
								cg05375811	ENSG00000176532	0.485953	3.68998e-06	0.295309
								cg00421624	ENSG00000158089	-0.485944	3.6918e-06	0.295451
								cg05375811	ENSG00000225953	0.485922	3.69604e-06	0.295787
								cg25638443	ENSG00000176532	0.48591	3.69847e-06	0.295977
								cg25638443	ENSG00000164287	0.4859	3.70029e-06	0.296119
								cg00206507	ENSG00000197406	0.485775	3.72481e-06	0.298078
								cg18827066	ENSG00000081189	-0.48577	3.72587e-06	0.298159
								cg00586817	ENSG00000134160	-0.485661	3.74732e-06	0.299872
								cg13860360	ENSG00000036448	-0.485595	3.76024e-06	0.300902
								cg21115558	ENSG00000122223	-0.485491	3.78095e-06	0.302555
								cg03583016	ENSG00000176532	-0.485474	3.78436e-06	0.302824
								cg18489994	ENSG00000171408	-0.485443	3.79056e-06	0.303317
								cg08993690	ENSG00000107864	0.485356	3.80799e-06	0.304708
								cg26788216	ENSG00000187736	0.485313	3.81673e-06	0.305403
								cg10851739	ENSG00000111452	0.485269	3.82549e-06	0.3061
								cg23236370	ENSG00000054277	0.485247	3.82988e-06	0.306448
								cg14426428	ENSG00000111452	0.485247	3.82988e-06	0.306448
								cg26687619	ENSG00000158089	0.485225	3.83427e-06	0.306791
								cg01637125	ENSG00000036448	-0.485138	3.85188e-06	0.308197
								cg17951878	ENSG00000108813	0.485117	3.8563e-06	0.308546
								cg04508575	ENSG00000131370	-0.485095	3.86072e-06	0.308896
								cg21930061	ENSG00000183682	-0.485073	3.86514e-06	0.309246
								cg21944234	ENSG00000169436	0.485073	3.86514e-06	0.309246
								cg17252884	ENSG00000225953	0.485008	3.87845e-06	0.310303
								cg25184827	ENSG00000100678	-0.484877	3.90519e-06	0.312439
								cg17962756	ENSG00000158089	0.484812	3.91862e-06	0.313509
								cg16865618	ENSG00000056972	-0.484768	3.9276e-06	0.314224
								cg13860360	ENSG00000048740	0.484768	3.9276e-06	0.314224
								cg21930061	ENSG00000176532	-0.484756	3.93019e-06	0.314423
								cg01154227	ENSG00000108813	-0.484747	3.9321e-06	0.314572
								cg02235663	ENSG00000204248	-0.484725	3.9366e-06	0.314928
								cg14827391	ENSG00000158089	-0.484703	3.94111e-06	0.315285
								cg20547155	ENSG00000054277	-0.484681	3.94562e-06	0.315642
								cg21576525	ENSG00000204248	-0.484681	3.94562e-06	0.315642
								cg05976283	ENSG00000198216	0.484681	3.94562e-06	0.315642
								cg06787637	ENSG00000111452	0.484681	3.94562e-06	0.315642
								cg24966363	ENSG00000158321	-0.48466	3.95014e-06	0.315987
								cg01201512	ENSG00000171408	0.484594	3.96372e-06	0.31707
								cg22539420	ENSG00000183682	-0.484572	3.96825e-06	0.317428
								cg24126432	ENSG00000115844	-0.484551	3.97279e-06	0.317787
								cg11091914	ENSG00000225953	-0.484485	3.98645e-06	0.318876
								cg23169883	ENSG00000108813	-0.484485	3.98645e-06	0.318876
								cg23236370	ENSG00000196511	0.484464	3.99101e-06	0.319233
								cg11407942	ENSG00000115844	-0.48442	4.00014e-06	0.319959
								cg01821452	ENSG00000183682	0.484355	4.01388e-06	0.321054
								cg16430963	ENSG00000131370	0.484311	4.02307e-06	0.321785
								cg03471346	ENSG00000177119	-0.484268	4.03227e-06	0.322517
								cg16430963	ENSG00000158089	-0.484246	4.03688e-06	0.322882
								cg18827066	ENSG00000056972	0.484224	4.0415e-06	0.323247
								cg08258494	ENSG00000158321	-0.484202	4.04612e-06	0.323613
								cg03393350	ENSG00000169436	-0.484159	4.05537e-06	0.324348
								cg26691179	ENSG00000162722	-0.484137	4.06001e-06	0.324716
								cg08100159	ENSG00000180592	-0.484072	4.07394e-06	0.325826
								cg03187073	ENSG00000100678	-0.484028	4.08326e-06	0.326567
								cg19884345	ENSG00000115598	-0.483985	4.09259e-06	0.327309
								cg05675514	ENSG00000054277	0.483963	4.09726e-06	0.327678
								cg05976283	ENSG00000112297	-0.483941	4.10194e-06	0.328049
								cg25680629	ENSG00000241563	0.483898	4.11132e-06	0.328795
								cg10851739	ENSG00000257923	-0.483876	4.11601e-06	0.329166
								cg06652329	ENSG00000169436	0.483876	4.11601e-06	0.329166
								cg00149213	ENSG00000198216	0.483811	4.13013e-06	0.330286
								cg09584650	ENSG00000081189	0.483789	4.13484e-06	0.330659
								cg06385583	ENSG00000112297	-0.483724	4.14902e-06	0.331789
								cg24126432	ENSG00000241563	-0.483658	4.16324e-06	0.332922
								cg26152051	ENSG00000172985	0.483658	4.16324e-06	0.332922
								cg14233604	ENSG00000115844	0.483658	4.16324e-06	0.332922
								cg13893782	ENSG00000131370	-0.483528	4.19182e-06	0.335195
								cg24727343	ENSG00000134986	-0.483506	4.1966e-06	0.335573
								cg22379564	ENSG00000158089	0.483506	4.1966e-06	0.335573
								cg24610425	ENSG00000142599	-0.483397	4.22058e-06	0.337482
								cg10982364	ENSG00000183682	-0.483332	4.23503e-06	0.338633
								cg05132905	ENSG00000204248	-0.48331	4.23986e-06	0.339015
								cg07190543	ENSG00000134160	-0.48331	4.23986e-06	0.339015
								cg14233604	ENSG00000134986	-0.483266	4.24953e-06	0.33978
								cg19412669	ENSG00000106025	0.483266	4.24953e-06	0.33978
								cg12400025	ENSG00000131370	-0.483223	4.25922e-06	0.340546
								cg17252884	ENSG00000241563	0.483223	4.25922e-06	0.340546
								cg01280881	ENSG00000108813	0.483223	4.25922e-06	0.340546
								cg02235497	ENSG00000241563	0.483179	4.26893e-06	0.341309
								cg20547155	ENSG00000167693	0.483114	4.28354e-06	0.342473
								cg09747891	ENSG00000183682	0.483092	4.28842e-06	0.342859
								cg05682952	ENSG00000176532	-0.48308	4.29128e-06	0.343084
								cg25638443	ENSG00000241563	0.48307	4.29331e-06	0.343242
								cg08258494	ENSG00000056972	-0.483027	4.30309e-06	0.344019
								cg24966363	ENSG00000112297	-0.482962	4.31781e-06	0.345192
								cg11415402	ENSG00000198216	-0.482831	4.34738e-06	0.347551
								cg03583016	ENSG00000183682	-0.482788	4.35728e-06	0.348338
								cg18233538	ENSG00000225953	-0.482766	4.36224e-06	0.348731
								cg21833076	ENSG00000106025	0.482744	4.36721e-06	0.349124
								cg13814677	ENSG00000241563	-0.482635	4.3921e-06	0.351109
								cg18282392	ENSG00000241563	-0.482613	4.3971e-06	0.351504
								cg12040203	ENSG00000164023	0.482592	4.4021e-06	0.351899
								cg16430963	ENSG00000171408	0.48257	4.40711e-06	0.352296
								cg18489994	ENSG00000183682	0.482417	4.4423e-06	0.355104
								cg04508575	ENSG00000196511	0.482396	4.44735e-06	0.355503
								cg13158272	ENSG00000257923	-0.48233	4.46253e-06	0.356712
								cg27576900	ENSG00000134986	-0.48233	4.46253e-06	0.356712
								cg02863179	ENSG00000225953	0.4822	4.49303e-06	0.359141
								cg11939496	ENSG00000225953	0.4822	4.49303e-06	0.359141
								cg23523368	ENSG00000171408	-0.482178	4.49814e-06	0.359541
								cg05673882	ENSG00000106025	0.481852	4.57534e-06	0.365707
								cg06385583	ENSG00000169436	0.481764	4.59614e-06	0.367365
								cg04124740	ENSG00000183682	-0.481743	4.60136e-06	0.367778
								cg17344321	ENSG00000154188	0.481721	4.60657e-06	0.368189
								cg04461028	ENSG00000074047	-0.481656	4.62226e-06	0.369439
								cg01135464	ENSG00000036448	0.481656	4.62226e-06	0.369439
								cg14480116	ENSG00000107864	0.481547	4.64853e-06	0.371529
								cg15326452	ENSG00000169436	0.481503	4.65907e-06	0.372367
								cg05673882	ENSG00000115844	0.481351	4.69615e-06	0.375326
								cg21363050	ENSG00000112297	-0.481329	4.70147e-06	0.375746
								cg14604584	ENSG00000198216	-0.481329	4.70147e-06	0.375746
								cg04461028	ENSG00000105894	0.481199	4.73351e-06	0.378297
								cg18827066	ENSG00000105894	0.481155	4.74423e-06	0.379149
								cg24966363	ENSG00000054277	0.481133	4.7496e-06	0.379574
								cg13860360	ENSG00000175600	0.481111	4.75498e-06	0.379999
								cg18119485	ENSG00000107864	-0.48109	4.76036e-06	0.380424
								cg07023704	ENSG00000105894	0.481068	4.76575e-06	0.38085
								cg07687548	ENSG00000105894	0.481003	4.78195e-06	0.38214
								cg16960291	ENSG00000056972	0.481003	4.78195e-06	0.38214
								cg18233538	ENSG00000111452	-0.480981	4.78736e-06	0.382563
								cg20547155	ENSG00000107864	-0.480894	4.80906e-06	0.384292
								cg08091439	ENSG00000164023	0.480872	4.8145e-06	0.384722
								cg21491443	ENSG00000134986	-0.480698	4.85823e-06	0.388211
								cg22222461	ENSG00000107864	0.480633	4.87472e-06	0.389524
								cg24336338	ENSG00000169436	0.480633	4.87472e-06	0.389524
								cg13893782	ENSG00000133019	0.480589	4.88575e-06	0.390396
								cg06570358	ENSG00000169436	0.480589	4.88575e-06	0.390396
								cg04021372	ENSG00000134160	-0.480545	4.8968e-06	0.391269
								cg04848570	ENSG00000169436	0.480524	4.90233e-06	0.391706
								cg05675514	ENSG00000115844	0.480524	4.90233e-06	0.391706
								cg22222461	ENSG00000133019	0.480284	4.96358e-06	0.39659
								cg21576525	ENSG00000109586	0.480284	4.96358e-06	0.39659
								cg10820936	ENSG00000100678	0.480088	5.01423e-06	0.400627
								cg04508575	ENSG00000056972	-0.480023	5.03122e-06	0.401979
								cg19628686	ENSG00000241563	-0.479936	5.05396e-06	0.403791
								cg22218695	ENSG00000158089	0.479936	5.05396e-06	0.403791
								cg03187073	ENSG00000183682	-0.479827	5.08252e-06	0.406063
								cg22674082	ENSG00000164023	-0.479762	5.09973e-06	0.407433
								cg26152051	ENSG00000112297	0.479762	5.09973e-06	0.407433
								cg22679014	ENSG00000111452	0.479697	5.11699e-06	0.408801
								cg21930061	ENSG00000100678	-0.479588	5.14588e-06	0.411104
								cg18076842	ENSG00000081189	-0.479566	5.15168e-06	0.411563
								cg05663453	ENSG00000112297	0.479522	5.16329e-06	0.412485
								cg22046201	ENSG00000081189	0.479501	5.16911e-06	0.412945
								cg24966363	ENSG00000106025	0.479283	5.2276e-06	0.417612
								cg08091439	ENSG00000054277	0.479261	5.23349e-06	0.418077
								cg25806550	ENSG00000131370	-0.479239	5.23938e-06	0.418543
								cg14065857	ENSG00000105894	-0.479218	5.24527e-06	0.419008
								cg06430632	ENSG00000131370	0.479218	5.24527e-06	0.419008
								cg27576900	ENSG00000107864	0.479174	5.25708e-06	0.419941
								cg00569056	ENSG00000167693	0.479152	5.263e-06	0.420408
								cg02235663	ENSG00000180592	-0.479087	5.28078e-06	0.421823
								cg05776861	ENSG00000169436	-0.479044	5.29266e-06	0.422767
								cg19628686	ENSG00000176532	-0.479009	5.30222e-06	0.423525
								cg17072494	ENSG00000142599	-0.478869	5.34046e-06	0.426575
								cg08634082	ENSG00000036448	-0.478848	5.34646e-06	0.427048
								cg04921068	ENSG00000169436	0.478848	5.34646e-06	0.427048
								cg19628686	ENSG00000054277	-0.478826	5.35247e-06	0.427518
								cg14480116	ENSG00000204248	0.478804	5.35848e-06	0.427993
								cg13893782	ENSG00000204248	0.478782	5.36451e-06	0.428469
								cg06284479	ENSG00000169436	-0.478761	5.37053e-06	0.428944
								cg04124740	ENSG00000169436	-0.478695	5.38866e-06	0.430387
								cg14480116	ENSG00000198216	0.478674	5.39471e-06	0.430865
								cg13974192	ENSG00000152208	-0.478619	5.40981e-06	0.432065
								cg08091439	ENSG00000171408	-0.478543	5.43116e-06	0.433765
								cg20591120	ENSG00000183682	0.478521	5.43726e-06	0.434247
								cg26548351	ENSG00000056972	0.478478	5.44948e-06	0.435217
								cg06385583	ENSG00000164023	0.47826	5.51095e-06	0.440121
								cg09143318	ENSG00000257923	-0.478195	5.52951e-06	0.441598
								cg25680629	ENSG00000133019	0.478108	5.55436e-06	0.443577
								cg08100159	ENSG00000198216	-0.478064	5.56682e-06	0.444566
								cg16526755	ENSG00000169436	-0.47802	5.57931e-06	0.445558
								cg00569056	ENSG00000180592	-0.477933	5.60437e-06	0.447554
								cg06835212	ENSG00000164023	-0.477846	5.62953e-06	0.449557
								cg22674082	ENSG00000081189	-0.477846	5.62953e-06	0.449557
								cg01676959	ENSG00000204248	-0.477846	5.62953e-06	0.449557
								cg08893087	ENSG00000112297	-0.477803	5.64215e-06	0.450548
								cg24966363	ENSG00000107864	0.477716	5.66747e-06	0.452564
								cg25680629	ENSG00000176532	0.477681	5.6777e-06	0.453376
								cg08100159	ENSG00000176532	-0.477572	5.70956e-06	0.455914
								cg16506432	ENSG00000198216	0.47752	5.72484e-06	0.457128
								cg02344497	ENSG00000257923	-0.477411	5.75694e-06	0.459686
								cg21628504	ENSG00000241563	0.477411	5.75694e-06	0.459686
								cg18233538	ENSG00000158089	-0.477389	5.76338e-06	0.460189
								cg06385583	ENSG00000187736	0.477389	5.76338e-06	0.460189
								cg07229767	ENSG00000115844	-0.477259	5.80217e-06	0.463274
								cg08859215	ENSG00000100678	0.477215	5.81516e-06	0.464306
								cg25129000	ENSG00000169436	0.47715	5.83468e-06	0.465858
								cg05673882	ENSG00000164287	0.47715	5.83468e-06	0.465858
								cg24284741	ENSG00000081189	0.477041	5.86737e-06	0.468457
								cg13359161	ENSG00000145681	-0.477019	5.87392e-06	0.468974
								cg19298498	ENSG00000176532	-0.477006	5.87796e-06	0.46929
								cg27576900	ENSG00000133019	0.476976	5.88706e-06	0.470011
								cg21833076	ENSG00000105894	-0.476932	5.90022e-06	0.471056
								cg08993690	ENSG00000056972	-0.476867	5.92002e-06	0.472631
								cg15595627	ENSG00000111452	-0.47678	5.94651e-06	0.47474
								cg27576900	ENSG00000164023	0.476758	5.95315e-06	0.475264
								cg16506432	ENSG00000106025	0.476736	5.95979e-06	0.475788
								cg23787144	ENSG00000108813	-0.476671	5.97978e-06	0.477378
								cg22982093	ENSG00000154188	0.476453	6.04684e-06	0.482725
								cg21944234	ENSG00000111452	0.476323	6.08742e-06	0.485959
								cg05663453	ENSG00000183682	-0.476279	6.101e-06	0.487037
								cg09026038	ENSG00000183682	0.476236	6.11461e-06	0.488117
								cg01821452	ENSG00000106025	0.476192	6.12825e-06	0.4892
								cg24136937	ENSG00000113657	0.476127	6.14876e-06	0.490831
								cg05132905	ENSG00000143753	-0.476083	6.16247e-06	0.491919
								cg14396758	ENSG00000115844	-0.47604	6.17621e-06	0.49301
								cg13359161	ENSG00000133019	0.47604	6.17621e-06	0.49301
								cg26548351	ENSG00000081189	-0.475996	6.18998e-06	0.494097
								cg26038514	ENSG00000198216	-0.475974	6.19688e-06	0.494641
								cg25184827	ENSG00000131370	0.475822	6.24534e-06	0.498503
								cg10861599	ENSG00000187736	0.4758	6.2523e-06	0.499052
								cg18233538	ENSG00000131370	0.4758	6.2523e-06	0.499052
								cg18827066	ENSG00000225953	-0.475778	6.25926e-06	0.499595
								cg14696334	ENSG00000086504	0.475778	6.25926e-06	0.499595
								cg10893667	ENSG00000111452	-0.475757	6.26622e-06	0.500138
								cg27421291	ENSG00000184293	0.475745	6.26988e-06	0.500424
								cg21833076	ENSG00000081189	0.475713	6.28018e-06	0.50124
								cg06284479	ENSG00000081189	-0.475561	6.32926e-06	0.505151
								cg24610425	ENSG00000133019	0.475539	6.3363e-06	0.505706
								cg07444473	ENSG00000176532	-0.475482	6.3548e-06	0.507177
								cg27664390	ENSG00000108813	-0.475452	6.36453e-06	0.507947
								cg17072494	ENSG00000143753	0.47543	6.37161e-06	0.508505
								cg26378179	ENSG00000134986	0.475408	6.37869e-06	0.509064
								cg17962756	ENSG00000106025	0.475365	6.39289e-06	0.510191
								cg06471596	ENSG00000204248	-0.4753	6.41423e-06	0.511888
								cg24727343	ENSG00000054277	0.475213	6.44279e-06	0.51416
								cg21491443	ENSG00000154188	0.475125	6.47147e-06	0.516443
								cg03583016	ENSG00000169436	-0.475104	6.47866e-06	0.51701
								cg25680629	ENSG00000122223	0.474934	6.53508e-06	0.521506
								cg12040203	ENSG00000197406	0.474913	6.54181e-06	0.522036
								cg21930061	ENSG00000171408	0.474886	6.55096e-06	0.52276
								cg04461028	ENSG00000164023	-0.474821	6.5728e-06	0.524496
								cg22982093	ENSG00000134986	-0.47469	6.61668e-06	0.527991
								cg22982093	ENSG00000142599	-0.474538	6.66822e-06	0.532097
								cg01676959	ENSG00000081189	-0.474472	6.69042e-06	0.533862
								cg25638443	ENSG00000106025	0.474429	6.70526e-06	0.53504
								cg05682952	ENSG00000158089	-0.474342	6.73504e-06	0.537409
								cg04921068	ENSG00000241563	0.474342	6.73504e-06	0.537409
								cg06471596	ENSG00000198369	0.474255	6.76494e-06	0.539781
								cg13158272	ENSG00000100678	0.474168	6.79496e-06	0.54217
								cg19602479	ENSG00000081189	0.474168	6.79496e-06	0.54217
								cg13893782	ENSG00000134986	-0.474146	6.80248e-06	0.542756
								cg04508575	ENSG00000054277	0.474124	6.81002e-06	0.543351
								cg20591120	ENSG00000257923	-0.474102	6.81756e-06	0.543946
								cg27421291	ENSG00000136250	0.474059	6.83266e-06	0.545144
								cg21363050	ENSG00000187736	0.473928	6.87817e-06	0.548768
								cg20894963	ENSG00000152208	-0.47384	6.90892e-06	0.551214
								cg14480116	ENSG00000167693	-0.473689	6.96234e-06	0.555469
								cg06570358	ENSG00000100678	0.473623	6.98546e-06	0.557307
								cg25680629	ENSG00000198216	0.473536	7.0164e-06	0.559768
								cg17344321	ENSG00000171408	-0.473428	7.05526e-06	0.562862
								cg24610425	ENSG00000056972	-0.473384	7.07085e-06	0.564098
								cg01154227	ENSG00000154188	-0.473362	7.07867e-06	0.564715
								cg15991082	ENSG00000145681	-0.473362	7.07867e-06	0.564715
								cg09143318	ENSG00000111452	0.473253	7.11785e-06	0.567826
								cg21944234	ENSG00000143753	0.47321	7.13358e-06	0.569074
								cg01135464	ENSG00000111452	0.473188	7.14145e-06	0.569695
								cg18119485	ENSG00000225953	-0.473166	7.14934e-06	0.570317
								cg19628686	ENSG00000169436	-0.473166	7.14934e-06	0.570317
								cg24966363	ENSG00000081189	0.473058	7.18888e-06	0.573457
								cg20591120	ENSG00000111452	0.473036	7.19682e-06	0.574083
								cg11091914	ENSG00000106025	-0.472992	7.21271e-06	0.575343
								cg12400025	ENSG00000108813	0.472927	7.23661e-06	0.577243
								cg10893667	ENSG00000108813	-0.472905	7.24459e-06	0.577872
								cg13563959	ENSG00000081189	0.472883	7.25259e-06	0.578503
								cg17951713	ENSG00000198216	0.47284	7.26859e-06	0.579772
								cg17962756	ENSG00000158321	-0.472818	7.27661e-06	0.580404
								cg14764792	ENSG00000133019	-0.472796	7.28464e-06	0.581037
								cg18076842	ENSG00000241563	-0.472796	7.28464e-06	0.581037
								cg07023704	ENSG00000180592	-0.472775	7.29267e-06	0.581663
								cg22674082	ENSG00000158321	0.472775	7.29267e-06	0.581663
								cg05663453	ENSG00000204248	-0.4726	7.35723e-06	0.586798
								cg21833076	ENSG00000188739	0.472492	7.39786e-06	0.590031
								cg21833076	ENSG00000196511	0.472426	7.42233e-06	0.591975
								cg13782919	ENSG00000164023	0.472426	7.42233e-06	0.591975
								cg06173663	ENSG00000204248	-0.472317	7.46329e-06	0.595227
								cg13814677	ENSG00000054277	-0.472296	7.47151e-06	0.595875
								cg14764792	ENSG00000241563	-0.472165	7.521e-06	0.599815
								cg01135464	ENSG00000145681	-0.472143	7.52927e-06	0.600467
								cg26548351	ENSG00000138639	0.4721	7.54585e-06	0.601782
								cg09191732	ENSG00000241563	-0.472078	7.55416e-06	0.602437
								cg23531640	ENSG00000183682	0.472078	7.55416e-06	0.602437
								cg26152051	ENSG00000138639	0.472056	7.56247e-06	0.603084
								cg03471346	ENSG00000169436	0.471969	7.5958e-06	0.605735
								cg14426428	ENSG00000225953	0.471947	7.60415e-06	0.606393
								cg17962756	ENSG00000111452	0.471904	7.62089e-06	0.60772
								cg05789595	ENSG00000108813	0.471795	7.66288e-06	0.611061
								cg08281415	ENSG00000111452	0.471773	7.6713e-06	0.611725
								cg25080256	ENSG00000111452	0.471752	7.67973e-06	0.612389
								cg09026038	ENSG00000106025	0.471708	7.69662e-06	0.613728
								cg21833076	ENSG00000036448	0.471686	7.70508e-06	0.614395
								cg01135464	ENSG00000154188	0.471664	7.71355e-06	0.615063
								cg00143606	ENSG00000100678	-0.471534	7.76454e-06	0.619121
								cg03471346	ENSG00000100678	0.471534	7.76454e-06	0.619121
								cg22982093	ENSG00000176532	0.47152	7.77001e-06	0.619542
								cg11415402	ENSG00000167693	0.471512	7.77306e-06	0.619777
								cg19298498	ENSG00000081189	-0.471469	7.79015e-06	0.621132
								cg15606017	ENSG00000154188	0.471447	7.7987e-06	0.621806
								cg19628686	ENSG00000105894	0.471425	7.80727e-06	0.622481
								cg05369623	ENSG00000142599	0.47136	7.83301e-06	0.624526
								cg13814677	ENSG00000115844	-0.471338	7.84161e-06	0.625204
								cg27576900	ENSG00000105894	-0.471251	7.87609e-06	0.627945
								cg26691179	ENSG00000111452	-0.471164	7.91072e-06	0.630698
								cg27136740	ENSG00000180592	-0.471077	7.94549e-06	0.633462
								cg17178922	ENSG00000164023	0.471033	7.96293e-06	0.634845
								cg06652329	ENSG00000100678	0.471033	7.96293e-06	0.634845
								cg19298498	ENSG00000036448	-0.471011	7.97166e-06	0.635525
								cg09143318	ENSG00000131370	-0.471011	7.97166e-06	0.635525
								cg24076747	ENSG00000167693	-0.471011	7.97166e-06	0.635525
								cg18876084	ENSG00000213420	-0.47099	7.9804e-06	0.636197
								cg22222461	ENSG00000158089	0.470903	8.01546e-06	0.638984
								cg22046201	ENSG00000198216	0.470859	8.03304e-06	0.640378
								cg12400025	ENSG00000100678	0.470837	8.04184e-06	0.641071
								cg22539420	ENSG00000169436	-0.470728	8.086e-06	0.644584
								cg01676959	ENSG00000241563	-0.470707	8.09486e-06	0.645282
								cg04057956	ENSG00000164023	0.470402	8.21985e-06	0.655237
								cg03393350	ENSG00000111452	-0.470358	8.23785e-06	0.656664
								cg21833076	ENSG00000112297	-0.470337	8.24686e-06	0.657374
								cg25129000	ENSG00000158089	0.470315	8.25589e-06	0.658085
								cg05375811	ENSG00000105894	-0.470271	8.27396e-06	0.659517
								cg11939496	ENSG00000158019	-0.470162	8.31932e-06	0.663125
								cg08893087	ENSG00000105894	-0.470054	8.3649e-06	0.666749
								cg05245650	ENSG00000225953	-0.46988	8.43833e-06	0.672594
								cg22379564	ENSG00000081189	0.469858	8.44755e-06	0.67332
								cg02235663	ENSG00000054277	-0.469836	8.45678e-06	0.674048
								cg21185662	ENSG00000100678	0.469771	8.48452e-06	0.67625
								cg09484032	ENSG00000171408	0.469749	8.49379e-06	0.676981
								cg17072494	ENSG00000134986	-0.469727	8.50307e-06	0.677712
								cg03187073	ENSG00000157933	0.469662	8.53096e-06	0.679926
								cg09191732	ENSG00000171408	0.469662	8.53096e-06	0.679926
								cg21491443	ENSG00000241563	0.469618	8.5496e-06	0.681395
								cg00699569	ENSG00000100678	0.469509	8.59636e-06	0.685113
								cg14480116	ENSG00000111452	0.469401	8.64337e-06	0.688851
								cg05675514	ENSG00000081189	0.469357	8.66224e-06	0.690346
								cg25184827	ENSG00000164023	-0.469226	8.71908e-06	0.694867
								cg24610425	ENSG00000169436	0.469139	8.75717e-06	0.697894
								cg05165940	ENSG00000183682	-0.469096	8.77628e-06	0.699408
								cg11939496	ENSG00000054277	0.469031	8.805e-06	0.701688
								cg17072494	ENSG00000204248	0.469031	8.805e-06	0.701688
								cg05673882	ENSG00000081189	0.469009	8.8146e-06	0.702435
								cg17951878	ENSG00000154188	0.468987	8.8242e-06	0.703192
								cg14396758	ENSG00000169436	-0.468922	8.85308e-06	0.705484
								cg07879825	ENSG00000164023	-0.468878	8.87238e-06	0.707013
								cg00718242	ENSG00000169436	0.468726	8.94024e-06	0.712412
								cg02235663	ENSG00000225953	-0.468682	8.95971e-06	0.713954
								cg00143606	ENSG00000169436	-0.468682	8.95971e-06	0.713954
								cg11415402	ENSG00000175600	0.46853	9.0282e-06	0.719394
								cg26691179	ENSG00000081189	-0.468443	9.06755e-06	0.722521
								cg17284116	ENSG00000081189	0.468443	9.06755e-06	0.722521
								cg18076842	ENSG00000183682	-0.468378	9.09717e-06	0.724863
								cg25184827	ENSG00000198216	-0.468334	9.11697e-06	0.726431
								cg01447281	ENSG00000176532	0.46832	9.12349e-06	0.726941
								cg24966363	ENSG00000167693	-0.468291	9.1368e-06	0.727993
								cg01821452	ENSG00000111452	0.468269	9.14674e-06	0.728776
								cg20547155	ENSG00000169436	-0.468225	9.16664e-06	0.730352
								cg04021372	ENSG00000105894	0.468225	9.16664e-06	0.730352
								cg04315771	ENSG00000056972	0.468182	9.18658e-06	0.731922
								cg18876084	ENSG00000158089	0.468182	9.18658e-06	0.731922
								cg07825681	ENSG00000122223	0.467979	9.28013e-06	0.739357
								cg06430632	ENSG00000204248	-0.467964	9.28688e-06	0.739886
								cg10982364	ENSG00000134160	-0.467942	9.29697e-06	0.74068
								cg04057956	ENSG00000162433	-0.46792	9.30707e-06	0.741476
								cg03906075	ENSG00000164023	-0.467899	9.31717e-06	0.742271
								cg14233604	ENSG00000108813	0.467833	9.34756e-06	0.744683
								cg17284116	ENSG00000122223	0.467826	9.35091e-06	0.74494
								cg03393350	ENSG00000176532	-0.467797	9.36442e-06	0.746007
								cg18119485	ENSG00000169436	-0.46779	9.36786e-06	0.746272
								cg14764792	ENSG00000198216	-0.467768	9.37803e-06	0.747073
								cg00206507	ENSG00000169436	0.467725	9.3984e-06	0.748686
								cg05375811	ENSG00000134986	-0.467659	9.42903e-06	0.751117
								cg09129334	ENSG00000108813	-0.467659	9.42903e-06	0.751117
								cg11802326	ENSG00000106025	0.467659	9.42903e-06	0.751117
								cg12436738	ENSG00000115844	-0.467637	9.43927e-06	0.751904
								cg02344497	ENSG00000171408	-0.467529	9.49058e-06	0.755982
								cg19298498	ENSG00000075275	0.467485	9.51118e-06	0.757613
								cg12109797	ENSG00000198216	0.467463	9.52149e-06	0.758425
								cg17344321	ENSG00000111452	0.467463	9.52149e-06	0.758425
								cg17252884	ENSG00000143753	0.46742	9.54215e-06	0.760051
								cg13860360	ENSG00000112297	0.467311	9.59399e-06	0.764171
								cg24126432	ENSG00000134160	-0.467246	9.62522e-06	0.766649
								cg10388017	ENSG00000158089	0.467159	9.66701e-06	0.769968
								cg21833076	ENSG00000164023	0.467115	9.68796e-06	0.771627
								cg21363050	ENSG00000107864	0.467115	9.68796e-06	0.771627
								cg18489994	ENSG00000198216	0.467115	9.68796e-06	0.771627
								cg18076842	ENSG00000154188	-0.466984	9.75109e-06	0.776626
								cg24336338	ENSG00000100678	0.466876	9.80399e-06	0.780829
								cg08100159	ENSG00000225953	-0.466832	9.82522e-06	0.78251
								cg25129000	ENSG00000188739	0.466832	9.82522e-06	0.78251
								cg24719853	ENSG00000056972	0.46681	9.83586e-06	0.783338
								cg01637125	ENSG00000111452	-0.466789	9.8465e-06	0.784175
								cg22006672	ENSG00000106025	-0.466767	9.85716e-06	0.785014
								cg12038696	ENSG00000115598	-0.466723	9.8785e-06	0.786704
								cg13837913	ENSG00000115598	-0.466701	9.88919e-06	0.787545
								cg06284479	ENSG00000054277	-0.466571	9.95354e-06	0.79266
								cg26548351	ENSG00000133019	-0.466397	1.004e-05	0.799535
								cg09502069	ENSG00000162722	-0.46631	1.00834e-05	0.802981
								cg08993690	ENSG00000154188	0.466266	1.01052e-05	0.804707
								cg15595627	ENSG00000133019	-0.466244	1.01161e-05	0.805565
								cg01821452	ENSG00000196511	0.466223	1.01271e-05	0.806431
								cg24727343	ENSG00000169436	0.466201	1.0138e-05	0.807289
								cg19412669	ENSG00000111452	0.466179	1.0149e-05	0.808155
								cg06430632	ENSG00000176532	-0.466099	1.01892e-05	0.811346
								cg00143606	ENSG00000048740	0.46607	1.02039e-05	0.812506
								cg00914726	ENSG00000054277	-0.46594	1.02702e-05	0.817775
[truncated: 79,625 more rows]

## Sheet: CR_profile_correlations
Expected	CpG	Gene	Correlation	P value	FDR		Others	CpG	Gene	Correlation	P value	FDR
	cg02983043	ENSG00000034053	0.696412	3.74367e-13	3.89342e-11			cg24646554	ENSG00000034053	0.598916	2.78676e-09	0.000147417
	cg00955451	ENSG00000034053	0.662585	1.20002e-11	8.32014e-10			cg10465202	ENSG00000034053	0.579434	1.17362e-08	0.000620822
	cg20840847	ENSG00000034053	0.62434	3.66901e-10	1.90789e-08			cg03952724	ENSG00000034053	0.571293	2.08233e-08	0.00110149
	cg25265081	ENSG00000034053	0.57717	1.37866e-08	5.73523e-07			cg13957818	ENSG00000069482	0.567106	2.77984e-08	0.00147042
	cg09970194	ENSG00000034053	0.559017	4.80352e-08	1.66522e-06			cg23281382	ENSG00000069482	0.564712	3.27334e-08	0.00173143
	cg10656128	ENSG00000034053	0.556034	5.85517e-08	1.73982e-06			cg21112852	ENSG00000034053	0.557798	5.20963e-08	0.00275558
	cg23075480	ENSG00000050767	0.538316	1.82587e-07	4.74726e-06			cg02222901	ENSG00000034053	0.556557	5.65638e-08	0.00299183
	cg19252741	ENSG00000069482	0.517183	6.52745e-07	1.50857e-05			cg01350824	ENSG00000149328	0.556535	5.66453e-08	0.00299608
	cg09596866	ENSG00000167981	-0.507341	1.1479e-06	2.38763e-05			cg00336669	ENSG00000034053	0.556339	5.73842e-08	0.00303511
	cg26916916	ENSG00000065320	0.495086	2.2629e-06	4.27894e-05			cg06211375	ENSG00000034053	0.556187	5.79652e-08	0.00306578
	cg24665807	ENSG00000197935	0.491211	2.78936e-06	4.83489e-05			cg25131632	ENSG00000034053	0.546805	1.06752e-07	0.00564601
	cg00768409	ENSG00000169594	0.486963	3.49809e-06	5.59694e-05			cg11987316	ENSG00000149328	0.543867	1.28763e-07	0.00681002
	cg00627798	ENSG00000095713	0.481612	4.63275e-06	6.42408e-05			cg06952801	ENSG00000095713	0.542604	1.39486e-07	0.007377
	cg07349899	ENSG00000110328	0.482548	4.41212e-06	6.42408e-05			cg16733695	ENSG00000069482	0.542563	1.39845e-07	0.00739584
	cg05133398	ENSG00000197935	0.47728	5.79569e-06	7.5344e-05			cg17448192	ENSG00000034053	0.537228	1.95386e-07	0.010333
	cg23310143	ENSG00000110328	0.471229	7.88474e-06	9.64721e-05			cg20102742	ENSG00000034053	0.537162	1.9618e-07	0.0103748
	cg10665961	ENSG00000065320	0.445239	2.77308e-05	0.000320445			cg11723772	ENSG00000034053	0.534811	2.26904e-07	0.0119994
	cg25451660	ENSG00000110328	0.44193	3.23114e-05	0.000336039			cg06952801	ENSG00000034053	0.530349	2.98175e-07	0.0157681
	cg22153696	ENSG00000168491	0.44213	3.20156e-05	0.000336039			cg00106432	ENSG00000034053	0.52654	3.75318e-07	0.0198472
	cg10075476	ENSG00000151892	0.434216	4.58691e-05	0.000454323			cg25118192	ENSG00000034053	0.526431	3.77778e-07	0.0199769
	cg17448192	ENSG00000073849	0.432984	4.84704e-05	0.000458266			cg21920015	ENSG00000069482	0.524028	4.36126e-07	0.0230619
	cg20672930	ENSG00000120645	0.429937	5.55074e-05	0.00050198			cg06287665	ENSG00000034053	0.523035	4.62658e-07	0.0244644
	cg23973566	ENSG00000111913	0.42813	6.01161e-05	0.000521006			cg13755144	ENSG00000034053	0.520445	5.3922e-07	0.0285123
	cg03952724	ENSG00000157110	0.418248	9.2264e-05	0.000710775			cg20428713	ENSG00000034053	0.520336	5.42685e-07	0.028695
	cg12039660	ENSG00000065320	0.419009	8.93088e-05	0.000710775			cg02030270	ENSG00000034053	0.520184	5.47572e-07	0.0289529
	cg04349839	ENSG00000091490	0.419075	8.90596e-05	0.000710775			cg00909958	ENSG00000149328	0.519444	5.71908e-07	0.0302391
	cg26450774	ENSG00000110328	0.410041	0.000130375	0.0009685			cg13167810	ENSG00000069482	0.519305	5.7658e-07	0.0304855
	cg19345244	ENSG00000185652	0.405198	0.000159226	0.00114203			cg04404310	ENSG00000050767	0.518529	6.03383e-07	0.0319021
	cg13957818	ENSG00000050767	0.400181	0.000195243	0.00126908			cg23596673	ENSG00000034053	0.517942	6.24474e-07	0.0330166
	cg23908019	ENSG00000104044	0.400246	0.000194726	0.00126908			cg06967436	ENSG00000069482	0.517096	6.56065e-07	0.0346862
	cg24104616	ENSG00000197935	0.40079	0.000190499	0.00126908			cg08619712	ENSG00000034053	0.516766	6.68764e-07	0.0353569
	cg03790422	ENSG00000094796	0.393636	0.00025352	0.00159794			cg24549236	ENSG00000034053	0.512761	8.43022e-07	0.0445689
	cg09191142	ENSG00000065320	0.391626	0.000274391	0.00167863			cg07764073	ENSG00000034053	0.511651	8.98435e-07	0.0474976
	cg11642652	ENSG00000137571	0.38921	0.000301574	0.00179221			cg23908019	ENSG00000069482	0.510979	9.33631e-07	0.0493573
	cg20671578	ENSG00000162105	0.385466	0.000348615	0.00201422			cg18833822	ENSG00000034053	0.509714	1.00346e-06	0.0530479
	cg19001113	ENSG00000112541	0.379611	0.000435825	0.00245004			cg07173649	ENSG00000069482	0.508955	1.04769e-06	0.0553851
	cg27043159	ENSG00000182870	0.369709	0.000629843	0.00335916			cg13755144	ENSG00000069482	0.507812	1.11777e-06	0.0590887
	cg21112852	ENSG00000104059	0.369794	0.000627886	0.00335916			cg04774132	ENSG00000034053	0.507472	1.13947e-06	0.0602347
	cg09096054	ENSG00000276644	0.364265	0.000767396	0.00399046			cg04259358	ENSG00000149328	0.505513	1.27237e-06	0.0672588
	cg15586054	ENSG00000112541	0.358997	0.000926009	0.0046978			cg16888590	ENSG00000069482	0.504645	1.33581e-06	0.0706109
	cg09134668	ENSG00000050767	0.351923	0.00118588	0.00587291			cg17370296	ENSG00000034053	0.503815	1.39925e-06	0.073963
	cg23209926	ENSG00000204442	0.345262	0.00148923	0.00703997			cg19837528	ENSG00000069482	0.50176	1.56874e-06	0.0829205
	cg00910924	ENSG00000112541	0.345567	0.00147394	0.00703997			cg20908789	ENSG00000073849	0.500854	1.64948e-06	0.0871866
	cg12511310	ENSG00000110328	0.343433	0.00158395	0.00732139			cg16369366	ENSG00000034053	0.500071	1.72246e-06	0.0910423
	cg05067926	ENSG00000149328	0.335075	0.00209008	0.00945078			cg11586570	ENSG00000171798	0.499974	1.73171e-06	0.0915295
	cg12382333	ENSG00000159217	0.312785	0.00422218	0.0182961			cg00909958	ENSG00000034053	0.499853	1.74327e-06	0.0921388
	cg20287050	ENSG00000214226	0.312872	0.00421102	0.0182961			cg06674436	ENSG00000034053	0.499701	1.75797e-06	0.092914
	cg08327518	ENSG00000144191	-0.310931	0.0044661	0.0186872			cg01509330	ENSG00000069482	0.499007	1.82642e-06	0.0965299
	cg24646554	ENSG00000104059	0.310739	0.00449211	0.0186872			cg06619906	ENSG00000069482	0.498016	1.9285e-06	0.101923
	cg27169020	ENSG00000169594	0.304269	0.00544936	0.0222249			cg16314923	ENSG00000034053	0.496784	2.06304e-06	0.109032
	cg09662034	ENSG00000087510	0.297853	0.00657288	0.0262915			cg08957001	ENSG00000050767	0.495151	2.25488e-06	0.119168
	cg03232056	ENSG00000155093	0.290474	0.0081135	0.0318417			cg21551985	ENSG00000050767	0.495086	2.2629e-06	0.11959
	cg06674436	ENSG00000164362	0.289092	0.00843476	0.0324894			cg10465202	ENSG00000073849	0.494607	2.32248e-06	0.122736
	cg06560300	ENSG00000164362	0.28534	0.00936432	0.0354142			cg03862290	ENSG00000034053	0.494107	2.38636e-06	0.12611
	cg09596866	ENSG00000122390	-0.280852	0.0105929	0.0393452			cg23973566	ENSG00000050767	0.494019	2.39763e-06	0.126703
	cg07764786	ENSG00000198939	0.275694	0.012177	0.0444353			cg20908789	ENSG00000034053	0.493802	2.42604e-06	0.128202
	cg26133541	ENSG00000124302	0.272738	0.0131742	0.0472453			cg06372919	ENSG00000149328	0.491952	2.68064e-06	0.141653
	cg06090867	ENSG00000162543	0.265993	0.0157191	0.0554166			cg12500951	ENSG00000034053	0.49119	2.79262e-06	0.147568
	cg08994336	ENSG00000164362	0.265006	0.0161248	0.0558992			cg09096054	ENSG00000149328	0.490885	2.83863e-06	0.149996
	cg16234557	ENSG00000229847	0.261501	0.0176398	0.0601487			cg13444005	ENSG00000069482	0.490746	2.85983e-06	0.151113
	cg06372919	ENSG00000146555	0.260033	0.0183097	0.0614262			cg08957001	ENSG00000034053	0.490493	2.89884e-06	0.153172
	cg01767862	ENSG00000200480	0.253781	0.0214136	0.0706989			cg03862290	ENSG00000050767	0.49008	2.96369e-06	0.156595
	cg15927295	ENSG00000164362	0.251975	0.0223903	0.0727684			cg27109672	ENSG00000034053	0.489971	2.98099e-06	0.157507
	cg07184142	ENSG00000155093	0.24818	0.0245661	0.0786114			cg07148167	ENSG00000073849	0.489927	2.98793e-06	0.15787
	cg14052728	ENSG00000155066	-0.244392	0.0269141	0.0848203			cg24569412	ENSG00000171798	0.489919	2.98923e-06	0.157936
	cg17151123	ENSG00000169594	0.241253	0.0290021	0.0900365			cg20747751	ENSG00000034053	0.489666	3.02991e-06	0.160082
	cg09917223	ENSG00000160255	0.239908	0.0299372	0.0915726			cg01350824	ENSG00000069482	0.488243	3.26855e-06	0.172687
	cg08857729	ENSG00000152760	-0.237852	0.031416	0.0933505			cg05049638	ENSG00000034053	0.488033	3.30513e-06	0.174617
	cg01416168	ENSG00000117834	0.238277	0.0311053	0.0933505			cg21330802	ENSG00000069482	0.487927	3.32383e-06	0.175601
	cg11842415	ENSG00000162624	-0.236027	0.0327803	0.0947043			cg26133541	ENSG00000095713	0.487859	3.33584e-06	0.176232
	cg26344334	ENSG00000151360	0.235429	0.0332376	0.0947043			cg14715697	ENSG00000050767	0.486967	3.49747e-06	0.184768
	cg04404310	ENSG00000182870	0.2356	0.0331067	0.0947043			cg15927295	ENSG00000069482	0.486425	3.5991e-06	0.190133
	cg25339566	ENSG00000152760	-0.227448	0.0398766	0.112086			cg01359165	ENSG00000034053	0.486031	3.67488e-06	0.194133
	cg16288089	ENSG00000006128	-0.226489	0.0407432	0.112995			cg11139095	ENSG00000149328	0.485944	3.6918e-06	0.195023
	cg24110050	ENSG00000152760	-0.222365	0.0446537	0.121777			cg12382333	ENSG00000034053	0.485835	3.71306e-06	0.196142
	cg18276808	ENSG00000198788	-0.220926	0.0460894	0.121777			cg03874601	ENSG00000034053	0.485378	3.80362e-06	0.200922
	cg03010092	ENSG00000146555	0.220765	0.046252	0.121777			cg04522676	ENSG00000050767	0.484181	4.05074e-06	0.213972
	cg06103746	ENSG00000164741	0.221798	0.045215	0.121777			cg21330802	ENSG00000149328	0.484137	4.06001e-06	0.214458
	cg05555207	ENSG00000089225	0.220142	0.0468872	0.121907			cg07148167	ENSG00000050767	0.483876	4.11601e-06	0.217412
	cg01228941	ENSG00000113212	-0.219142	0.0479212	0.123057			cg00909958	ENSG00000095713	0.483724	4.14902e-06	0.219151
	cg23281382	ENSG00000071242	0.216965	0.0502378	0.127432			cg06560300	ENSG00000034053	0.482635	4.3921e-06	0.231986
	cg07656173	ENSG00000007062	0.21344	0.0541841	0.135787			cg07521193	ENSG00000069482	0.482464	4.43161e-06	0.234069
	cg03304380	ENSG00000164741	0.209652	0.0587048	0.145364			cg06372919	ENSG00000069482	0.482192	4.49497e-06	0.237411
	cg19290410	ENSG00000089225	0.208897	0.059641	0.145945			cg26624055	ENSG00000034053	0.480828	4.8254e-06	0.254858
	cg20270253	ENSG00000029534	0.207803	0.0610202	0.147584			cg11987316	ENSG00000034053	0.480807	4.83086e-06	0.255142
	cg04880968	ENSG00000224586	0.206206	0.0630791	0.15081			cg00768409	ENSG00000034053	0.480654	4.86922e-06	0.257163
	cg00293128	ENSG00000155093	0.19842	0.0739381	0.172799			cg19962075	ENSG00000149328	0.480241	4.9748e-06	0.262734
	cg07764073	ENSG00000136573	0.198877	0.0732617	0.172799			cg26428731	ENSG00000034053	0.480197	4.98603e-06	0.263322
	cg19962075	ENSG00000141639	0.195105	0.0789942	0.182564			cg03654329	ENSG00000034053	0.479501	5.16911e-06	0.272986
	cg08001123	ENSG00000183454	0.191498	0.0848067	0.193844			cg17370296	ENSG00000069482	0.479188	5.25342e-06	0.277433
	cg20194982	ENSG00000185052	0.189037	0.0889619	0.201131			cg13444005	ENSG00000149328	0.477193	5.82166e-06	0.307436
	cg20536983	ENSG00000164741	0.188407	0.0900525	0.201408			cg04506928	ENSG00000104332	0.47715	5.83468e-06	0.308118
	cg00336669	ENSG00000118972	-0.18758	0.0914989	0.202466			cg13755159	ENSG00000149328	0.476627	5.99313e-06	0.316479
	cg10090985	ENSG00000164741	0.174519	0.116849	0.255838			cg11480304	ENSG00000095713	0.476257	6.1078e-06	0.322528
	cg26428731	ENSG00000116544	0.172647	0.120888	0.259223			cg22908423	ENSG00000069482	0.476053	6.17196e-06	0.32591
	cg15970640	ENSG00000184985	0.172821	0.120508	0.259223			cg02968407	ENSG00000034053	0.475822	6.24534e-06	0.329779
	cg02752958	ENSG00000146700	0.171668	0.123043	0.261153			cg21824017	ENSG00000069482	0.475531	6.33898e-06	0.334717
	cg23682215	ENSG00000254656	0.170946	0.12465	0.261891			cg05229931	ENSG00000069482	0.47503	6.50302e-06	0.343372
	cg26275825	ENSG00000171798	0.169195	0.128615	0.26752			cg03391533	ENSG00000095713	0.474799	6.58009e-06	0.347435
	cg10417386	ENSG00000276231	-0.167815	0.131808	0.268786			cg04506928	ENSG00000073849	0.474712	6.60934e-06	0.348973
	cg07337480	ENSG00000108417	0.168094	0.131157	0.268786			cg02983043	ENSG00000073849	0.47469	6.61668e-06	0.349354
	cg18380123	ENSG00000146555	0.164017	0.140905	0.284545			cg06560300	ENSG00000069482	0.474671	6.62314e-06	0.349689
	cg04031507	ENSG00000116544	0.16098	0.148515	0.297029			cg23973566	ENSG00000095713	0.473885	6.8934e-06	0.363951
	cg27450976	ENSG00000215568	-0.160148	0.150651	0.297303			cg23795234	ENSG00000149328	0.473232	7.12571e-06	0.376209
	cg21330802	ENSG00000146555	0.159816	0.15151	0.297303			cg16733695	ENSG00000034053	0.473166	7.14934e-06	0.377449
	cg06211375	ENSG00000203910	-0.158311	0.155452	0.302187			cg08619712	ENSG00000073849	0.472796	7.28464e-06	0.384585
	cg02030270	ENSG00000140600	0.157698	0.15708	0.302524			cg13167810	ENSG00000149328	0.4726	7.35723e-06	0.38841
	cg18574995	ENSG00000197614	0.149944	0.178764	0.341127			cg04726796	ENSG00000034053	0.471708	7.69662e-06	0.40632
	cg11853697	ENSG00000179242	0.147484	0.186079	0.351859			cg14992035	ENSG00000034053	0.471055	7.9542e-06	0.41991
	cg03119215	ENSG00000116544	0.146396	0.189384	0.354882			cg15534366	ENSG00000069482	0.471036	7.9619e-06	0.420309
	cg00909958	ENSG00000224586	0.145648	0.19168	0.355978			cg21112852	ENSG00000091490	0.47099	7.9804e-06	0.421277
	cg18377512	ENSG00000124091	-0.138691	0.214002	0.392195			cg19813015	ENSG00000034053	0.470837	8.04184e-06	0.424513
	cg01153376	ENSG00000102854	-0.136924	0.219954	0.392195			cg22286732	ENSG00000069482	0.470731	8.08496e-06	0.426781
	cg09595163	ENSG00000114251	0.136731	0.22061	0.392195			cg03119215	ENSG00000034053	0.470728	8.086e-06	0.426828
	cg02388150	ENSG00000104332	0.136949	0.219869	0.392195			cg04259358	ENSG00000095713	0.470445	8.20188e-06	0.432936
	cg17590523	ENSG00000164741	0.138233	0.215533	0.392195			cg03391533	ENSG00000149328	0.47001	8.3832e-06	0.442499
	cg06792448	ENSG00000254656	0.135308	0.225497	0.397486			cg26624055	ENSG00000149328	0.469836	8.45678e-06	0.446374
	cg03757075	ENSG00000111249	-0.133665	0.231234	0.400805			cg19345244	ENSG00000050767	0.469792	8.47526e-06	0.447341
	cg20706316	ENSG00000162426	0.133749	0.230938	0.400805			cg24665807	ENSG00000034053	0.469248	8.70959e-06	0.459701
	cg06644359	ENSG00000075429	-0.130437	0.242798	0.416802			cg09281891	ENSG00000034053	0.469052	8.79542e-06	0.464222
	cg17124224	ENSG00000169594	0.129979	0.24447	0.416802			cg14528451	ENSG00000069482	0.468532	9.02705e-06	0.476439
	cg08653112	ENSG00000134709	0.128216	0.250983	0.421004			cg19944876	ENSG00000034053	0.468508	9.03802e-06	0.477009
	cg27337194	ENSG00000168477	0.128721	0.249106	0.421004			cg06952801	ENSG00000050767	0.468334	9.11697e-06	0.481166
	cg04774132	ENSG00000198704	0.125316	0.261952	0.425672			cg02983043	ENSG00000091490	0.467964	9.28688e-06	0.490124
	cg14285937	ENSG00000162426	0.125412	0.261582	0.425672			cg00955451	ENSG00000050767	0.467877	9.32729e-06	0.492248
	cg13755159	ENSG00000157890	0.125785	0.260155	0.425672			cg09191142	ENSG00000095713	0.467768	9.37803e-06	0.494916
	cg15534366	ENSG00000179242	0.126653	0.256854	0.425672			cg05133398	ENSG00000034053	0.467746	9.38821e-06	0.495444
	cg06523224	ENSG00000169594	0.123907	0.267394	0.42783			cg24106040	ENSG00000034053	0.467746	9.38821e-06	0.495444
	cg00106432	ENSG00000156218	0.124302	0.265861	0.42783			cg09970194	ENSG00000069482	0.467466	9.52029e-06	0.502395
	cg17461600	ENSG00000173406	0.12198	0.274966	0.436587			cg27048388	ENSG00000149328	0.467202	9.64609e-06	0.509024
	cg06756211	ENSG00000162909	0.120471	0.280991	0.442773			cg21824017	ENSG00000034053	0.466419	1.00291e-05	0.529226
	cg19837528	ENSG00000170099	0.119539	0.284756	0.445333			cg05049638	ENSG00000050767	0.466331	1.00725e-05	0.531506
	cg21179088	ENSG00000170419	-0.117803	0.291862	0.453039			cg10090985	ENSG00000034053	-0.466288	1.00943e-05	0.532646
	cg26116485	ENSG00000114251	0.116749	0.29623	0.456413			cg00428457	ENSG00000034053	0.466157	1.01599e-05	0.536097
	cg11723772	ENSG00000187147	-0.115421	0.301795	0.461568			cg25131632	ENSG00000149328	0.465983	1.0248e-05	0.540736
	cg27109672	ENSG00000185559	0.111939	0.316709	0.480844			cg03874601	ENSG00000050767	0.465787	1.0348e-05	0.546002
	cg13444005	ENSG00000116147	0.10937	0.328016	0.490843			cg19811934	ENSG00000069482	0.465746	1.0369e-05	0.5471
	cg23767318	ENSG00000198673	0.109457	0.327628	0.490843			cg08175935	ENSG00000034053	0.465047	1.07339e-05	0.566342
	cg24637426	ENSG00000114279	-0.108738	0.330832	0.491522			cg00768409	ENSG00000050767	0.464786	1.08733e-05	0.573686
	cg26260038	ENSG00000007062	0.107651	0.335721	0.495248			cg11723772	ENSG00000069482	0.46468	1.09305e-05	0.576693
	cg16314923	ENSG00000205857	-0.104653	0.349428	0.511839			cg17590523	ENSG00000050767	-0.464481	1.10381e-05	0.582359
	cg16034541	ENSG00000145113	-0.102742	0.358348	0.515148			cg13874287	ENSG00000034053	0.464242	1.11692e-05	0.589265
	cg18403361	ENSG00000176435	-0.102578	0.359117	0.515148			cg02187988	ENSG00000034053	0.464089	1.12534e-05	0.593696
	cg16851758	ENSG00000182814	0.102621	0.358915	0.515148			cg23682215	ENSG00000034053	0.463698	1.14726e-05	0.605248
	cg17768768	ENSG00000198286	-0.0978984	0.381573	0.539912			cg06890779	ENSG00000069482	0.463254	1.17257e-05	0.618589
	cg07538239	ENSG00000174672	0.0980077	0.381038	0.539912			cg08390010	ENSG00000050767	0.462653	1.20769e-05	0.637105
	cg24721750	ENSG00000254656	0.0971729	0.385128	0.541261			cg20270253	ENSG00000034053	0.462609	1.21027e-05	0.638454
	cg19598416	ENSG00000162909	0.0962441	0.389708	0.544022			cg06372919	ENSG00000095713	0.462587	1.21156e-05	0.639122
	cg08044097	ENSG00000164736	-0.0953298	0.394248	0.545464			cg06066587	ENSG00000034053	0.462348	1.22586e-05	0.646653
	cg19811934	ENSG00000140090	-0.0949816	0.395986	0.545464			cg06211375	ENSG00000050767	0.461086	1.30394e-05	0.687828
	cg23795234	ENSG00000175894	0.0905727	0.418375	0.572513			cg26417188	ENSG00000034053	0.460737	1.32628e-05	0.699599
	cg05561386	ENSG00000187775	-0.0877548	0.433059	0.588733			cg23682215	ENSG00000050767	0.46052	1.34043e-05	0.70705
	cg08175935	ENSG00000254656	0.0840587	0.452756	0.611515			cg06066587	ENSG00000095713	0.460498	1.34185e-05	0.707786
	cg05610097	ENSG00000058404	0.0827701	0.459738	0.616939			cg13167810	ENSG00000034053	0.460128	1.36624e-05	0.720637
	cg08988797	ENSG00000083307	0.0819869	0.46401	0.61868			cg23596673	ENSG00000073849	0.459932	1.37933e-05	0.727528
	cg26417188	ENSG00000171872	-0.0771219	0.491028	0.650534			cg12408990	ENSG00000034053	0.45991	1.38079e-05	0.728284
	cg02510802	ENSG00000167098	-0.0761537	0.496503	0.653624			cg26232558	ENSG00000095713	0.459649	1.39843e-05	0.737574
	cg13752114	ENSG00000145113	-0.0739189	0.509259	0.666201			cg09970194	ENSG00000050767	0.459388	1.41629e-05	0.74698
	cg10285466	ENSG00000176435	-0.0715164	0.523158	0.674076			cg23281382	ENSG00000034053	0.459235	1.4268e-05	0.752509
	cg02752958	ENSG00000188372	0.0706457	0.528242	0.674076			cg01844751	ENSG00000095713	0.459105	1.43587e-05	0.757278
	cg23310143	ENSG00000254598	0.0709867	0.526248	0.674076			cg00106432	ENSG00000073849	0.459061	1.4389e-05	0.758861
	cg13439299	ENSG00000163793	0.072041	0.520107	0.674076			cg22286732	ENSG00000034053	0.459061	1.4389e-05	0.758861
	cg03391533	ENSG00000123243	0.0664229	0.553244	0.701675			cg00336669	ENSG00000149328	0.458844	1.45417e-05	0.766886
	cg06059345	ENSG00000213075	-0.0630902	0.573369	0.722793			cg23795234	ENSG00000171798	0.458686	1.46528e-05	0.77273
	cg14715697	ENSG00000167281	-0.0589567	0.598793	0.741362			cg00955451	ENSG00000069482	0.458454	1.48185e-05	0.781454
	cg18833822	ENSG00000134873	0.0589735	0.598689	0.741362			cg18380123	ENSG00000069482	0.458334	1.49046e-05	0.785979
	cg16600257	ENSG00000188372	0.0591961	0.597306	0.741362			cg26232558	ENSG00000149328	0.458299	1.493e-05	0.787304
	cg12985923	ENSG00000178342	-0.0557028	0.619152	0.762033			cg11111740	ENSG00000034053	0.457864	1.52476e-05	0.804036
	cg06817269	ENSG00000140297	-0.0539502	0.630239	0.771116			cg20428713	ENSG00000069482	0.457616	1.54312e-05	0.813703
	cg11397854	ENSG00000144711	0.0532101	0.634945	0.772331			cg24104616	ENSG00000034053	0.457581	1.54574e-05	0.815069
	cg13482308	ENSG00000196092	-0.0525136	0.639389	0.773214			cg12182453	ENSG00000069482	0.457518	1.55044e-05	0.817532
	cg16586807	ENSG00000198286	-0.0482037	0.667158	0.78846			cg23232873	ENSG00000149328	0.456776	1.60695e-05	0.847313
	cg18101157	ENSG00000185559	0.0483639	0.666117	0.78846			cg26417188	ENSG00000095713	0.456623	1.61878e-05	0.853534
	cg13755144	ENSG00000157765	0.0487261	0.663767	0.78846			cg25265081	ENSG00000069482	0.456462	1.63135e-05	0.860146
	cg26329992	ENSG00000090989	0.0496403	0.657849	0.78846			cg17590523	ENSG00000034053	-0.456275	1.64613e-05	0.867922
	cg16600257	ENSG00000146700	0.0467452	0.676659	0.790703			cg03010092	ENSG00000149328	0.455731	1.68973e-05	0.890893
	cg09759523	ENSG00000123243	0.0471371	0.674102	0.790703			cg23012917	ENSG00000069482	0.455635	1.69749e-05	0.894968
	cg23596673	ENSG00000112293	0.0443508	0.692368	0.80454			cg14907310	ENSG00000034053	0.455426	1.71461e-05	0.903977
	cg06835822	ENSG00000143105	-0.0430525	0.700941	0.806221			cg21547283	ENSG00000050767	0.454969	1.75258e-05	0.923978
	cg18535410	ENSG00000126218	0.042958	0.701567	0.806221			cg24569412	ENSG00000149328	0.454555	1.78761e-05	0.942428
	cg20747751	ENSG00000198788	-0.0395876	0.724002	0.827431			cg10465202	ENSG00000091490	0.454316	1.80819e-05	0.95326
	cg02887726	ENSG00000204644	-0.0337423	0.763457	0.867755			cg10075476	ENSG00000113212	-0.454251	1.81384e-05	0.95622
	cg07805064	ENSG00000204614	-0.0305853	0.785027	0.879931			cg03010092	ENSG00000069482	0.454112	1.82592e-05	0.96257
	cg25547580	ENSG00000119547	-0.0302239	0.787507	0.879931			cg25451660	ENSG00000034053	0.453793	1.85386e-05	0.977281
	cg05229931	ENSG00000187147	-0.0297885	0.790498	0.879931			cg21551985	ENSG00000034053	0.453315	1.89666e-05	0.999824
	cg07575407	ENSG00000157890	0.0297021	0.791092	0.879931			cg03304380	ENSG00000069482	-0.445263	2.76996e-05	1
	cg25251442	ENSG00000112293	-0.0273724	0.807147	0.893014			cg06103746	ENSG00000034053	-0.442888	3.09177e-05	1
	cg11950360	ENSG00000101489	0.0248474	0.824639	0.907539			cg20536983	ENSG00000069482	-0.43796	3.87367e-05	1
	cg14239111	ENSG00000107147	0.0222353	0.842824	0.922671			cg20536983	ENSG00000034053	-0.426715	6.39707e-05	1
	cg18377512	ENSG00000124103	-0.0194724	0.862149	0.931222			cg08184936	ENSG00000162624	-0.424851	6.94003e-05	1
	cg06287665	ENSG00000083307	-0.0191989	0.864067	0.931222			cg03304380	ENSG00000034053	-0.420838	8.25704e-05	1
	cg16419019	ENSG00000185736	0.0199497	0.858804	0.931222			cg25265081	ENSG00000144191	-0.419663	8.68425e-05	1
	cg12408990	ENSG00000146090	0.0174375	0.876434	0.934863			cg20013302	ENSG00000126217	-0.417856	9.38189e-05	1
	cg10465202	ENSG00000111732	0.0179907	0.872547	0.934863			cg10090985	ENSG00000050767	-0.415135	0.000105304	1
	cg26216141	ENSG00000112293	0.0158575	0.887554	0.937113			cg10285466	ENSG00000126217	-0.414961	0.000106082	1
	cg07318417	ENSG00000109255	0.0160856	0.885947	0.937113			cg02983043	ENSG00000144191	-0.41017	0.000129677	1
	cg23795234	ENSG00000215455	0.0142595	0.898822	0.944217			cg20536983	ENSG00000050767	-0.408169	0.0001409	1
	cg26429925	ENSG00000169594	0.0110205	0.921721	0.944424			cg00955451	ENSG00000144191	-0.406345	0.000151904	1
	cg01248385	ENSG00000126217	0.0110469	0.921534	0.944424			cg06103746	ENSG00000050767	-0.401661	0.000183906	1
	cg08056755	ENSG00000261713	0.0113958	0.919064	0.944424			cg20840847	ENSG00000144191	-0.401207	0.000187314	1
	cg08957001	ENSG00000171045	0.0117217	0.916758	0.944424			cg03304380	ENSG00000050767	-0.400747	0.000190834	1
	cg19209689	ENSG00000101489	0.0125924	0.910599	0.944424			cg17130788	ENSG00000113212	-0.400398	0.000193536	1
	cg15135093	ENSG00000157064	0.00756413	0.946227	0.96478			cg11503297	ENSG00000113212	-0.394848	0.000241646	1
	cg24549236	ENSG00000197595	-0.00655121	0.953419	0.967372			cg10090985	ENSG00000069482	-0.392662	0.00026344	1
	cg25469360	ENSG00000152969	-0.00432163	0.969262	0.976905			cg21112852	ENSG00000144191	-0.392405	0.000266116	1
	cg20430047	ENSG00000089101	0.00390731	0.972208	0.976905			cg07148167	ENSG00000144191	-0.387428	0.000323178	1
	cg26232558	ENSG00000180090	-0.000508199	0.996385	0.996385			cg03391533	ENSG00000152760	-0.387297	0.000324833	1
								cg04774132	ENSG00000144191	-0.384249	0.000365302	1
								cg06103746	ENSG00000198939	-0.383877	0.000370543	1
								cg10090985	ENSG00000162543	-0.38381	0.000371496	1
								cg09970194	ENSG00000144191	-0.382889	0.000384803	1
								cg10656128	ENSG00000144191	-0.382843	0.00038548	1
								cg06890779	ENSG00000162624	-0.381624	0.000403807	1
								cg25997988	ENSG00000122390	-0.381069	0.00041241	1
								cg07805064	ENSG00000113212	-0.380721	0.000417895	1
								cg20536983	ENSG00000198939	-0.380677	0.000418585	1
								cg17590523	ENSG00000162543	-0.380632	0.000419309	1
								cg25849196	ENSG00000152760	-0.380092	0.000427972	1
								cg02510802	ENSG00000144191	-0.379087	0.000444516	1
								cg19811934	ENSG00000113212	-0.377216	0.000476921	1
								cg18403361	ENSG00000126217	-0.377151	0.00047809	1
								cg06967436	ENSG00000144191	-0.376207	0.000495275	1
								cg05229931	ENSG00000113212	-0.375823	0.000502433	1
								cg20908276	ENSG00000180090	-0.375548	0.000507625	1
								cg21920015	ENSG00000144191	-0.374318	0.000531395	1
								cg25849196	ENSG00000187775	-0.373929	0.000539117	1
								cg18276808	ENSG00000215568	-0.373626	0.000545219	1
								cg03304380	ENSG00000198939	-0.372776	0.000562648	1
								cg10090985	ENSG00000162105	-0.372406	0.000570392	1
								cg13167810	ENSG00000113212	-0.371252	0.000595165	1
								cg04072135	ENSG00000152760	-0.370492	0.000612014	1
								cg20280170	ENSG00000069482	-0.369698	0.000630095	1
								cg01350824	ENSG00000152760	-0.369328	0.000638682	1
								cg06103746	ENSG00000162105	-0.368553	0.000657008	1
								cg24646554	ENSG00000144191	-0.367935	0.000671951	1
								cg07980148	ENSG00000113212	-0.366115	0.000717845	1
								cg01565740	ENSG00000113212	-0.366028	0.00072011	1
								cg17590523	ENSG00000169594	-0.365062	0.000745677	1
								cg17590523	ENSG00000198939	-0.364482	0.000761409	1
								cg12985923	ENSG00000152760	-0.363233	0.000796368	1
								cg23908019	ENSG00000113212	-0.36322	0.000796735	1
								cg09096054	ENSG00000157064	-0.361979	0.000832899	1
								cg06137123	ENSG00000113212	-0.361696	0.000841354	1
								cg00627798	ENSG00000113212	-0.361413	0.000849886	1
								cg21330802	ENSG00000113212	-0.361261	0.000854513	1
								cg23012917	ENSG00000113212	-0.360825	0.000867859	1
								cg24113266	ENSG00000144191	-0.359502	0.000909591	1
								cg05610097	ENSG00000144191	-0.358396	0.000945868	1
								cg20536983	ENSG00000162543	-0.357926	0.000961698	1
								cg09595163	ENSG00000204644	-0.357415	0.000979163	1
								cg17649599	ENSG00000152760	-0.357149	0.000988367	1
								cg14528451	ENSG00000113212	-0.356341	0.00101678	1
								cg17649599	ENSG00000157064	-0.356189	0.00102223	1
								cg17590523	ENSG00000162105	-0.356189	0.00102223	1
								cg08988797	ENSG00000114251	-0.356167	0.00102301	1
								cg18276808	ENSG00000205857	-0.355812	0.00103581	1
								cg19811934	ENSG00000155066	-0.355667	0.0010411	1
								cg07263979	ENSG00000180090	-0.355152	0.00106001	1
								cg12039660	ENSG00000152760	-0.354613	0.00108013	1
								cg06372919	ENSG00000113212	-0.353512	0.00112234	1
								cg10090985	ENSG00000091490	-0.353316	0.00113	1
								cg00151709	ENSG00000069482	-0.353002	0.00114237	1
								cg07538239	ENSG00000180090	-0.352622	0.00115751	1
								cg13444005	ENSG00000113212	-0.351661	0.00119663	1
								cg08001123	ENSG00000144191	-0.351645	0.00119729	1
								cg18276808	ENSG00000187775	-0.351183	0.00121657	1
								cg01552748	ENSG00000162624	-0.349813	0.00127527	1
								cg17768768	ENSG00000113212	-0.349789	0.0012763	1
								cg00627798	ENSG00000152760	-0.349171	0.00130366	1
								cg03010092	ENSG00000113212	-0.348266	0.00134466	1
								cg21179088	ENSG00000162624	-0.348087	0.0013529	1
								cg17590523	ENSG00000069482	-0.348083	0.0013531	1
								cg21330802	ENSG00000144191	-0.347797	0.00136633	1
								cg01350824	ENSG00000113212	-0.347678	0.00137191	1
								cg06501157	ENSG00000187775	-0.347504	0.00138007	1
								cg17590523	ENSG00000104044	-0.347315	0.00138897	1
								cg23740007	ENSG00000144191	-0.34729	0.00139014	1
								cg24637426	ENSG00000126218	-0.346624	0.00142201	1
								cg10075476	ENSG00000155066	-0.34635	0.0014353	1
								cg00909958	ENSG00000113212	-0.345915	0.00145665	1
								cg06835822	ENSG00000113212	-0.345501	0.00147721	1
								cg15927295	ENSG00000144191	-0.344502	0.00152793	1
								cg18380123	ENSG00000113212	-0.344282	0.00153932	1
								cg11160654	ENSG00000144191	-0.343489	0.00158101	1
								cg06103746	ENSG00000162543	-0.34334	0.00158893	1
								cg27169020	ENSG00000205857	-0.343296	0.00159131	1
								cg20536983	ENSG00000162105	-0.342715	0.00162263	1
								cg18276808	ENSG00000155066	-0.34241	0.0016393	1
								cg13957818	ENSG00000113212	-0.341866	0.00166945	1
								cg25259564	ENSG00000180090	-0.34169	0.0016793	1
								cg24110050	ENSG00000155066	-0.341257	0.0017038	1
								cg16733695	ENSG00000144191	-0.340954	0.00172109	1
								cg18377512	ENSG00000144191	-0.340954	0.00172109	1
								cg02388150	ENSG00000122390	-0.340669	0.00173753	1
								cg22898814	ENSG00000144191	-0.339779	0.00178976	1
								cg02394247	ENSG00000113212	-0.339689	0.00179509	1
								cg17590523	ENSG00000171798	-0.339383	0.00181346	1
								cg05388232	ENSG00000162624	-0.338976	0.00183808	1
								cg11397854	ENSG00000151892	-0.338217	0.00188487	1
								cg06103746	ENSG00000169594	-0.337778	0.00191242	1
								cg10075476	ENSG00000152760	-0.337602	0.00192356	1
								cg04072135	ENSG00000113212	-0.33686	0.00197117	1
								cg13592565	ENSG00000152760	-0.336742	0.00197883	1
								cg01416168	ENSG00000118972	-0.336664	0.00198391	1
								cg06066587	ENSG00000144191	-0.336415	0.00200021	1
								cg03654329	ENSG00000155066	-0.33625	0.00201107	1
								cg07318417	ENSG00000144191	-0.335908	0.00203378	1
								cg15927295	ENSG00000162624	-0.335459	0.00206397	1
								cg05555207	ENSG00000113212	-0.335401	0.00206785	1
								cg26624055	ENSG00000144191	-0.335286	0.00207568	1
								cg03304380	ENSG00000171798	-0.33465	0.00211931	1
								cg06103746	ENSG00000104044	-0.33457	0.00212486	1
								cg04259358	ENSG00000152760	-0.334489	0.00213049	1
								cg11480304	ENSG00000152760	-0.334358	0.0021396	1
								cg12039660	ENSG00000122390	-0.334356	0.00213972	1
								cg05625955	ENSG00000152760	-0.334315	0.00214264	1
								cg19345244	ENSG00000261713	-0.334266	0.00214606	1
								cg08044097	ENSG00000180090	-0.333491	0.00220093	1
								cg16288089	ENSG00000156218	-0.33342	0.00220601	1
								cg22861340	ENSG00000069482	-0.332628	0.00226358	1
								cg20536983	ENSG00000091490	-0.332245	0.00229186	1
								cg23795234	ENSG00000113212	-0.332136	0.00229996	1
								cg06103746	ENSG00000141639	-0.33208	0.00230418	1
								cg16888590	ENSG00000144191	-0.331622	0.00233854	1
								cg23186787	ENSG00000187775	-0.3312	0.00237068	1
								cg19962075	ENSG00000152760	-0.331028	0.00238391	1
								cg06103746	ENSG00000069482	-0.330843	0.00239819	1
								cg17590523	ENSG00000091490	-0.329829	0.00247782	1
								cg20194982	ENSG00000113212	-0.329589	0.00249697	1
								cg19944876	ENSG00000140297	-0.329154	0.00253212	1
								cg00910924	ENSG00000188372	-0.328958	0.00254809	1
								cg11139095	ENSG00000144191	-0.328857	0.00255633	1
								cg06644359	ENSG00000187775	-0.32874	0.00256593	1
								cg06644359	ENSG00000122390	-0.328675	0.00257131	1
								cg16733695	ENSG00000113212	-0.328414	0.00259291	1
								cg20494424	ENSG00000113212	-0.328327	0.00260014	1
								cg14543255	ENSG00000140297	-0.327804	0.00264394	1
								cg07263979	ENSG00000205857	-0.327772	0.00264665	1
								cg02388150	ENSG00000162624	-0.327375	0.00268046	1
								cg16288089	ENSG00000203910	-0.326582	0.00274899	1
								cg13658208	ENSG00000113212	-0.326128	0.00278896	1
								cg12039660	ENSG00000276231	-0.326063	0.00279475	1
								cg27048388	ENSG00000113212	-0.325867	0.00281219	1
								cg07538239	ENSG00000144191	-0.32577	0.00282089	1
								cg07497520	ENSG00000140297	-0.325758	0.00282192	1
								cg23186787	ENSG00000113212	-0.325671	0.00282973	1
								cg14285937	ENSG00000180090	-0.325383	0.00285574	1
								cg06560300	ENSG00000113212	-0.325149	0.00287697	1
								cg17590523	ENSG00000141639	-0.325124	0.00287926	1
								cg12985923	ENSG00000162624	-0.324567	0.00293041	1
								cg20536983	ENSG00000171798	-0.32453	0.00293387	1
								cg20908789	ENSG00000205857	-0.324297	0.00295549	1
								cg06853489	ENSG00000167281	-0.324256	0.00295932	1
								cg14528451	ENSG00000187775	-0.324235	0.00296136	1
								cg21920015	ENSG00000113212	-0.324148	0.00296951	1
								cg00150560	ENSG00000113212	-0.323734	0.0030085	1
								cg22620090	ENSG00000122390	-0.32356	0.00302505	1
								cg12182453	ENSG00000113212	-0.322929	0.00308575	1
								cg06374249	ENSG00000276231	-0.322842	0.0030942	1
								cg03304380	ENSG00000091490	-0.322428	0.00313465	1
								cg17151123	ENSG00000126217	-0.322297	0.00314753	1
								cg08044097	ENSG00000215568	-0.321761	0.00320092	1
								cg20706316	ENSG00000180090	-0.321588	0.00321825	1
								cg03757075	ENSG00000113212	-0.321296	0.00324779	1
								cg15927295	ENSG00000113212	-0.321231	0.00325443	1
								cg22340508	ENSG00000152760	-0.321091	0.00326868	1
								cg19252741	ENSG00000162624	-0.321028	0.00327514	1
								cg18574995	ENSG00000152760	-0.320895	0.00328874	1
								cg12382333	ENSG00000122390	-0.320817	0.00329675	1
								cg07337480	ENSG00000144191	-0.32077	0.00330162	1
								cg00151709	ENSG00000050767	-0.320164	0.00336457	1
								cg10075476	ENSG00000162624	-0.319629	0.00342102	1
								cg26916916	ENSG00000144191	-0.319526	0.00343208	1
								cg09662034	ENSG00000205857	-0.319461	0.00343902	1
								cg08857729	ENSG00000155066	-0.319163	0.00347098	1
								cg06619906	ENSG00000113212	-0.318793	0.00351106	1
								cg01228941	ENSG00000122390	-0.318727	0.00351818	1
								cg23596673	ENSG00000144191	-0.318696	0.0035216	1
								cg21824017	ENSG00000113212	-0.318597	0.00353245	1
								cg23250574	ENSG00000152760	-0.318479	0.00354539	1
								cg00151709	ENSG00000034053	-0.317987	0.00359973	1
								cg18574995	ENSG00000113212	-0.3179	0.00360943	1
								cg02428402	ENSG00000113212	-0.317313	0.00367555	1
								cg25118192	ENSG00000205857	-0.317108	0.00369885	1
								cg14410227	ENSG00000144191	-0.316945	0.00371745	1
								cg05561386	ENSG00000113212	-0.316921	0.00372022	1
								cg19290410	ENSG00000113212	-0.316899	0.00372272	1
								cg25469360	ENSG00000144191	-0.316738	0.00374127	1
								cg06890779	ENSG00000113212	-0.31642	0.00377801	1
								cg13482308	ENSG00000205857	-0.316334	0.00378801	1
								cg06952801	ENSG00000152760	-0.316302	0.00379175	1
								cg03874601	ENSG00000144191	-0.315493	0.0038871	1
								cg17461600	ENSG00000113212	-0.315462	0.0038908	1
								cg08044097	ENSG00000156218	-0.315397	0.0038986	1
								cg06059345	ENSG00000113212	-0.314352	0.00402528	1
								cg12182453	ENSG00000152760	-0.314071	0.00406	1
								cg20430047	ENSG00000215568	-0.313578	0.00412154	1
								cg16288089	ENSG00000112293	-0.313416	0.00414186	1
								cg02428402	ENSG00000152760	-0.31332	0.00415402	1
								cg16288089	ENSG00000140600	-0.313316	0.00415455	1
								cg21644077	ENSG00000140297	-0.313242	0.00416388	1
								cg06372919	ENSG00000152760	-0.313222	0.00416642	1
								cg03304380	ENSG00000164362	-0.3128	0.00422031	1
								cg06090867	ENSG00000113212	-0.31272	0.00423056	1
								cg02510802	ENSG00000113212	-0.312698	0.00423336	1
								cg18833822	ENSG00000126217	-0.312154	0.00430387	1
								cg19252741	ENSG00000122390	-0.312154	0.00430387	1
								cg05229931	ENSG00000144191	-0.31183	0.00434634	1
								cg06890779	ENSG00000144191	-0.311738	0.00435849	1
								cg23186787	ENSG00000162624	-0.3116	0.00437666	1
								cg26116485	ENSG00000204644	-0.311599	0.00437677	1
								cg26232558	ENSG00000122390	-0.311588	0.00437831	1
								cg17370296	ENSG00000144191	-0.311576	0.00437982	1
								cg10090985	ENSG00000198939	-0.311327	0.00441305	1
								cg03304380	ENSG00000162543	-0.311273	0.00442015	1
								cg26329992	ENSG00000126217	-0.311174	0.00443343	1
								cg13444005	ENSG00000152760	-0.310849	0.00447715	1
								cg24106040	ENSG00000122390	-0.310695	0.00449802	1
								cg19679003	ENSG00000205857	-0.310485	0.00452672	1
								cg06090867	ENSG00000118972	-0.310434	0.0045336	1
								cg06967436	ENSG00000113212	-0.310304	0.00455149	1
								cg09759523	ENSG00000144191	-0.310102	0.00457924	1
								cg06103746	ENSG00000171798	-0.310069	0.0045837	1
								cg03849231	ENSG00000113212	-0.309759	0.00462668	1
								cg21052025	ENSG00000113212	-0.309128	0.00471529	1
								cg08653112	ENSG00000118972	-0.30891	0.0047462	1
								cg02187988	ENSG00000205857	-0.308905	0.00474698	1
								cg23186787	ENSG00000155066	-0.308388	0.0048211	1
								cg07575407	ENSG00000155066	-0.307779	0.00490981	1
								cg11397854	ENSG00000140600	-0.30772	0.00491841	1
								cg08175935	ENSG00000205857	-0.30714	0.00500427	1
								cg08857729	ENSG00000205857	-0.307097	0.00501077	1
								cg23908019	ENSG00000144191	-0.307083	0.00501276	1
								cg25339566	ENSG00000113212	-0.306886	0.00504232	1
								cg05986417	ENSG00000215568	-0.306438	0.00511008	1
								cg02391713	ENSG00000122390	-0.306385	0.00511804	1
								cg06523224	ENSG00000180090	-0.306184	0.00514878	1
								cg23232873	ENSG00000152760	-0.306169	0.00515101	1
								cg02388150	ENSG00000215568	-0.305876	0.00519609	1
								cg16288089	ENSG00000187775	-0.305732	0.00521831	1
								cg21920015	ENSG00000155066	-0.305667	0.00522843	1
								cg19962075	ENSG00000198286	-0.305428	0.0052657	1
								cg17590523	ENSG00000197935	-0.305384	0.0052725	1
								cg19586352	ENSG00000113212	-0.305188	0.0053032	1
								cg18377512	ENSG00000162624	-0.304947	0.00534115	1
								cg17649599	ENSG00000113212	-0.304905	0.00534782	1
								cg01350824	ENSG00000144191	-0.304802	0.00536415	1
								cg26429925	ENSG00000126218	-0.304428	0.00542383	1
								cg16419019	ENSG00000122390	-0.304296	0.00544506	1
								cg01720475	ENSG00000113212	-0.304187	0.00546259	1
								cg03304380	ENSG00000162105	-0.304056	0.00548369	1
								cg10075476	ENSG00000114251	-0.303991	0.00549427	1
								cg22286732	ENSG00000144191	-0.30395	0.00550097	1
								cg05547777	ENSG00000113212	-0.303686	0.00554387	1
								cg08957001	ENSG00000144191	-0.303604	0.00555731	1
								cg20494424	ENSG00000144191	-0.303581	0.00556109	1
								cg09134668	ENSG00000144191	-0.302729	0.00570234	1
								cg12837463	ENSG00000144191	-0.302613	0.00572167	1
								cg17124224	ENSG00000126218	-0.302513	0.00573864	1
								cg19290410	ENSG00000215568	-0.302226	0.0057871	1
								cg24106040	ENSG00000118972	-0.302076	0.00581268	1
								cg23795234	ENSG00000152760	-0.301947	0.00583469	1
								cg25207052	ENSG00000187775	-0.301793	0.00586108	1
								cg13755159	ENSG00000113212	-0.301488	0.00591359	1
								cg16509072	ENSG00000113212	-0.301379	0.00593245	1
								cg12039660	ENSG00000198286	-0.301357	0.00593623	1
								cg03391533	ENSG00000113212	-0.301314	0.00594379	1
								cg13755144	ENSG00000113212	-0.301292	0.00594757	1
								cg15159420	ENSG00000126217	-0.301227	0.00595894	1
								cg12511310	ENSG00000113212	-0.300791	0.0060352	1
								cg06374249	ENSG00000144191	-0.300701	0.00605113	1
								cg07263979	ENSG00000155066	-0.300661	0.00605824	1
								cg17590523	ENSG00000073849	-0.300574	0.00607365	1
								cg01509330	ENSG00000162624	-0.300469	0.00609228	1
								cg26275825	ENSG00000204644	-0.300459	0.00609391	1
								cg14410227	ENSG00000113212	-0.300421	0.00610069	1
								cg03670369	ENSG00000187775	-0.300399	0.00610457	1
								cg06560300	ENSG00000144191	-0.300263	0.00612887	1
								cg14907310	ENSG00000180090	-0.300244	0.00613232	1
								cg03851965	ENSG00000144191	-0.300148	0.00614947	1
								cg26916916	ENSG00000205857	-0.299951	0.0061849	1
								cg06374249	ENSG00000205857	-0.299896	0.00619471	1
								cg18403361	ENSG00000089101	-0.299688	0.00623239	1
								cg06374249	ENSG00000152760	-0.299607	0.0062471	1
								cg12837463	ENSG00000113212	-0.299594	0.00624937	1
								cg23012917	ENSG00000144191	-0.299457	0.00627437	1
								cg06890779	ENSG00000157064	-0.299376	0.00628903	1
								cg21330802	ENSG00000162624	-0.299016	0.00635524	1
								cg24721750	ENSG00000122390	-0.298963	0.00636498	1
								cg06103746	ENSG00000091490	-0.298767	0.00640124	1
								cg07263979	ENSG00000144191	-0.298765	0.00640152	1
								cg11586570	ENSG00000114251	-0.29868	0.00641742	1
								cg21069005	ENSG00000205857	-0.298567	0.00643841	1
								cg17768768	ENSG00000157064	-0.298527	0.00644581	1
								cg09281891	ENSG00000144191	-0.298282	0.00649186	1
								cg02222901	ENSG00000144191	-0.298097	0.00652658	1
								cg06137123	ENSG00000152760	-0.297974	0.00654987	1
								cg13874287	ENSG00000113212	-0.297874	0.00656875	1
								cg06523224	ENSG00000126218	-0.297865	0.00657051	1
								cg26329992	ENSG00000167281	-0.297831	0.00657702	1
								cg14052728	ENSG00000215568	-0.297773	0.00658794	1
								cg20536983	ENSG00000164362	-0.297732	0.00659576	1
								cg02752958	ENSG00000114251	-0.2977	0.00660188	1
								cg10090985	ENSG00000073849	-0.297613	0.0066185	1
								cg05555207	ENSG00000187775	-0.297548	0.00663099	1
								cg21069005	ENSG00000187775	-0.297417	0.00665603	1
								cg08044097	ENSG00000203910	-0.297409	0.0066577	1
								cg07761151	ENSG00000113212	-0.297352	0.00666859	1
								cg26429925	ENSG00000198673	-0.297178	0.00670216	1
								cg08184936	ENSG00000113212	-0.29696	0.00674434	1
								cg21179088	ENSG00000111249	-0.296901	0.00675578	1
								cg26461267	ENSG00000144191	-0.296761	0.00678318	1
								cg23466491	ENSG00000162624	-0.296678	0.0067994	1
								cg20287050	ENSG00000113212	-0.296677	0.00679952	1
								cg13874287	ENSG00000205857	-0.296617	0.00681128	1
								cg23740007	ENSG00000089101	-0.296553	0.00682386	1
								cg22340508	ENSG00000205857	-0.29616	0.00690148	1
								cg27109672	ENSG00000126217	-0.296024	0.00692838	1
								cg24665807	ENSG00000144191	-0.295977	0.0069377	1
								cg01248385	ENSG00000155066	-0.295937	0.00694573	1
								cg11950360	ENSG00000089101	-0.295878	0.00695747	1
								cg05555207	ENSG00000152760	-0.295841	0.00696496	1
								cg20494424	ENSG00000187775	-0.295807	0.00697181	1
								cg06890779	ENSG00000075429	-0.295743	0.00698448	1
								cg25547580	ENSG00000126218	-0.295688	0.00699548	1
								cg14907310	ENSG00000215568	-0.295648	0.00700369	1
								cg05067926	ENSG00000113212	-0.295524	0.00702863	1
								cg17370296	ENSG00000113212	-0.29548	0.00703741	1
								cg09662034	ENSG00000215568	-0.295246	0.00708467	1
								cg23012917	ENSG00000215568	-0.295246	0.00708467	1
								cg02388150	ENSG00000152760	-0.295133	0.00710765	1
								cg16288089	ENSG00000111249	-0.294529	0.00723164	1
								cg17590523	ENSG00000198704	-0.294123	0.00731593	1
								cg23250574	ENSG00000144191	-0.294111	0.00731838	1
								cg14907310	ENSG00000155066	-0.294	0.00734164	1
								cg09096054	ENSG00000152760	-0.293958	0.00735043	1
								cg22286732	ENSG00000122390	-0.293869	0.00736903	1
								cg13444005	ENSG00000187775	-0.293869	0.00736903	1
								cg25259564	ENSG00000204644	-0.293673	0.00741032	1
								cg25849196	ENSG00000113212	-0.293608	0.00742409	1
								cg05610097	ENSG00000113212	-0.293565	0.0074333	1
								cg22340508	ENSG00000114251	-0.293303	0.00748877	1
								cg06952801	ENSG00000126217	-0.293238	0.0075027	1
								cg23281382	ENSG00000215568	-0.293201	0.00751066	1
								cg07656173	ENSG00000122390	-0.293129	0.00752596	1
								cg14052728	ENSG00000144191	-0.292959	0.00756245	1
								cg08001123	ENSG00000113212	-0.292955	0.0075633	1
								cg10417386	ENSG00000144191	-0.292913	0.00757236	1
								cg27048388	ENSG00000144191	-0.292798	0.00759718	1
								cg01552748	ENSG00000089101	-0.292722	0.00761355	1
								cg17776033	ENSG00000205857	-0.292685	0.00762162	1
								cg04726796	ENSG00000205857	-0.292587	0.00764286	1
								cg01228941	ENSG00000152760	-0.292391	0.00768547	1
								cg20287050	ENSG00000187775	-0.292302	0.00770481	1
								cg08957001	ENSG00000205857	-0.292292	0.0077069	1
								cg20430047	ENSG00000152760	-0.292271	0.0077116	1
								cg27450976	ENSG00000198788	-0.292242	0.00771792	1
								cg24106040	ENSG00000187775	-0.292193	0.00772862	1
								cg11842415	ENSG00000229847	-0.292128	0.00774294	1
								cg17151123	ENSG00000261713	-0.2921	0.00774901	1
								cg10090985	ENSG00000104044	-0.292075	0.00775463	1
								cg26429925	ENSG00000205857	-0.291944	0.0077834	1
								cg25428846	ENSG00000144191	-0.291761	0.00782384	1
								cg01228941	ENSG00000071242	-0.291758	0.00782451	1
								cg13874287	ENSG00000152760	-0.291672	0.00784346	1
								cg10285466	ENSG00000187775	-0.291627	0.00785348	1
								cg00768409	ENSG00000205857	-0.291595	0.00786058	1
								cg07184142	ENSG00000144191	-0.291438	0.00789556	1
								cg11397854	ENSG00000089225	-0.291422	0.0078993	1
								cg20908789	ENSG00000140297	-0.291366	0.0079117	1
								cg20428713	ENSG00000113212	-0.29117	0.00795562	1
								cg02428402	ENSG00000122390	-0.291148	0.00796051	1
								cg25207052	ENSG00000152760	-0.290954	0.00800431	1
								cg00151709	ENSG00000155093	-0.290887	0.00801943	1
								cg08653112	ENSG00000187775	-0.290887	0.00801943	1
								cg21040094	ENSG00000113212	-0.290561	0.00809362	1
								cg20536983	ENSG00000073849	-0.290495	0.00810853	1
								cg21179088	ENSG00000187775	-0.290365	0.00813842	1
								cg01248385	ENSG00000113212	-0.290343	0.00814341	1
								cg23281382	ENSG00000180090	-0.290317	0.00814937	1
								cg24106040	ENSG00000144191	-0.290148	0.00818824	1
								cg07173649	ENSG00000144191	-0.290125	0.00819355	1
								cg17124224	ENSG00000126217	-0.289995	0.00822363	1
								cg14052728	ENSG00000187775	-0.289864	0.0082539	1
								cg25339566	ENSG00000114251	-0.289472	0.00834527	1
								cg23466491	ENSG00000152760	-0.289452	0.00835001	1
								cg21330802	ENSG00000198788	-0.289324	0.00837997	1
								cg16419019	ENSG00000113212	-0.289298	0.00838617	1
								cg07521193	ENSG00000180090	-0.289222	0.00840422	1
								cg06103746	ENSG00000214226	-0.289168	0.00841696	1
								cg25849196	ENSG00000203910	-0.28907	0.00843996	1
								cg19837528	ENSG00000113212	-0.288841	0.00849436	1
								cg04404310	ENSG00000205857	-0.288796	0.00850515	1
								cg16586807	ENSG00000113212	-0.288623	0.00854631	1
								cg26344334	ENSG00000113212	-0.288602	0.00855152	1
								cg17768768	ENSG00000187775	-0.28858	0.00855673	1
								cg11480304	ENSG00000162624	-0.288539	0.00856642	1
								cg23808916	ENSG00000204644	-0.288509	0.00857382	1
								cg10090985	ENSG00000171798	-0.288346	0.00861287	1
								cg25207052	ENSG00000162624	-0.288266	0.00863213	1
								cg09134668	ENSG00000113212	-0.28797	0.00870383	1
								cg16288089	ENSG00000179242	-0.287796	0.00874626	1
								cg20672930	ENSG00000162624	-0.287764	0.00875418	1
								cg02968407	ENSG00000180090	-0.287753	0.00875672	1
								cg17750572	ENSG00000113212	-0.287666	0.00877821	1
								cg06100967	ENSG00000157064	-0.287622	0.00878888	1
								cg03304380	ENSG00000104044	-0.287456	0.00882973	1
								cg17130788	ENSG00000152760	-0.287417	0.00883933	1
								cg06137123	ENSG00000198788	-0.287348	0.00885629	1
								cg00627798	ENSG00000122390	-0.287339	0.00885851	1
								cg19252741	ENSG00000204644	-0.28732	0.00886319	1
								cg04726796	ENSG00000204644	-0.287253	0.00887967	1
								cg16419019	ENSG00000152760	-0.287156	0.00890392	1
								cg02887726	ENSG00000113212	-0.287143	0.008907	1
								cg07521193	ENSG00000152760	-0.287025	0.00893636	1
								cg15135093	ENSG00000113212	-0.286838	0.0089829	1
								cg19811934	ENSG00000152760	-0.286764	0.00900157	1
								cg08001123	ENSG00000140297	-0.286512	0.00906484	1
								cg07263979	ENSG00000113212	-0.28649	0.00907033	1
								cg07521193	ENSG00000144191	-0.286484	0.00907178	1
								cg20536983	ENSG00000104044	-0.286301	0.0091181	1
								cg06619906	ENSG00000144191	-0.286208	0.00914173	1
								cg11111740	ENSG00000152760	-0.286176	0.00914981	1
								cg12408990	ENSG00000144191	-0.28607	0.00917688	1
								cg23682215	ENSG00000122390	-0.285815	0.00924185	1
								cg16034541	ENSG00000205857	-0.285746	0.00925976	1
								cg07521193	ENSG00000215568	-0.2857	0.00927153	1
								cg05625955	ENSG00000122390	-0.285249	0.00938789	1
								cg12945444	ENSG00000187775	-0.285249	0.00938789	1
								cg05547777	ENSG00000152760	-0.285131	0.00941863	1
								cg06967436	ENSG00000140297	-0.284662	0.00954168	1
								cg21644077	ENSG00000187775	-0.284509	0.00958191	1
								cg08327518	ENSG00000113212	-0.284488	0.00958766	1
								cg25131632	ENSG00000144191	-0.284434	0.00960192	1
								cg25259564	ENSG00000152760	-0.284337	0.00962765	1
								cg26428731	ENSG00000113212	-0.284335	0.00962806	1
								cg03654329	ENSG00000188372	-0.284313	0.00963385	1
								cg23232873	ENSG00000157064	-0.284313	0.00963385	1
								cg13592565	ENSG00000162624	-0.284279	0.00964301	1
								cg17776033	ENSG00000155066	-0.284205	0.00966281	1
								cg03654329	ENSG00000140297	-0.284009	0.00971513	1
								cg03304380	ENSG00000124302	-0.283953	0.00972992	1
								cg00910924	ENSG00000144191	-0.283835	0.00976182	1
								cg06835822	ENSG00000122390	-0.283835	0.00976185	1
								cg13752114	ENSG00000205857	-0.283828	0.00976353	1
								cg06523224	ENSG00000156218	-0.283813	0.00976771	1
								cg05133398	ENSG00000144191	-0.283789	0.00977422	1
								cg07521193	ENSG00000113212	-0.28366	0.00980877	1
								cg14239111	ENSG00000113212	-0.283639	0.00981464	1
								cg00293128	ENSG00000113212	-0.283639	0.00981464	1
								cg06034527	ENSG00000144191	-0.283558	0.0098364	1
								cg19679003	ENSG00000144191	-0.283558	0.0098364	1
								cg21215550	ENSG00000164736	-0.28353	0.00984408	1
								cg23917009	ENSG00000113212	-0.283443	0.00986769	1
								cg17649599	ENSG00000114251	-0.283334	0.00989726	1
								cg21330802	ENSG00000152760	-0.283172	0.00994135	1
								cg01844751	ENSG00000152760	-0.282954	0.010001	1
								cg21040094	ENSG00000215568	-0.282491	0.010129	1
								cg03670369	ENSG00000114251	-0.282463	0.0101367	1
								cg05067926	ENSG00000215568	-0.28237	0.0101625	1
								cg00106432	ENSG00000144191	-0.28206	0.0102491	1
								cg17750572	ENSG00000162624	-0.282029	0.0102581	1
								cg00293128	ENSG00000162624	-0.281832	0.0103134	1
								cg17768768	ENSG00000215568	-0.281729	0.0103426	1
								cg05049638	ENSG00000213075	-0.281537	0.0103969	1
								cg07764073	ENSG00000205857	-0.28153	0.0103989	1
								cg05547777	ENSG00000114251	-0.281484	0.010412	1
								cg23767318	ENSG00000126218	-0.281278	0.0104706	1
								cg21179088	ENSG00000185652	-0.281242	0.010481	1
								cg01002208	ENSG00000180090	-0.281203	0.0104921	1
								cg17151123	ENSG00000134873	-0.281167	0.0105025	1
								cg03849231	ENSG00000187775	-0.281092	0.010524	1
								cg09662034	ENSG00000140297	-0.280961	0.0105616	1
								cg08528604	ENSG00000152760	-0.280778	0.0106145	1
								cg11459133	ENSG00000152760	-0.280712	0.0106334	1
								cg06372919	ENSG00000144191	-0.280655	0.0106501	1
								cg00909958	ENSG00000152760	-0.280419	0.0107188	1
								cg20536983	ENSG00000124302	-0.280153	0.0107965	1
								cg12382333	ENSG00000126217	-0.280112	0.0108085	1
								cg21590968	ENSG00000180090	-0.280074	0.0108198	1
								cg02785501	ENSG00000122390	-0.280025	0.0108341	1
								cg25283029	ENSG00000205857	-0.279939	0.0108595	1
								cg11987316	ENSG00000113212	-0.279916	0.0108662	1
								cg04031507	ENSG00000122390	-0.279764	0.0109113	1
								cg24113266	ENSG00000205857	-0.279493	0.0109919	1
								cg10090985	ENSG00000164362	-0.279446	0.0110059	1
								cg19679003	ENSG00000187775	-0.27935	0.0110344	1
								cg04522676	ENSG00000152760	-0.279341	0.0110372	1
								cg08001123	ENSG00000173406	-0.279333	0.0110396	1
								cg07349899	ENSG00000261713	-0.279289	0.0110527	1
								cg11840618	ENSG00000152760	-0.279047	0.0111255	1
								cg14715697	ENSG00000124103	-0.279032	0.0111302	1
								cg15586054	ENSG00000144191	-0.278673	0.0112386	1
								cg25849196	ENSG00000155066	-0.278502	0.011291	1
								cg13957818	ENSG00000152760	-0.278405	0.0113205	1
								cg14052728	ENSG00000205857	-0.278294	0.0113544	1
								cg27337194	ENSG00000144191	-0.278282	0.0113583	1
								cg09662034	ENSG00000187775	-0.278262	0.0113643	1
								cg05049638	ENSG00000205857	-0.278262	0.0113644	1
								cg24110050	ENSG00000205857	-0.278229	0.0113744	1
								cg17649599	ENSG00000187775	-0.278153	0.0113977	1
								cg08056755	ENSG00000180090	-0.278131	0.0114044	1
								cg06100967	ENSG00000198788	-0.278078	0.011421	1
								cg01002208	ENSG00000155066	-0.277849	0.0114919	1
								cg08044097	ENSG00000140297	-0.277849	0.0114919	1
								cg16314923	ENSG00000113212	-0.277718	0.0115324	1
								cg05067926	ENSG00000162624	-0.277637	0.0115576	1
								cg17590523	ENSG00000214226	-0.277435	0.0116207	1
								cg26232558	ENSG00000113212	-0.277326	0.0116548	1
								cg25251442	ENSG00000113212	-0.277261	0.0116753	1
								cg01002208	ENSG00000205857	-0.277074	0.011734	1
								cg20908276	ENSG00000215568	-0.276995	0.011759	1
								cg25251442	ENSG00000122390	-0.276869	0.011799	1
								cg17768768	ENSG00000152760	-0.276849	0.0118054	1
								cg00151709	ENSG00000073849	-0.276804	0.0118197	1
								cg03862290	ENSG00000144191	-0.276761	0.0118333	1
								cg14239111	ENSG00000144191	-0.276738	0.0118406	1
								cg04726796	ENSG00000126217	-0.276673	0.0118613	1
								cg12039660	ENSG00000144191	-0.276392	0.011951	1
								cg25131632	ENSG00000113212	-0.27639	0.0119517	1
								cg20494424	ENSG00000152760	-0.276109	0.0120423	1
								cg01228941	ENSG00000204644	-0.275969	0.0120875	1
								cg11642652	ENSG00000122390	-0.275911	0.0121062	1
								cg00909958	ENSG00000144191	-0.275908	0.0121071	1
								cg14715697	ENSG00000205857	-0.275843	0.0121282	1
								cg13957818	ENSG00000198788	-0.275654	0.0121898	1
								cg16234557	ENSG00000198286	-0.275606	0.0122054	1
								cg13439299	ENSG00000113212	-0.275606	0.0122054	1
								cg18276808	ENSG00000203910	-0.275398	0.0122737	1
								cg08653112	ENSG00000155066	-0.275345	0.012291	1
								cg13874287	ENSG00000144191	-0.275332	0.0122952	1
								cg11842415	ENSG00000157110	-0.275302	0.0123053	1
								cg11397854	ENSG00000110328	-0.275215	0.012334	1
								cg12945444	ENSG00000205857	-0.27519	0.0123422	1
								cg23232873	ENSG00000113212	-0.275149	0.0123555	1
								cg23808916	ENSG00000144191	-0.275148	0.0123559	1
								cg27337194	ENSG00000205857	-0.275146	0.0123566	1
								cg05561386	ENSG00000180090	-0.275037	0.0123926	1
								cg06817269	ENSG00000198788	-0.274995	0.0124065	1
								cg05625955	ENSG00000113212	-0.27491	0.0124348	1
								cg16288089	ENSG00000140297	-0.274888	0.012442	1
								cg20530117	ENSG00000113212	-0.274714	0.0125	1
								cg20530117	ENSG00000152760	-0.274628	0.0125285	1
								cg07184142	ENSG00000205857	-0.274384	0.0126106	1
								cg06853489	ENSG00000155066	-0.274366	0.0126166	1
								cg17750572	ENSG00000114279	-0.274344	0.0126239	1
								cg26417188	ENSG00000118972	-0.2743	0.0126386	1
								cg06560300	ENSG00000152760	-0.274226	0.0126637	1
								cg23012917	ENSG00000140297	-0.274192	0.0126752	1
								cg08619712	ENSG00000144191	-0.274111	0.0127024	1
								cg21644077	ENSG00000113212	-0.274061	0.0127194	1
								cg06374249	ENSG00000198286	-0.274039	0.0127268	1
								cg23917009	ENSG00000144191	-0.273996	0.0127414	1
								cg19811934	ENSG00000162624	-0.273934	0.0127625	1
								cg20706316	ENSG00000187775	-0.273909	0.0127711	1
								cg03304380	ENSG00000073849	-0.273887	0.0127785	1
								cg26417188	ENSG00000113212	-0.273887	0.0127785	1
								cg09595163	ENSG00000155093	-0.273822	0.0128007	1
								cg19252741	ENSG00000180090	-0.273784	0.0128136	1
								cg19944876	ENSG00000171872	-0.273703	0.012841	1
								cg16288089	ENSG00000167281	-0.273343	0.0129646	1
								cg21215550	ENSG00000152760	-0.27329	0.0129829	1
								cg19813015	ENSG00000144191	-0.273051	0.0130653	1
								cg14907310	ENSG00000162624	-0.272972	0.0130926	1
								cg00151709	ENSG00000171798	-0.27297	0.0130936	1
								cg18380123	ENSG00000152760	-0.272833	0.0131412	1
								cg14543255	ENSG00000187775	-0.27282	0.0131455	1
								cg26116485	ENSG00000155093	-0.272733	0.0131759	1
								cg04839219	ENSG00000162624	-0.27271	0.0131839	1
								cg08390010	ENSG00000215568	-0.272703	0.0131863	1
								cg01357779	ENSG00000126217	-0.272646	0.0132063	1
								cg20013302	ENSG00000180090	-0.272643	0.0132075	1
								cg14528451	ENSG00000188372	-0.272472	0.0132674	1
								cg14528451	ENSG00000152760	-0.272321	0.0133205	1
								cg26461267	ENSG00000171872	-0.27231	0.0133243	1
								cg14285937	ENSG00000215568	-0.272302	0.0133271	1
								cg13592565	ENSG00000122390	-0.272233	0.0133517	1
								cg19837528	ENSG00000118972	-0.272145	0.0133825	1
								cg26260038	ENSG00000140297	-0.272102	0.0133979	1
								cg14715697	ENSG00000140297	-0.272058	0.0134133	1
								cg21215550	ENSG00000176435	-0.271971	0.0134442	1
								cg14992035	ENSG00000144191	-0.27183	0.0134945	1
								cg08988797	ENSG00000144191	-0.271784	0.0135109	1
								cg05229931	ENSG00000155066	-0.271754	0.0135217	1
								cg04259358	ENSG00000144191	-0.271669	0.0135521	1
								cg08988797	ENSG00000205857	-0.271453	0.0136293	1
								cg06103746	ENSG00000198704	-0.271453	0.0136295	1
								cg19209689	ENSG00000126218	-0.271429	0.0136382	1
								cg22286732	ENSG00000113212	-0.271405	0.0136466	1
								cg14992035	ENSG00000180090	-0.271355	0.0136645	1
								cg22620090	ENSG00000203910	-0.271348	0.0136671	1
								cg20194982	ENSG00000122390	-0.27134	0.0136701	1
								cg11397854	ENSG00000197935	-0.271318	0.0136779	1
								cg20706316	ENSG00000215568	-0.271179	0.0137282	1
								cg14285937	ENSG00000187775	-0.271122	0.0137487	1
								cg26429925	ENSG00000203910	-0.271109	0.0137537	1
								cg19679003	ENSG00000140297	-0.271101	0.0137566	1
								cg14528451	ENSG00000155066	-0.271035	0.0137803	1
								cg20671578	ENSG00000152760	-0.271004	0.0137916	1
								cg12945444	ENSG00000215568	-0.270898	0.0138301	1
								cg06523224	ENSG00000126217	-0.270861	0.0138436	1
								cg25469360	ENSG00000187775	-0.270861	0.0138436	1
								cg09759523	ENSG00000152760	-0.270808	0.0138629	1
								cg07764073	ENSG00000140297	-0.270513	0.013971	1
								cg02510802	ENSG00000155066	-0.270491	0.013979	1
								cg01844751	ENSG00000113212	-0.270448	0.013995	1
								cg05610097	ENSG00000205857	-0.270353	0.0140299	1
								cg07318417	ENSG00000205857	-0.270331	0.0140379	1
								cg01509330	ENSG00000113212	-0.269991	0.0141641	1
								cg07028929	ENSG00000157064	-0.269991	0.0141641	1
								cg01565740	ENSG00000162624	-0.269892	0.0142008	1
								cg09281891	ENSG00000205857	-0.269841	0.0142197	1
								cg11397854	ENSG00000143105	-0.269836	0.0142217	1
								cg21920015	ENSG00000180090	-0.269752	0.014253	1
								cg05547777	ENSG00000157064	-0.269708	0.0142696	1
								cg20270253	ENSG00000198788	-0.269584	0.014316	1
								cg25259564	ENSG00000205857	-0.269569	0.0143216	1
								cg02400787	ENSG00000126217	-0.269512	0.014343	1
								cg20013302	ENSG00000205857	-0.269471	0.0143584	1
								cg23808916	ENSG00000113212	-0.269468	0.0143594	1
								cg20536983	ENSG00000214226	-0.269403	0.014384	1
								cg01552748	ENSG00000152760	-0.269383	0.0143916	1
								cg20280170	ENSG00000162543	-0.269323	0.0144139	1
								cg23209926	ENSG00000122390	-0.26912	0.0144909	1
								cg12985923	ENSG00000204644	-0.269105	0.0144965	1
								cg15534366	ENSG00000144191	-0.268996	0.0145379	1
								cg04774132	ENSG00000162624	-0.26892	0.014567	1
								cg03304380	ENSG00000214226	-0.268859	0.0145902	1
								cg19290410	ENSG00000152760	-0.268827	0.0146021	1
								cg19962075	ENSG00000122390	-0.268815	0.0146068	1
								cg20908789	ENSG00000144191	-0.26865	0.0146698	1
								cg05229931	ENSG00000187775	-0.268576	0.0146984	1
								cg03232056	ENSG00000205857	-0.268469	0.0147396	1
								cg22908423	ENSG00000144191	-0.268466	0.0147406	1
								cg03119215	ENSG00000140297	-0.268293	0.0148074	1
								cg25428846	ENSG00000122390	-0.268249	0.0148242	1
								cg04404310	ENSG00000187775	-0.268249	0.0148242	1
								cg19944876	ENSG00000144191	-0.268143	0.0148651	1
								cg10075476	ENSG00000254656	-0.268119	0.0148746	1
								cg00151709	ENSG00000162543	-0.268061	0.0148972	1
								cg20102742	ENSG00000144191	-0.268051	0.0149009	1
								cg01720475	ENSG00000188372	-0.267988	0.0149255	1
								cg02032558	ENSG00000126218	-0.267968	0.0149334	1
								cg22908423	ENSG00000188372	-0.267923	0.0149509	1
								cg06066587	ENSG00000113212	-0.267836	0.0149849	1
								cg11397854	ENSG00000155093	-0.267814	0.0149934	1
								cg17750572	ENSG00000109255	-0.267771	0.0150101	1
								cg12837463	ENSG00000198286	-0.26777	0.0150104	1
								cg26329992	ENSG00000215568	-0.26777	0.0150107	1
								cg13755144	ENSG00000144191	-0.267752	0.0150176	1
								cg08175935	ENSG00000122390	-0.267705	0.0150359	1
								cg20908276	ENSG00000155066	-0.267705	0.0150359	1
								cg10090985	ENSG00000169594	-0.267599	0.0150773	1
								cg22908423	ENSG00000113212	-0.267553	0.0150956	1
								cg18574995	ENSG00000118972	-0.267531	0.0151042	1
								cg16288089	ENSG00000155066	-0.267487	0.0151213	1
								cg05388232	ENSG00000152760	-0.267456	0.0151336	1
								cg20287050	ENSG00000144191	-0.267452	0.0151351	1
								cg05625955	ENSG00000204644	-0.26735	0.0151753	1
								cg13592565	ENSG00000113212	-0.267313	0.0151899	1
								cg06644359	ENSG00000144191	-0.267268	0.0152078	1
								cg27169020	ENSG00000126217	-0.267183	0.0152416	1
								cg26232558	ENSG00000152760	-0.26713	0.0152625	1
								cg10417386	ENSG00000203910	-0.267059	0.0152904	1
								cg06016911	ENSG00000113212	-0.267052	0.0152934	1
								cg21920015	ENSG00000167281	-0.267052	0.0152934	1
								cg11480304	ENSG00000144191	-0.267038	0.0152991	1
								cg08001123	ENSG00000215568	-0.267007	0.0153111	1
								cg06059345	ENSG00000152760	-0.266945	0.0153361	1
								cg17590523	ENSG00000164362	-0.266876	0.0153633	1
								cg26329992	ENSG00000140297	-0.266856	0.0153713	1
								cg23232873	ENSG00000198286	-0.266813	0.0153887	1
								cg18377512	ENSG00000198788	-0.266454	0.0155323	1
								cg11160654	ENSG00000205857	-0.266453	0.0155327	1
								cg01509330	ENSG00000152760	-0.266346	0.015576	1
								cg14285937	ENSG00000205857	-0.266268	0.0156074	1
								cg04839219	ENSG00000198788	-0.266243	0.0156178	1
								cg03010092	ENSG00000144191	-0.266185	0.015641	1
								cg09096054	ENSG00000113212	-0.266116	0.015669	1
								cg23209926	ENSG00000162909	-0.266094	0.0156779	1
								cg21620760	ENSG00000126218	-0.265998	0.0157171	1
								cg12837463	ENSG00000152760	-0.265965	0.0157303	1
								cg14549051	ENSG00000118972	-0.265877	0.0157664	1
								cg01767862	ENSG00000144191	-0.265862	0.0157721	1
								cg19944876	ENSG00000203910	-0.265655	0.0158569	1
								cg01565740	ENSG00000152760	-0.265562	0.0158949	1
								cg03862290	ENSG00000113212	-0.26555	0.0159	1
								cg25547580	ENSG00000114251	-0.265376	0.0159717	1
								cg08175935	ENSG00000144191	-0.265355	0.0159801	1
								cg06137123	ENSG00000204644	-0.265295	0.0160049	1
								cg06137123	ENSG00000187775	-0.265071	0.0160977	1
								cg13755159	ENSG00000144191	-0.265033	0.0161136	1
								cg21547283	ENSG00000152760	-0.265007	0.0161243	1
								cg25469360	ENSG00000152760	-0.264996	0.0161288	1
								cg14907310	ENSG00000198788	-0.264948	0.0161488	1
								cg11480304	ENSG00000113212	-0.264897	0.0161702	1
								cg25400378	ENSG00000204644	-0.264718	0.016245	1
								cg17370296	ENSG00000155066	-0.264636	0.0162793	1
								cg06792448	ENSG00000122390	-0.264592	0.0162976	1
								cg01552748	ENSG00000187775	-0.264592	0.0162976	1
								cg05388232	ENSG00000122390	-0.26457	0.0163067	1
								cg00468380	ENSG00000113212	-0.264549	0.0163159	1
								cg19355079	ENSG00000180090	-0.264207	0.01646	1
								cg16823466	ENSG00000144191	-0.264203	0.0164614	1
								cg10090985	ENSG00000214226	-0.2642	0.0164627	1
								cg19209689	ENSG00000180090	-0.264162	0.0164791	1
								cg11642652	ENSG00000113212	-0.264092	0.0165088	1
								cg09596866	ENSG00000187775	-0.263896	0.0165921	1
								cg27109672	ENSG00000126218	-0.263875	0.0166008	1
								cg08044097	ENSG00000155066	-0.263874	0.0166014	1
								cg08001123	ENSG00000188372	-0.26383	0.01662	1
								cg25469360	ENSG00000205857	-0.263741	0.0166582	1
								cg03010092	ENSG00000152760	-0.263679	0.0166845	1
								cg04734276	ENSG00000113212	-0.263613	0.0167131	1
								cg23682215	ENSG00000205857	-0.263556	0.0167376	1
								cg18101157	ENSG00000187775	-0.263547	0.0167411	1
								cg23250574	ENSG00000205857	-0.263545	0.0167422	1
								cg02305586	ENSG00000144191	-0.263512	0.0167562	1
								cg25428846	ENSG00000113212	-0.263439	0.0167879	1
								cg06674436	ENSG00000126217	-0.263417	0.0167972	1
								cg05986417	ENSG00000180090	-0.263326	0.0168364	1
								cg21620760	ENSG00000198788	-0.263278	0.0168572	1
								cg07575407	ENSG00000144191	-0.263167	0.0169053	1
								cg14528451	ENSG00000162624	-0.262933	0.0170066	1
								cg24104616	ENSG00000122390	-0.262916	0.017014	1
								cg15927295	ENSG00000187775	-0.262851	0.0170425	1
								cg18403361	ENSG00000187775	-0.262764	0.0170805	1
								cg06103746	ENSG00000197935	-0.26272	0.0170995	1
								cg03391533	ENSG00000162624	-0.262638	0.0171354	1
								cg16288089	ENSG00000196092	-0.262524	0.0171854	1
								cg01357779	ENSG00000162624	-0.26242	0.0172314	1
								cg14543255	ENSG00000113212	-0.262394	0.0172428	1
								cg26216141	ENSG00000113212	-0.262372	0.0172524	1
								cg21069005	ENSG00000152760	-0.26208	0.0173817	1
								cg23281382	ENSG00000155066	-0.262067	0.0173871	1
								cg05229931	ENSG00000152760	-0.262058	0.0173913	1
								cg16823466	ENSG00000215568	-0.261993	0.0174199	1
								cg26429925	ENSG00000180090	-0.261982	0.017425	1
								cg04522676	ENSG00000113212	-0.261958	0.0174355	1
								cg08184936	ENSG00000157064	-0.261893	0.0174645	1
								cg24569412	ENSG00000144191	-0.261669	0.0175646	1
								cg21644077	ENSG00000171872	-0.261666	0.0175659	1
								cg07575407	ENSG00000205857	-0.261649	0.0175734	1
								cg11503297	ENSG00000205857	-0.26154	0.0176222	1
								cg02388150	ENSG00000171872	-0.261535	0.0176245	1
								cg21620760	ENSG00000144191	-0.261369	0.0176991	1
								cg16442452	ENSG00000187775	-0.261349	0.0177083	1
								cg17448192	ENSG00000126217	-0.261284	0.0177378	1
								cg24637426	ENSG00000122390	-0.261262	0.0177476	1
								cg23012917	ENSG00000152760	-0.261176	0.0177863	1
								cg21547283	ENSG00000205857	-0.261159	0.017794	1
								cg22861340	ENSG00000155093	-0.261109	0.0178165	1
								cg04839219	ENSG00000204644	-0.261108	0.0178171	1
								cg26116485	ENSG00000171798	-0.261105	0.0178186	1
								cg16823466	ENSG00000126218	-0.261078	0.0178306	1
								cg17768768	ENSG00000140297	-0.261044	0.0178461	1
								cg21215550	ENSG00000198286	-0.260979	0.0178757	1
								cg25118192	ENSG00000144191	-0.260978	0.0178763	1
								cg01844751	ENSG00000144191	-0.260885	0.0179182	1
								cg03654329	ENSG00000113212	-0.260827	0.0179451	1
								cg17370296	ENSG00000205857	-0.260778	0.0179673	1
								cg18377512	ENSG00000180090	-0.260774	0.0179692	1
								cg01767862	ENSG00000198788	-0.26076	0.0179753	1
								cg06103746	ENSG00000124302	-0.260717	0.017995	1
								cg26417188	ENSG00000126217	-0.260696	0.0180047	1
								cg02785501	ENSG00000113212	-0.260609	0.0180445	1
								cg09502447	ENSG00000144191	-0.260517	0.0180867	1
								cg21620760	ENSG00000075429	-0.26042	0.0181311	1
								cg03232056	ENSG00000122390	-0.260261	0.0182047	1
								cg23186787	ENSG00000204644	-0.26022	0.0182235	1
								cg02187988	ENSG00000140297	-0.26013	0.018265	1
								cg22432041	ENSG00000152760	-0.260099	0.0182795	1
								cg09759523	ENSG00000187775	-0.260086	0.0182852	1
								cg06211375	ENSG00000126217	-0.260065	0.0182953	1
								cg26329992	ENSG00000134873	-0.26006	0.0182972	1
								cg02983043	ENSG00000213075	-0.260017	0.0183174	1
								cg02968407	ENSG00000144191	-0.259918	0.0183635	1
								cg20706316	ENSG00000205857	-0.259601	0.0185111	1
								cg17750572	ENSG00000180090	-0.259588	0.0185174	1
								cg02785501	ENSG00000152760	-0.259544	0.0185381	1
								cg05388232	ENSG00000113212	-0.259412	0.0186001	1
								cg04031507	ENSG00000113212	-0.259346	0.0186308	1
								cg22898814	ENSG00000152760	-0.259326	0.0186404	1
								cg22908423	ENSG00000162624	-0.25923	0.0186857	1
								cg18535410	ENSG00000205857	-0.2591	0.0187469	1
								cg06137123	ENSG00000162624	-0.259066	0.0187631	1
								cg06016911	ENSG00000144191	-0.259065	0.0187635	1
								cg03849231	ENSG00000122390	-0.25902	0.018785	1
								cg02968407	ENSG00000113212	-0.258998	0.0187953	1
								cg16288089	ENSG00000171872	-0.258989	0.0187998	1
								cg08653112	ENSG00000203910	-0.258971	0.0188081	1
								cg24637426	ENSG00000187775	-0.258867	0.0188574	1
								cg24637426	ENSG00000126217	-0.258846	0.0188677	1
								cg25400378	ENSG00000162624	-0.258607	0.0189815	1
								cg04839219	ENSG00000113212	-0.258519	0.0190237	1
								cg17768768	ENSG00000162624	-0.258301	0.0191283	1
								cg21590968	ENSG00000113212	-0.258193	0.0191807	1
								cg20013302	ENSG00000126218	-0.25802	0.0192642	1
								cg26429925	ENSG00000075429	-0.258	0.0192738	1
								cg19345244	ENSG00000134873	-0.257969	0.0192887	1
								cg27450976	ENSG00000144191	-0.25789	0.0193272	1
								cg17130788	ENSG00000162624	-0.257864	0.0193397	1
								cg09596866	ENSG00000140090	-0.257823	0.01936	1
								cg25400378	ENSG00000198788	-0.257796	0.0193731	1
								cg06792448	ENSG00000113212	-0.257692	0.0194236	1
								cg07980148	ENSG00000118972	-0.2573	0.0196156	1
								cg17370296	ENSG00000140297	-0.257257	0.019637	1
								cg21052025	ENSG00000187775	-0.257235	0.0196477	1
								cg06619906	ENSG00000155066	-0.257083	0.0197229	1
								cg12945444	ENSG00000124103	-0.257042	0.0197429	1
								cg05555207	ENSG00000198286	-0.257039	0.0197445	1
								cg09281891	ENSG00000113212	-0.256908	0.0198092	1
								cg20102742	ENSG00000113212	-0.256756	0.0198849	1
								cg03849231	ENSG00000152760	-0.256747	0.0198896	1
								cg06853489	ENSG00000171872	-0.256649	0.0199384	1
								cg01844751	ENSG00000090989	-0.256538	0.0199935	1
								cg26429925	ENSG00000215568	-0.256498	0.0200137	1
								cg09096054	ENSG00000144191	-0.256415	0.0200551	1
								cg21215550	ENSG00000168477	-0.256364	0.0200808	1
								cg02388150	ENSG00000155066	-0.256342	0.0200917	1
								cg27390229	ENSG00000144191	-0.256162	0.0201825	1
								cg14052728	ENSG00000113212	-0.256103	0.0202122	1
								cg08044097	ENSG00000114251	-0.256059	0.0202342	1
								cg19962075	ENSG00000113212	-0.255994	0.0202673	1
								cg07761151	ENSG00000152760	-0.255941	0.0202941	1
								cg21069005	ENSG00000215568	-0.255896	0.0203168	1
								cg08619712	ENSG00000113212	-0.255864	0.0203334	1
								cg20908789	ENSG00000213075	-0.255813	0.0203591	1
								cg11950360	ENSG00000205857	-0.25581	0.0203604	1
								cg16823466	ENSG00000205857	-0.255789	0.0203715	1
								cg23808916	ENSG00000215568	-0.255776	0.0203779	1
								cg14549051	ENSG00000122390	-0.255755	0.0203887	1
								cg24104616	ENSG00000144191	-0.255747	0.0203925	1
								cg00106432	ENSG00000118972	-0.255624	0.0204552	1
								cg07318417	ENSG00000155066	-0.255472	0.0205331	1
								cg19290410	ENSG00000187775	-0.25545	0.0205442	1
								cg02887726	ENSG00000144191	-0.255402	0.020569	1
								cg09191142	ENSG00000144191	-0.255402	0.020569	1
								cg03670369	ENSG00000180090	-0.25533	0.0206055	1
								cg09191142	ENSG00000276231	-0.255145	0.0207007	1
								cg06103746	ENSG00000073849	-0.25508	0.0207344	1
								cg03304380	ENSG00000197935	-0.25508	0.0207344	1
								cg04349839	ENSG00000089101	-0.255064	0.0207427	1
								cg11853697	ENSG00000144191	-0.255056	0.0207467	1
								cg14543255	ENSG00000144191	-0.25501	0.0207705	1
								cg16288089	ENSG00000162624	-0.254937	0.0208084	1
								cg20747751	ENSG00000144191	-0.254918	0.0208182	1
								cg12985923	ENSG00000155066	-0.254906	0.0208244	1
								cg19679003	ENSG00000089101	-0.254803	0.0208779	1
								cg10090985	ENSG00000170099	-0.254737	0.020912	1
								cg22861340	ENSG00000034053	-0.254688	0.0209374	1
								cg24549236	ENSG00000144191	-0.254618	0.0209737	1
								cg06523224	ENSG00000205857	-0.254514	0.0210281	1
								cg19811934	ENSG00000205857	-0.254503	0.0210338	1
								cg23740007	ENSG00000075429	-0.25437	0.0211033	1
								cg26216141	ENSG00000144191	-0.254319	0.0211303	1
								cg03119215	ENSG00000155066	-0.254318	0.0211306	1
								cg06100967	ENSG00000152760	-0.254287	0.021147	1
								cg15534366	ENSG00000113212	-0.254275	0.0211535	1
								cg19290410	ENSG00000180090	-0.254178	0.021204	1
								cg08528604	ENSG00000187775	-0.253926	0.0213369	1
								cg01552748	ENSG00000155066	-0.253905	0.0213484	1
								cg18276808	ENSG00000180090	-0.253873	0.0213649	1
								cg20536983	ENSG00000182870	-0.253853	0.0213759	1
								cg02746340	ENSG00000114251	-0.253839	0.021383	1
								cg01248385	ENSG00000162624	-0.253801	0.0214035	1
								cg16442452	ENSG00000152760	-0.253754	0.0214284	1
								cg06674436	ENSG00000113212	-0.253709	0.0214523	1
								cg27390229	ENSG00000205857	-0.253621	0.021499	1
								cg07318417	ENSG00000203910	-0.25355	0.0215366	1
								cg15159420	ENSG00000213075	-0.253504	0.0215611	1
								cg20706316	ENSG00000188372	-0.253469	0.0215798	1
								cg25469360	ENSG00000113212	-0.253469	0.0215798	1
								cg11842415	ENSG00000152760	-0.253427	0.0216023	1
								cg17124224	ENSG00000006128	-0.253415	0.021609	1
								cg24569412	ENSG00000114251	-0.253382	0.0216263	1
								cg19811934	ENSG00000144191	-0.253328	0.0216553	1
								cg25997988	ENSG00000205857	-0.253261	0.021691	1
								cg11723772	ENSG00000144191	-0.253121	0.0217666	1
								cg17776033	ENSG00000180090	-0.253106	0.0217747	1
								cg11642652	ENSG00000112541	-0.253099	0.0217781	1
								cg06137123	ENSG00000276231	-0.252969	0.0218485	1
								cg16314923	ENSG00000144191	-0.252959	0.0218535	1
								cg14239111	ENSG00000155066	-0.252925	0.021872	1
								cg21330802	ENSG00000089101	-0.252909	0.0218808	1
								cg24106040	ENSG00000113212	-0.252881	0.0218955	1
								cg24106040	ENSG00000205857	-0.25288	0.0218962	1
								cg14992035	ENSG00000205857	-0.252815	0.0219316	1
								cg13592565	ENSG00000198788	-0.252737	0.0219738	1
								cg06501157	ENSG00000113212	-0.252707	0.0219898	1
								cg19944876	ENSG00000205857	-0.252706	0.0219906	1
								cg11842415	ENSG00000114251	-0.252598	0.0220489	1
								cg18377512	ENSG00000113212	-0.252577	0.0220607	1
								cg24569412	ENSG00000113212	-0.252577	0.0220607	1
								cg07538239	ENSG00000215568	-0.252567	0.022066	1
								cg25400378	ENSG00000188372	-0.252555	0.0220726	1
								cg14410227	ENSG00000215568	-0.252487	0.0221097	1
								cg12039660	ENSG00000157064	-0.252446	0.0221319	1
								cg21920015	ENSG00000140297	-0.252446	0.0221319	1
								cg03304380	ENSG00000087510	-0.252424	0.0221438	1
								cg02030270	ENSG00000144191	-0.252383	0.0221662	1
								cg17590523	ENSG00000124302	-0.252355	0.0221818	1
								cg21644077	ENSG00000196092	-0.252141	0.0222987	1
								cg19586352	ENSG00000152760	-0.252132	0.0223039	1
								cg21069005	ENSG00000140297	-0.252098	0.0223226	1
								cg21590968	ENSG00000205857	-0.252019	0.0223657	1
								cg11987316	ENSG00000144191	-0.252015	0.0223684	1
								cg06644359	ENSG00000215568	-0.252005	0.0223734	1
								cg01767862	ENSG00000204644	-0.251956	0.0224005	1
								cg16581476	ENSG00000113212	-0.251924	0.0224184	1
								cg25118192	ENSG00000155066	-0.25188	0.0224424	1
								cg08044097	ENSG00000140090	-0.251728	0.0225267	1
								cg08653112	ENSG00000140297	-0.251706	0.0225388	1
								cg01350824	ENSG00000122390	-0.251641	0.022575	1
								cg01357779	ENSG00000180090	-0.251637	0.0225768	1
								cg24721750	ENSG00000152760	-0.251544	0.0226286	1
								cg20530117	ENSG00000171872	-0.251424	0.0226952	1
								cg05547777	ENSG00000162909	-0.251336	0.0227446	1
								cg03874601	ENSG00000124103	-0.251289	0.022771	1
								cg26461267	ENSG00000126217	-0.251227	0.0228054	1
								cg13755144	ENSG00000126217	-0.251162	0.022842	1
								cg16034541	ENSG00000126217	-0.250922	0.0229765	1
								cg20280170	ENSG00000171798	-0.250832	0.0230274	1
								cg06501157	ENSG00000157064	-0.250792	0.0230501	1
								cg08994336	ENSG00000144191	-0.250747	0.0230753	1
								cg17590523	ENSG00000140600	-0.250716	0.0230931	1
								cg08901662	ENSG00000205857	-0.250712	0.0230951	1
								cg16234557	ENSG00000140297	-0.250683	0.0231117	1
								cg04880968	ENSG00000205857	-0.25068	0.0231136	1
								cg13167810	ENSG00000144191	-0.250563	0.0231797	1
								cg06059345	ENSG00000144191	-0.250494	0.0232189	1
								cg02394247	ENSG00000152760	-0.250488	0.023222	1
								cg15970640	ENSG00000126217	-0.2504	0.0232723	1
								cg26329992	ENSG00000126218	-0.250369	0.0232901	1
								cg22153696	ENSG00000126217	-0.250291	0.0233344	1
								cg26417188	ENSG00000205857	-0.250287	0.0233365	1
								cg06103746	ENSG00000140600	-0.250106	0.0234401	1
								cg08255057	ENSG00000162624	-0.249999	0.0235016	1
								cg24549236	ENSG00000140297	-0.249921	0.0235463	1
								cg25118192	ENSG00000140297	-0.249899	0.0235589	1
								cg21215550	ENSG00000160255	-0.24979	0.0236215	1
								cg11503297	ENSG00000188372	-0.249769	0.0236341	1
								cg20428713	ENSG00000144191	-0.249664	0.0236944	1
								cg24637426	ENSG00000114251	-0.249551	0.02376	1
								cg20270253	ENSG00000140297	-0.249464	0.0238105	1
								cg27390229	ENSG00000113212	-0.24942	0.0238357	1
								cg13755159	ENSG00000152760	-0.2494	0.0238476	1
								cg22512407	ENSG00000205857	-0.249383	0.0238574	1
								cg20013302	ENSG00000134873	-0.249344	0.0238803	1
								cg25849196	ENSG00000122390	-0.249268	0.0239244	1
								cg16888590	ENSG00000180090	-0.249164	0.0239851	1
								cg20536983	ENSG00000141639	-0.249162	0.0239865	1
								cg17124224	ENSG00000205857	-0.248969	0.0240991	1
								cg03738168	ENSG00000113212	-0.24892	0.0241282	1
								cg27390229	ENSG00000122390	-0.24892	0.0241282	1
								cg01357779	ENSG00000215568	-0.248877	0.0241535	1
								cg06103746	ENSG00000164362	-0.248732	0.0242388	1
								cg01228941	ENSG00000215568	-0.248716	0.024248	1
								cg23310143	ENSG00000118972	-0.248702	0.0242563	1
								cg16581476	ENSG00000152760	-0.248595	0.0243197	1
								cg26275825	ENSG00000122390	-0.248528	0.0243592	1
								cg10090985	ENSG00000198704	-0.248409	0.0244298	1
								cg10090985	ENSG00000198788	-0.24836	0.0244585	1
								cg02222901	ENSG00000205857	-0.248359	0.0244592	1
								cg23466491	ENSG00000089101	-0.248337	0.0244721	1
								cg05049638	ENSG00000118972	-0.248332	0.0244754	1
								cg25259564	ENSG00000155066	-0.248289	0.0245012	1
								cg10090985	ENSG00000141639	-0.248036	0.0246521	1
								cg01002208	ENSG00000187775	-0.248006	0.0246701	1
								cg19252741	ENSG00000198788	-0.247984	0.024683	1
								cg26461267	ENSG00000157064	-0.247984	0.0246831	1
								cg02388150	ENSG00000198788	-0.247937	0.0247111	1
								cg13874287	ENSG00000162624	-0.247902	0.0247324	1
								cg22340508	ENSG00000215568	-0.247874	0.024749	1
								cg20287050	ENSG00000215568	-0.247874	0.024749	1
								cg20530117	ENSG00000144191	-0.247798	0.0247945	1
								cg03757075	ENSG00000162624	-0.24753	0.0249559	1
								cg05986417	ENSG00000198704	-0.247508	0.0249692	1
								cg13957818	ENSG00000144191	-0.247452	0.025003	1
								cg16509072	ENSG00000140297	-0.24744	0.0250107	1
								cg18833822	ENSG00000144191	-0.247429	0.0250169	1
								cg19962075	ENSG00000205857	-0.247422	0.0250211	1
								cg06501157	ENSG00000114251	-0.247418	0.0250238	1
								cg19355079	ENSG00000117834	-0.247411	0.0250283	1
								cg06756211	ENSG00000034053	-0.247396	0.025037	1
								cg09595163	ENSG00000171798	-0.247386	0.0250432	1
								cg20280170	ENSG00000034053	-0.247374	0.0250502	1
								cg00293128	ENSG00000122390	-0.247287	0.0251031	1
								cg05561386	ENSG00000144191	-0.247176	0.0251708	1
								cg08653112	ENSG00000113212	-0.247135	0.0251957	1
								cg27450976	ENSG00000089101	-0.247097	0.025219	1
								cg00909958	ENSG00000118972	-0.247091	0.0252223	1
								cg04031507	ENSG00000140297	-0.246961	0.025302	1
								cg18380123	ENSG00000204644	-0.246947	0.0253103	1
								cg09134668	ENSG00000205857	-0.246921	0.0253261	1
								cg02510802	ENSG00000162624	-0.246864	0.0253613	1
								cg04880968	ENSG00000144191	-0.246738	0.0254384	1
								cg10285466	ENSG00000089101	-0.246705	0.0254588	1
								cg26461267	ENSG00000152760	-0.246657	0.025488	1
								cg00336669	ENSG00000144191	-0.246623	0.0255092	1
								cg01248385	ENSG00000144191	-0.2466	0.0255234	1
								cg16823466	ENSG00000126217	-0.246569	0.0255425	1
								cg17124224	ENSG00000114279	-0.246569	0.0255425	1
								cg07521193	ENSG00000162624	-0.246569	0.0255426	1
								cg15934634	ENSG00000126217	-0.246504	0.0255827	1
								cg07263979	ENSG00000152760	-0.246418	0.0256357	1
								cg06034527	ENSG00000152760	-0.246374	0.0256626	1
								cg06211375	ENSG00000205857	-0.246322	0.0256949	1
								cg08619712	ENSG00000205857	-0.2463	0.0257084	1
								cg25339566	ENSG00000155066	-0.246286	0.0257174	1
								cg11397854	ENSG00000254598	-0.246187	0.0257787	1
								cg11723772	ENSG00000118972	-0.246134	0.025812	1
								cg19811934	ENSG00000140297	-0.246112	0.0258255	1
								cg02394247	ENSG00000090989	-0.24609	0.025839	1
								cg08390010	ENSG00000113212	-0.24609	0.025839	1
								cg04193970	ENSG00000187775	-0.246003	0.0258933	1
								cg08857729	ENSG00000117834	-0.245995	0.025898	1
								cg21644077	ENSG00000205857	-0.245995	0.025898	1
								cg08994336	ENSG00000113212	-0.245872	0.0259748	1
								cg07980148	ENSG00000144191	-0.245816	0.0260098	1
								cg11503297	ENSG00000152760	-0.24571	0.0260762	1
								cg04522676	ENSG00000187775	-0.245698	0.0260839	1
								cg16234557	ENSG00000124103	-0.245688	0.0260904	1
								cg03670369	ENSG00000155066	-0.245655	0.0261112	1
								cg19837528	ENSG00000140297	-0.245589	0.0261522	1
								cg06674436	ENSG00000144191	-0.24554	0.0261833	1
								cg14907310	ENSG00000187775	-0.245502	0.026207	1
								cg00468380	ENSG00000144191	-0.245494	0.0262123	1
								cg16851758	ENSG00000113212	-0.245459	0.0262344	1
								cg21040094	ENSG00000144191	-0.24531	0.0263287	1
								cg12408990	ENSG00000180090	-0.245302	0.0263335	1
								cg03119215	ENSG00000113212	-0.245285	0.0263444	1
								cg24549236	ENSG00000113212	-0.245285	0.0263444	1
								cg21620760	ENSG00000089101	-0.245181	0.0264099	1
								cg14992035	ENSG00000155066	-0.245154	0.0264271	1
								cg08044097	ENSG00000205857	-0.245026	0.0265085	1
								cg16288089	ENSG00000198788	-0.244972	0.0265426	1
								cg21179088	ENSG00000171872	-0.244949	0.0265577	1
								cg00336669	ENSG00000126217	-0.24474	0.0266906	1
								cg03654329	ENSG00000144191	-0.244687	0.0267245	1
								cg07497520	ENSG00000187775	-0.244675	0.0267324	1
								cg15586054	ENSG00000215568	-0.244665	0.026739	1
								cg06853489	ENSG00000196092	-0.244566	0.0268022	1
								cg20280170	ENSG00000198939	-0.244545	0.0268161	1
								cg04404310	ENSG00000126217	-0.244523	0.0268301	1
								cg10090985	ENSG00000065320	-0.244458	0.0268721	1
								cg18276808	ENSG00000140297	-0.244436	0.0268861	1
								cg04839219	ENSG00000117834	-0.244406	0.0269052	1
								cg19355079	ENSG00000126217	-0.244349	0.0269422	1
								cg06792448	ENSG00000140297	-0.24424	0.0270125	1
								cg15159420	ENSG00000144191	-0.244204	0.0270359	1
								cg10417386	ENSG00000152760	-0.244121	0.027089	1
								cg16851758	ENSG00000188372	-0.244109	0.027097	1
								cg07656173	ENSG00000160255	-0.244	0.0271676	1
								cg07521193	ENSG00000204644	-0.243926	0.0272158	1
								cg21052025	ENSG00000205857	-0.243926	0.0272161	1
								cg16288089	ENSG00000200480	-0.243884	0.027243	1
								cg27390229	ENSG00000152760	-0.24386	0.0272587	1
								cg02187988	ENSG00000122390	-0.243848	0.0272666	1
								cg06372919	ENSG00000162624	-0.243816	0.0272876	1
								cg05388232	ENSG00000204644	-0.243815	0.0272881	1
								cg20530117	ENSG00000157064	-0.243804	0.027295	1
								cg18403361	ENSG00000215455	-0.243782	0.02731	1
								cg16234557	ENSG00000113212	-0.243717	0.0273518	1
								cg19001113	ENSG00000144191	-0.243674	0.0273805	1
								cg06090867	ENSG00000152760	-0.243653	0.0273936	1
								cg19837528	ENSG00000203910	-0.243524	0.0274781	1
								cg27109672	ENSG00000205857	-0.243479	0.0275079	1
								cg17130788	ENSG00000180090	-0.243461	0.0275197	1
								cg25547580	ENSG00000182870	-0.243441	0.0275328	1
								cg11459133	ENSG00000113212	-0.243391	0.0275658	1
								cg22432041	ENSG00000144191	-0.243374	0.0275768	1
								cg03654329	ENSG00000205857	-0.243294	0.0276296	1
								cg17590523	ENSG00000146555	-0.243207	0.0276867	1
								cg27337194	ENSG00000155066	-0.243151	0.0277235	1
								cg11987316	ENSG00000152760	-0.243087	0.0277658	1
								cg18833822	ENSG00000126218	-0.243011	0.0278163	1
								cg05986417	ENSG00000205857	-0.243	0.0278239	1
								cg15927295	ENSG00000152760	-0.242935	0.0278668	1
								cg20428713	ENSG00000118972	-0.242847	0.0279255	1
								cg10090985	ENSG00000146555	-0.242717	0.0280115	1
								cg24113266	ENSG00000162624	-0.242702	0.028022	1
								cg15534366	ENSG00000205857	-0.24264	0.028063	1
								cg11459133	ENSG00000144191	-0.242614	0.0280807	1
								cg11723772	ENSG00000113212	-0.242542	0.0281286	1
								cg07575407	ENSG00000162624	-0.24245	0.0281899	1
								cg04259358	ENSG00000113212	-0.24239	0.0282307	1
								cg21620760	ENSG00000126217	-0.242368	0.0282453	1
								cg08857729	ENSG00000203910	-0.242283	0.028302	1
								cg03849231	ENSG00000162624	-0.242254	0.0283219	1
								cg17461600	ENSG00000162624	-0.242221	0.028344	1
								cg25207052	ENSG00000113212	-0.242215	0.0283477	1
								cg20194982	ENSG00000187775	-0.242085	0.0284357	1
								cg21551985	ENSG00000126217	-0.242063	0.0284504	1
								cg17590523	ENSG00000156218	-0.242063	0.0284504	1
								cg23740007	ENSG00000205857	-0.241954	0.0285242	1
								cg03757075	ENSG00000198788	-0.241937	0.0285356	1
								cg26948931	ENSG00000118972	-0.241889	0.0285682	1
								cg02030270	ENSG00000126217	-0.241867	0.0285829	1
								cg20536983	ENSG00000095713	-0.241845	0.0285977	1
								cg26429925	ENSG00000089101	-0.241829	0.0286089	1
								cg14239111	ENSG00000162624	-0.241806	0.0286245	1
								cg06016911	ENSG00000205857	-0.241801	0.0286275	1
								cg07575407	ENSG00000113212	-0.24178	0.028642	1
								cg03738168	ENSG00000122390	-0.24178	0.028642	1
								cg09595163	ENSG00000149328	-0.241737	0.0286716	1
								cg14715697	ENSG00000113212	-0.241737	0.0286716	1
								cg24106040	ENSG00000140297	-0.241737	0.0286716	1
								cg12837463	ENSG00000187775	-0.241737	0.0286716	1
								cg17590523	ENSG00000065320	-0.241628	0.0287456	1
								cg09134668	ENSG00000171872	-0.241575	0.0287818	1
								cg10665961	ENSG00000152760	-0.241455	0.0288635	1
								cg10090985	ENSG00000087510	-0.241454	0.0288644	1
								cg20287050	ENSG00000162624	-0.241402	0.0289	1
								cg20908276	ENSG00000113212	-0.241345	0.0289389	1
								cg13957818	ENSG00000122390	-0.241171	0.0290584	1
								cg12511310	ENSG00000118972	-0.241171	0.0290584	1
								cg11397854	ENSG00000162543	-0.24111	0.0291002	1
								cg06853489	ENSG00000157765	-0.241062	0.0291333	1
								cg18377512	ENSG00000155066	-0.240997	0.0291783	1
								cg16288089	ENSG00000140090	-0.240997	0.0291783	1
								cg00468380	ENSG00000205857	-0.240984	0.0291866	1
								cg14528451	ENSG00000203910	-0.240977	0.0291917	1
								cg00468380	ENSG00000152760	-0.240976	0.0291924	1
								cg22340508	ENSG00000113212	-0.240953	0.0292083	1
								cg25207052	ENSG00000215568	-0.240934	0.0292212	1
								cg21644077	ENSG00000118972	-0.240801	0.0293137	1
								cg19252741	ENSG00000114251	-0.240801	0.0293137	1
								cg11840618	ENSG00000113212	-0.240779	0.0293288	1
								cg07805064	ENSG00000152760	-0.240747	0.0293505	1
								cg06523224	ENSG00000134873	-0.240718	0.0293707	1
								cg13574449	ENSG00000113212	-0.240692	0.0293891	1
								cg18888687	ENSG00000126217	-0.240561	0.0294799	1
								cg04880968	ENSG00000122390	-0.240518	0.0295102	1
								cg02400787	ENSG00000122390	-0.240496	0.0295253	1
								cg16393742	ENSG00000126217	-0.240409	0.0295861	1
								cg19355079	ENSG00000203910	-0.240357	0.0296225	1
								cg06853489	ENSG00000144191	-0.240333	0.0296393	1
								cg08184936	ENSG00000254656	-0.240328	0.0296423	1
								cg11111740	ENSG00000122390	-0.240235	0.0297078	1
								cg21040094	ENSG00000155066	-0.240148	0.0297688	1
								cg16288089	ENSG00000157765	-0.240104	0.0297994	1
								cg07028929	ENSG00000144191	-0.240079	0.0298169	1
								cg04193970	ENSG00000205857	-0.240058	0.0298314	1
								cg13874287	ENSG00000155066	-0.240039	0.0298453	1
								cg06034527	ENSG00000113212	-0.240017	0.0298606	1
								cg25283029	ENSG00000126217	-0.239973	0.0298912	1
								cg11397854	ENSG00000073849	-0.239952	0.0299065	1
								cg21069005	ENSG00000122390	-0.239952	0.0299065	1
								cg18276808	ENSG00000204644	-0.239917	0.0299312	1
								cg14907310	ENSG00000144191	-0.239849	0.0299791	1
								cg06501157	ENSG00000162624	-0.239796	0.0300164	1
								cg08044097	ENSG00000171872	-0.239692	0.03009	1
								cg25259564	ENSG00000144191	-0.239503	0.0302238	1
								cg14052728	ENSG00000152760	-0.239387	0.0303064	1
								cg04072135	ENSG00000122390	-0.239342	0.0303383	1
								cg09134668	ENSG00000152760	-0.2393	0.0303685	1
								cg16288089	ENSG00000111732	-0.239299	0.0303694	1
								cg11397854	ENSG00000151360	-0.239261	0.0303961	1
								cg03391533	ENSG00000114251	-0.239233	0.030416	1
								cg04071270	ENSG00000122390	-0.23919	0.0304471	1
								cg07497520	ENSG00000144191	-0.239134	0.0304867	1
								cg02887726	ENSG00000198788	-0.239114	0.0305017	1
								cg03670369	ENSG00000113212	-0.239103	0.0305094	1
								cg14052728	ENSG00000140297	-0.238972	0.0306031	1
								cg14285937	ENSG00000113212	-0.238754	0.0307597	1
								cg07184142	ENSG00000162624	-0.238747	0.030765	1
								cg02510802	ENSG00000140297	-0.238602	0.0308698	1
								cg03757075	ENSG00000152760	-0.238527	0.030924	1
								cg07028929	ENSG00000180090	-0.238515	0.0309331	1
								cg13755159	ENSG00000118972	-0.238428	0.0309959	1
								cg26429925	ENSG00000134873	-0.238279	0.0311043	1
								cg04259358	ENSG00000198286	-0.238189	0.0311701	1
								cg05133398	ENSG00000122390	-0.238189	0.0311701	1
								cg23232873	ENSG00000122390	-0.238145	0.0312019	1
								cg00150560	ENSG00000118972	-0.238123	0.0312178	1
								cg26916916	ENSG00000276231	-0.238123	0.0312178	1
								cg07980148	ENSG00000162624	-0.238114	0.0312249	1
								cg26916916	ENSG00000213075	-0.238105	0.0312314	1
								cg14907310	ENSG00000124091	-0.238059	0.0312645	1
								cg06103746	ENSG00000104059	-0.238058	0.0312655	1
								cg03391533	ENSG00000187775	-0.238036	0.0312814	1
								cg27169020	ENSG00000213075	-0.238017	0.0312951	1
								cg01350824	ENSG00000198286	-0.238014	0.0312973	1
								cg21179088	ENSG00000089101	-0.237911	0.0313733	1
								cg22861340	ENSG00000073849	-0.237906	0.0313771	1
								cg20270253	ENSG00000144191	-0.23789	0.0313883	1
								cg19837528	ENSG00000144191	-0.237867	0.0314052	1
								cg21547283	ENSG00000144191	-0.237821	0.031439	1
								cg26116485	ENSG00000149328	-0.237688	0.031537	1
								cg24113266	ENSG00000155066	-0.237688	0.031537	1
								cg26329992	ENSG00000089225	-0.237657	0.0315598	1
								cg21920015	ENSG00000075429	-0.237616	0.0315899	1
								cg25339566	ENSG00000203910	-0.237515	0.0316642	1
								cg05555207	ENSG00000205857	-0.237422	0.0317331	1
								cg03849231	ENSG00000118972	-0.23734	0.0317944	1
								cg23281382	ENSG00000144191	-0.237314	0.0318132	1
								cg21547283	ENSG00000276231	-0.237296	0.0318267	1
								cg02391713	ENSG00000126217	-0.237274	0.0318428	1
								cg25469360	ENSG00000118972	-0.237253	0.031859	1
								cg02887726	ENSG00000126217	-0.237209	0.0318914	1
								cg01357779	ENSG00000089101	-0.237171	0.0319199	1
								cg02388150	ENSG00000187775	-0.237144	0.0319399	1
								cg02785501	ENSG00000187147	-0.237035	0.032021	1
								cg09134668	ENSG00000155066	-0.236948	0.032086	1
								cg06287665	ENSG00000144191	-0.236922	0.032105	1
								cg16234557	ENSG00000187775	-0.236882	0.0321349	1
								cg24637426	ENSG00000117834	-0.236764	0.0322234	1
								cg25207052	ENSG00000144191	-0.236761	0.0322257	1
								cg00151709	ENSG00000198939	-0.23673	0.032249	1
								cg01248385	ENSG00000205857	-0.236583	0.0323592	1
								cg04071270	ENSG00000152760	-0.236568	0.0323708	1
								cg16733695	ENSG00000140297	-0.236534	0.0323963	1
								cg01844751	ENSG00000162624	-0.236508	0.0324163	1
								cg26429925	ENSG00000156218	-0.236447	0.032462	1
								cg01509330	ENSG00000090989	-0.236425	0.0324784	1
								cg11842415	ENSG00000205857	-0.236409	0.0324906	1
								cg22908423	ENSG00000119547	-0.236382	0.0325113	1
								cg19355079	ENSG00000140297	-0.23636	0.0325277	1
								cg04726796	ENSG00000122390	-0.236338	0.0325442	1
								cg07575407	ENSG00000140297	-0.236251	0.0326101	1
								cg06016911	ENSG00000155066	-0.236229	0.0326266	1
								cg06756211	ENSG00000124103	-0.236208	0.0326431	1
								cg09759523	ENSG00000114251	-0.236164	0.0326761	1
								cg24721750	ENSG00000205857	-0.236137	0.0326968	1
								cg24104616	ENSG00000126217	-0.236099	0.0327257	1
								cg20536983	ENSG00000171045	-0.236099	0.0327257	1
								cg09134668	ENSG00000140297	-0.236055	0.0327588	1
								cg06967436	ENSG00000118972	-0.236012	0.0327919	1
								cg06853489	ENSG00000156218	-0.236012	0.0327919	1
								cg17590523	ENSG00000095713	-0.235925	0.0328582	1
								cg08653112	ENSG00000167281	-0.235903	0.0328748	1
								cg24637426	ENSG00000111249	-0.235886	0.0328875	1
								cg22512407	ENSG00000144191	-0.235863	0.0329056	1
								cg22620090	ENSG00000126217	-0.235859	0.032908	1
								cg00627798	ENSG00000144191	-0.235724	0.0330112	1
								cg10665961	ENSG00000205857	-0.23569	0.0330374	1
								cg25849196	ENSG00000124091	-0.235621	0.0330902	1
								cg06523224	ENSG00000198673	-0.235555	0.0331413	1
								cg08528604	ENSG00000113212	-0.235511	0.0331747	1
								cg14410227	ENSG00000205857	-0.235483	0.0331962	1
								cg05492818	ENSG00000146090	-0.235456	0.0332174	1
								cg11842415	ENSG00000111249	-0.235451	0.033221	1
								cg23908019	ENSG00000122390	-0.235381	0.0332752	1
								cg09596866	ENSG00000156218	-0.235359	0.033292	1
								cg23186787	ENSG00000152760	-0.235317	0.0333246	1
								cg09917223	ENSG00000111913	-0.235228	0.0333928	1
								cg15927295	ENSG00000205857	-0.235211	0.0334061	1
								cg22153696	ENSG00000213075	-0.235208	0.0334086	1
								cg19962075	ENSG00000276231	-0.235206	0.0334096	1
								cg26232558	ENSG00000204644	-0.235174	0.0334347	1
								cg12511310	ENSG00000144191	-0.235148	0.0334545	1
								cg12837463	ENSG00000089101	-0.235124	0.033473	1
								cg11397854	ENSG00000213075	-0.235012	0.0335604	1
								cg20430047	ENSG00000126217	-0.235011	0.0335613	1
								cg08994336	ENSG00000152760	-0.23499	0.0335772	1
								cg25400378	ENSG00000215568	-0.234958	0.0336024	1
								cg03851965	ENSG00000113212	-0.234945	0.033612	1
								cg25259564	ENSG00000157064	-0.234858	0.0336797	1
								cg26428731	ENSG00000140297	-0.234858	0.0336797	1
								cg21179088	ENSG00000180090	-0.234833	0.0336993	1
								cg07028929	ENSG00000140297	-0.234771	0.0337476	1
								cg15586054	ENSG00000187775	-0.234749	0.0337645	1
								cg13167810	ENSG00000152760	-0.234718	0.033789	1
								cg12182453	ENSG00000215568	-0.234557	0.0339152	1
								cg24106040	ENSG00000162624	-0.234552	0.0339185	1
								cg23596673	ENSG00000126217	-0.234532	0.0339347	1
								cg03119215	ENSG00000144191	-0.234457	0.0339931	1
								cg06967436	ENSG00000089101	-0.234406	0.0340331	1
								cg09191142	ENSG00000205857	-0.234329	0.034094	1
								cg23466491	ENSG00000113212	-0.234314	0.0341055	1
								cg14285937	ENSG00000188372	-0.234183	0.0342084	1
								cg06034527	ENSG00000122390	-0.234162	0.0342255	1
								cg18403361	ENSG00000126218	-0.234152	0.0342331	1
								cg22620090	ENSG00000118972	-0.23414	0.0342427	1
								cg11397854	ENSG00000145113	-0.2341	0.0342741	1
								cg21920015	ENSG00000157765	-0.234075	0.0342943	1
								cg18377512	ENSG00000114251	-0.234075	0.0342943	1
								cg23767318	ENSG00000200480	-0.234069	0.0342989	1
								cg26116485	ENSG00000089225	-0.234054	0.0343106	1
								cg03654329	ENSG00000187775	-0.234031	0.0343287	1
								cg21551985	ENSG00000205857	-0.234013	0.0343432	1
								cg17590523	ENSG00000109255	-0.23401	0.0343455	1
								cg08044097	ENSG00000229847	-0.234009	0.0343459	1
								cg20671578	ENSG00000122390	-0.233987	0.0343631	1
								cg07028929	ENSG00000159217	-0.233944	0.0343976	1
								cg19811934	ENSG00000203910	-0.233901	0.0344313	1
								cg25400378	ENSG00000113212	-0.2339	0.0344321	1
								cg07141605	ENSG00000140297	-0.2339	0.0344321	1
								cg01359165	ENSG00000205857	-0.233849	0.0344727	1
								cg19813015	ENSG00000113212	-0.233835	0.0344839	1
								cg19813015	ENSG00000180090	-0.233805	0.0345076	1
								cg16823466	ENSG00000122390	-0.233748	0.0345531	1
								cg12382333	ENSG00000205857	-0.233719	0.0345765	1
								cg03670369	ENSG00000152760	-0.233717	0.034578	1
								cg05049638	ENSG00000203910	-0.233629	0.0346476	1
								cg06890779	ENSG00000152760	-0.233597	0.0346734	1
								cg25400378	ENSG00000152760	-0.233597	0.0346734	1
								cg03952724	ENSG00000144191	-0.233374	0.0348514	1
								cg04734276	ENSG00000162624	-0.23334	0.034879	1
								cg17590523	ENSG00000229847	-0.233334	0.0348833	1
								cg01767862	ENSG00000205857	-0.233315	0.0348985	1
								cg06090867	ENSG00000140297	-0.233247	0.0349531	1
								cg18276808	ENSG00000167281	-0.233182	0.0350056	1
								cg25259564	ENSG00000187775	-0.233139	0.0350406	1
								cg17124224	ENSG00000180090	-0.233094	0.0350766	1
								cg03738168	ENSG00000205857	-0.233076	0.0350911	1
								cg08044097	ENSG00000117834	-0.233074	0.0350924	1
								cg01002208	ENSG00000163793	-0.233066	0.0350988	1
								cg07318417	ENSG00000117834	-0.233031	0.0351275	1
								cg20908276	ENSG00000205857	-0.232956	0.0351877	1
								cg19355079	ENSG00000134873	-0.232942	0.0351986	1
								cg06817269	ENSG00000113212	-0.232812	0.0353041	1
								cg22153696	ENSG00000205857	-0.232793	0.0353198	1
								cg08528604	ENSG00000162624	-0.232695	0.0353988	1
								cg09759523	ENSG00000162624	-0.232662	0.0354254	1
								cg16288089	ENSG00000146555	-0.232661	0.0354266	1
								cg19811934	ENSG00000187775	-0.23266	0.0354276	1
								cg25849196	ENSG00000140297	-0.232551	0.0355161	1
								cg20536983	ENSG00000087510	-0.232507	0.0355515	1
								cg21179088	ENSG00000122390	-0.232485	0.0355693	1
								cg16288089	ENSG00000126218	-0.232421	0.0356215	1
								cg18380123	ENSG00000144191	-0.232406	0.0356338	1
								cg20287050	ENSG00000167281	-0.232398	0.0356403	1
								cg25207052	ENSG00000205857	-0.232368	0.0356653	1
								cg01359165	ENSG00000144191	-0.232268	0.0357467	1
								cg00909958	ENSG00000162624	-0.232236	0.0357727	1
								cg23281382	ENSG00000198788	-0.232196	0.0358057	1
								cg13755159	ENSG00000198286	-0.232181	0.0358183	1
								cg09502447	ENSG00000090989	-0.232181	0.0358183	1
								cg06090867	ENSG00000205857	-0.232139	0.0358525	1
								cg11842415	ENSG00000122390	-0.232137	0.035854	1
								cg26116485	ENSG00000094796	-0.232134	0.0358568	1
								cg00768409	ENSG00000126217	-0.232115	0.0358718	1
								cg18833822	ENSG00000118972	-0.232115	0.0358718	1
								cg21547283	ENSG00000113212	-0.232094	0.0358897	1
								cg01248385	ENSG00000114251	-0.232094	0.0358897	1
								cg20270253	ENSG00000215568	-0.23207	0.0359095	1
								cg16600257	ENSG00000114251	-0.23205	0.0359254	1
								cg02305586	ENSG00000126217	-0.231789	0.0361405	1
								cg06211375	ENSG00000144191	-0.231715	0.0362015	1
								cg23186787	ENSG00000215568	-0.231709	0.036207	1
								cg27048388	ENSG00000118972	-0.231702	0.0362125	1
								cg11842415	ENSG00000157064	-0.231658	0.0362485	1
								cg26133541	ENSG00000152760	-0.231573	0.0363196	1
								cg22861340	ENSG00000162543	-0.231531	0.0363539	1
								cg26216141	ENSG00000152760	-0.231518	0.0363647	1
								cg08056755	ENSG00000163793	-0.231451	0.0364209	1
								cg02510802	ENSG00000171872	-0.231431	0.036437	1
								cg27337194	ENSG00000198788	-0.23142	0.0364466	1
								cg03790422	ENSG00000113212	-0.231245	0.0365922	1
								cg08044097	ENSG00000198788	-0.231231	0.0366034	1
								cg11111740	ENSG00000089101	-0.231228	0.0366061	1
								cg20013302	ENSG00000156218	-0.231158	0.0366649	1
								cg25259564	ENSG00000114279	-0.231114	0.0367013	1
								cg00106432	ENSG00000155066	-0.231071	0.0367377	1
								cg13444005	ENSG00000144191	-0.231024	0.0367768	1
								cg02887726	ENSG00000215568	-0.230987	0.0368081	1
								cg06501157	ENSG00000144191	-0.230955	0.0368348	1
								cg26450774	ENSG00000113212	-0.23094	0.0368471	1
								cg11459133	ENSG00000140297	-0.23094	0.0368471	1
								cg07028929	ENSG00000171872	-0.230887	0.0368918	1
								cg01720475	ENSG00000162624	-0.230871	0.0369053	1
								cg08957001	ENSG00000188372	-0.230853	0.0369203	1
								cg19598416	ENSG00000124103	-0.230803	0.0369623	1
								cg01552748	ENSG00000188372	-0.230744	0.0370118	1
								cg03670369	ENSG00000162624	-0.230707	0.0370431	1
								cg05610097	ENSG00000162624	-0.230652	0.0370892	1
								cg01552748	ENSG00000113212	-0.230635	0.0371036	1
								cg11480304	ENSG00000205857	-0.230603	0.0371309	1
								cg02391713	ENSG00000203910	-0.230592	0.03714	1
								cg04839219	ENSG00000203910	-0.23057	0.0371584	1
								cg14285937	ENSG00000155066	-0.230548	0.0371771	1
								cg08001123	ENSG00000187775	-0.230526	0.0371955	1
								cg23795234	ENSG00000205857	-0.23044	0.0372691	1
								cg06853489	ENSG00000111732	-0.230418	0.0372877	1
								cg07349899	ENSG00000118972	-0.230396	0.0373061	1
								cg21215550	ENSG00000111249	-0.230379	0.0373203	1
								cg16888590	ENSG00000113212	-0.230309	0.03738	1
								cg00293128	ENSG00000152760	-0.230277	0.0374067	1
								cg06523224	ENSG00000006128	-0.230271	0.0374117	1
								cg07521193	ENSG00000187775	-0.230222	0.037454	1
								cg13957818	ENSG00000187775	-0.2302	0.0374725	1
								cg03010092	ENSG00000205857	-0.230178	0.0374911	1
								cg06853489	ENSG00000187775	-0.230156	0.0375096	1
								cg14543255	ENSG00000162624	-0.23015	0.0375152	1
								cg02510802	ENSG00000187775	-0.230091	0.0375653	1
								cg05986417	ENSG00000126218	-0.230071	0.0375828	1
								cg27337194	ENSG00000113212	-0.230069	0.0375838	1
								cg01552748	ENSG00000171872	-0.230027	0.0376199	1
								cg00151709	ENSG00000091490	-0.230004	0.0376396	1
								cg24721750	ENSG00000187775	-0.230004	0.0376396	1
								cg22340508	ENSG00000162624	-0.229899	0.0377297	1
								cg07141605	ENSG00000155066	-0.229895	0.0377326	1
								cg16288089	ENSG00000205857	-0.229797	0.0378169	1
								cg23232873	ENSG00000144191	-0.22978	0.0378316	1
								cg22512407	ENSG00000152760	-0.229722	0.0378808	1
								cg11397854	ENSG00000198704	-0.229704	0.0378961	1
								cg11139095	ENSG00000113212	-0.229699	0.0379006	1
								cg19944876	ENSG00000155066	-0.229656	0.037938	1
								cg25849196	ENSG00000156218	-0.229612	0.0379755	1
								cg16288089	ENSG00000171045	-0.229547	0.0380317	1
								cg25207052	ENSG00000180090	-0.229514	0.0380602	1
								cg04349839	ENSG00000205857	-0.22947	0.038098	1
								cg19345244	ENSG00000213075	-0.229457	0.0381089	1
								cg25283029	ENSG00000089101	-0.229421	0.0381401	1
								cg12382333	ENSG00000126218	-0.229374	0.0381809	1
								cg23310143	ENSG00000113212	-0.22922	0.0383139	1
								cg17768768	ENSG00000180090	-0.229198	0.0383337	1
								cg25259564	ENSG00000162624	-0.229167	0.0383605	1
								cg06835822	ENSG00000162624	-0.229101	0.0384174	1
								cg07805064	ENSG00000180090	-0.229085	0.0384317	1
								cg07764073	ENSG00000144191	-0.229019	0.0384885	1
								cg03757075	ENSG00000204644	-0.228954	0.0385452	1
								cg19209689	ENSG00000090989	-0.228894	0.0385978	1
								cg11111740	ENSG00000144191	-0.228881	0.038609	1
								cg11160654	ENSG00000213075	-0.228847	0.0386383	1
								cg16288089	ENSG00000117834	-0.228807	0.0386738	1
								cg08994336	ENSG00000205857	-0.228806	0.0386749	1
								cg02388150	ENSG00000144191	-0.228743	0.0387298	1
								cg20536983	ENSG00000198704	-0.228699	0.0387685	1
								cg21824017	ENSG00000144191	-0.228697	0.0387701	1
								cg07764073	ENSG00000213075	-0.228695	0.0387716	1
								cg20671578	ENSG00000157064	-0.228676	0.0387881	1
								cg09595163	ENSG00000109255	-0.228673	0.0387907	1
								cg13167810	ENSG00000140297	-0.228589	0.0388644	1
								cg01720475	ENSG00000144191	-0.228535	0.0389115	1
								cg16234557	ENSG00000144191	-0.228489	0.038952	1
								cg20194982	ENSG00000215568	-0.228419	0.0390136	1
								cg17768768	ENSG00000198788	-0.228384	0.0390444	1
								cg20494424	ENSG00000204644	-0.228377	0.0390512	1
								cg06560300	ENSG00000205857	-0.22837	0.0390572	1
								cg05133398	ENSG00000118972	-0.22835	0.0390749	1
								cg19679003	ENSG00000171872	-0.228307	0.0391122	1
								cg20908276	ENSG00000187775	-0.228284	0.0391325	1
								cg08528604	ENSG00000204644	-0.228188	0.0392178	1
								cg25451660	ENSG00000113212	-0.228154	0.0392479	1
								cg11160654	ENSG00000113212	-0.228067	0.0393249	1
								cg21112852	ENSG00000213075	-0.227998	0.0393859	1
								cg19252741	ENSG00000113212	-0.227958	0.0394215	1
								cg19601666	ENSG00000167981	-0.227871	0.0394988	1
								cg21920015	ENSG00000171872	-0.227861	0.0395074	1
								cg20530117	ENSG00000215568	-0.227737	0.0396176	1
								cg08994336	ENSG00000126217	-0.227718	0.0396345	1
								cg00428457	ENSG00000113212	-0.227697	0.0396539	1
								cg21644077	ENSG00000261713	-0.227655	0.0396914	1
								cg23682215	ENSG00000204644	-0.227633	0.0397112	1
								cg19345244	ENSG00000116147	-0.227631	0.0397122	1
								cg04071270	ENSG00000162909	-0.227631	0.0397122	1
								cg07141605	ENSG00000113212	-0.22761	0.0397316	1
								cg14543255	ENSG00000155066	-0.227588	0.0397511	1
								cg02887726	ENSG00000152760	-0.227535	0.0397987	1
								cg26329992	ENSG00000180090	-0.227515	0.0398164	1
								cg16288089	ENSG00000157110	-0.227479	0.0398485	1
								cg16442452	ENSG00000144191	-0.227429	0.0398929	1
								cg20013302	ENSG00000215568	-0.227417	0.0399045	1
								cg14907310	ENSG00000205857	-0.2274	0.039919	1
								cg26428731	ENSG00000144191	-0.227383	0.0399342	1
								cg03119215	ENSG00000205857	-0.227335	0.0399777	1
								cg07497520	ENSG00000203910	-0.227261	0.0400441	1
								cg06090867	ENSG00000089101	-0.227223	0.0400786	1
								cg19355079	ENSG00000113212	-0.227196	0.0401026	1
								cg24637426	ENSG00000113212	-0.227174	0.0401222	1
								cg12945444	ENSG00000122390	-0.227153	0.0401418	1
								cg02746340	ENSG00000187147	-0.227153	0.0401418	1
								cg03862290	ENSG00000205857	-0.227095	0.0401934	1
								cg06952801	ENSG00000113212	-0.227022	0.0402597	1
								cg04031507	ENSG00000152760	-0.22699	0.0402881	1
								cg20706316	ENSG00000140297	-0.22687	0.0403975	1
								cg05229931	ENSG00000215568	-0.226815	0.0404471	1
								cg26260038	ENSG00000205857	-0.226747	0.0405089	1
								cg03952724	ENSG00000113212	-0.226674	0.0405754	1
								cg09596866	ENSG00000215568	-0.226654	0.0405928	1
								cg26133541	ENSG00000113212	-0.226608	0.0406348	1
								cg20013302	ENSG00000213075	-0.226582	0.0406586	1
								cg11950360	ENSG00000198704	-0.226523	0.0407127	1
								cg00150560	ENSG00000140297	-0.226499	0.040734	1
								cg03119215	ENSG00000203910	-0.226379	0.0408437	1
								cg16288089	ENSG00000114251	-0.226304	0.040913	1
								cg16234557	ENSG00000160255	-0.226217	0.0409928	1
								cg20671578	ENSG00000187775	-0.226195	0.0410127	1
								cg05561386	ENSG00000090989	-0.225999	0.0411928	1
								cg15934634	ENSG00000205857	-0.225951	0.0412364	1
								cg06952801	ENSG00000118972	-0.225934	0.041253	1
								cg18888687	ENSG00000122390	-0.225825	0.0413534	1
								cg22861340	ENSG00000050767	-0.225825	0.0413534	1
								cg06137123	ENSG00000203910	-0.225748	0.0414243	1
								cg06090867	ENSG00000155066	-0.225716	0.0414541	1
								cg08001123	ENSG00000163793	-0.225643	0.0415218	1
								cg25451660	ENSG00000144191	-0.225632	0.0415315	1
								cg11642652	ENSG00000157064	-0.225629	0.0415347	1
								cg06501157	ENSG00000276231	-0.225629	0.0415347	1
								cg09917223	ENSG00000261713	-0.225619	0.0415435	1
								cg21052025	ENSG00000155066	-0.225585	0.0415751	1
								cg06644359	ENSG00000180090	-0.225584	0.0415765	1
								cg16288089	ENSG00000215568	-0.225491	0.0416625	1
								cg20536983	ENSG00000149328	-0.225476	0.0416762	1
								cg03851965	ENSG00000118972	-0.225368	0.0417775	1
								cg25451660	ENSG00000205857	-0.225287	0.0418526	1
								cg10090985	ENSG00000095713	-0.225193	0.04194	1
								cg06103746	ENSG00000109255	-0.225145	0.0419856	1
								cg17590523	ENSG00000102854	-0.225134	0.041996	1
								cg00768409	ENSG00000144191	-0.225125	0.0420037	1
								cg25251442	ENSG00000152760	-0.225118	0.0420101	1
								cg23795234	ENSG00000114251	-0.225085	0.0420418	1
								cg02394247	ENSG00000155066	-0.225041	0.0420826	1
								cg15586054	ENSG00000113212	-0.224954	0.0421643	1
								cg16288089	ENSG00000254656	-0.22493	0.0421871	1
								cg06560300	ENSG00000162624	-0.224928	0.0421886	1
								cg08056755	ENSG00000205857	-0.224928	0.0421892	1
								cg09502447	ENSG00000113212	-0.22491	0.0422052	1
								cg20536983	ENSG00000185559	-0.224902	0.0422131	1
								cg11503297	ENSG00000118972	-0.224867	0.0422461	1
								cg08001123	ENSG00000162624	-0.224863	0.0422502	1
								cg16442452	ENSG00000205857	-0.224851	0.0422608	1
								cg12500951	ENSG00000140297	-0.224845	0.0422665	1
								cg08056755	ENSG00000126217	-0.224823	0.042287	1
								cg05067926	ENSG00000152760	-0.224759	0.0423474	1
								cg26133541	ENSG00000155066	-0.224758	0.0423485	1
								cg24637426	ENSG00000156218	-0.224671	0.0424306	1
								cg16288089	ENSG00000101489	-0.224606	0.0424923	1
								cg27390229	ENSG00000117834	-0.224496	0.0425959	1
								cg17649599	ENSG00000198286	-0.224475	0.0426158	1
								cg19601666	ENSG00000122390	-0.22441	0.0426777	1
								cg23310143	ENSG00000187147	-0.22441	0.0426777	1
								cg24721750	ENSG00000113212	-0.224345	0.0427397	1
								cg06103746	ENSG00000065320	-0.224323	0.0427603	1
								cg19345244	ENSG00000215568	-0.224288	0.0427936	1
								cg10665961	ENSG00000198788	-0.224267	0.0428136	1
								cg08528604	ENSG00000188372	-0.224257	0.0428224	1
								cg15970640	ENSG00000122390	-0.224214	0.0428638	1
								cg11139095	ENSG00000152760	-0.224193	0.0428834	1
								cg10090985	ENSG00000197935	-0.22417	0.0429053	1
								cg01002208	ENSG00000215568	-0.224167	0.0429081	1
								cg07497520	ENSG00000162624	-0.224152	0.0429223	1
								cg16034541	ENSG00000144191	-0.224135	0.0429394	1
								cg09917223	ENSG00000146555	-0.224128	0.0429456	1
								cg02187988	ENSG00000118972	-0.224105	0.0429675	1
								cg05610097	ENSG00000155066	-0.224062	0.043009	1
								cg07538239	ENSG00000187775	-0.224018	0.0430506	1
								cg26116485	ENSG00000109255	-0.22399	0.0430772	1
								cg20908789	ENSG00000118972	-0.223974	0.0430922	1
								cg20530117	ENSG00000140297	-0.223909	0.0431547	1
								cg17649599	ENSG00000159217	-0.223887	0.0431755	1
								cg26329992	ENSG00000075429	-0.223864	0.043198	1
								cg09596866	ENSG00000204644	-0.223767	0.0432906	1
								cg04031507	ENSG00000162624	-0.223726	0.0433299	1
								cg06059345	ENSG00000122390	-0.223692	0.0433634	1
								cg19209689	ENSG00000122390	-0.223692	0.0433634	1
								cg13752114	ENSG00000155066	-0.223648	0.0434053	1
								cg25339566	ENSG00000187775	-0.223604	0.0434471	1
								cg17590523	ENSG00000108417	-0.223488	0.0435598	1
								cg20287050	ENSG00000163793	-0.223481	0.0435659	1
								cg06756211	ENSG00000213075	-0.223446	0.0436002	1
								cg01767862	ENSG00000113212	-0.22343	0.043615	1
								cg06792448	ENSG00000144191	-0.223351	0.0436915	1
								cg20840847	ENSG00000188372	-0.2233	0.0437412	1
								cg17590523	ENSG00000198788	-0.223279	0.0437617	1
								cg01359165	ENSG00000198788	-0.223255	0.0437845	1
								cg14239111	ENSG00000180090	-0.223246	0.0437932	1
								cg14715697	ENSG00000187775	-0.223191	0.0438467	1
								cg22512407	ENSG00000198788	-0.223137	0.0438986	1
								cg06835822	ENSG00000187775	-0.223126	0.0439101	1
								cg11586570	ENSG00000152760	-0.223116	0.0439194	1
								cg19811934	ENSG00000254656	-0.223107	0.0439281	1
								cg02305586	ENSG00000188372	-0.223104	0.0439312	1
								cg17370296	ENSG00000118972	-0.223082	0.0439523	1
								cg21052025	ENSG00000162624	-0.22306	0.0439737	1
								cg06103746	ENSG00000095713	-0.222995	0.044037	1
								cg21547283	ENSG00000126217	-0.222973	0.0440582	1
								cg16234557	ENSG00000168477	-0.222973	0.0440582	1
								cg04880968	ENSG00000152760	-0.222964	0.0440676	1
								cg07173649	ENSG00000113212	-0.222951	0.0440794	1
								cg11723772	ENSG00000126217	-0.22293	0.0441006	1
								cg26461267	ENSG00000140297	-0.222908	0.0441218	1
								cg11586570	ENSG00000173406	-0.222866	0.0441631	1
								cg01002208	ENSG00000140297	-0.222843	0.0441855	1
								cg25547580	ENSG00000155066	-0.222821	0.0442068	1
								cg21052025	ENSG00000126217	-0.222734	0.0442918	1
								cg26948931	ENSG00000276231	-0.222734	0.0442918	1
								cg17590523	ENSG00000149328	-0.222625	0.0443984	1
								cg20287050	ENSG00000140297	-0.222625	0.0443984	1
								cg18276808	ENSG00000144191	-0.222614	0.0444092	1
								cg04071270	ENSG00000089101	-0.222608	0.044415	1
								cg26461267	ENSG00000126218	-0.222583	0.0444399	1
								cg24637426	ENSG00000203910	-0.222537	0.0444849	1
								cg03304380	ENSG00000141639	-0.222531	0.0444905	1
								cg03304380	ENSG00000185559	-0.222526	0.0444958	1
								cg02394247	ENSG00000162624	-0.222437	0.0445824	1
								cg08528604	ENSG00000126217	-0.222385	0.0446335	1
								cg08044097	ENSG00000167981	-0.222385	0.0446335	1
								cg22861340	ENSG00000171798	-0.222347	0.0446709	1
								cg16823466	ENSG00000187775	-0.222342	0.0446764	1
								cg06853489	ENSG00000203910	-0.222341	0.0446775	1
								cg03304380	ENSG00000149328	-0.22232	0.0446978	1
								cg20908276	ENSG00000162624	-0.222284	0.044733	1
								cg26429925	ENSG00000182814	-0.222238	0.0447792	1
								cg20194982	ENSG00000162624	-0.222208	0.0448085	1
								cg27337194	ENSG00000162624	-0.222186	0.04483	1
								cg03874601	ENSG00000126217	-0.222168	0.0448481	1
								cg25849196	ENSG00000205857	-0.222128	0.0448876	1
								cg07184142	ENSG00000122390	-0.222124	0.0448912	1
								cg20287050	ENSG00000155066	-0.222015	0.0449989	1
								cg01552748	ENSG00000198788	-0.221984	0.0450296	1
								cg06835822	ENSG00000144191	-0.221969	0.0450453	1
								cg03232056	ENSG00000180090	-0.221947	0.0450665	1
								cg10075476	ENSG00000204644	-0.22189	0.045123	1
								cg04774132	ENSG00000205857	-0.221866	0.0451467	1
								cg27337194	ENSG00000213075	-0.221834	0.0451791	1
								cg01509330	ENSG00000204644	-0.221824	0.0451892	1
								cg10090985	ENSG00000124302	-0.221801	0.0452116	1
								cg23075480	ENSG00000152760	-0.221788	0.0452246	1
								cg08255057	ENSG00000152760	-0.221755	0.0452571	1
								cg10090985	ENSG00000140600	-0.221735	0.0452777	1
								cg26329992	ENSG00000117834	-0.221633	0.045379	1
								cg02388150	ENSG00000126218	-0.22156	0.0454525	1
								cg11853697	ENSG00000126217	-0.221558	0.0454537	1
								cg27048388	ENSG00000143105	-0.221494	0.0455185	1
								cg23740007	ENSG00000162624	-0.221476	0.045536	1
								cg16369366	ENSG00000126217	-0.221362	0.0456498	1
								cg19962075	ENSG00000187775	-0.221232	0.0457809	1
								cg13167810	ENSG00000118972	-0.221123	0.0458904	1
								cg23973566	ENSG00000116147	-0.221101	0.0459123	1
								cg24110050	ENSG00000203910	-0.220937	0.0460785	1
								cg06137123	ENSG00000122390	-0.220905	0.04611	1
								cg26329992	ENSG00000224586	-0.220905	0.0461102	1
								cg06835822	ENSG00000205857	-0.220799	0.0462177	1
								cg20102742	ENSG00000163793	-0.22073	0.0462874	1
								cg23186787	ENSG00000203910	-0.220708	0.0463099	1
								cg11111740	ENSG00000205857	-0.22069	0.0463281	1
								cg11950360	ENSG00000140297	-0.220622	0.0463968	1
								cg09191142	ENSG00000152760	-0.220613	0.0464067	1
								cg03391533	ENSG00000162909	-0.220601	0.0464189	1
								cg06137123	ENSG00000124103	-0.220582	0.046438	1
								cg14715697	ENSG00000118972	-0.220557	0.0464632	1
								cg25849196	ENSG00000157765	-0.220492	0.0465297	1
								cg02388150	ENSG00000156218	-0.220426	0.0465962	1
								cg20287050	ENSG00000203910	-0.220305	0.0467201	1
								cg09917223	ENSG00000180090	-0.220231	0.0467962	1
								cg06853489	ENSG00000113212	-0.220231	0.0467964	1
								cg08901662	ENSG00000140297	-0.220231	0.0467964	1
								cg01228941	ENSG00000173406	-0.22021	0.0468175	1
								cg26948931	ENSG00000144191	-0.220125	0.0469041	1
								cg20536983	ENSG00000065320	-0.220122	0.0469079	1
								cg20494424	ENSG00000162624	-0.220045	0.0469866	1
								cg10665961	ENSG00000204644	-0.220024	0.0470077	1
								cg05133398	ENSG00000126217	-0.220013	0.0470196	1
								cg23232873	ENSG00000162426	-0.220013	0.0470196	1
								cg05049638	ENSG00000187775	-0.219926	0.0471091	1
								cg06103746	ENSG00000108417	-0.219884	0.0471526	1
								cg21824017	ENSG00000152760	-0.219883	0.0471527	1
								cg06835822	ENSG00000152760	-0.219873	0.0471639	1
								cg07764786	ENSG00000187775	-0.21986	0.0471764	1
								cg24721750	ENSG00000204644	-0.219847	0.0471905	1
								cg18380123	ENSG00000118972	-0.21973	0.0473111	1
								cg12985923	ENSG00000187775	-0.21973	0.0473111	1
								cg26133541	ENSG00000205857	-0.219688	0.0473546	1
								cg07028929	ENSG00000196092	-0.219599	0.0474461	1
								cg25207052	ENSG00000198788	-0.219537	0.0475101	1
								cg02030270	ENSG00000118972	-0.219512	0.0475363	1
								cg04880968	ENSG00000113212	-0.219447	0.047604	1
								cg21920015	ENSG00000205857	-0.219437	0.0476141	1
								cg08184936	ENSG00000152760	-0.219426	0.0476254	1
								cg08056755	ENSG00000144191	-0.219342	0.0477131	1
								cg11842415	ENSG00000146555	-0.219339	0.0477159	1
								cg10090985	ENSG00000108417	-0.219316	0.0477401	1
								cg06103746	ENSG00000146555	-0.219307	0.0477498	1
								cg02394247	ENSG00000205857	-0.219296	0.0477613	1
								cg22861340	ENSG00000198939	-0.219295	0.0477624	1
								cg23795234	ENSG00000122390	-0.219295	0.0477624	1
								cg00910924	ENSG00000187775	-0.219273	0.0477851	1
								cg19355079	ENSG00000152760	-0.219252	0.0478065	1
								cg21644077	ENSG00000215568	-0.219194	0.0478676	1
								cg08327518	ENSG00000213075	-0.219111	0.0479536	1
								cg14907310	ENSG00000140297	-0.219033	0.0480349	1
								cg01357779	ENSG00000134873	-0.219024	0.0480446	1
								cg11397854	ENSG00000069482	-0.219024	0.048045	1
								cg20747751	ENSG00000113212	-0.219012	0.0480577	1
								cg09134668	ENSG00000089101	-0.218973	0.0480982	1
								cg13592565	ENSG00000144191	-0.218858	0.0482184	1
								cg14239111	ENSG00000215568	-0.218833	0.0482452	1
								cg17151123	ENSG00000188372	-0.218729	0.0483544	1
								cg17776033	ENSG00000144191	-0.21872	0.0483636	1
								cg12985923	ENSG00000198788	-0.218714	0.0483699	1
								cg21040094	ENSG00000254656	-0.218704	0.0483803	1
								cg22286732	ENSG00000152760	-0.218686	0.048399	1
								cg17590523	ENSG00000185559	-0.218667	0.0484194	1
								cg10075476	ENSG00000162909	-0.218642	0.0484461	1
								cg05986417	ENSG00000162624	-0.218636	0.0484521	1
								cg21551985	ENSG00000140297	-0.218576	0.0485149	1
								cg01350824	ENSG00000162624	-0.218548	0.0485442	1
								cg09759523	ENSG00000118972	-0.218424	0.0486757	1
								cg06967436	ENSG00000171872	-0.21836	0.0487435	1
								cg20102742	ENSG00000180090	-0.218232	0.0488791	1
								cg06501157	ENSG00000152760	-0.218196	0.0489166	1
								cg23740007	ENSG00000113212	-0.218184	0.0489294	1
								cg14410227	ENSG00000187775	-0.218163	0.0489525	1
								cg06501157	ENSG00000122390	-0.218141	0.0489756	1
								cg24113266	ENSG00000157064	-0.218141	0.0489756	1
								cg04193970	ENSG00000119547	-0.218097	0.0490219	1
								cg25207052	ENSG00000140297	-0.218076	0.0490451	1
								cg11586570	ENSG00000162624	-0.217991	0.0491348	1
								cg18833822	ENSG00000113212	-0.217858	0.0492771	1
								cg00627798	ENSG00000198286	-0.217836	0.0493003	1
								cg19586352	ENSG00000122390	-0.217771	0.0493701	1
								cg26948931	ENSG00000203910	-0.217758	0.049384	1
								cg15135093	ENSG00000213075	-0.217674	0.0494742	1
								cg21551985	ENSG00000113212	-0.21764	0.04951	1
								cg10665961	ENSG00000089101	-0.217601	0.0495516	1
								cg04839219	ENSG00000083307	-0.217587	0.0495671	1
								cg17590523	ENSG00000200480	-0.217574	0.0495815	1
								cg08957001	ENSG00000152760	-0.217511	0.0496489	1
								cg20280170	ENSG00000050767	-0.21751	0.0496502	1
								cg26216141	ENSG00000090989	-0.217488	0.0496736	1
								cg04839219	ENSG00000112293	-0.217466	0.049697	1
								cg08001123	ENSG00000155066	-0.217444	0.0497204	1
								cg26461267	ENSG00000215568	-0.217388	0.0497805	1
								cg07318417	ENSG00000163793	-0.217368	0.0498029	1
								cg07148167	ENSG00000126217	-0.217335	0.0498376	1
								cg27169020	ENSG00000089101	-0.217253	0.0499264	1
								cg22286732	ENSG00000187775	-0.217248	0.0499315	1
								cg06103746	ENSG00000200480	-0.217248	0.0499323	1
								cg06374249	ENSG00000213075	-0.217216	0.0499663	1
								cg23466491	ENSG00000187775	-0.217205	0.0499785	1
								cg21590968	ENSG00000215568	-0.217188	0.0499968	1
								cg21590968	ENSG00000140297	-0.217118	0.0500727	1
								cg01416168	ENSG00000126217	-0.216965	0.0502378	1
								cg07538239	ENSG00000205857	-0.216943	0.0502625	1
								cg01002208	ENSG00000144191	-0.2169	0.0503093	1
								cg21920015	ENSG00000089101	-0.216883	0.0503272	1
								cg11950360	ENSG00000117834	-0.216778	0.0504413	1
								cg11459133	ENSG00000122390	-0.216726	0.0504981	1
								cg05610097	ENSG00000215568	-0.216707	0.0505193	1
								cg08327518	ENSG00000205857	-0.216681	0.0505469	1
								cg13439299	ENSG00000198788	-0.216667	0.0505625	1
								cg02222901	ENSG00000180090	-0.216639	0.0505925	1
								cg16442452	ENSG00000113212	-0.216617	0.0506168	1
								cg22432041	ENSG00000215568	-0.216586	0.0506506	1
								cg14528451	ENSG00000126217	-0.216574	0.0506644	1
								cg16600257	ENSG00000122390	-0.216574	0.0506644	1
								cg04522676	ENSG00000122390	-0.216552	0.0506882	1
								cg13658208	ENSG00000205857	-0.216518	0.0507254	1
								cg22432041	ENSG00000113212	-0.216443	0.0508072	1
								cg25207052	ENSG00000203910	-0.216419	0.0508336	1
								cg23795234	ENSG00000144191	-0.216416	0.0508371	1
								cg06034527	ENSG00000187775	-0.216399	0.0508549	1
								cg26428731	ENSG00000205857	-0.216398	0.0508566	1
								cg04259358	ENSG00000157064	-0.216356	0.0509026	1
								cg21644077	ENSG00000157064	-0.216356	0.0509026	1
								cg13752114	ENSG00000213075	-0.216236	0.0510344	1
								cg13444005	ENSG00000162624	-0.216222	0.0510502	1
								cg18535410	ENSG00000276231	-0.216204	0.05107	1
								cg02428402	ENSG00000144191	-0.216024	0.0512678	1
								cg06756211	ENSG00000171798	-0.216022	0.0512695	1
								cg07184142	ENSG00000188372	-0.216008	0.0512858	1
								cg06523224	ENSG00000114279	-0.216008	0.0512858	1
								cg27109672	ENSG00000140297	-0.215942	0.0513579	1
								cg06644359	ENSG00000114251	-0.215921	0.051382	1
								cg20536983	ENSG00000197935	-0.215877	0.0514301	1
								cg13592565	ENSG00000204644	-0.215837	0.0514743	1
								cg23917009	ENSG00000188372	-0.21579	0.0515265	1
								cg14239111	ENSG00000126218	-0.215737	0.0515855	1
								cg27048388	ENSG00000152760	-0.215682	0.0516459	1
								cg08957001	ENSG00000126217	-0.215681	0.0516472	1
								cg17750572	ENSG00000215568	-0.215664	0.0516666	1
								cg14907310	ENSG00000113212	-0.215638	0.0516955	1
								cg10090985	ENSG00000185559	-0.215561	0.0517807	1
								cg27390229	ENSG00000204644	-0.21556	0.0517824	1
								cg08184936	ENSG00000188372	-0.215551	0.0517923	1
								cg13874287	ENSG00000187775	-0.215551	0.0517923	1
								cg02305586	ENSG00000215568	-0.215463	0.0518897	1
								cg04031507	ENSG00000205857	-0.21545	0.051904	1
								cg20536983	ENSG00000146555	-0.215323	0.0520458	1
								cg02032558	ENSG00000162624	-0.215315	0.0520551	1
								cg20494424	ENSG00000122390	-0.215311	0.0520593	1
								cg17461600	ENSG00000187775	-0.215311	0.0520593	1
								cg20908276	ENSG00000198788	-0.215302	0.0520692	1
								cg04259358	ENSG00000118972	-0.215289	0.0520836	1
								cg13957818	ENSG00000204644	-0.215282	0.052092	1
								cg07980148	ENSG00000203910	-0.215265	0.0521108	1
								cg05986417	ENSG00000102854	-0.215249	0.0521292	1
								cg21069005	ENSG00000124103	-0.215242	0.052136	1
								cg09917223	ENSG00000126218	-0.215138	0.0522528	1
								cg18403361	ENSG00000116147	-0.215093	0.0523029	1
								cg11586570	ENSG00000157064	-0.21505	0.0523518	1
								cg03232056	ENSG00000198788	-0.215043	0.0523591	1
								cg13439299	ENSG00000122390	-0.214941	0.052474	1
								cg26344334	ENSG00000162624	-0.214922	0.052496	1
								cg09596866	ENSG00000180090	-0.214889	0.0525326	1
								cg16509072	ENSG00000089101	-0.21488	0.0525423	1
								cg04072135	ENSG00000162624	-0.214878	0.0525451	1
								cg07764786	ENSG00000113212	-0.214876	0.0525475	1
								cg14528451	ENSG00000167981	-0.214854	0.052572	1
								cg01357779	ENSG00000198788	-0.214832	0.0525972	1
								cg05049638	ENSG00000124103	-0.214828	0.0526009	1
								cg18101157	ENSG00000180090	-0.214799	0.0526344	1
								cg26133541	ENSG00000144191	-0.214757	0.0526817	1
								cg26428731	ENSG00000162624	-0.214747	0.0526929	1
								cg06560300	ENSG00000126217	-0.214745	0.0526947	1
[truncated: 50,900 more rows]

## Sheet: RFS_profile_cluster_DE
gene	symbol	fold_change	p	FDR
ENSG00000054277	OPN3	0.25	1e-07	1.46e-05
ENSG00000164023	SGMS2	0.35	2e-07	1.46e-05
ENSG00000100678	SLC8A3	0.13	2e-07	1.46e-05
ENSG00000169436	COL22A1	0.11	4e-07	2.19e-05
ENSG00000158089	GALNT14	0.18	6e-07	2.19e-05
ENSG00000171408	PDE7B	2.37	6e-07	2.19e-05
ENSG00000105894	PTN	5.41	9e-07	2.82e-05
ENSG00000198216	CACNA1E	0.21	2.2e-06	5.35e-05
ENSG00000081189	MEF2C	0.52	2.2e-06	5.35e-05
ENSG00000111452	ADGRD1	0.22	3.1e-06	6.79e-05
ENSG00000134986	NREP	1.8	5.3e-06	0.000106
ENSG00000241563	CORT	0.3	1.82e-05	0.000327
ENSG00000107864	CPEB3	0.58	1.94e-05	0.000327
ENSG00000115844	DLX2	0.32	2.3e-05	0.00036
ENSG00000108813	DLX4	0.2	3.11e-05	0.000454
ENSG00000143753	DEGS1	0.67	4.03e-05	0.000544
ENSG00000187736	NHEJ1	0.65	4.22e-05	0.000544
ENSG00000225953	SATB2-AS1	0.25	5.17e-05	0.000629
ENSG00000183682	BMP8A	0.34	5.49e-05	0.000633
ENSG00000133019	CHRM3	0.35	0.0001007	0.0011
ENSG00000131370	SH3BP5	1.69	0.0001456	0.00152
ENSG00000106025	TSPAN12	0.53	0.0002074	0.00206
ENSG00000142599	RERE	1.46	0.0002636	0.00251
ENSG00000036448	MYOM2	0.3	0.0002808	0.00256
ENSG00000160216	AGPAT3	1.56	0.0003903	0.00342
ENSG00000134285	FKBP11	0.55	0.0004164	0.00351
ENSG00000204248	COL11A2	0.21	0.0004528	0.00367
ENSG00000176532	PRR15	0.31	0.0004923	0.00385
ENSG00000257923	CUX1	1.3	0.000539	0.00407
ENSG00000197406	DIO3	0.25	0.0008188	0.00598
ENSG00000154188	ANGPT1	0.43	0.001026	0.00725
ENSG00000152208	GRID2	3.96	0.0013049	0.00893
ENSG00000188739	RBM34	0.72	0.0016107	0.0107
ENSG00000137693	YAP1	0.64	0.0021158	0.0136
ENSG00000120158	RCL1	0.69	0.0022141	0.0139
ENSG00000112297	CRYBG1	1.81	0.0037885	0.0224
ENSG00000138316	ADAMTS14	2.05	0.0037927	0.0224
ENSG00000153187	HNRNPU	0.83	0.0046238	0.0266
ENSG00000075275	CELSR1	1.9	0.0050166	0.0282
ENSG00000068383	INPP5A	0.74	0.0052728	0.0289
ENSG00000147677	EIF3H	0.69	0.0057872	0.0309
ENSG00000056972	TRAF3IP2	1.44	0.0069553	0.0363
ENSG00000163171	CDC42EP3	0.69	0.0074397	0.0379
ENSG00000179603	GRM8	0.57	0.0076633	0.0381
ENSG00000143322	ABL2	1.35	0.0079493	0.0387
ENSG00000138639	ARHGAP24	1.48	0.0084696	0.0397
ENSG00000162722	TRIM58	0.4	0.0085152	0.0397
ENSG00000158019	BABAM2	1.42	0.0087776	0.04
ENSG00000196511	TPK1	0.69	0.0098659	0.0441
ENSG00000164287	CDC20B	0.64	0.0101309	0.0444
ENSG00000158321	AUTS2	1.57	0.0126533	0.0543
ENSG00000145681	HAPLN1	2.33	0.0138427	0.058
ENSG00000049323	LTBP1	1.65	0.0140296	0.058
ENSG00000134160	TRPM1	0.62	0.0149502	0.0606
ENSG00000074047	GLI2	0.59	0.0153267	0.061
ENSG00000167693	NXN	1.41	0.0183476	0.0718
ENSG00000102786	INTS6	0.78	0.0193863	0.0745
ENSG00000237187	NR2F1-AS1	1.54	0.0202601	0.0755
ENSG00000113657	DPYSL3	1.41	0.0203451	0.0755
ENSG00000002745	WNT16	2.61	0.0210439	0.0768
ENSG00000143554	SLC27A3	0.77	0.0214163	0.0769
ENSG00000117682	DHDDS	1.18	0.0230336	0.0795
ENSG00000119787	ATL2	0.85	0.0231629	0.0795
ENSG00000117586	TNFSF4	1.68	0.0232411	0.0795
ENSG00000198818	SFT2D1	0.8	0.0247342	0.0833
ENSG00000184677	ZBTB40	0.86	0.0280682	0.0931
ENSG00000180592	SKIDA1	0.72	0.029293	0.0957
ENSG00000172985	SH3RF3	1.46	0.0314798	0.101
ENSG00000112977	DAP	0.77	0.0323991	0.102
ENSG00000117859	OSBPL9	0.82	0.0330185	0.102
ENSG00000176165	FOXG1	2.49	0.0336131	0.102
ENSG00000198369	SPRED2	1.27	0.0336549	0.102
ENSG00000164920	OSR2	1.59	0.0378765	0.114
ENSG00000162433	AK4	1.73	0.0478287	0.142
ENSG00000072201	LNX1	1.32	0.049578	0.145
ENSG00000175600	SUGCT	1.41	0.0501844	0.145
ENSG00000111961	SASH1	0.8	0.0542032	0.154
ENSG00000145248	SLC10A4	2.02	0.0582465	0.164
ENSG00000137776	SLTM	0.88	0.0608762	0.169
ENSG00000106006	HOXA6	0.66	0.0657507	0.18
ENSG00000077463	SIRT6	1.25	0.0778145	0.209
ENSG00000048740	CELF2	1.42	0.0787418	0.209
ENSG00000166002	SMCO4	0.83	0.0790622	0.209
ENSG00000115598	IL1RL2	0.62	0.0831072	0.212
ENSG00000174776	WDR49	0.62	0.0833061	0.212
ENSG00000150347	ARID5B	1.3	0.0833133	0.212
ENSG00000196182	STK40	1.13	0.0877424	0.221
ENSG00000196747	HIST1H2AI	1.5	0.0898026	0.223
ENSG00000130182	ZSCAN10	0.76	0.0932534	0.229
ENSG00000132535	DLG4	1.22	0.0990307	0.241
ENSG00000213024	NUP62	1.13	0.105421	0.254
ENSG00000118242	MREG	0.81	0.109121	0.26
ENSG00000157933	SKI	1.2	0.114609	0.27
ENSG00000196812	ZSCAN16	0.75	0.119314	0.278
ENSG00000149243	KLHL35	0.79	0.121406	0.279
ENSG00000179914	ITLN1	0.71	0.122495	0.279
ENSG00000116748	AMPD1	0.56	0.124297	0.281
ENSG00000109586	GALNT7	1.32	0.126608	0.283
ENSG00000153046	CDYL	0.88	0.130117	0.288
ENSG00000163590	PPM1L	0.79	0.132376	0.289
ENSG00000122223	CD244	0.63	0.133223	0.289
ENSG00000162598	C1orf87	1.55	0.137485	0.295
ENSG00000173482	PTPRM	0.79	0.148021	0.315
ENSG00000153904	DDAH1	1.22	0.149995	0.316
ENSG00000241794	SPRR2A	0.86	0.154279	0.32
ENSG00000104951	IL4I1	1.45	0.154722	0.32
ENSG00000095585	BLNK	1.38	0.157753	0.323
ENSG00000168081	PNOC	0.55	0.166062	0.337
ENSG00000177119	ANO6	1.17	0.168529	0.337
ENSG00000160856	FCRL3	1.41	0.169914	0.337
ENSG00000033867	SLC4A7	1.2	0.170781	0.337
ENSG00000137960	GIPC2	1.38	0.174763	0.341
ENSG00000156170	NDUFAF6	1.16	0.175777	0.341
ENSG00000141579	ZNF750	0.77	0.179025	0.344
ENSG00000221740	SNORD93	0.79	0.183627	0.349
ENSG00000124782	RREB1	1.24	0.185043	0.349
ENSG00000272168	CASC15	1.17	0.195177	0.365
ENSG00000089847	ANKRD24	1.27	0.207387	0.385
ENSG00000165025	SYK	0.8	0.210825	0.388
ENSG00000142655	PEX14	1.1	0.218682	0.399
ENSG00000159788	RGS12	0.9	0.234673	0.423
ENSG00000128710	HOXD10	1.36	0.235434	0.423
ENSG00000017427	IGF1	1.5	0.244367	0.435
ENSG00000162735	PEX19	1.1	0.247698	0.437
ENSG00000170275	CRTAP	0.9	0.251299	0.44
ENSG00000276180	HIST1H4I	1.25	0.260899	0.453
ENSG00000158764	ITLN2	0.74	0.266337	0.458
ENSG00000169991	IFFO2	1.12	0.26787	0.458
ENSG00000163792	TCF23	0.78	0.274312	0.466
ENSG00000140350	ANP32A	0.9	0.278558	0.469
ENSG00000197903	HIST1H2BK	1.23	0.312435	0.519
ENSG00000197153	HIST1H3J	1.24	0.315619	0.519
ENSG00000143995	MEIS1	0.9	0.318387	0.519
ENSG00000278870	OR51G1	0.92	0.319269	0.519
ENSG00000136231	IGF2BP3	0.81	0.319955	0.519
ENSG00000116819	TFAP2E	1.16	0.326008	0.525
ENSG00000131196	NFATC1	0.85	0.329852	0.527
ENSG00000248550	OTX2-AS1	0.78	0.332615	0.528
ENSG00000122008	POLK	0.93	0.34028	0.536
ENSG00000134853	PDGFRA	1.22	0.349053	0.546
ENSG00000114013	CD86	1.19	0.354584	0.551
ENSG00000104324	CPQ	1.13	0.365196	0.561
ENSG00000010278	CD9	0.88	0.367789	0.561
ENSG00000136250	AOAH	1.25	0.369034	0.561
ENSG00000164049	FBXW12	1.17	0.384745	0.581
ENSG00000085276	MECOM	1.14	0.415714	0.624
ENSG00000204860		1.25	0.436321	0.65
ENSG00000148848		1.18	0.442692	0.65
ENSG00000057663		0.94	0.444664	0.65
ENSG00000164816		0.93	0.447678	0.65
ENSG00000147650		0.92	0.451156	0.65
ENSG00000184293		1.2	0.451487	0.65
ENSG00000117090		1.22	0.46665	0.665
ENSG00000004846		0.84	0.472842	0.665
ENSG00000164093		1.25	0.474428	0.665
ENSG00000138069		1.07	0.476399	0.665
ENSG00000205838		1.15	0.478596	0.665
ENSG00000215568		1.13	0.480112	0.665
ENSG00000134954		1.08	0.495749	0.676
ENSG00000154229		0.9	0.496031	0.676
ENSG00000071205		1.07	0.499118	0.676
ENSG00000111262		0.79	0.49998	0.676
ENSG00000177354		1.33	0.516776	0.694
ENSG00000157985		1.07	0.52013	0.695
ENSG00000240230		0.93	0.527064	0.698
ENSG00000204946		1.06	0.53186	0.698
ENSG00000146555		1.29	0.53215	0.698
ENSG00000158481		0.86	0.536988	0.7
ENSG00000108950		0.89	0.554734	0.719
ENSG00000119185		0.94	0.558138	0.719
ENSG00000156265		1.13	0.565801	0.72
ENSG00000213420		1.1	0.565828	0.72
ENSG00000178695		0.92	0.571957	0.724
ENSG00000146122		0.9	0.580804	0.727
ENSG00000172059		0.93	0.581061	0.727
ENSG00000102606		0.95	0.586457	0.73
ENSG00000154511		0.94	0.614083	0.76
ENSG00000277157		0.89	0.621041	0.763
ENSG00000111886		0.9	0.623665	0.763
ENSG00000204514		1.05	0.633831	0.771
ENSG00000133121		0.95	0.641619	0.776
ENSG00000023191		1.05	0.648568	0.78
ENSG00000003147		0.94	0.656647	0.785
ENSG00000169136		0.95	0.659504	0.785
ENSG00000215231		0.93	0.666143	0.789
ENSG00000140199		1.04	0.690177	0.813
ENSG00000266149		1.05	0.702259	0.822
ENSG00000241106		0.93	0.736383	0.858
ENSG00000018408		1.04	0.74766	0.865
ENSG00000075568		0.97	0.750473	0.865
ENSG00000093167		0.98	0.777142	0.891
ENSG00000168710		1.02	0.784249	0.891
ENSG00000153317		0.97	0.785221	0.891
ENSG00000143297		0.95	0.812155	0.914
ENSG00000170390		1.03	0.813835	0.914
ENSG00000137818		0.97	0.821575	0.914
ENSG00000170049		1.06	0.822629	0.914
ENSG00000113361		1.03	0.826526	0.914
ENSG00000146535		1.02	0.836597	0.921
ENSG00000086504		1.02	0.846393	0.923
ENSG00000068024		0.98	0.846875	0.923
ENSG00000186153		1.02	0.855184	0.924
ENSG00000151388		0.95	0.856867	0.924
ENSG00000150403		0.98	0.873051	0.937
ENSG00000108684		1.05	0.880787	0.941
ENSG00000102898		1.01	0.891099	0.947
ENSG00000175746		1.03	0.894923	0.947
ENSG00000166965		0.99	0.919131	0.963
ENSG00000181826		0.99	0.921643	0.963
ENSG00000175279		0.99	0.922949	0.963
ENSG00000185774		0.99	0.935531	0.971
ENSG00000234614		0.97	0.944392	0.976
ENSG00000151914		1.01	0.973097	0.986
ENSG00000126217		1.01	0.976511	0.986
ENSG00000111728		1	0.978623	0.986
ENSG00000196821		1	0.98276	0.986
ENSG00000141556		1	0.983026	0.986
ENSG00000225556		0.99	0.985359	0.986
ENSG00000171840		1	0.985827	0.986

## Sheet: CR_profile_cluster_DE
gene	symbol	fold_change	p	FDR
ENSG00000034053	APBA2	0.14	1e-07	1e-07
ENSG00000149328	GLB1L2	0.22	5.34e-05	0.00298
ENSG00000050767	COL23A1	0.37	5.96e-05	0.00298
ENSG00000073849	ST6GAL1	0.54	0.0001203	0.00376
ENSG00000171798	KNDC1	0.24	0.0001253	0.00376
ENSG00000069482	GAL	0.25	0.0002473	0.00602
ENSG00000162543	UBXN10	0.39	0.0002807	0.00602
ENSG00000095713	CRTAC1	0.26	0.0004908	0.0092
ENSG00000124302	CHST8	0.33	0.0006539	0.0109
ENSG00000168491	CCDC110	0.36	0.0008509	0.0128
ENSG00000151360	ALLC	0.54	0.0039538	0.0539
ENSG00000120645	IQSEC3	0.37	0.0058162	0.0727
ENSG00000197935	ZNF311	0.58	0.0088731	0.102
ENSG00000162105	SHANK2	0.5	0.0101993	0.109
ENSG00000089225	TBX5	0.37	0.0108663	0.109
ENSG00000091490	SEL1L3	0.61	0.0119519	0.112
ENSG00000110328	GALNT18	0.7	0.0132285	0.117
ENSG00000141639	MAPK4	0.49	0.0175989	0.124
ENSG00000146700	SSC4D	0.72	0.0179009	0.124
ENSG00000182870	GALNT9	0.5	0.0179384	0.124
ENSG00000157110	RBPMS	0.68	0.0181126	0.124
ENSG00000104332	SFRP1	0.45	0.0181399	0.124
ENSG00000126217	MCF2L	1.6	0.019067	0.124
ENSG00000144191	CNGA3	1.7	0.0258083	0.161
ENSG00000134709	HOOK1	0.49	0.0313059	0.186
ENSG00000146555	SDK1	0.43	0.0322379	0.186
ENSG00000197614	MFAP5	0.51	0.0385755	0.206
ENSG00000169594	BNC1	0.47	0.0389821	0.206
ENSG00000184985	SORCS2	0.43	0.0398807	0.206
ENSG00000065320	NTN1	0.52	0.0438867	0.219
ENSG00000164362	TERT	0.46	0.0469398	0.226
ENSG00000058404	CAMK2B	0.58	0.0482588	0.226
ENSG00000087510	TFAP2C	0.46	0.0516916	0.235
ENSG00000155066	PROM2	1.33	0.0564955	0.249
ENSG00000104044	OCA2	0.52	0.0676205	0.29
ENSG00000094796	KRT31	0.53	0.0740028	0.308
ENSG00000134873	CLDN10	0.56	0.0766007	0.311
ENSG00000205857	NANOGNB	1.42	0.0796019	0.314
ENSG00000170419	VSTM2A	1.68	0.0860836	0.331
ENSG00000185559	DLK1	0.47	0.0910502	0.341
ENSG00000104059	FAM189A1	0.59	0.109937	0.396
ENSG00000140600	SH3GL3	0.64	0.110863	0.396
ENSG00000198939	ZFP2	0.79	0.119801	0.418
ENSG00000254656	RTL1	0.67	0.127537	0.435
ENSG00000006128	TAC1	0.63	0.141124	0.466
ENSG00000171872	KLF17	1.32	0.145261	0.466
ENSG00000185052	SLC24A3	0.6	0.146012	0.466
ENSG00000152760	TCTEX1D1	1.5	0.149544	0.467
ENSG00000114251	WNT5A	1.29	0.154119	0.468
ENSG00000151892	GFRA1	0.52	0.15603	0.468
ENSG00000200480	SNORD114-28	0.97	0.165476	0.48
ENSG00000119547	ONECUT2	0.65	0.168853	0.48
ENSG00000157064	NMNAT2	1.31	0.169668	0.48
ENSG00000108417	KRT37	0.84	0.17682	0.491
ENSG00000182814		0.85	0.186175	0.495
ENSG00000214226		0.83	0.18779	0.495
ENSG00000114279		0.81	0.191429	0.495
ENSG00000179242		0.6	0.192685	0.495
ENSG00000122390		1.11	0.194538	0.495
ENSG00000187775		1.16	0.200169	0.5
ENSG00000204442		0.72	0.214259	0.521
ENSG00000199088		1.08	0.215438	0.521
ENSG00000137571		0.71	0.226367	0.539
ENSG00000160255		0.79	0.240101	0.563
ENSG00000175894		1.45	0.243751	0.563
ENSG00000163793		1.36	0.251386	0.57
ENSG00000111249		0.73	0.254381	0.57
ENSG00000224586		0.81	0.260382	0.574
ENSG00000101489		0.61	0.26648	0.579
ENSG00000089101		0.78	0.280154	0.6
ENSG00000116544		0.83	0.295339	0.624
ENSG00000187147		1.07	0.301459	0.627
ENSG00000162624		1.63	0.305266	0.627
ENSG00000112541		0.83	0.343428	0.688
ENSG00000164741		0.89	0.344155	0.688
ENSG00000071242		0.89	0.361183	0.713
ENSG00000185652		0.7	0.397105	0.762
ENSG00000204614		1.14	0.398797	0.762
ENSG00000157890		0.79	0.401144	0.762
ENSG00000261713		1.18	0.40845	0.766
ENSG00000112293		0.81	0.427468	0.792
ENSG00000199109		1.04	0.434582	0.795
ENSG00000140090		0.9	0.485268	0.835
ENSG00000183454		0.84	0.491684	0.835
ENSG00000198788		1.17	0.497776	0.835
ENSG00000198704		0.87	0.504083	0.835
ENSG00000075429		1.14	0.504794	0.835
ENSG00000107147		0.88	0.506408	0.835
ENSG00000152969		0.83	0.507772	0.835
ENSG00000198673		0.87	0.50952	0.835
ENSG00000124103		1.13	0.517879	0.835
ENSG00000109255		0.77	0.521595	0.835
ENSG00000111913		0.85	0.526676	0.835
ENSG00000215455		1.06	0.534563	0.835
ENSG00000197595		1.08	0.536131	0.835
ENSG00000144711		0.94	0.537909	0.835
ENSG00000167981		1.14	0.548302	0.835
ENSG00000159217		0.8	0.549171	0.835
ENSG00000207646		1.03	0.562052	0.835
ENSG00000029534		0.82	0.564336	0.835
ENSG00000276644		0.88	0.570602	0.835
ENSG00000124091		1.12	0.573334	0.835
ENSG00000171045		0.92	0.573353	0.835
ENSG00000118972		0.88	0.587074	0.847
ENSG00000116147		0.84	0.626295	0.889
ENSG00000140297		1.08	0.631162	0.889
ENSG00000111732		0.84	0.634255	0.889
ENSG00000170099		1.11	0.639788	0.889
ENSG00000126218		1.12	0.653609	0.891
ENSG00000117834		0.9	0.656923	0.891
ENSG00000213075		0.92	0.659244	0.891
ENSG00000176435		0.93	0.665285	0.891
ENSG00000204644		1.16	0.690304	0.915
ENSG00000145113		0.9	0.698805	0.915
ENSG00000188372		0.93	0.720252	0.915
ENSG00000143105		1.04	0.724383	0.915
ENSG00000185736		0.93	0.725096	0.915
ENSG00000173406		1.13	0.727593	0.915
ENSG00000229847		0.91	0.731782	0.915
ENSG00000174672		0.91	0.732201	0.915
ENSG00000156218		0.94	0.776256	0.941
ENSG00000168477		0.95	0.776374	0.941
ENSG00000136573		1.06	0.780589	0.941
ENSG00000113212		1.08	0.783519	0.941
ENSG00000276231		0.96	0.794482	0.941
ENSG00000146090		0.93	0.795838	0.941
ENSG00000167098		1.05	0.796386	0.941
ENSG00000162426		1.04	0.816203	0.946
ENSG00000203910		1.05	0.822625	0.946
ENSG00000198286		1.04	0.832896	0.946
ENSG00000164736		0.96	0.833798	0.946
ENSG00000180090		1.05	0.836314	0.946
ENSG00000167281		1.04	0.842718	0.946
ENSG00000102854		1.06	0.847711	0.946
ENSG00000157765		0.96	0.851323	0.946
ENSG00000155093		0.96	0.868528	0.958
ENSG00000254598		1.03	0.90085	0.982
ENSG00000178342		1.03	0.904898	0.982
ENSG00000007062		1.03	0.909828	0.982
ENSG00000083307		0.98	0.927148	0.993
ENSG00000196092		1.02	0.945637	1
ENSG00000207569		1	0.951559	1
ENSG00000162909		1.01	0.953259	1
ENSG00000123243		0.99	0.968656	1
ENSG00000215568		1	0.977506	1
ENSG00000090989		1	0.984721	1

## Sheet: Global_profile_cluster_DE
gene	symbol	fold_change	p	FDR
ENSG00000183305	MAGEA2B	0.041	1e-07	1e-07
ENSG00000178947	SMIM10L2A	3.9	1e-07	1e-07
ENSG00000213401	MAGEA12	0.038	1e-07	1e-07
ENSG00000266524	GDF10	9.12	1e-07	0.000495
ENSG00000112294	ALDH5A1	3.31	2e-07	0.000791
ENSG00000280057		0.28	3e-07	0.000848
ENSG00000197172	MAGEA6	0.043	3e-07	0.000848
ENSG00000198930	CSAG1	0.063	4e-07	0.000989
ENSG00000169550	MUC15	0.083	8e-07	0.00176
ENSG00000221867	MAGEA3	0.046	9e-07	0.00178
ENSG00000242599	CSAG4	0.17	1e-06	0.0018
ENSG00000034053	APBA2	4.66	1.1e-06	0.00181
ENSG00000173175	ADCY5	3.31	2.2e-06	0.00335
ENSG00000141447	OSBPL1A	2.53	2.8e-06	0.00396
ENSG00000268606	MAGEA2	0.058	3.4e-06	0.00448
ENSG00000168060	NAALADL1	2.46	4e-06	0.00495
ENSG00000149328	GLB1L2	5.45	4.8e-06	0.00559
ENSG00000163864	NMNAT3	3.17	7.7e-06	0.00846
ENSG00000260807	LMF1	2.74	1e-05	0.00998
ENSG00000258708	SLC25A21-AS1	4.19	1.04e-05	0.00998
ENSG00000197463		0.097	1.07e-05	0.00998
ENSG00000188385	JAKMIP3	2.99	1.12e-05	0.00998
ENSG00000141404	GNAL	2.24	1.16e-05	0.00998
ENSG00000180190	TDRP	2.41	1.34e-05	0.0107
ENSG00000233098	LOC339260	0.31	1.35e-05	0.0107
ENSG00000179455	MKRN3	0.31	1.43e-05	0.0109
ENSG00000228294	BMS1P17	0.31	1.79e-05	0.0121
ENSG00000280294		3.03	1.79e-05	0.0121
ENSG00000254245	PCDHGA3	0.26	1.86e-05	0.0121
ENSG00000067606	PRKCZ	2.56	1.86e-05	0.0121
ENSG00000186197	EDARADD	2.77	1.89e-05	0.0121
ENSG00000198054	DSCR8	0.17	2.05e-05	0.0127
ENSG00000182771	GRID1	2.72	2.35e-05	0.0141
ENSG00000250801		0.24	2.58e-05	0.015
ENSG00000011677	GABRA3	0.15	2.68e-05	0.0151
ENSG00000248632		2.36	2.84e-05	0.0154
ENSG00000090661	CERS4	2.59	2.91e-05	0.0154
ENSG00000272293		2.19	3.02e-05	0.0154
ENSG00000050327	ARHGEF5	2.79	3.04e-05	0.0154
ENSG00000283464		0.28	3.66e-05	0.0181
ENSG00000165716	FAM69B	2.38	3.91e-05	0.0187
ENSG00000259236		2.89	4.02e-05	0.0187
ENSG00000267284		0.27	4.06e-05	0.0187
ENSG00000170837	GPR27	4.73	4.31e-05	0.0194
ENSG00000115295	CLIP4	2.41	4.56e-05	0.0199
ENSG00000248131		0.3	4.63e-05	0.0199
ENSG00000197549	PRAMENP	0.51	4.79e-05	0.0202
ENSG00000126752	SSX1	0.091	5.42e-05	0.0223
ENSG00000256001		0.27	5.59e-05	0.0226
ENSG00000105357	MYH14	4.84	5.92e-05	0.0234
ENSG00000131409	LRRC4B	3.75	6.93e-05	0.0269
ENSG00000282815	TEX13C	0.27	7.38e-05	0.0281
ENSG00000132359	RAP1GAP2	2.14	7.86e-05	0.0293
ENSG00000109794	FAM149A	2.53	8.26e-05	0.0303
ENSG00000255399	TBX5-AS1	5.01	8.86e-05	0.0319
ENSG00000226685	CT47A12	0.12	9.11e-05	0.0319
ENSG00000198883	PNMA5	0.16	9.19e-05	0.0319
ENSG00000117791	44257	2.13	9.57e-05	0.0321
ENSG00000264876		0.44	9.68e-05	0.0321
ENSG00000228286		0.41	9.81e-05	0.0321
ENSG00000255277	ABCC6P2	2.87	9.92e-05	0.0321
ENSG00000241476	SSX2	0.1	0.0001039	0.0321
ENSG00000182545	RNASE10	0.48	0.0001051	0.0321
ENSG00000238258		0.41	0.0001055	0.0321
ENSG00000284644		2.78	0.0001056	0.0321
ENSG00000226929	CT47A11	0.12	0.0001135	0.034
ENSG00000237943		2.84	0.0001242	0.0367
ENSG00000110375	UPK2	2.22	0.0001264	0.0368
ENSG00000206532		0.17	0.0001402	0.0398
ENSG00000158639	PAGE5	0.084	0.0001423	0.0398
ENSG00000165584	SSX3	0.22	0.0001434	0.0398
ENSG00000182308	DCAF4L1	0.33	0.0001447	0.0398
ENSG00000214376	VSTM5	2.59	0.0001487	0.0403
ENSG00000283599	LOC101059915	0.29	0.0001512	0.0404
ENSG00000168993	CPLX1	2.06	0.0001548	0.0407
ENSG00000134343	ANO3	0.32	0.0001564	0.0407
ENSG00000223695		0.41	0.0001774	0.0456
ENSG00000101463	SYNDIG1	3.38	0.0001861	0.0467
ENSG00000213240		0.47	0.0001863	0.0467
ENSG00000270136	MINOS1-NBL1	0.26	0.0001902	0.047
ENSG00000264273		0.48	0.0001954	0.0477
ENSG00000283374	TXNRD3NB	2.25	0.0002058	0.0497
ENSG00000102683	SGCG	4.23	0.000209	0.0498
ENSG00000243144		0.44	0.000217	0.0511
ENSG00000259445		0.4	0.0002254	0.0522
ENSG00000171533	MAP6	2.7	0.0002271	0.0522
ENSG00000188818	ZDHHC11	2.36	0.0002335	0.0527
ENSG00000204382	XAGE1E	0.079	0.0002352	0.0527
ENSG00000100321	SYNGR1	2.48	0.000237	0.0527
ENSG00000249345	LINC02405	0.41	0.0002423	0.0527
ENSG00000233608	TWIST2	3.59	0.0002425	0.0527
ENSG00000268009	SSX4	0.16	0.0002533	0.0542
ENSG00000267815		3.21	0.0002573	0.0542
ENSG00000046774	MAGEC2	0.14	0.000259	0.0542
ENSG00000068985	PAGE1	0.31	0.0002626	0.0542
ENSG00000259658		1.95	0.0002637	0.0542
ENSG00000227158		0.37	0.0002659	0.0542
ENSG00000171798	KNDC1	3.87	0.0002744	0.0554
ENSG00000237534		0.41	0.0002803	0.056
ENSG00000278266		0.29	0.0002836	0.0561
ENSG00000016402	IL20RA	3.99	0.0002956	0.0579
ENSG00000155495	MAGEC1	0.13	0.0003015	0.0581
ENSG00000227755		2.51	0.0003033	0.0581
ENSG00000265675		0.51	0.0003052	0.0581
ENSG00000223760	MED15P9	0.31	0.0003116	0.0587
ENSG00000224271	LOC284930	0.3	0.0003181	0.059
ENSG00000250934		2.09	0.000319	0.059
ENSG00000100867	DHRS2	0.35	0.0003366	0.0617
ENSG00000242220	TCP10L	2.45	0.0003557	0.064
ENSG00000189058	APOD	2.85	0.0003615	0.064
ENSG00000249413		0.34	0.000362	0.064
ENSG00000248994		2.72	0.0003622	0.064
ENSG00000136002	ARHGEF4	2.85	0.0003692	0.0641
ENSG00000160233	LRRC3	2.5	0.0003696	0.0641
ENSG00000121316	PLBD1	2.18	0.0003764	0.0648
ENSG00000277693		0.3	0.0003962	0.0671
ENSG00000050767	COL23A1	2.45	0.0003969	0.0671
ENSG00000183570	PCBP3	2.6	0.0004169	0.0699
ENSG00000164649	CDCA7L	2.15	0.0004336	0.0712
ENSG00000267034		3.26	0.0004375	0.0712
ENSG00000081853	PCDHGA2	0.44	0.0004382	0.0712
ENSG00000005513	SOX8	3.29	0.0004404	0.0712
ENSG00000156269	NAA11	0.22	0.0004444	0.0712
ENSG00000205363	C15orf59	2.08	0.0004465	0.0712
ENSG00000264596		0.44	0.000495	0.0783
ENSG00000067840	PDZD4	2.53	0.000499	0.0784
ENSG00000265778	LOC101927989	2.23	0.000503	0.0784
ENSG00000116574	RHOU	1.99	0.0005265	0.0814
ENSG00000248498	ASNSP1	0.31	0.0005329	0.0817
ENSG00000235098	ANKRD65	1.96	0.0005617	0.0855
ENSG00000089225	TBX5	3.71	0.000585	0.0877
ENSG00000198681	MAGEA1	0.16	0.0005872	0.0877
ENSG00000259660		2.35	0.0005897	0.0877
ENSG00000280776		0.44	0.0006055	0.088
ENSG00000213214	ARHGEF35	2.75	0.0006069	0.088
ENSG00000095637	SORBS1	1.87	0.0006072	0.088
ENSG00000255843		0.33	0.0006096	0.088
ENSG00000101405	OXT	2.64	0.000628	0.0897
ENSG00000259156	CHEK2P2	0.46	0.0006357	0.0897
ENSG00000226427		0.54	0.0006404	0.0897
ENSG00000225518		2.15	0.0006428	0.0897
ENSG00000243896	OR2A7	2.66	0.0006439	0.0897
ENSG00000140519	RHCG	2.76	0.0006832	0.0945
ENSG00000145506	NKD2	3.7	0.0006885	0.0946
ENSG00000164946	FREM1	2.84	0.0007113	0.0971
ENSG00000206195	DUXAP8	0.51	0.0007164	0.0971
ENSG00000164616		3.17	0.0007357	0.099
ENSG00000143674	MAP3K21	2.17	0.0007408	0.099
ENSG00000145423	SFRP2	5.77	0.0007454	0.099
ENSG00000167800	TBX10	0.38	0.0007646	0.101
ENSG00000249395		0.31	0.0007685	0.101
ENSG00000232775	BMS1P22	0.47	0.0007851	0.102
ENSG00000112981	NME5	2.67	0.0008488	0.109
ENSG00000258314		0.41	0.0008521	0.109
ENSG00000256178		4.71	0.000854	0.109
ENSG00000141736	ERBB2	1.92	0.0008861	0.112
ENSG00000138115	CYP2C8	3.19	0.0009037	0.114
ENSG00000247402		0.52	0.0009176	0.114
ENSG00000263883		0.54	0.0009185	0.114
ENSG00000171224	FAM241B	2.75	0.0009395	0.116
ENSG00000255874	LINC00346	0.52	0.0009484	0.117
ENSG00000271774		2.33	0.0009879	0.12
ENSG00000153898	MCOLN2	1.96	0.0009948	0.12
ENSG00000111674	ENO2	0.48	0.0010034	0.12
ENSG00000226521		0.38	0.0010072	0.12
ENSG00000144488	ESPNL	2.51	0.0010074	0.12
ENSG00000258317		0.48	0.0010149	0.12
ENSG00000189420	ZFP92	2.04	0.0010429	0.122
ENSG00000114923	SLC4A3	2.8	0.0010443	0.122
ENSG00000205106	DKFZp779M0652	2.25	0.001048	0.122
ENSG00000267327		0.35	0.0010594	0.123
ENSG00000261046		0.37	0.0010667	0.123
ENSG00000170356	OR2A20P	2.78	0.0011066	0.127
ENSG00000138685	FGF2	2	0.0011264	0.128
ENSG00000169856	ONECUT1	0.48	0.0011407	0.129
ENSG00000234426		0.52	0.0011581	0.13
ENSG00000203811	HIST2H3C	0.5	0.0011629	0.13
ENSG00000103710	RASL12	1.86	0.0011798	0.131
ENSG00000187553	CYP26C1	2.3	0.0011914	0.131
ENSG00000204352	C9orf129	2.47	0.0012009	0.131
ENSG00000280002		0.5	0.0012084	0.131
ENSG00000229205	LINC00200	0.34	0.0012147	0.131
ENSG00000259996		0.37	0.0012162	0.131
ENSG00000161055	SCGB3A1	2.24	0.0012253	0.131
ENSG00000135144	DTX1	1.84	0.0012392	0.131
ENSG00000003249	DBNDD1	2.99	0.0012395	0.131
ENSG00000171811	CFAP46	2.43	0.001246	0.131
ENSG00000235688		2.09	0.0012461	0.131
ENSG00000270816	LINC00221	0.47	0.0012695	0.133
ENSG00000113249	HAVCR1	0.4	0.0012732	0.133
ENSG00000260382		0.55	0.0012823	0.133
ENSG00000256164	CCND2-AS1	2.22	0.0013063	0.134
ENSG00000233077	LINC01271	0.5	0.0013072	0.134
ENSG00000265660	MIR4664	2.16	0.0013136	0.134
ENSG00000177504	VCX2	0.49	0.0013628	0.138
ENSG00000224689		0.37	0.0013657	0.138
ENSG00000234214		0.56	0.0013982	0.14
ENSG00000268447	SSX2B	0.18	0.0014216	0.141
ENSG00000188316	ENO4	2.24	0.0014269	0.141
ENSG00000276867		0.31	0.0014311	0.141
ENSG00000091513	TF	3.23	0.0014311	0.141
ENSG00000269405	NXF2	0.36	0.0014557	0.142
ENSG00000132970	WASF3	2.45	0.0014559	0.142
ENSG00000229160		0.52	0.0014642	0.142
ENSG00000270343		0.45	0.0014677	0.142
ENSG00000183837	PNMA3	3.78	0.0015043	0.144
ENSG00000134365	CFHR4	0.41	0.0015289	0.146
ENSG00000249679	LOC105377590	2.4	0.0015584	0.148
ENSG00000134463	ECHDC3	2.17	0.0015672	0.148
ENSG00000144852	NR1I2	2.23	0.0015832	0.149
ENSG00000114115	RBP1	1.87	0.0015912	0.149
ENSG00000229335		0.49	0.0015945	0.149
ENSG00000258265		0.44	0.0016376	0.149
ENSG00000146001	PCDHB18P	0.44	0.0016463	0.149
ENSG00000214107	MAGEB1	0.19	0.0016557	0.149
ENSG00000119147	C2orf40	2.72	0.0016563	0.149
ENSG00000274270		0.49	0.0016635	0.149
ENSG00000279579	LOC101930100	0.45	0.0016637	0.149
ENSG00000250327		2.1	0.0016788	0.149
ENSG00000170891	CYTL1	2.52	0.001685	0.149
ENSG00000108176	DNAJC12	2.04	0.0016911	0.149
ENSG00000141338	ABCA8	2.26	0.0017068	0.149
ENSG00000257884		0.48	0.0017074	0.149
ENSG00000101680	LAMA1	2.41	0.001712	0.149
ENSG00000161281	COX7A1	2.25	0.0017127	0.149
ENSG00000271013		1.82	0.001714	0.149
ENSG00000205634	LINC00898	0.39	0.0017191	0.149
ENSG00000103460	TOX3	0.24	0.0017222	0.149
ENSG00000176020	AMIGO3	0.33	0.0017302	0.149
ENSG00000222004		0.4	0.001741	0.15
ENSG00000122824	NUDT10	2.8	0.0017692	0.152
ENSG00000074317	SNCB	2.86	0.00178	0.152
ENSG00000112812	PRSS16	2.37	0.0017904	0.152
ENSG00000238269	PAGE2B	0.15	0.0018121	0.153
ENSG00000095713	CRTAC1	3.34	0.0018263	0.153
ENSG00000284095		0.54	0.0018282	0.153
ENSG00000244198		2	0.0018345	0.153
ENSG00000180921	FAM83H	2.33	0.0018513	0.153
ENSG00000203923	SPANXN1	0.53	0.0018534	0.153
ENSG00000129946	SHC2	1.89	0.0018675	0.153
ENSG00000198719	DLL1	1.66	0.0018682	0.153
ENSG00000265222		0.54	0.0018711	0.153
ENSG00000233115		2.11	0.0018909	0.154
ENSG00000244197		0.54	0.0019027	0.154
ENSG00000162676	GFI1	0.46	0.0019369	0.156
ENSG00000242828		0.54	0.001947	0.157
ENSG00000182798	MAGEB17	0.31	0.0019774	0.158
ENSG00000266602		0.42	0.00199	0.159
ENSG00000125813	PAX1	3.72	0.0020303	0.161
ENSG00000124302	CHST8	2.75	0.0020583	0.163
ENSG00000233435		2.57	0.0020846	0.164
ENSG00000181781	ODF3L2	2.05	0.002097	0.165
ENSG00000206878		1.8	0.0021112	0.165
ENSG00000122176	FMOD	3.19	0.002139	0.166
ENSG00000249892		0.5	0.0021401	0.166
ENSG00000146013	GFRA3	2.37	0.0021478	0.166
ENSG00000078295	ADCY2	2.07	0.002166	0.166
ENSG00000268040		2.59	0.0021743	0.166
ENSG00000204789		2.56	0.0021756	0.166
ENSG00000184160	ADRA2C	2.97	0.0022032	0.167
ENSG00000125869	LAMP5	2.99	0.002204	0.167
ENSG00000162849	KIF26B	2.48	0.0022501	0.17
ENSG00000064300	NGFR	2.46	0.0022695	0.171
ENSG00000279536		2.19	0.0022921	0.172
ENSG00000162543	UBXN10	2.24	0.0023071	0.172
ENSG00000237057	LINC02087	0.43	0.002318	0.172
ENSG00000179826	MRGPRX3	0.52	0.0023322	0.173
ENSG00000259823	LYPD8	0.38	0.0023564	0.174
ENSG00000130948	HSD17B3	1.91	0.0023944	0.175
ENSG00000272635		0.45	0.002395	0.175
ENSG00000242242		0.33	0.0024064	0.175
ENSG00000229356	LRRC3-AS1	2.16	0.0024068	0.175
ENSG00000204175	GPRIN2	2.17	0.0024125	0.175
ENSG00000205809	KLRC2	0.25	0.0024199	0.175
ENSG00000253669	GASAL1	0.57	0.0024609	0.177
ENSG00000078596	ITM2A	2.16	0.0024784	0.177
ENSG00000230159		0.37	0.0024817	0.177
ENSG00000129151	BBOX1	0.41	0.0024828	0.177
ENSG00000060709	RIMBP2	3.35	0.0025293	0.179
ENSG00000134571	MYBPC3	0.56	0.0025299	0.179
ENSG00000265717		0.5	0.0025522	0.18
ENSG00000275557		0.51	0.002577	0.181
ENSG00000165152	TMEM246	1.93	0.0025954	0.181
ENSG00000204381	LAYN	1.79	0.0025991	0.181
ENSG00000170276	HSPB2	2.43	0.0026121	0.181
ENSG00000244306	DUXAP10	0.54	0.002643	0.182
ENSG00000197846		0.49	0.0026551	0.182
ENSG00000266839		0.53	0.0026567	0.182
ENSG00000128218	VPREB3	1.84	0.0026819	0.182
ENSG00000265750		2.12	0.0026843	0.182
ENSG00000183439	TRIM61	1.89	0.0026853	0.182
ENSG00000187690	CXorf67	0.34	0.0026921	0.182
ENSG00000154065	ANKRD29	1.9	0.0026996	0.182
ENSG00000274267	HIST1H3B	0.49	0.0027153	0.182
ENSG00000255910		0.53	0.0027185	0.182
ENSG00000184029	DSCR4	0.35	0.0027389	0.183
ENSG00000233887		0.55	0.0027435	0.183
ENSG00000125648	SLC25A23	1.83	0.0027647	0.183
ENSG00000272342	LINC01115	2.38	0.0027722	0.183
ENSG00000233613		0.53	0.0027834	0.184
ENSG00000250420	AACSP1	0.41	0.0028033	0.184
ENSG00000183114	FAM43B	2.64	0.0028436	0.186
ENSG00000258752		0.58	0.0028451	0.186
ENSG00000229917		0.6	0.0028577	0.186
ENSG00000260721		2.03	0.0028906	0.188
ENSG00000149599	DUSP15	2.39	0.0029006	0.188
ENSG00000204091	TDRG1	0.46	0.0029354	0.188
ENSG00000273321		1.99	0.0029373	0.188
ENSG00000170577	SIX2	2.1	0.0029436	0.188
ENSG00000104313	EYA1	0.55	0.0029728	0.189
ENSG00000230707		2.27	0.002974	0.189
ENSG00000140279	DUOX2	2.07	0.0029929	0.189
ENSG00000221946	FXYD7	1.97	0.002993	0.189
ENSG00000229323	DLEU1-AS1	0.5	0.0029954	0.189
ENSG00000216307		0.52	0.0030065	0.189
ENSG00000260310		0.54	0.0030625	0.192
ENSG00000099399	MAGEB2	0.19	0.0030918	0.192
ENSG00000158106	RHPN1	1.78	0.0030979	0.192
ENSG00000228020		0.52	0.0030989	0.192
ENSG00000258590		0.49	0.0031034	0.192
ENSG00000213023	SYT3	2.38	0.0031419	0.194
ENSG00000180596	HIST1H2BC	0.55	0.0031728	0.194
ENSG00000260391		2.66	0.0031728	0.194
ENSG00000278978		2.03	0.0031815	0.194
ENSG00000134569	LRP4	0.58	0.003211	0.195
ENSG00000267131	LOC101927855	0.52	0.0032213	0.196
ENSG00000158050	DUSP2	1.83	0.0032335	0.196
ENSG00000140015	KCNH5	0.42	0.0032493	0.196
ENSG00000258027		0.43	0.0032671	0.196
ENSG00000248118	LINC01019	0.54	0.0032868	0.196
ENSG00000062282	DGAT2	2.06	0.0032888	0.196
ENSG00000266560		0.36	0.0032945	0.196
ENSG00000274290	HIST1H2BE	0.56	0.0032962	0.196
ENSG00000120057	SFRP5	2.91	0.0033536	0.198
ENSG00000153404	PLEKHG4B	2.42	0.003361	0.198
ENSG00000182968	SOX1	3.1	0.0033655	0.198
ENSG00000002746	HECW1	2.06	0.0034224	0.2
ENSG00000175544	CABP4	0.52	0.0034334	0.2
ENSG00000132031	MATN3	2.15	0.0034396	0.2
ENSG00000124107	SLPI	3.43	0.003443	0.2
ENSG00000105737	GRIK5	2.46	0.0034686	0.201
ENSG00000176988	FMR1NB	0.39	0.0034938	0.201
ENSG00000259657		0.57	0.0034965	0.201
ENSG00000280241		1.83	0.003502	0.201
ENSG00000236446	CT47B1	0.49	0.0035022	0.201
ENSG00000187134	AKR1C1	1.81	0.0035347	0.202
ENSG00000147223	RIPPLY1	1.78	0.0035567	0.203
ENSG00000100228	RAB36	1.8	0.0035805	0.204
ENSG00000169783	LINGO1	1.99	0.0035907	0.204
ENSG00000101493	ZNF516	1.79	0.003613	0.204
ENSG00000241818	LOC105370757	0.57	0.003614	0.204
ENSG00000148600	CDHR1	2.52	0.0036437	0.204
ENSG00000196787	HIST1H2AG	0.57	0.0036534	0.204
ENSG00000255310		2.63	0.0036564	0.204
ENSG00000185247	MAGEA11	0.22	0.0036938	0.206
ENSG00000232445		2.47	0.0037088	0.206
ENSG00000170289	CNGB3	0.49	0.0037258	0.206
ENSG00000112186	CAP2	3.38	0.0037267	0.206
ENSG00000198033	TUBA3C	0.29	0.003749	0.206
ENSG00000046604	DSG2	3.78	0.0037526	0.206
ENSG00000203877	RIPPLY2	2.47	0.0037639	0.206
ENSG00000272825		2.07	0.0037748	0.206
ENSG00000130035	KCNA6	2.42	0.0037995	0.207
ENSG00000255966		0.58	0.0038098	0.207
ENSG00000171483		0.34	0.0038605	0.207
ENSG00000175785	PRIMA1	2.87	0.0038709	0.207
ENSG00000170500	LONRF2	2.2	0.0038835	0.207
ENSG00000108001	EBF3	2.04	0.0038905	0.207
ENSG00000204648	SSX9	0.46	0.003891	0.207
ENSG00000280081	LINC01667	0.26	0.0038949	0.207
ENSG00000231031	LINC01804	0.47	0.0039027	0.207
ENSG00000129993	CBFA2T3	1.91	0.0039094	0.207
ENSG00000109625	CPZ	3.16	0.0039117	0.207
ENSG00000196834	POTEI	0.49	0.0039323	0.207
ENSG00000067842	ATP2B3	2.46	0.0039325	0.207
ENSG00000227790		0.46	0.0039418	0.207
ENSG00000130988	RGN	2.22	0.0039716	0.208
ENSG00000248783		0.54	0.0039996	0.209
ENSG00000124613	ZNF391	1.94	0.0040003	0.209
ENSG00000165383	LRRC18	2.3	0.0040418	0.21
ENSG00000279427		0.52	0.0040785	0.212
ENSG00000260342		0.41	0.0040952	0.212
ENSG00000276410	HIST1H2BB	0.59	0.0041262	0.213
ENSG00000241568		0.6	0.0041347	0.213
ENSG00000262576	PCDHGA4	0.52	0.0041514	0.213
ENSG00000235034	C19orf81	2.04	0.0041596	0.213
ENSG00000079257	LXN	1.71	0.0041714	0.213
ENSG00000184599	FAM19A3	1.98	0.0041859	0.213
ENSG00000230863		0.54	0.0042094	0.213
ENSG00000277496		1.81	0.0042142	0.213
ENSG00000257242	LINC01619	0.51	0.0042214	0.213
ENSG00000100167	44442	2.06	0.0042406	0.213
ENSG00000165325	DEUP1	2.07	0.0042411	0.213
ENSG00000204376		0.17	0.0042412	0.213
ENSG00000181790	ADGRB1	2.44	0.0042433	0.213
ENSG00000173212	MAB21L3	0.58	0.0042564	0.213
ENSG00000211669		2.37	0.0043108	0.215
ENSG00000254545		0.5	0.0043595	0.217
ENSG00000272872		0.48	0.004398	0.217
ENSG00000225420	LOC101928371	0.5	0.0043985	0.217
ENSG00000233218		0.51	0.004407	0.217
ENSG00000258932		0.5	0.0044367	0.218
ENSG00000166159	LRTM2	0.55	0.0045424	0.223
ENSG00000174028		0.2	0.0045518	0.223
ENSG00000170627	GTSF1	0.41	0.0045961	0.224
ENSG00000275155		2	0.0046037	0.224
ENSG00000251467		0.58	0.0046185	0.225
ENSG00000216331		0.54	0.0046315	0.225
ENSG00000240553		0.55	0.0046448	0.225
ENSG00000278522	LOC102723502	0.53	0.004665	0.225
ENSG00000213657		0.57	0.0046768	0.225
ENSG00000266498		0.53	0.0047005	0.225
ENSG00000272993		0.53	0.0047151	0.225
ENSG00000261319		0.55	0.004726	0.225
ENSG00000185437	SH3BGR	1.8	0.0047293	0.225
ENSG00000269934		1.86	0.0047354	0.225
ENSG00000259683		2.33	0.0047586	0.226
ENSG00000175356	SCUBE2	1.82	0.0047758	0.226
ENSG00000206113	CFAP99	1.86	0.0048225	0.228
ENSG00000107014	RLN2	1.8	0.0048413	0.228
ENSG00000084628	NKAIN1	2.21	0.0048473	0.228
ENSG00000215184		0.58	0.0049122	0.23
ENSG00000196747	HIST1H2AI	0.52	0.0049262	0.23
ENSG00000266743		0.59	0.0049322	0.23
ENSG00000250954	LOC101928622	0.48	0.0049425	0.23
ENSG00000101282	RSPO4	3	0.0049846	0.232
ENSG00000258465		0.54	0.005022	0.233
ENSG00000168491	CCDC110	2.38	0.0051051	0.236
ENSG00000251188		2.04	0.0051576	0.237
ENSG00000237510		0.36	0.0051581	0.237
ENSG00000280870	MIR325HG	0.47	0.0051593	0.237
ENSG00000110975	SYT10	0.44	0.0051699	0.237
ENSG00000226497	LINC02549	0.57	0.0052368	0.239
ENSG00000225226	LINC01795	0.59	0.0052426	0.239
ENSG00000005381	MPO	2.2	0.0052728	0.239
ENSG00000216867		0.55	0.0052768	0.239
ENSG00000233614	DDX11L16	0.47	0.0053146	0.239
ENSG00000236054		0.59	0.0053234	0.239
ENSG00000143006	DMRTB1	0.54	0.0053251	0.239
ENSG00000212928		0.38	0.0053259	0.239
ENSG00000273102		0.53	0.0053316	0.239
ENSG00000164778	EN2	3.08	0.0053383	0.239
ENSG00000133661	SFTPD	2.14	0.0053782	0.24
ENSG00000217275		0.53	0.0053903	0.24
ENSG00000196972	SMIM10L2B	1.78	0.0053972	0.24
ENSG00000160963	COL26A1	2.79	0.0054014	0.24
ENSG00000218996		0.59	0.005449	0.24
ENSG00000158406	HIST1H4H	0.57	0.0054531	0.24
ENSG00000156150	ALX3	4.21	0.0054742	0.24
ENSG00000204389	HSPA1A	0.58	0.005485	0.24
ENSG00000145040	UCN2	0.49	0.0054854	0.24
ENSG00000271369		0.37	0.0054939	0.24
ENSG00000244479		1.77	0.0055247	0.241
ENSG00000259849	VENTXP1	0.51	0.005525	0.241
ENSG00000267623		0.46	0.0055427	0.241
ENSG00000250874		0.52	0.0055652	0.241
ENSG00000176387	HSD11B2	1.8	0.0055773	0.241
ENSG00000267323		0.39	0.0055901	0.241
ENSG00000121552	CSTA	1.83	0.0056267	0.242
ENSG00000279945		3.74	0.0056328	0.242
ENSG00000230519		0.52	0.0057258	0.245
ENSG00000258927		0.46	0.0057276	0.245
ENSG00000235992		0.58	0.0057536	0.246
ENSG00000260412		0.47	0.0057606	0.246
ENSG00000280710		0.56	0.0058038	0.247
ENSG00000268015		0.62	0.0058174	0.247
ENSG00000228960		2.59	0.005832	0.247
ENSG00000279783		0.58	0.0058471	0.247
ENSG00000160191	PDE9A	1.8	0.0058619	0.247
ENSG00000259617		0.59	0.0058923	0.247
ENSG00000262703		0.59	0.0059037	0.247
ENSG00000259408	LOC101929988	0.59	0.0059044	0.247
ENSG00000105784	RUNDC3B	1.76	0.0059048	0.247
ENSG00000272209		1.72	0.0059187	0.247
ENSG00000130294	KIF1A	3.67	0.0059324	0.247
ENSG00000272159		0.52	0.0059548	0.247
ENSG00000163239	TDRD10	1.8	0.0059622	0.247
ENSG00000186205	44256	1.68	0.0059831	0.247
ENSG00000205642	VCX3B	0.33	0.0059914	0.247
ENSG00000168671	UGT3A2	2.7	0.006016	0.248
ENSG00000236279	CLEC2L	0.32	0.0060337	0.248
ENSG00000102935	ZNF423	1.75	0.0060542	0.248
ENSG00000229563	LINC01204	0.59	0.0060544	0.248
ENSG00000169851	PCDH7	0.58	0.006079	0.249
ENSG00000272407		0.57	0.0062241	0.254
ENSG00000148735	PLEKHS1	1.97	0.0062396	0.254
ENSG00000269890		1.77	0.0062639	0.254
ENSG00000250427	LINC02148	0.57	0.006285	0.254
ENSG00000179111	HES7	0.4	0.0062861	0.254
ENSG00000271984		0.56	0.0063061	0.255
ENSG00000263542		0.57	0.0063444	0.256
ENSG00000262655	SPON1	2.64	0.0064489	0.258
ENSG00000261055		0.58	0.0064622	0.258
ENSG00000258602	LINC01629	0.47	0.0064629	0.258
ENSG00000152086	TUBA3E	0.42	0.0064821	0.258
ENSG00000148053	NTRK2	2.19	0.0064928	0.258
ENSG00000187922	LCN10	2.02	0.0065092	0.258
ENSG00000259786		0.51	0.0065105	0.258
ENSG00000127241	MASP1	2.19	0.006513	0.258
ENSG00000132164	SLC6A11	2.61	0.0065222	0.258
ENSG00000128438		0.55	0.0065501	0.259
ENSG00000134709	HOOK1	2.43	0.0065729	0.259
ENSG00000235385		0.38	0.0066224	0.26
ENSG00000232765	LOC100421746	0.41	0.0066288	0.26
ENSG00000174944	P2RY14	1.89	0.0066696	0.261
ENSG00000170561	IRX2	2.48	0.0066731	0.261
ENSG00000252295		0.6	0.0067225	0.261
ENSG00000225950	NTF4	1.87	0.006725	0.261
ENSG00000151632	AKR1C2	2.06	0.0067315	0.261
ENSG00000238097	LINC02037	0.55	0.006774	0.261
ENSG00000236173		1.82	0.0067893	0.261
ENSG00000160932	LY6E	1.68	0.0067914	0.261
ENSG00000131773	KHDRBS3	1.84	0.0067934	0.261
ENSG00000106538	RARRES2	2.99	0.0068114	0.261
ENSG00000265139		0.58	0.0068261	0.261
ENSG00000184867	ARMCX2	1.78	0.0068316	0.261
ENSG00000134201	GSTM5	2.97	0.006839	0.261
ENSG00000168298	HIST1H1E	0.54	0.0068516	0.261
ENSG00000242735		2.09	0.0068871	0.261
ENSG00000248191		0.45	0.0068923	0.261
ENSG00000236747	LINC01282	0.57	0.0069138	0.261
ENSG00000267296	CEBPA-AS1	1.94	0.0069246	0.261
ENSG00000227234	SPANXB1	0.25	0.0069469	0.261
ENSG00000214282		0.58	0.0069527	0.261
ENSG00000232531		0.54	0.0069601	0.261
ENSG00000099864	PALM	1.91	0.0069602	0.261
ENSG00000226482	ADIPOQ-AS1	0.55	0.0069662	0.261
ENSG00000250775		0.38	0.0069778	0.261
ENSG00000231156		1.85	0.0070325	0.262
ENSG00000197935	ZNF311	1.76	0.0070437	0.262
ENSG00000206077	ZDHHC11B	2.28	0.0070598	0.262
ENSG00000203578		0.59	0.0070635	0.262
ENSG00000153666		1.64	0.0070664	0.262
ENSG00000211967		2.27	0.0070681	0.262
ENSG00000110665	C11orf21	2.07	0.0070771	0.262
ENSG00000264690		0.59	0.0070988	0.262
ENSG00000080561	MID2	1.81	0.0071633	0.264
ENSG00000136944	LMX1B	2.12	0.007191	0.264
ENSG00000275004	ZNF280B	2.1	0.007202	0.264
ENSG00000206127	GOLGA8O	0.52	0.0072122	0.264
ENSG00000260426		2.48	0.007246	0.264
ENSG00000270882	HIST2H4A	0.49	0.0072514	0.264
ENSG00000255042	LOC441601	0.46	0.0072742	0.264
ENSG00000105088	OLFM2	2.02	0.0073093	0.264
ENSG00000165238	WNK2	2.81	0.0073173	0.264
ENSG00000227560		0.6	0.0073203	0.264
ENSG00000275714	HIST1H3A	0.56	0.0073314	0.264
ENSG00000257750		0.53	0.0073621	0.264
ENSG00000204956	PCDHGA1	0.57	0.0073694	0.264
ENSG00000160111	CPAMD8	1.67	0.0073793	0.264
ENSG00000267228		0.26	0.0073801	0.264
ENSG00000256254		0.56	0.0073811	0.264
ENSG00000254126		2.02	0.0073906	0.264
ENSG00000204429		0.6	0.0073985	0.264
ENSG00000267328		4.21	0.007451	0.266
ENSG00000154027	AK5	0.58	0.0074781	0.266
ENSG00000226853		1.66	0.00752	0.267
ENSG00000169515	CCDC8	2.09	0.0076265	0.27
ENSG00000277351		1.68	0.0076368	0.27
ENSG00000258128		0.43	0.0076646	0.271
ENSG00000278828	HIST1H3H	0.57	0.0076746	0.271
ENSG00000280571		0.56	0.0077727	0.274
ENSG00000257956		0.56	0.0078197	0.275
ENSG00000255670		0.59	0.0078891	0.277
ENSG00000182870	GALNT9	2.19	0.0079622	0.278
ENSG00000157965		0.54	0.0079764	0.278
ENSG00000134551	PRH2	0.56	0.0079797	0.278
ENSG00000277778	PGM5P2	0.6	0.0079952	0.278
ENSG00000273275		0.26	0.0080002	0.278
ENSG00000158164	TMSB15A	0.46	0.0080895	0.281
ENSG00000160588	MPZL3	1.78	0.0080956	0.281
ENSG00000213478		0.58	0.00811	0.281
ENSG00000272463		1.92	0.0081263	0.281
ENSG00000134184	GSTM1	5	0.0081526	0.281
ENSG00000196139	AKR1C3	1.95	0.0082559	0.284
ENSG00000126890	CTAG2	0.22	0.0083263	0.285
ENSG00000215196	BASP1-AS1	0.62	0.0083277	0.285
ENSG00000258188		0.5	0.0083355	0.285
ENSG00000234692		0.61	0.0083509	0.285
ENSG00000263164		1.73	0.0083778	0.285
ENSG00000280639	LINC02204	0.63	0.0084155	0.285
ENSG00000280317		0.6	0.0084174	0.285
ENSG00000262768		0.57	0.0084305	0.285
ENSG00000172893	DHCR7	1.71	0.0084367	0.285
ENSG00000171450	CDK5R2	2.25	0.0084431	0.285
ENSG00000243321	LINC01998	0.57	0.0084759	0.285
ENSG00000143845	ETNK2	2.16	0.0085071	0.285
ENSG00000280604		2.02	0.0085088	0.285
ENSG00000203819	HIST2H2BC	0.61	0.0085174	0.285
ENSG00000163923	RPL39L	1.94	0.0085224	0.285
ENSG00000125878	TCF15	1.96	0.0085333	0.285
ENSG00000174326	SLC16A11	1.74	0.0085459	0.285
ENSG00000269388		1.77	0.0085752	0.285
ENSG00000119946	CNNM1	2.07	0.0085976	0.285
ENSG00000050030	NEXMIF	2.36	0.0085994	0.285
ENSG00000188306	LRRIQ4	1.74	0.0086028	0.285
ENSG00000183578	TNFAIP8L3	0.57	0.0086038	0.285
ENSG00000279142		0.6	0.0086404	0.285
ENSG00000204959		2.5	0.0086452	0.285
ENSG00000151948	GLT1D1	2.23	0.0086504	0.285
ENSG00000270038		0.5	0.0086692	0.285
ENSG00000090534	THPO	1.9	0.0086881	0.285
ENSG00000251459		0.59	0.0086996	0.285
ENSG00000269430		2.71	0.0087325	0.285
ENSG00000180229	HERC2P3	0.59	0.0087341	0.285
ENSG00000254840		0.47	0.0087363	0.285
ENSG00000230988		0.61	0.008785	0.286
ENSG00000270733		0.61	0.0087883	0.286
ENSG00000172179	PRL	0.27	0.0087985	0.286
ENSG00000241613		0.6	0.0088549	0.286
ENSG00000272674	PCDHB16	0.53	0.0088637	0.286
ENSG00000134193	REG4	0.44	0.00887	0.286
ENSG00000277382		0.57	0.0088751	0.286
ENSG00000251990		0.59	0.0088984	0.287
ENSG00000270749		0.57	0.0089398	0.287
ENSG00000273552		0.62	0.0089541	0.287
ENSG00000283098		2.18	0.0089719	0.287
ENSG00000237984	PTENP1	1.66	0.0089786	0.287
ENSG00000224960	PPP4R3C	0.37	0.0089901	0.287
ENSG00000180340	FZD2	1.9	0.0089968	0.287
ENSG00000108556	CHRNE	1.66	0.0090542	0.288
ENSG00000166840	GLYATL1	0.5	0.0090651	0.288
ENSG00000237517		1.84	0.0090806	0.288
ENSG00000275560		0.61	0.0090878	0.288
ENSG00000273650		1.85	0.009116	0.289
ENSG00000277142		0.6	0.009164	0.289
ENSG00000204019	CT83	0.52	0.0091696	0.289
ENSG00000149654	CDH22	2.07	0.009172	0.289
ENSG00000268651	CTAG1A	0.21	0.0092016	0.289
ENSG00000248103		0.47	0.0092452	0.29
ENSG00000258028		0.5	0.0092554	0.29
ENSG00000177133	LINC00982	2.38	0.0092558	0.29
ENSG00000245662		0.61	0.0092694	0.29
ENSG00000267729		0.59	0.0092788	0.29
ENSG00000154162	CDH12	0.44	0.0092934	0.29
ENSG00000188626	GOLGA8M	1.79	0.0093319	0.29
ENSG00000011201	ANOS1	2.12	0.0093333	0.29
ENSG00000182583	VCX	0.35	0.0093677	0.29
ENSG00000215394		0.4	0.0093734	0.29
ENSG00000203711		0.56	0.009376	0.29
ENSG00000269930		1.71	0.0094139	0.29
ENSG00000129354	AP1M2	0.51	0.0094431	0.29
ENSG00000227999		2.03	0.0094569	0.29
ENSG00000227210		1.63	0.0094589	0.29
ENSG00000250453		0.56	0.0094655	0.29
ENSG00000124260	MAGEA10	0.36	0.009467	0.29
ENSG00000131398	KCNC3	1.93	0.0094891	0.29
ENSG00000237286		0.62	0.0095389	0.291
ENSG00000247130		0.56	0.0095576	0.291
ENSG00000255875		0.52	0.0096442	0.293
ENSG00000182600	SNORC	2.41	0.0096883	0.293
ENSG00000110076	NRXN2	1.78	0.0096947	0.293
ENSG00000185033	SEMA4B	0.62	0.0096962	0.293
ENSG00000186191	BPIFB4	3.21	0.0097065	0.293
ENSG00000073670	ADAM11	1.93	0.0097153	0.293
ENSG00000166863	TAC3	0.19	0.0097223	0.293
ENSG00000257635		0.61	0.0097447	0.293
ENSG00000282740		0.45	0.0097455	0.293
ENSG00000224659	GAGE12J	0.46	0.0097501	0.293
ENSG00000269792		0.56	0.0097589	0.293
ENSG00000164342	TLR3	1.66	0.0098014	0.293
ENSG00000255108		0.62	0.0098508	0.294
ENSG00000223343		0.53	0.009882	0.295
ENSG00000113327	GABRG2	0.61	0.0099204	0.296
ENSG00000162738	VANGL2	2.2	0.0099464	0.296
ENSG00000227262		0.48	0.0099794	0.296
ENSG00000215612	HMX1	2.38	0.009997	0.296
ENSG00000226291		0.59	0.0100151	0.296
ENSG00000259969		1.96	0.0100192	0.296
ENSG00000184985	SORCS2	2.89	0.0100194	0.296
ENSG00000267838		1.62	0.0100333	0.296
ENSG00000126266	FFAR1	0.62	0.0101295	0.298
ENSG00000220326		0.5	0.0101737	0.299
ENSG00000228966		0.54	0.0102002	0.299
ENSG00000234026		2.01	0.0102994	0.302
ENSG00000280283		0.62	0.010312	0.302
ENSG00000060138	YBX3	1.75	0.0103774	0.303
ENSG00000232024		0.29	0.0104066	0.304
ENSG00000196796		0.58	0.0104762	0.305
ENSG00000145824	CXCL14	2.55	0.0105064	0.305
ENSG00000205359	SLCO6A1	0.46	0.0105265	0.305
ENSG00000278238		0.57	0.0105346	0.305
ENSG00000159184	HOXB13	2.45	0.010541	0.305
ENSG00000007402	CACNA2D2	2.07	0.0105754	0.305
ENSG00000226415		0.59	0.0105889	0.305
ENSG00000164237	CMBL	1.6	0.0105936	0.305
ENSG00000166157		0.42	0.0105942	0.305
ENSG00000226403		1.65	0.0106322	0.305
ENSG00000222235		0.57	0.0106356	0.305
ENSG00000237838		0.57	0.0106439	0.305
ENSG00000255199		0.55	0.0106931	0.306
ENSG00000260564	LOC105376100	0.57	0.010728	0.307
ENSG00000161180	CCDC116	0.58	0.0107402	0.307
ENSG00000233397		0.54	0.0107729	0.307
ENSG00000120645	IQSEC3	2.55	0.0107826	0.307
ENSG00000234511	C5orf58	0.5	0.0108079	0.307
ENSG00000254139	LOC286178	2.2	0.0108277	0.307
ENSG00000223356		0.62	0.0109047	0.309
ENSG00000110811	P3H3	0.61	0.010927	0.309
ENSG00000174332	GLIS1	0.57	0.0109282	0.309
ENSG00000279891	FLJ42393	1.92	0.0109585	0.309
ENSG00000258725	PRC1-AS1	0.61	0.011019	0.31
ENSG00000269633		0.61	0.0110224	0.31
ENSG00000254715		1.76	0.0110278	0.31
ENSG00000104369	JPH1	2.6	0.0110561	0.31
ENSG00000067177	PHKA1	2.19	0.0110781	0.31
ENSG00000007171	NOS2	1.78	0.011105	0.311
ENSG00000228962	HCG23	1.9	0.0111459	0.311
ENSG00000266854		0.56	0.0111529	0.311
ENSG00000229637	PRAC2	2.37	0.0111824	0.311
ENSG00000149131	SERPING1	1.74	0.0111988	0.311
ENSG00000176998		2.33	0.0112133	0.311
ENSG00000274641	HIST1H2BO	0.59	0.011219	0.311
ENSG00000232316		0.58	0.0112225	0.311
ENSG00000229896		0.6	0.0112732	0.312
ENSG00000137857	DUOX1	1.73	0.011288	0.312
ENSG00000177447		0.49	0.011308	0.312
ENSG00000115041	KCNIP3	1.8	0.0113151	0.312
ENSG00000261038		0.61	0.0113618	0.312
ENSG00000186322		0.53	0.0113658	0.312
ENSG00000162878	PKDCC	1.79	0.0114013	0.313
ENSG00000253425		0.5	0.0114369	0.313
ENSG00000266341		0.54	0.0114423	0.313
ENSG00000273026		0.62	0.0114585	0.313
ENSG00000108551	RASD1	0.57	0.0114598	0.313
ENSG00000235961	PNMA6A	2.29	0.0115217	0.314
ENSG00000261122	LINC02167	0.41	0.0115646	0.314
ENSG00000183801	OLFML1	1.99	0.0115851	0.314
ENSG00000261466		0.58	0.0115866	0.314
ENSG00000250604		0.58	0.0116669	0.316
ENSG00000172901	LVRN	0.5	0.0117083	0.317
ENSG00000174482	LINGO2	0.37	0.0117113	0.317
ENSG00000188280		0.54	0.0117827	0.318
ENSG00000118971	CCND2	2.12	0.0118383	0.319
ENSG00000182263	FIGN	0.53	0.011875	0.32
ENSG00000221970	OR2A1	1.94	0.0120025	0.323
ENSG00000188763	FZD9	1.77	0.0120299	0.323
ENSG00000274717		0.6	0.0120543	0.323
ENSG00000249690	LOC729558	0.58	0.0120833	0.324
ENSG00000271762		0.57	0.0121299	0.324
ENSG00000172817	CYP7B1	2.21	0.0121442	0.324
ENSG00000136457	CHAD	3.04	0.012154	0.324
ENSG00000133134	BEX2	2.34	0.0121584	0.324
ENSG00000144857	BOC	1.88	0.0121927	0.324
ENSG00000198807	PAX9	2.54	0.0122596	0.326
ENSG00000188124	OR2AG2	0.65	0.0122998	0.326
ENSG00000130829	DUSP9	2.64	0.0123377	0.327
ENSG00000131401	NAPSB	2.08	0.0124028	0.327
ENSG00000238272		0.61	0.012406	0.327
ENSG00000233967		0.64	0.0124071	0.327
ENSG00000163624	CDS1	1.89	0.0124209	0.327
ENSG00000134245	WNT2B	0.61	0.012422	0.327
ENSG00000242948		0.61	0.012441	0.327
ENSG00000151360	ALLC	1.72	0.0124652	0.327
ENSG00000244278		0.6	0.0125674	0.329
ENSG00000237476	LINC01637	1.73	0.0125769	0.329
ENSG00000231232		0.62	0.0126042	0.329
ENSG00000223875		0.5	0.0126236	0.329
ENSG00000228155		0.54	0.0126257	0.329
ENSG00000267638	LOC105371789	0.61	0.012643	0.329
ENSG00000264964		0.6	0.0126482	0.329
ENSG00000253569		0.52	0.0126614	0.329
ENSG00000234734		0.64	0.0127112	0.329
ENSG00000278864		0.6	0.0127244	0.329
ENSG00000231725		0.54	0.0127362	0.329
ENSG00000263667	LOC285766	0.6	0.0127364	0.329
ENSG00000250629		0.51	0.0127412	0.329
ENSG00000258661		2.12	0.0127858	0.329
ENSG00000251273	LINC02228	0.56	0.0128031	0.329
ENSG00000225905		1.72	0.0128106	0.329
ENSG00000197744		0.56	0.0128404	0.33
ENSG00000095932	SMIM24	0.53	0.0129376	0.332
ENSG00000225548		0.41	0.012953	0.332
ENSG00000268191		1.64	0.0129942	0.332
ENSG00000270074		1.74	0.0130582	0.333
ENSG00000236581	STARD13-AS	0.59	0.0130743	0.333
ENSG00000236969		0.54	0.0130968	0.333
ENSG00000187242	KRT12	0.5	0.0130976	0.333
ENSG00000203902		2.31	0.0131096	0.333
ENSG00000251026		0.49	0.0131367	0.333
ENSG00000135502	SLC26A10	1.72	0.013187	0.334
ENSG00000158008	EXTL1	2.11	0.0131936	0.334
ENSG00000261803	LINC02140	0.69	0.0132448	0.334
ENSG00000131885		0.61	0.0132462	0.334
ENSG00000272281		0.62	0.0132651	0.334
ENSG00000282419		0.61	0.013282	0.334
ENSG00000248734		0.62	0.0133335	0.335
ENSG00000231133	HAR1B	1.83	0.013339	0.335
ENSG00000205628	LINC01446	0.45	0.0133641	0.335
ENSG00000154319	FAM167A	1.76	0.0134118	0.336
ENSG00000282390		0.61	0.013425	0.336
ENSG00000268660		0.56	0.0134338	0.336
ENSG00000165548	TMEM63C	2.54	0.0134622	0.336
ENSG00000267264		0.5	0.0134837	0.336
ENSG00000141622	RNF165	1.72	0.0134908	0.336
ENSG00000267147	LINC01842	1.69	0.0135	0.336
ENSG00000138798	EGF	2.2	0.0135665	0.336
ENSG00000065675	PRKCQ	2.27	0.013569	0.336
ENSG00000154040	CABYR	1.85	0.0135896	0.337
ENSG00000261761	LOC100508631	0.37	0.0136347	0.337
ENSG00000205129	C4orf47	1.62	0.0136349	0.337
ENSG00000278299	TBC1D3C	1.64	0.0136926	0.337
ENSG00000166008		0.36	0.0137096	0.337
ENSG00000263969		0.61	0.0137195	0.337
ENSG00000236417		1.62	0.0137336	0.337
ENSG00000269652		0.64	0.0137392	0.337
ENSG00000136695	IL36RN	0.54	0.0137888	0.338
ENSG00000279068		0.51	0.0137889	0.338
ENSG00000165105	RASEF	0.61	0.0138338	0.338
ENSG00000178522	AMBN	0.18	0.0139216	0.34
ENSG00000236305	SLC12A9-AS1	1.65	0.0139238	0.34
ENSG00000278493		0.57	0.0139811	0.341
ENSG00000199839		0.46	0.0140711	0.342
ENSG00000227440		0.55	0.0140889	0.342
ENSG00000255362		1.83	0.0141245	0.343
ENSG00000163285	GABRG1	0.37	0.0141279	0.343
ENSG00000254445	HSPB2-C11orf52	2.74	0.0141687	0.343
ENSG00000004776	HSPB6	2.46	0.0142094	0.343
ENSG00000203441	LINC00449	0.61	0.0142191	0.343
ENSG00000176566	DCAF4L2	0.47	0.0142448	0.344
ENSG00000226798		0.6	0.01429	0.344
ENSG00000131242	RAB11FIP4	1.84	0.0143097	0.344
ENSG00000127472	PLA2G5	1.93	0.0143602	0.345
ENSG00000276809		0.57	0.0144006	0.345
ENSG00000115255	REEP6	1.64	0.0144078	0.345
ENSG00000146038	DCDC2	1.73	0.0144496	0.345
ENSG00000235578		0.56	0.0144536	0.345
ENSG00000261831		0.62	0.0144656	0.345
ENSG00000259112	NDUFC2-KCTD14	0.52	0.0144754	0.345
ENSG00000106852	LHX6	1.68	0.0145606	0.347
ENSG00000232862		1.72	0.0145911	0.347
ENSG00000268080		0.45	0.0146471	0.348
ENSG00000233577		1.62	0.0146997	0.349
ENSG00000267924		0.53	0.014722	0.349
ENSG00000146147	MLIP	1.91	0.0147355	0.349
ENSG00000202324		0.59	0.0147693	0.35
ENSG00000172568	FNDC9	0.6	0.0148396	0.35
ENSG00000242419	PCDHGC4	0.61	0.0148876	0.35
ENSG00000064201	TSPAN32	1.74	0.0149066	0.35
ENSG00000260246		2.1	0.0149148	0.35
ENSG00000110092	CCND1	1.63	0.0149311	0.35
ENSG00000156140	ADAMTS3	2	0.0149455	0.35
ENSG00000120669	SOHLH2	0.49	0.0149496	0.35
ENSG00000264344		0.56	0.0149498	0.35
ENSG00000144730	IL17RD	1.66	0.015021	0.352
ENSG00000196289	BECN2	0.58	0.0150378	0.352
ENSG00000132622	HSPA12B	1.64	0.0150645	0.352
ENSG00000231646	FSIP2-AS1	0.57	0.0151359	0.352
ENSG00000275016		0.49	0.0151394	0.352
ENSG00000215252	GOLGA8B	1.63	0.0151429	0.352
ENSG00000158481	CD1C	1.74	0.0151653	0.353
ENSG00000229081		0.52	0.0152151	0.353
ENSG00000272183		0.57	0.0152425	0.354
ENSG00000228496	LOC100506405	0.6	0.0153298	0.355
ENSG00000182107	TMEM30B	2.04	0.0153313	0.355
ENSG00000267954		0.32	0.0153608	0.355
ENSG00000075340	ADD2	2.41	0.0154088	0.356
ENSG00000183128	CALHM3	0.5	0.0154377	0.356
ENSG00000236029		1.78	0.0154737	0.356
ENSG00000234076	TPRG1-AS1	0.59	0.0155017	0.357
ENSG00000230971		0.64	0.0155583	0.357
ENSG00000179615	OR2AP1	0.61	0.0155695	0.357
ENSG00000119771	KLHL29	1.7	0.0155806	0.357
ENSG00000142408	CACNG8	1.62	0.0156183	0.358
ENSG00000255921		0.56	0.0157145	0.359
ENSG00000167656	LY6D	0.55	0.0157594	0.36
ENSG00000279030		0.61	0.0157825	0.36
ENSG00000243232	PCDHAC2	1.97	0.0158092	0.36
ENSG00000198416		1.71	0.0158134	0.36
ENSG00000120088	CRHR1	2.05	0.0158915	0.361
ENSG00000254829		2.09	0.0158923	0.361
ENSG00000278935		0.49	0.015932	0.361
ENSG00000228107		0.64	0.0159907	0.362
ENSG00000279036		1.74	0.0159914	0.362
ENSG00000198573	SPANXC	0.56	0.0160082	0.362
ENSG00000253641	LINCR-0001	1.85	0.0160237	0.362
ENSG00000229330		0.61	0.0160519	0.362
ENSG00000136574	GATA4	2.47	0.0160659	0.362
ENSG00000185565	LSAMP	2.12	0.0160978	0.362
ENSG00000274695		0.66	0.0161469	0.363
ENSG00000233117		0.53	0.0161578	0.363
ENSG00000070886	EPHA8	2.24	0.0161823	0.363
ENSG00000180613	GSX2	0.6	0.0162143	0.363
ENSG00000236140		0.59	0.0162522	0.363
ENSG00000242628		1.59	0.0162573	0.363
ENSG00000275630		1.73	0.0163043	0.364
ENSG00000225969		1.65	0.0163056	0.364
ENSG00000132329	RAMP1	1.92	0.0163435	0.364
ENSG00000251138	LOC100507377	0.59	0.0163471	0.364
ENSG00000232882		0.62	0.0164102	0.364
ENSG00000157368	IL34	1.56	0.0164225	0.364
ENSG00000259087		0.62	0.0164322	0.364
ENSG00000069482	GAL	2.54	0.0165571	0.367
ENSG00000226650	KIF4B	0.62	0.0165989	0.367
ENSG00000261024	GS1-279B7.1	0.61	0.0166877	0.369
ENSG00000283406	DGCR5	1.89	0.0167302	0.369
ENSG00000136826	KLF4	0.64	0.0167699	0.37
ENSG00000270316		0.54	0.0168583	0.371
ENSG00000229111	MED4-AS1	0.62	0.0168609	0.371
ENSG00000242943		1.89	0.0169914	0.373
ENSG00000237614		0.59	0.0169943	0.373
ENSG00000254302		0.53	0.0170022	0.373
ENSG00000227682		0.63	0.0170483	0.374
ENSG00000134716	CYP2J2	2.37	0.017137	0.375
ENSG00000284060		0.56	0.017142	0.375
ENSG00000187537	POTEG	0.52	0.0171728	0.375
ENSG00000233143		1.58	0.0171844	0.375
ENSG00000219438	FAM19A5	2.4	0.0172073	0.375
ENSG00000131400	NAPSA	1.79	0.0172532	0.376
ENSG00000225255	LINC01297	0.47	0.0172729	0.376
ENSG00000279516	FAM230C	0.55	0.017301	0.376
ENSG00000085741	WNT11	2.04	0.0173359	0.376
ENSG00000120498	TEX11	0.48	0.0173704	0.376
ENSG00000263680		0.62	0.0174337	0.377
ENSG00000262096		0.6	0.0174646	0.377
ENSG00000184937	WT1	1.86	0.0174736	0.377
ENSG00000230969	LINC02090	0.63	0.0175169	0.377
ENSG00000141448	GATA6	2.22	0.0175308	0.377
ENSG00000252147		1.65	0.0175493	0.377
ENSG00000007237	GAS7	1.64	0.0175716	0.377
ENSG00000260761		0.55	0.0175739	0.377
ENSG00000234648		0.21	0.0175988	0.377
ENSG00000250986		2.21	0.0176061	0.377
ENSG00000173698	ADGRG2	1.58	0.0176228	0.377
ENSG00000187172		0.49	0.0176559	0.378
ENSG00000066185	ZMYND12	1.72	0.0176902	0.378
ENSG00000236249		0.33	0.0177624	0.378
ENSG00000260302		0.49	0.0177722	0.378
ENSG00000262209	PCDHGB3	0.58	0.0177766	0.378
ENSG00000228383	FAM197Y4	0.57	0.0177839	0.378
ENSG00000279637		0.59	0.0177871	0.378
ENSG00000228237	EFCAB14-AS1	0.63	0.0178153	0.378
ENSG00000212999		3.93	0.0178525	0.378
ENSG00000082397	EPB41L3	1.67	0.0178625	0.378
ENSG00000160323	ADAMTS13	1.55	0.017872	0.378
ENSG00000200914		0.63	0.017896	0.378
ENSG00000113296	THBS4	2.22	0.0179037	0.378
ENSG00000144596	GRIP2	2.07	0.0179684	0.379
ENSG00000170419	VSTM2A	0.49	0.0179722	0.379
ENSG00000166426	CRABP1	2.89	0.0180134	0.379
ENSG00000233672		0.61	0.0180436	0.379
ENSG00000228651		0.49	0.0180553	0.379
ENSG00000189129	PLAC9	1.59	0.0180657	0.379
ENSG00000073150	PANX2	2.05	0.0180776	0.379
ENSG00000182463	TSHZ2	1.76	0.0181704	0.38
ENSG00000231165		1.54	0.0181866	0.38
ENSG00000240801		4.19	0.018198	0.38
ENSG00000187837	HIST1H1C	0.6	0.0181983	0.38
ENSG00000259772		0.6	0.018261	0.381
ENSG00000253537	PCDHGA7	0.6	0.0183673	0.382
ENSG00000230495		0.6	0.018372	0.382
ENSG00000272195		1.6	0.0183912	0.382
ENSG00000253385		0.55	0.0184067	0.382
ENSG00000265192		0.6	0.0184557	0.382
ENSG00000261599		0.5	0.0184732	0.382
ENSG00000158258	CLSTN2	1.91	0.0184744	0.382
ENSG00000250682		0.52	0.0185068	0.383
ENSG00000228247		0.61	0.0185692	0.383
ENSG00000127399	LRRC61	2.34	0.0186056	0.384
ENSG00000259746		0.6	0.0186195	0.384
ENSG00000255650	FAM222A-AS1	1.69	0.0186968	0.384
ENSG00000230445	LRRC37A6P	1.72	0.018699	0.384
ENSG00000264630		0.59	0.0187074	0.384
ENSG00000140092	FBLN5	1.82	0.0187349	0.384
ENSG00000280043		0.52	0.0187664	0.384
ENSG00000267022		0.48	0.0187967	0.384
ENSG00000148671	ADIRF	1.99	0.0188005	0.384
ENSG00000274173		0.6	0.0188157	0.384
ENSG00000187950	OVCH1	0.59	0.0188205	0.384
ENSG00000266242		0.62	0.0188825	0.384
ENSG00000179299	NSUN7	1.9	0.0188918	0.384
ENSG00000224050		1.67	0.0189166	0.384
ENSG00000246203		0.6	0.0189417	0.384
ENSG00000162105	SHANK2	1.88	0.0189501	0.384
ENSG00000242520		0.48	0.018992	0.384
ENSG00000272834		0.63	0.0190153	0.384
ENSG00000279973		0.62	0.019017	0.384
ENSG00000126803	HSPA2	1.7	0.0190201	0.384
ENSG00000272328		0.58	0.0190202	0.384
ENSG00000213594		0.64	0.0190475	0.385
ENSG00000256050		0.57	0.0191093	0.385
ENSG00000184033	CTAG1B	0.35	0.0191238	0.385
ENSG00000259341		0.52	0.0191492	0.385
ENSG00000242325		0.62	0.0191947	0.385
ENSG00000168309	FAM107A	1.58	0.0191997	0.385
ENSG00000235213		0.6	0.0192121	0.385
ENSG00000182983	ZNF662	1.72	0.0192327	0.385
ENSG00000259708		0.59	0.0192489	0.385
ENSG00000230880		0.49	0.0192572	0.385
ENSG00000251048		0.59	0.0192733	0.385
ENSG00000092345	DAZL	0.49	0.0192978	0.385
ENSG00000268089	GABRQ	0.46	0.0193371	0.385
ENSG00000079931	MOXD1	2.77	0.0193559	0.385
ENSG00000166763		1.82	0.0193559	0.385
ENSG00000204528	PSORS1C3	0.53	0.0193693	0.385
ENSG00000256295		0.56	0.0194471	0.386
ENSG00000177553	LOC102724659	0.61	0.0194558	0.386
ENSG00000185760	KCNQ5	2.35	0.0195287	0.387
ENSG00000134668	SPOCD1	0.62	0.0195383	0.387
ENSG00000223972	DDX11L2	0.43	0.01963	0.388
ENSG00000254131		1.63	0.0196314	0.388
ENSG00000256288		0.56	0.01964	0.388
ENSG00000279164		0.63	0.0196576	0.388
ENSG00000270876		1.58	0.0197472	0.389
ENSG00000203630		0.68	0.0197923	0.39
ENSG00000088992	TESC	1.5	0.0198726	0.391
ENSG00000232310		0.59	0.0199508	0.392
ENSG00000253368	TRNP1	1.58	0.019995	0.392
ENSG00000261770		0.52	0.0199957	0.392
ENSG00000250122		0.65	0.0200315	0.392
ENSG00000137331	IER3	0.59	0.0200578	0.392
ENSG00000163046	ANKRD30BL	1.58	0.0200608	0.392
ENSG00000257386		0.54	0.020067	0.392
ENSG00000256239		0.66	0.0200902	0.392
ENSG00000267978	MAGEA9B	0.39	0.0201024	0.392
ENSG00000170423	KRT78	0.57	0.020186	0.393
ENSG00000134323	MYCN	1.72	0.0202013	0.393
ENSG00000269896	LOC100129534	1.66	0.0202103	0.393
ENSG00000283945	LINC00032	0.61	0.0202393	0.393
ENSG00000219410		0.64	0.0202598	0.393
ENSG00000183230	CTNNA3	2.2	0.02031	0.394
ENSG00000135525	MAP7	1.67	0.0203719	0.394
ENSG00000210107		2.04	0.0203805	0.394
ENSG00000246283		0.47	0.0203954	0.394
ENSG00000228742	LINC02577	0.56	0.0204115	0.394
ENSG00000168350	DEGS2	1.7	0.0204132	0.394
ENSG00000223838		0.64	0.0204261	0.394
ENSG00000213232		0.62	0.020464	0.394
ENSG00000228261		0.63	0.0206001	0.395
ENSG00000163530	DPPA2	0.58	0.0206392	0.395
ENSG00000256340	ABCC6P1	2.01	0.0206488	0.395
ENSG00000279071		1.63	0.0206642	0.395
ENSG00000281831	HCP5B	1.62	0.0206832	0.395
ENSG00000262319		0.45	0.0206898	0.395
ENSG00000149506	ZP1	0.49	0.0207005	0.395
ENSG00000186868	MAPT	1.59	0.0207102	0.395
ENSG00000205571	SMN1	0.53	0.0207261	0.395
ENSG00000258134		0.66	0.0207573	0.396
ENSG00000272904		0.48	0.0207987	0.396
ENSG00000187733	AMY1C	0.55	0.020873	0.397
ENSG00000270060		0.63	0.0208832	0.397
ENSG00000159307	SCUBE1	2.73	0.0209242	0.397
ENSG00000188729	OSTN	3.45	0.0209495	0.397
ENSG00000163352	LENEP	0.6	0.0210372	0.398
ENSG00000249894		0.56	0.0210385	0.398
ENSG00000157103	SLC6A1	1.73	0.0210651	0.398
ENSG00000257891		0.5	0.0211101	0.399
ENSG00000217646		0.58	0.0211458	0.399
ENSG00000234484		0.64	0.0212647	0.399
ENSG00000231971		0.58	0.0212976	0.399
ENSG00000224895		0.68	0.0213085	0.399
ENSG00000228763		0.6	0.0213104	0.399
ENSG00000266368		0.61	0.0213159	0.399
ENSG00000229703		0.6	0.0213411	0.399
ENSG00000183690	EFHC2	1.74	0.0213711	0.399
ENSG00000254115		0.62	0.021414	0.399
ENSG00000264901	MIR3616	1.51	0.021414	0.399
ENSG00000236362	GAGE2C	0.31	0.0214198	0.399
ENSG00000233606		0.61	0.0214248	0.399
ENSG00000230593		0.65	0.0214388	0.399
ENSG00000215217	C5orf49	1.89	0.0214424	0.399
ENSG00000179083	FAM133A	0.33	0.0214602	0.399
ENSG00000235335		0.59	0.0214997	0.399
ENSG00000243686		0.57	0.0215167	0.399
ENSG00000278023	RDM1	1.66	0.0215332	0.399
ENSG00000232164	LINC01873	0.66	0.0215626	0.399
ENSG00000274874		0.63	0.0215706	0.399
ENSG00000177103	DSCAML1	1.89	0.0215764	0.399
ENSG00000260025		1.77	0.0215852	0.399
ENSG00000115604	IL18R1	1.82	0.0216042	0.399
ENSG00000227039	ITGB2-AS1	1.91	0.0216211	0.399
ENSG00000189064	GAGE2B	0.4	0.0216291	0.399
ENSG00000257636		0.6	0.021727	0.399
ENSG00000254510		0.46	0.0217332	0.399
ENSG00000089847	ANKRD24	1.52	0.0217371	0.399
ENSG00000204179	PTPN20	2.35	0.0217677	0.399
ENSG00000187720	THSD4	1.75	0.0217681	0.399
ENSG00000224435		0.56	0.0217927	0.399
ENSG00000185818	NAT8L	2.03	0.0217991	0.399
ENSG00000234381		0.54	0.0218016	0.399
ENSG00000224865	LOC101928782	0.47	0.0218017	0.399
ENSG00000261499		1.83	0.0218359	0.399
ENSG00000169224	GCSAML	0.59	0.0218827	0.4
ENSG00000227973		0.62	0.0219276	0.4
ENSG00000257869		0.61	0.022246	0.406
ENSG00000255282	WTAPP1	0.58	0.0223137	0.407
ENSG00000268739		0.62	0.0223934	0.407
ENSG00000245322	LOC256880	0.61	0.0224128	0.407
ENSG00000237152	DLEU7-AS1	0.64	0.0224248	0.407
ENSG00000221734		0.65	0.0224303	0.407
ENSG00000236461	LOC101928748	0.55	0.0224512	0.407
ENSG00000197123	ZNF679	0.52	0.0224559	0.407
ENSG00000228175		1.63	0.0224791	0.407
ENSG00000276916		0.6	0.0224796	0.407
ENSG00000104941	RSPH6A	0.62	0.0225072	0.407
ENSG00000271216	LINC01050	0.47	0.0225234	0.407
ENSG00000236327		1.51	0.0226474	0.408
ENSG00000272923		0.51	0.0226945	0.409
ENSG00000275767		0.61	0.0227491	0.41
ENSG00000232023		0.52	0.0227939	0.41
ENSG00000267849		0.66	0.0228892	0.411
ENSG00000223461		0.63	0.0229216	0.411
ENSG00000264660		0.61	0.0229397	0.411
ENSG00000159263	SIM2	1.8	0.0229899	0.412
ENSG00000260518		0.6	0.023006	0.412
ENSG00000174678		0.65	0.023012	0.412
ENSG00000239911		1.71	0.0230632	0.412
ENSG00000167968	DNASE1L2	0.65	0.023087	0.412
ENSG00000259611		0.63	0.0231423	0.412
ENSG00000256304		0.61	0.023175	0.412
ENSG00000173262	SLC2A14	0.63	0.0231875	0.412
ENSG00000273420		1.88	0.0232394	0.412
ENSG00000225112		0.65	0.0232395	0.412
ENSG00000272792		1.78	0.0232493	0.412
ENSG00000150394	CDH8	0.55	0.0232528	0.412
ENSG00000176971	FIBIN	0.48	0.0232619	0.412
ENSG00000236921		0.56	0.0233046	0.412
ENSG00000253989		0.64	0.0233172	0.412
ENSG00000125798	FOXA2	2.72	0.0233278	0.412
ENSG00000254692		0.4	0.0233897	0.413
ENSG00000278933		0.61	0.0234394	0.414
ENSG00000073792	IGF2BP2	1.85	0.0234657	0.414
ENSG00000267150		1.6	0.0235494	0.414
ENSG00000165795	NDRG2	1.56	0.0235553	0.414
ENSG00000232194		0.65	0.0235564	0.414
ENSG00000266708		0.66	0.0235616	0.414
ENSG00000250564	LOC102546229	0.59	0.0235862	0.414
ENSG00000282728		1.57	0.0235977	0.414
ENSG00000142530	FAM71E1	1.82	0.0236662	0.415
ENSG00000272163		2.12	0.0236751	0.415
ENSG00000270866		0.44	0.0237074	0.415
ENSG00000203943	SAMD13	1.58	0.0237539	0.415
ENSG00000145362	ANK2	1.67	0.0238085	0.416
ENSG00000256504		0.61	0.023922	0.417
ENSG00000225572	DOCK4-AS1	0.65	0.0239667	0.418
ENSG00000184226	PCDH9	0.65	0.024007	0.418
ENSG00000269533		0.62	0.0240588	0.419
ENSG00000255366		2.22	0.0240789	0.419
ENSG00000205076	LGALS7	0.6	0.0242254	0.42
ENSG00000148408	CACNA1B	2.68	0.0242349	0.42
ENSG00000140600	SH3GL3	1.89	0.0242823	0.42
ENSG00000114547	ROPN1B	1.98	0.0243076	0.42
ENSG00000168634	WFDC13	0.57	0.0243726	0.42
ENSG00000133985	TTC9	1.55	0.0243798	0.42
ENSG00000188051	TMEM221	1.67	0.0243927	0.42
ENSG00000245667		0.66	0.0244125	0.42
ENSG00000229230		0.63	0.0244134	0.42
ENSG00000232545		0.6	0.024425	0.42
ENSG00000269043		0.59	0.0244285	0.42
ENSG00000169059	VCX3A	0.34	0.0244342	0.42
ENSG00000266731		0.6	0.0244361	0.42
ENSG00000249068		0.69	0.0244503	0.42
ENSG00000137441	FGFBP2	3.14	0.0244691	0.42
ENSG00000268738	HSFX2	2.16	0.024504	0.42
ENSG00000233817		0.55	0.0245463	0.42
ENSG00000154493	C10orf90	0.54	0.0245504	0.42
ENSG00000146857	STRA8	0.49	0.024671	0.422
ENSG00000279967		1.98	0.0246849	0.422
ENSG00000215270		0.58	0.0246999	0.422
ENSG00000225508		0.64	0.0247473	0.422
ENSG00000167617	CDC42EP5	1.58	0.0248652	0.424
ENSG00000196502	SULT1A1	1.84	0.0250021	0.425
ENSG00000182195	LDOC1	2.12	0.0250091	0.425
ENSG00000186493	C5orf38	2.15	0.0250798	0.426
ENSG00000172348	RCAN2	0.63	0.0250816	0.426
ENSG00000276966	HIST1H4E	0.62	0.0251719	0.427
ENSG00000258656		0.56	0.0251936	0.427
ENSG00000263551		0.67	0.0252199	0.427
ENSG00000276409	CCL14	1.99	0.0252274	0.427
ENSG00000211649		1.9	0.0252522	0.427
ENSG00000268964	ERVV-2	0.65	0.0252693	0.427
ENSG00000257989		0.64	0.0252944	0.427
ENSG00000132204		0.47	0.0253622	0.428
ENSG00000261754		1.78	0.0253789	0.428
ENSG00000259684		0.57	0.025425	0.428
ENSG00000105427	CNFN	1.89	0.0254438	0.428
ENSG00000277427	LOC101929163	1.52	0.025524	0.428
ENSG00000224769		1.78	0.0255263	0.428
ENSG00000222421		1.55	0.0255592	0.428
ENSG00000260611		0.49	0.0255846	0.428
ENSG00000163235	TGFA	1.96	0.0255993	0.428
ENSG00000238806		0.6	0.0256045	0.428
ENSG00000269815		0.65	0.02561	0.428
ENSG00000109511	ANXA10	0.54	0.0256471	0.429
ENSG00000135749	PCNX2	1.84	0.0256806	0.429
ENSG00000165462	PHOX2A	0.49	0.0257283	0.429
ENSG00000268544		0.63	0.0258018	0.429
ENSG00000256399		0.66	0.0258084	0.429
ENSG00000267365	KCNJ2-AS1	0.65	0.0258558	0.429
ENSG00000135111	TBX3	1.71	0.0258592	0.429
ENSG00000250891		0.59	0.0258622	0.429
ENSG00000197728	RPS26	1.48	0.0258638	0.429
ENSG00000072195	SPEG	1.89	0.0259126	0.429
ENSG00000225756	DBH-AS1	1.57	0.02592	0.429
ENSG00000259726		1.68	0.0259379	0.429
ENSG00000182645	CCDC172	0.62	0.0259397	0.429
ENSG00000239351		0.65	0.0259594	0.429
ENSG00000163623	NKX6-1	2.8	0.0259914	0.429
ENSG00000110786	PTPN5	1.67	0.0260293	0.429
ENSG00000224141		0.58	0.0260404	0.429
ENSG00000168672	FAM84B	1.65	0.026061	0.429
ENSG00000122254	HS3ST2	0.55	0.0261223	0.43
ENSG00000179774	ATOH7	1.67	0.0261466	0.43
ENSG00000261103		0.55	0.0261703	0.43
ENSG00000179363	TMEM31	1.7	0.0261746	0.43
ENSG00000207721	MIR186	0.67	0.0261905	0.43
ENSG00000275005		1.71	0.0263101	0.431
ENSG00000175728		0.62	0.0263221	0.431
ENSG00000278966		0.61	0.0263387	0.431
ENSG00000257853		0.54	0.0263577	0.431
ENSG00000116678	LEPR	0.63	0.0263719	0.431
ENSG00000254186		0.56	0.0264847	0.432
ENSG00000137872	SEMA6D	0.61	0.0265929	0.434
ENSG00000124529		0.62	0.0266146	0.434
ENSG00000254620		0.64	0.026727	0.435
ENSG00000232457		0.6	0.0267275	0.435
ENSG00000171954	CYP4F22	1.8	0.026758	0.435
ENSG00000196872	KIAA1211L	1.59	0.0268294	0.436
ENSG00000160161	CILP2	2.42	0.0268717	0.436
ENSG00000261279	ULK4P1	2.03	0.0269285	0.437
ENSG00000280594		0.64	0.0269499	0.437
ENSG00000180543	TSPYL5	2.15	0.0270357	0.437
ENSG00000177679	SRRM3	1.8	0.0270484	0.437
ENSG00000106178	CCL24	0.63	0.0270576	0.437
ENSG00000229331		0.62	0.0271137	0.438
ENSG00000260465		2.75	0.027173	0.438
ENSG00000092009	CMA1	1.81	0.027175	0.438
ENSG00000103485	QPRT	1.71	0.0271961	0.438
ENSG00000260857		0.65	0.0272092	0.438
ENSG00000185130	HIST1H2BL	0.62	0.0272767	0.439
ENSG00000248624		0.62	0.0272831	0.439
ENSG00000167306	MYO5B	1.86	0.0273379	0.439
ENSG00000228532		0.65	0.0273553	0.439
ENSG00000270076		1.88	0.0273865	0.439
ENSG00000274902		0.63	0.0274196	0.439
ENSG00000267191		0.63	0.027438	0.439
ENSG00000111049	MYF5	2.02	0.0274607	0.439
ENSG00000119919	NKX2-3	1.85	0.0274773	0.439
ENSG00000251163		0.64	0.0274981	0.439
ENSG00000179750	APOBEC3B	0.6	0.0275476	0.439
ENSG00000232151		0.49	0.0275551	0.439
ENSG00000279465		0.68	0.0275943	0.439
ENSG00000277453		0.63	0.0276193	0.439
ENSG00000224478		0.66	0.0276292	0.439
ENSG00000260644		0.61	0.0276455	0.439
ENSG00000267480		0.58	0.0277076	0.439
ENSG00000265451		0.65	0.0277357	0.439
ENSG00000280392		0.67	0.0277695	0.439
ENSG00000257162		0.57	0.0278289	0.439
ENSG00000269799		0.62	0.0278481	0.439
ENSG00000279970		1.56	0.0278554	0.439
ENSG00000249286		0.57	0.0278615	0.439
ENSG00000105655	ISYNA1	1.52	0.0278841	0.439
ENSG00000167780	SOAT2	0.65	0.0279027	0.439
ENSG00000267389		0.62	0.0279135	0.439
ENSG00000224017	LINC01449	0.58	0.0279195	0.439
ENSG00000248527		1.61	0.0279528	0.439
ENSG00000187151	ANGPTL5	1.89	0.0279952	0.439
ENSG00000281348		1.95	0.0280027	0.439
ENSG00000198632		1.51	0.0280153	0.439
ENSG00000217094		0.61	0.0280246	0.439
ENSG00000226668		0.57	0.028025	0.439
ENSG00000213088	ACKR1	2.51	0.0280376	0.439
ENSG00000255150	EID3	1.6	0.0281207	0.44
ENSG00000239440	LINC02008	0.6	0.0281233	0.44
ENSG00000236580		0.65	0.0281291	0.44
ENSG00000179899		0.56	0.0281533	0.44
ENSG00000185176	AQP12B	1.62	0.0281705	0.44
ENSG00000233232		1.54	0.0282544	0.44
ENSG00000199572		1.94	0.028263	0.44
ENSG00000221818	EBF2	1.51	0.0283581	0.44
ENSG00000163207	IVL	0.6	0.0283658	0.44
ENSG00000198914	POU3F3	2.07	0.0283943	0.44
ENSG00000111341	MGP	1.57	0.0283985	0.44
ENSG00000272226		0.66	0.0284047	0.44
ENSG00000185052	SLC24A3	2.13	0.0284235	0.44
ENSG00000267413		0.61	0.028426	0.44
ENSG00000269529		0.67	0.0285253	0.441
ENSG00000183018	SPNS2	1.66	0.0285278	0.441
ENSG00000258859		0.64	0.0285359	0.441
ENSG00000272729		0.61	0.028538	0.441
ENSG00000198406		0.29	0.0285577	0.441
ENSG00000179546	HTR1D	0.62	0.028594	0.441
ENSG00000167767	KRT80	0.57	0.0286262	0.441
ENSG00000271930		0.54	0.0286401	0.441
ENSG00000130558	OLFM1	1.93	0.0286909	0.441
ENSG00000146555	SDK1	2.35	0.0287129	0.441
ENSG00000172995	ARPP21	0.39	0.028797	0.442
ENSG00000211638		1.92	0.0287994	0.442
ENSG00000250431		0.66	0.0288054	0.442
ENSG00000258323		0.66	0.0288462	0.442
ENSG00000259362	LOC101929457	1.77	0.0288912	0.442
ENSG00000282875		1.53	0.0289523	0.443
ENSG00000148935	GAS2	1.75	0.028961	0.443
ENSG00000169508	GPR183	0.6	0.0290132	0.443
ENSG00000183734	ASCL2	1.73	0.0290264	0.443
ENSG00000147206	NXF3	0.59	0.0291767	0.445
ENSG00000260876	LINC01229	0.52	0.0292184	0.445
ENSG00000230267		0.61	0.0292204	0.445
ENSG00000256977	LIMS3	1.74	0.0292639	0.445
ENSG00000243811	APOBEC3D	1.56	0.0292728	0.445
ENSG00000271537		1.53	0.0292914	0.445
ENSG00000186777	ZNF732	1.88	0.0293144	0.445
ENSG00000252531		0.63	0.029319	0.445
ENSG00000244575		1.89	0.0293404	0.445
ENSG00000235169	SMIM1	1.86	0.0293678	0.445
ENSG00000261949	GFY	0.58	0.0293878	0.445
ENSG00000214050	FBXO16	1.57	0.0293944	0.445
ENSG00000232926		0.61	0.0294225	0.445
ENSG00000255262		0.66	0.0294428	0.445
ENSG00000267409		0.65	0.0295622	0.446
ENSG00000235262		0.66	0.0295723	0.446
ENSG00000163734	CXCL3	0.53	0.0296157	0.446
ENSG00000240445		0.62	0.0296252	0.446
ENSG00000241859		0.57	0.0296532	0.446
ENSG00000158825	CDA	1.61	0.0296733	0.446
ENSG00000235883		0.34	0.0296934	0.446
ENSG00000253476		0.63	0.0297166	0.446
ENSG00000245719	LOC101929076	0.54	0.0297731	0.447
ENSG00000197614	MFAP5	2.02	0.0298142	0.447
ENSG00000215869	LOC100129138	0.51	0.0298656	0.447
ENSG00000220323		0.58	0.0299391	0.448
ENSG00000275552		0.67	0.029999	0.449
ENSG00000188783	PRELP	2.59	0.0300775	0.449
ENSG00000270028		0.64	0.0301668	0.45
ENSG00000271714		1.51	0.0302576	0.451
ENSG00000235205		1.84	0.0302748	0.451
ENSG00000128510	CPA4	0.54	0.0303341	0.452
ENSG00000230061		1.55	0.0303663	0.452
ENSG00000146276	GABRR1	0.52	0.0303969	0.452
ENSG00000270276	HIST2H4B	0.65	0.0304069	0.452
ENSG00000213513		0.64	0.0304418	0.452
ENSG00000203315		0.67	0.0304649	0.452
ENSG00000235431		0.44	0.0304907	0.452
ENSG00000280155		0.67	0.0305506	0.453
ENSG00000183117	CSMD1	0.52	0.0305862	0.453
ENSG00000204791		1.72	0.0306057	0.453
ENSG00000232627		0.64	0.0306095	0.453
ENSG00000185885	IFITM1	1.68	0.0306763	0.453
ENSG00000227773		0.64	0.03074	0.453
ENSG00000281039		0.65	0.0307474	0.453
ENSG00000187773	FAM69C	2.12	0.0307542	0.453
ENSG00000234155	LINC02535	0.64	0.0307647	0.453
ENSG00000158477	CD1A	1.82	0.0308047	0.453
ENSG00000254781		0.65	0.0309724	0.455
ENSG00000234263		1.68	0.0309973	0.455
ENSG00000278594		0.52	0.0310009	0.455
ENSG00000170324	FRMPD2	0.63	0.0310754	0.456
ENSG00000277498		0.62	0.0310921	0.456
ENSG00000231335		0.67	0.0311123	0.456
ENSG00000184678	HIST2H2BE	0.65	0.0311697	0.456
ENSG00000005379	TSPOAP1	1.71	0.0312084	0.457
ENSG00000265407	MIR4324	1.48	0.0312827	0.457
ENSG00000255753		0.62	0.0313416	0.458
ENSG00000265136		0.65	0.0313716	0.458
ENSG00000258367		0.61	0.031482	0.459
ENSG00000259066		0.62	0.0314866	0.459
ENSG00000237548		0.6	0.0315353	0.459
ENSG00000136960	ENPP2	1.65	0.0315733	0.46
ENSG00000140459	CYP11A1	2.35	0.0316242	0.46
ENSG00000124635	HIST1H2BJ	0.59	0.0316242	0.46
ENSG00000273100		1.69	0.0317029	0.461
ENSG00000233651		0.52	0.0317725	0.461
ENSG00000261063		0.61	0.0318483	0.462
ENSG00000227069		0.67	0.0319523	0.463
ENSG00000200890		0.62	0.031988	0.463
ENSG00000258457	LOC107984660	0.66	0.0320055	0.463
ENSG00000202386		0.62	0.0320347	0.463
ENSG00000206142	LOC100996335	0.52	0.0320488	0.463
ENSG00000259240	MIR4713HG	0.63	0.0320515	0.463
ENSG00000144191	CNGA3	0.6	0.0320868	0.463
ENSG00000057593	F7	2.14	0.0321357	0.463
ENSG00000211937		2.05	0.0321971	0.464
ENSG00000196634	LUADT1	0.62	0.0322072	0.464
ENSG00000203520		0.57	0.0322196	0.464
ENSG00000250049		0.59	0.0322827	0.464
ENSG00000169800	RBMY1F	0.55	0.0323605	0.465
ENSG00000121898	CPXM2	2.38	0.0323967	0.465
ENSG00000243175		0.63	0.0324109	0.465
ENSG00000206948	SNORA36A	1.56	0.0324264	0.465
ENSG00000227972		0.53	0.0324635	0.465
ENSG00000279987		0.6	0.0324648	0.465
ENSG00000203482		0.59	0.0324778	0.465
ENSG00000214144		0.67	0.0324962	0.465
ENSG00000147394	ZNF185	1.48	0.0325396	0.465
ENSG00000006047	YBX2	2.05	0.0325737	0.465
ENSG00000162881	OXER1	1.74	0.0325849	0.465
ENSG00000282988		0.67	0.0325919	0.465
ENSG00000110436	SLC1A2	0.65	0.0326408	0.465
ENSG00000164106	SCRG1	1.79	0.0326708	0.465
ENSG00000278572		0.64	0.0327722	0.466
ENSG00000263176		0.64	0.0327868	0.466
ENSG00000236947		0.56	0.0327909	0.466
ENSG00000141639	MAPK4	1.89	0.0328146	0.466
ENSG00000229153	EPHA1-AS1	0.66	0.0328372	0.466
ENSG00000231234		0.64	0.032854	0.466
ENSG00000196406	SPANXD	0.5	0.0328962	0.466
ENSG00000185710		0.58	0.03295	0.466
ENSG00000264668		1.66	0.0329781	0.466
ENSG00000264187		0.48	0.0330055	0.466
ENSG00000203583		2.16	0.033023	0.466
ENSG00000234859	LOC100505782	0.66	0.0330967	0.467
ENSG00000179639	FCER1A	1.88	0.0331361	0.467
ENSG00000280159		0.67	0.0331367	0.467
ENSG00000256155		0.66	0.0331649	0.467
ENSG00000120322	PCDHB8	0.49	0.0332472	0.467
ENSG00000179772	FOXS1	1.57	0.0332678	0.467
ENSG00000104432	IL7	0.57	0.0332726	0.467
ENSG00000213085	CFAP45	0.64	0.0332804	0.467
ENSG00000267641		1.51	0.0332935	0.467
ENSG00000236719	OVAAL	0.51	0.0333286	0.467
ENSG00000278610		0.6	0.0333808	0.467
ENSG00000240764	PCDHGC5	0.61	0.0333992	0.467
ENSG00000277529		0.57	0.0334067	0.467
ENSG00000222036	POTEM	0.5	0.0334083	0.467
ENSG00000166183	ASPG	1.9	0.0335329	0.467
ENSG00000250027		0.67	0.0335921	0.467
ENSG00000283213		0.61	0.0336007	0.467
ENSG00000251061		0.6	0.0336309	0.467
ENSG00000229835		0.57	0.0336408	0.467
ENSG00000250333		0.68	0.0336745	0.467
ENSG00000170959	DCDC1	0.61	0.033679	0.467
ENSG00000266553		0.62	0.0336854	0.467
ENSG00000227117		0.6	0.0337482	0.467
ENSG00000277156		0.54	0.0337638	0.467
ENSG00000259084		0.63	0.0337676	0.467
ENSG00000256381		0.68	0.0337702	0.467
ENSG00000272823		1.58	0.0338158	0.467
ENSG00000234469	CLDN34	0.64	0.0338314	0.467
ENSG00000124466	LYPD3	1.58	0.0338509	0.467
ENSG00000250038		0.49	0.0338536	0.467
ENSG00000123612	ACVR1C	0.62	0.0338549	0.467
ENSG00000268366		0.66	0.0338551	0.467
ENSG00000284601	LOC105378736	0.69	0.0338748	0.467
ENSG00000173947	PIFO	1.8	0.0339429	0.468
ENSG00000223571		0.66	0.0339479	0.468
ENSG00000115607	IL18RAP	1.64	0.0339795	0.468
ENSG00000168306	ACOX2	1.83	0.0339879	0.468
ENSG00000260350		0.67	0.0340159	0.468
ENSG00000105131	EPHX3	1.55	0.0340546	0.468
ENSG00000275905		0.67	0.0340666	0.468
ENSG00000259383		0.63	0.0340865	0.468
ENSG00000197153	HIST1H3J	0.65	0.034155	0.468
ENSG00000239617		1.55	0.03419	0.468
ENSG00000256686		0.67	0.0342377	0.469
ENSG00000137501	SYTL2	0.66	0.034252	0.469
ENSG00000113211	PCDHB6	0.52	0.0342941	0.469
ENSG00000279841		0.64	0.0343285	0.469
ENSG00000267135		0.61	0.0343647	0.469
ENSG00000252950		1.59	0.0343663	0.469
ENSG00000056291	NPFFR2	0.46	0.0343945	0.469
ENSG00000127252	HRASLS	1.86	0.034401	0.469
ENSG00000138061	CYP1B1	1.86	0.0344835	0.47
ENSG00000261728		0.63	0.0345702	0.47
ENSG00000182218	HHIPL1	1.59	0.0346316	0.471
ENSG00000253807		0.62	0.0346529	0.471
ENSG00000253996		0.64	0.0347095	0.471
ENSG00000205018		1.68	0.0347555	0.471
ENSG00000232788		0.64	0.0347725	0.471
ENSG00000260729		1.4	0.0347752	0.471
ENSG00000179813	FAM216B	0.62	0.0347855	0.471
ENSG00000204610	TRIM15	0.55	0.0348738	0.471
ENSG00000146054	TRIM7	0.61	0.0348765	0.471
ENSG00000108018	SORCS1	0.45	0.0348878	0.471
ENSG00000279511		0.59	0.0350273	0.473
ENSG00000261456	TUBB8	1.72	0.0350314	0.473
ENSG00000270025		1.73	0.0351006	0.473
ENSG00000223401		0.66	0.0351109	0.473
ENSG00000279744		0.67	0.0352369	0.474
ENSG00000239373		0.65	0.0352962	0.474
ENSG00000176381	PRR18	2.24	0.0353161	0.474
ENSG00000050438	SLC4A8	0.65	0.0353212	0.474
ENSG00000254221	PCDHGB1	0.55	0.0353222	0.474
ENSG00000272256		0.64	0.0353841	0.475
ENSG00000236049	LINC01920	0.61	0.0356535	0.478
ENSG00000112562	SMOC2	2.05	0.0356586	0.478
ENSG00000270685		0.67	0.0357805	0.479
ENSG00000211599		1.56	0.0357925	0.479
ENSG00000128276	RFPL3	0.69	0.0359173	0.48
ENSG00000137869	CYP19A1	0.57	0.0359204	0.48
ENSG00000250929		0.67	0.0360945	0.482
ENSG00000277170		0.67	0.0361092	0.482
ENSG00000250596		0.7	0.0361576	0.482
ENSG00000260896	LINC02170	0.66	0.036193	0.483
ENSG00000230572		0.56	0.036352	0.484
ENSG00000100427	MLC1	2.45	0.036434	0.485
ENSG00000229108		0.57	0.0364703	0.485
ENSG00000240257		0.37	0.0365283	0.485
ENSG00000257611		0.62	0.0365683	0.485
ENSG00000231793		0.59	0.0365852	0.485
ENSG00000261135		0.63	0.0366098	0.485
ENSG00000253953	PCDHGB4	0.56	0.0366155	0.485
ENSG00000263706		0.6	0.0366308	0.485
ENSG00000238222		0.59	0.0366615	0.485
ENSG00000257718		1.72	0.0366704	0.485
ENSG00000244459		1.67	0.0367169	0.485
ENSG00000269113	TRABD2B	2.1	0.0367293	0.485
ENSG00000230478		0.61	0.0370004	0.489
ENSG00000280408		0.64	0.0370282	0.489
ENSG00000232059		0.68	0.037063	0.489
ENSG00000179428	LOC541472	0.6	0.0370838	0.489
ENSG00000112212	TSPO2	0.72	0.0370921	0.489
ENSG00000165379	LRFN5	2.08	0.0372226	0.49
ENSG00000227953		1.54	0.0372707	0.49
ENSG00000174871	CNIH2	0.66	0.0372742	0.49
ENSG00000112378	PERP	1.87	0.0372862	0.49
ENSG00000234224	TMEM229A	0.51	0.0373004	0.49
ENSG00000223305		0.64	0.0373593	0.49
ENSG00000267303		2.38	0.0373844	0.49
ENSG00000131771	PPP1R1B	2.58	0.037387	0.49
ENSG00000249926		1.55	0.0374075	0.49
ENSG00000183807	FAM162B	1.88	0.037441	0.49
ENSG00000137142	IGFBPL1	2.22	0.0374726	0.49
ENSG00000261730		1.79	0.0374791	0.49
ENSG00000081842	PCDHA6	0.43	0.03758	0.491
ENSG00000232022		1.62	0.0376534	0.491
ENSG00000210151		1.67	0.0376602	0.491
ENSG00000152931	PART1	0.62	0.0376691	0.491
ENSG00000265817	RAD54B	1.88	0.037692	0.491
ENSG00000122375	OPN4	0.48	0.0377392	0.491
ENSG00000225546	LINC02476	0.57	0.0378076	0.492
ENSG00000182747	SLC35D3	1.6	0.0379161	0.493
ENSG00000250519		0.6	0.0379355	0.493
ENSG00000163081	CCDC140	1.82	0.0379446	0.493
ENSG00000168843	FSTL5	0.45	0.0379718	0.493
ENSG00000172073	TEX37	0.67	0.0379994	0.493
ENSG00000270495		0.63	0.0380607	0.493
ENSG00000244332		0.63	0.0381298	0.494
ENSG00000148942	SLC5A12	0.55	0.0381747	0.494
ENSG00000226397		0.65	0.0382101	0.494
ENSG00000231827	LOC343052	0.65	0.0382177	0.494
ENSG00000234546	LINC01759	1.63	0.0383602	0.494
ENSG00000228000		0.65	0.0383809	0.494
ENSG00000159197	KCNE2	1.57	0.0384491	0.494
ENSG00000254223		1.62	0.0384606	0.494
ENSG00000257781		0.66	0.0384639	0.494
ENSG00000214773		0.67	0.038477	0.494
ENSG00000241359	SYNPR-AS1	0.63	0.0384819	0.494
ENSG00000267834		0.62	0.0385396	0.494
ENSG00000132554	RGS22	1.71	0.0385412	0.494
ENSG00000225282		0.62	0.0385631	0.494
ENSG00000231473	LINC00441	1.48	0.0385891	0.494
ENSG00000263779		0.6	0.038595	0.494
ENSG00000233246	LOC101929464	0.58	0.0386126	0.494
ENSG00000214249	CTAGE11P	0.67	0.0386237	0.494
ENSG00000132967		0.56	0.0386297	0.494
ENSG00000277527	LINC01796	0.65	0.0386354	0.494
ENSG00000232599		0.65	0.0387277	0.495
ENSG00000230524	COL6A4P1	0.61	0.0387666	0.495
ENSG00000141437	SLC25A52	0.6	0.0387783	0.495
ENSG00000236018		0.65	0.03878	0.495
ENSG00000230585		0.67	0.0388308	0.495
ENSG00000267429		1.49	0.0389444	0.496
ENSG00000248458		0.65	0.0389683	0.496
ENSG00000244086		0.67	0.0391899	0.498
ENSG00000152779	SLC16A12	0.61	0.0392036	0.498
ENSG00000284377	LOC105373347	0.64	0.0393262	0.5
ENSG00000274038		0.66	0.0393516	0.5
ENSG00000231902		0.66	0.0393848	0.5
ENSG00000260328		0.66	0.0394571	0.5
ENSG00000186854	TRABD2A	0.66	0.0395094	0.501
ENSG00000265018	AGAP12P	1.66	0.0395433	0.501
ENSG00000278677	HIST1H2AM	0.68	0.0395928	0.501
ENSG00000273308		1.58	0.0396044	0.501
ENSG00000258234		0.64	0.0396702	0.501
ENSG00000152377	SPOCK1	0.54	0.0396755	0.501
ENSG00000161132		0.66	0.0396796	0.501
ENSG00000265217		0.64	0.0398328	0.502
ENSG00000230186		1.53	0.0398453	0.502
ENSG00000234841		1.48	0.0398753	0.503
ENSG00000116031	CD207	1.74	0.0400001	0.503
ENSG00000241475		0.67	0.0400006	0.503
ENSG00000264092		0.67	0.0400212	0.503
ENSG00000236472		0.68	0.0400235	0.503
ENSG00000271321	CTAGE6	0.61	0.0400522	0.503
ENSG00000275367		1.57	0.0400535	0.503
ENSG00000271749		0.68	0.0400738	0.503
ENSG00000165556	CDX2	1.68	0.0401034	0.503
ENSG00000101898		0.61	0.0401184	0.503
ENSG00000138379	MSTN	1.92	0.0401511	0.503
ENSG00000156925	ZIC3	0.53	0.0401921	0.503
ENSG00000104055	TGM5	0.68	0.0402067	0.503
ENSG00000189134	NKAPL	0.53	0.0402432	0.503
ENSG00000263717		0.68	0.0402863	0.503
ENSG00000259755		0.6	0.040305	0.503
ENSG00000160307	S100B	1.58	0.0403786	0.504
ENSG00000240237		0.62	0.0404479	0.504
ENSG00000264020		0.67	0.0405495	0.505
ENSG00000176678	FOXL1	0.65	0.0405531	0.505
ENSG00000186377	CYP4X1	1.74	0.0406304	0.505
ENSG00000158813	EDA	0.6	0.0406803	0.505
ENSG00000255503		1.55	0.040704	0.505
ENSG00000074803	SLC12A1	0.52	0.0407109	0.505
ENSG00000226849		0.66	0.0407217	0.505
ENSG00000153976	HS3ST3B1	0.56	0.0407397	0.505
ENSG00000248138		0.62	0.0407739	0.505
ENSG00000272887		1.64	0.0407751	0.505
ENSG00000134020	PEBP4	1.82	0.0408539	0.506
ENSG00000281183	NPTN-IT1	0.67	0.0408611	0.506
ENSG00000171873	ADRA1D	0.48	0.0409317	0.506
ENSG00000271454		0.66	0.0409805	0.506
ENSG00000232783		0.47	0.0410064	0.506
ENSG00000232274		0.68	0.0410716	0.507
ENSG00000260886	TAT-AS1	1.49	0.0410757	0.507
ENSG00000154645	CHODL	2.02	0.0411363	0.507
ENSG00000184302	SIX6	1.77	0.041205	0.507
ENSG00000159650	UROC1	1.57	0.0412062	0.507
ENSG00000175426	PCSK1	0.58	0.0412818	0.508
ENSG00000199455		0.66	0.0413692	0.508
ENSG00000041515	MYO16	0.45	0.0413825	0.508
ENSG00000173557	C2orf70	1.91	0.0414066	0.508
ENSG00000270747		0.58	0.0414283	0.508
ENSG00000264015		0.65	0.0415251	0.509
ENSG00000242540		1.56	0.0416565	0.51
ENSG00000273213		1.95	0.0416618	0.51
ENSG00000186704		1.65	0.0417071	0.51
ENSG00000272980		0.62	0.0417082	0.51
ENSG00000234320		0.66	0.0417397	0.51
ENSG00000133863	TEX15	2.21	0.0418477	0.511
ENSG00000224559	LINC01087	0.65	0.0419056	0.512
ENSG00000175344	CHRNA7	1.49	0.0419559	0.512
ENSG00000156049	GNA14	1.57	0.0419759	0.512
ENSG00000272588		0.64	0.0420191	0.512
ENSG00000160683	CXCR5	3.17	0.0420741	0.512
ENSG00000204065	TCEAL5	1.98	0.042098	0.512
ENSG00000198327		1.51	0.0421109	0.512
ENSG00000239322	ATP6V1B1-AS1	1.55	0.0421933	0.513
ENSG00000183186	C2CD4C	1.9	0.0422071	0.513
ENSG00000224959		0.63	0.0422557	0.513
ENSG00000238261		0.57	0.042287	0.513
ENSG00000163347	CLDN1	1.71	0.0423074	0.513
ENSG00000183929		1.78	0.0424076	0.514
ENSG00000254983		0.64	0.0424662	0.514
ENSG00000234289	LOC102724334	0.65	0.0424681	0.514
ENSG00000259770		0.69	0.0424956	0.514
ENSG00000043039	BARX2	1.82	0.0425394	0.514
ENSG00000158089	GALNT14	2.06	0.0425492	0.514
ENSG00000108375	RNF43	1.82	0.0425694	0.514
ENSG00000227869		0.68	0.0425699	0.514
ENSG00000230131		1.46	0.0426208	0.514
ENSG00000269291		0.67	0.0426473	0.514
ENSG00000254101	LINC02055	0.48	0.0426929	0.514
ENSG00000258592		0.56	0.0427043	0.514
ENSG00000176204	LRRTM4	0.54	0.0427065	0.514
ENSG00000144837	PLA1A	1.72	0.0427403	0.514
ENSG00000140254	DUOXA1	1.99	0.0428634	0.515
ENSG00000188800	TMCO2	0.67	0.0429007	0.515
ENSG00000262823		0.68	0.0429482	0.516
ENSG00000120440	TTLL2	1.53	0.043041	0.516
ENSG00000232344		0.65	0.0430422	0.516
ENSG00000163485	ADORA1	1.75	0.0431588	0.517
ENSG00000258515		0.6	0.043188	0.517
ENSG00000176490	DIRAS1	1.83	0.0431913	0.517
ENSG00000241506		0.51	0.0432146	0.517
ENSG00000134853	PDGFRA	0.66	0.0433906	0.518
ENSG00000129991	TNNI3	1.75	0.0434013	0.518
ENSG00000099985	OSM	0.58	0.0434539	0.518
ENSG00000170961	HAS2	2.05	0.0434965	0.518
ENSG00000033122	LRRC7	0.6	0.0435152	0.518
ENSG00000229152		0.68	0.0435276	0.518
ENSG00000265763	ZNF488	2.07	0.0435467	0.518
ENSG00000232843		0.63	0.0435671	0.518
ENSG00000249014		0.68	0.0436081	0.518
ENSG00000230066	FAM197Y3	0.6	0.0436092	0.518
ENSG00000233424		0.7	0.0436296	0.518
ENSG00000237493		0.7	0.043663	0.518
ENSG00000261396		0.68	0.043699	0.518
ENSG00000249028		0.65	0.0437058	0.518
ENSG00000272942		1.51	0.0437335	0.518
ENSG00000232229	LINC00865	1.5	0.0437777	0.518
ENSG00000226695		1.7	0.0438522	0.518
ENSG00000235674		0.65	0.0438607	0.518
ENSG00000137691	C11orf70	1.54	0.0438607	0.518
ENSG00000229491	LOC105373191	0.69	0.0439019	0.518
ENSG00000218839	FAM138C	0.67	0.0439048	0.518
ENSG00000273925		0.67	0.0439571	0.518
ENSG00000205777	GAGE1	0.43	0.0439642	0.518
ENSG00000244457		0.52	0.0439858	0.518
ENSG00000213697		1.67	0.0439904	0.518
ENSG00000118160	SLC8A2	1.79	0.044002	0.518
ENSG00000260951		0.47	0.0440934	0.519
ENSG00000235304	LINC01281	0.67	0.0441864	0.519
ENSG00000249230		0.58	0.0441868	0.519
ENSG00000249506		0.57	0.0442067	0.519
ENSG00000256673		0.67	0.0442756	0.52
ENSG00000231937		0.62	0.044353	0.52
ENSG00000179914	ITLN1	0.65	0.0443635	0.52
ENSG00000051523	CYBA	1.41	0.0443852	0.52
ENSG00000267079		1.52	0.0444768	0.52
ENSG00000276174		1.45	0.0445137	0.52
ENSG00000235683		0.64	0.0445177	0.52
ENSG00000276032		0.62	0.0445301	0.52
ENSG00000226145		0.59	0.0445386	0.52
ENSG00000240052		0.69	0.0446899	0.522
ENSG00000226203	LINC01733	0.63	0.0446981	0.522
ENSG00000265684		0.68	0.0447044	0.522
ENSG00000113248	PCDHB15	0.64	0.0447989	0.522
ENSG00000167311	ART5	1.79	0.0449373	0.524
ENSG00000260468		0.68	0.0450472	0.524
ENSG00000218418		0.6	0.0450777	0.524
ENSG00000236536		0.65	0.0450818	0.524
ENSG00000182687	GALR2	0.6	0.0451377	0.525
ENSG00000184349	EFNA5	1.53	0.0451703	0.525
ENSG00000233264		0.66	0.0451767	0.525
ENSG00000247345		0.64	0.0452081	0.525
ENSG00000260601		0.67	0.0452952	0.525
ENSG00000089116	LHX5	1.57	0.0454073	0.526
ENSG00000280407		0.65	0.0454478	0.526
ENSG00000253187	HOXA10-AS	1.83	0.0455272	0.527
ENSG00000271849		0.65	0.0455278	0.527
ENSG00000257842		0.62	0.0456101	0.527
ENSG00000205452		0.68	0.045627	0.527
ENSG00000280683		0.64	0.0456496	0.527
ENSG00000171812	COL8A2	2.18	0.0458039	0.528
ENSG00000280665		0.6	0.045816	0.528
ENSG00000173702	MUC13	0.6	0.0458304	0.528
ENSG00000222067		0.67	0.0459299	0.529
ENSG00000075891	PAX2	1.88	0.04598	0.529
ENSG00000251357		0.54	0.0460024	0.529
ENSG00000250584	LINC01511	0.66	0.046114	0.53
ENSG00000258498		2.08	0.0461189	0.53
ENSG00000119866	BCL11A	1.87	0.0461587	0.53
ENSG00000259539		0.64	0.046164	0.53
ENSG00000172789	HOXC5	0.67	0.0461786	0.53
ENSG00000277999		0.64	0.0462218	0.53
ENSG00000155622	XAGE2	0.58	0.0463416	0.531
ENSG00000178919	FOXE1	1.69	0.0464394	0.532
ENSG00000244515		0.65	0.0464407	0.532
ENSG00000087495	PHACTR3	1.65	0.0465811	0.532
ENSG00000106536	POU6F2	0.5	0.0466115	0.532
ENSG00000258038		0.56	0.0466162	0.532
ENSG00000237248	LINC00987	1.49	0.0466417	0.532
ENSG00000016082	ISL1	0.41	0.0466426	0.532
ENSG00000143194	MAEL	0.54	0.0467257	0.532
ENSG00000170153	RNF150	1.84	0.046744	0.532
ENSG00000266135		0.64	0.0467496	0.532
ENSG00000234449		0.65	0.0467805	0.532
ENSG00000223561	LOC646588	0.61	0.0467847	0.532
ENSG00000236849	LINC01474	0.64	0.0467871	0.532
ENSG00000171759	PAH	0.58	0.0468256	0.532
ENSG00000279405		1.47	0.0468732	0.533
ENSG00000280026		0.63	0.0469409	0.533
ENSG00000226852		1.59	0.0469767	0.533
ENSG00000174599	TRAM1L1	1.63	0.046978	0.533
ENSG00000157782	CABP1	0.6	0.0470572	0.533
ENSG00000253123		0.69	0.047062	0.533
ENSG00000253958	CLDN23	1.63	0.0471377	0.533
ENSG00000137033	IL33	1.65	0.0471998	0.533
ENSG00000269918		1.67	0.0472062	0.533
ENSG00000258944		0.66	0.04728	0.533
ENSG00000251131		0.63	0.0472889	0.533
ENSG00000257732		0.63	0.0473548	0.533
ENSG00000280224		0.67	0.0474175	0.533
ENSG00000196208	GREB1	1.55	0.047447	0.533
ENSG00000255118		0.68	0.0474733	0.533
ENSG00000215565		0.61	0.0474919	0.533
ENSG00000257045		0.6	0.0475176	0.533
ENSG00000261824	LINC00662	0.6	0.0475198	0.533
ENSG00000279192	PWAR5	0.6	0.0475304	0.533
ENSG00000120156	TEK	1.51	0.0475315	0.533
ENSG00000256469		0.55	0.0475482	0.533
ENSG00000231069		1.68	0.0475577	0.533
ENSG00000228312		0.67	0.0475778	0.533
ENSG00000113389	NPR3	1.65	0.0475966	0.533
ENSG00000213600		0.7	0.0476114	0.533
ENSG00000184845	DRD1	1.5	0.0476177	0.533
ENSG00000211939		1.61	0.0476669	0.534
ENSG00000261310		0.66	0.047689	0.534
ENSG00000197953	AADACL2	1.69	0.047734	0.534
ENSG00000242985		0.63	0.0477636	0.534
ENSG00000279943	FLJ38576	1.59	0.0478447	0.534
ENSG00000232455		0.7	0.047894	0.534
ENSG00000125084	WNT1	0.47	0.0479063	0.534
ENSG00000169594	BNC1	2.08	0.0479173	0.534
ENSG00000153002	CPB1	0.49	0.0479266	0.534
ENSG00000239157		0.69	0.0479456	0.534
ENSG00000261336		1.45	0.0479851	0.534
ENSG00000278017		0.67	0.0480133	0.534
ENSG00000119514	GALNT12	1.58	0.0480943	0.535
ENSG00000173156	RHOD	2.04	0.048122	0.535
ENSG00000280724		0.69	0.0481773	0.535
ENSG00000268126		0.68	0.0482239	0.535
ENSG00000228897		0.67	0.0482481	0.535
ENSG00000234710		0.61	0.0483023	0.536
ENSG00000155749	ALS2CR12	0.66	0.0483725	0.536
ENSG00000272931		1.45	0.0484707	0.537
ENSG00000181171	FER1L6-AS1	0.69	0.0484831	0.537
ENSG00000202187		0.62	0.0485167	0.537
ENSG00000177202	SPACA4	0.71	0.0485229	0.537
ENSG00000253554	LOC102724623	0.68	0.0486066	0.537
ENSG00000006611	USH1C	2.28	0.0486296	0.537
ENSG00000229544	NKX1-2	1.74	0.048639	0.537
ENSG00000148288	GBGT1	1.46	0.0486658	0.537
ENSG00000133475	GGT2	0.61	0.0487097	0.537
ENSG00000235994		0.54	0.0487193	0.537
ENSG00000254462		0.66	0.048757	0.537
ENSG00000231982		1.51	0.04885	0.537
ENSG00000275576		0.66	0.0488621	0.537
ENSG00000147381	MAGEA4	0.34	0.0488972	0.537
ENSG00000265790		0.56	0.048901	0.537
ENSG00000273980		0.67	0.0489242	0.537
ENSG00000254744		1.52	0.048951	0.537
ENSG00000282987		0.66	0.0489825	0.538
ENSG00000175820	CCDC168	0.63	0.049065	0.538
ENSG00000224817		0.61	0.0491973	0.539
ENSG00000249780		1.58	0.0492023	0.539
ENSG00000271958		0.66	0.0492346	0.539
ENSG00000271127		0.57	0.0492766	0.539
ENSG00000260289		0.66	0.0493653	0.54
ENSG00000140807	NKD1	1.52	0.0493773	0.54
ENSG00000179869	ABCA13	0.58	0.0495076	0.54
ENSG00000177596	LOC100288208	0.65	0.0495263	0.54
ENSG00000171402	XAGE3	0.63	0.0495627	0.54
ENSG00000257829		1.44	0.0495735	0.54
ENSG00000204709		1.47	0.0495832	0.54
ENSG00000073737	DHRS9	0.64	0.0496038	0.54
ENSG00000125780	TGM3	1.73	0.0496422	0.54
ENSG00000116106	EPHA4	1.61	0.049654	0.54
ENSG00000171517	LPAR3	1.84	0.0496632	0.54
ENSG00000173714	WFIKKN2	2.14	0.0496845	0.54
ENSG00000226942		1.48	0.0498489	0.542
ENSG00000236609	ZNF853	1.66	0.0499235	0.542
ENSG00000188916	FAM196A	0.67	0.0499444	0.542
