# Supplementary material for: Genome-wide DNA methylation patterns reveal clinically relevant predictive and prognostic subtypes in human osteosarcoma
Source: Commun Biol. 2022 Mar 8;5:213. doi: 10.1038/s42003-022-03117-1 (PMC8904843; doi:10.1038/s42003-022-03117-1)
Supplement: Supplementary file 8 — Supplementary Data 6 [file 42003_2022_3117_MOESM8_ESM.xlsx]

## Sheet: Legend
Supplementary Data 6. Geneset enrichment (GSA analysis) using the genes annotated to the methylation profiles. Pathways and terms with a LS permutation p value < 0.05 were considered significant.

## Sheet: profiles'_outcome_associations
GSA results (LS) for associations between expression of genes annotated to the outcome methylation profiles and their respective clinical outcomes.
Profile	n genes	GSA LS permutation p values
RFS	219	1x10-5
CR	142	0.006

## Sheet: pathways'_outcome_associations
GSA results (LS) for associations between expression of genes annotated to the outcome methylation profiles in predefined genesets and their respective clinical outcomes.
profile	geneset source	term	LS permutation p value
RFS	GO	regulation of synaptic plasticity	0.00064
RFS	GO	learning or memory	0.0015
RFS	GO	cognition	0.0015
RFS	GO	modulation of chemical synaptic transmission	0.00171
RFS	GO	regulation of trans-synaptic signaling	0.00171
RFS	GO	regulation of signaling receptor activity	0.00258
RFS	GO	cartilage development	0.00531
RFS	GO	chemical synaptic transmission	0.00534
RFS	GO	anterograde trans-synaptic signaling	0.00534
RFS	GO	synaptic signaling	0.00534
RFS	GO	trans-synaptic signaling	0.00534
RFS	GO	connective tissue development	0.00797
RFS	GO	cellular response to organic cyclic compound	0.00813
RFS	GO	positive regulation of nervous system development	0.00851
RFS	GO	positive regulation of neuron differentiation	0.00948
RFS	GO	positive regulation of neurogenesis	0.00948
RFS	GO	regulation of neuron differentiation	0.01188
RFS	GO	receptor regulator activity	0.01533
RFS	GO	receptor ligand activity	0.01533
RFS	GO	cellular response to endogenous stimulus	0.01836
RFS	GO	endoplasmic reticulum part	0.01851
RFS	GO	dephosphorylation	0.01923
RFS	GO	regulation of neuron projection development	0.02109
RFS	GO	lipid biosynthetic process	0.02184
RFS	GO	regulation of neurogenesis	0.0226
RFS	GO	regulation of membrane potential	0.02323
RFS	GO	neuron projection development	0.02392
RFS	GO	response to organic cyclic compound	0.02419
RFS	GO	response to radiation	0.02823
RFS	GO	nervous system process	0.03061
RFS	GO	cellular response to nitrogen compound	0.03137
RFS	GO	neural retina development	0.03234
RFS	GO	G-protein coupled receptor activity	0.03276
RFS	GO	cellular response to organonitrogen compound	0.03551
RFS	GO	postsynapse	0.03687
RFS	GO	response to nitrogen compound	0.03972
RFS	GO	cellular response to radiation	0.03995
RFS	GO	synapse organization	0.04051
RFS	GO	Golgi membrane	0.04229
RFS	GO	Golgi subcompartment	0.04229
RFS	GO	regulation of nervous system development	0.04635
RFS	GO	response to endogenous stimulus	0.04714
RFS	GO	G-protein coupled receptor signaling pathway, coupled to cyclic nucleotide second messenger	0.04723
RFS	GO	adenylate cyclase-modulating G-protein coupled receptor signaling pathway	0.04723
RFS	GO	dendrite development	0.04793
RFS	GO	positive regulation of cell development	0.04905
RFS	GO	glutamate receptor signaling pathway	0.04967
CR	GO	dendrite	0.02097
CR	GO	dendritic tree	0.02097
CR	GO	somatodendritic compartment	0.02674
CR	GO	developmental growth	0.03206
